# Supplementary material for: Global expression patterns of R-genes in tomato and potato
Source: Front Plant Sci. 2023 Oct 27;14:1216795. doi: 10.3389/fpls.2023.1216795 (PMC10641715; doi:10.3389/fpls.2023.1216795)
Supplement: Supplementary file 1 [file DataSheet_1.zip › S1.xlsx]

## Sheet: R-gene Characteristics
Organismen	Gene-ID	Full length NBS-LRR-LRR	Potentially targeted by the miR482-superfamily	Cluster forming	Specific cluster	Chromosome localisation	Localisation start	Localisation end
S. lycopersicum	Solyc01g006055	Partial NBS-LRR	not targeted	Cluster	01-D	SL4.0ch01	747554	748217
	Solyc01g006320	Partial NBS-LRR	not targeted	Cluster	01-D	SL4.0ch01	912527	913324
	Solyc01g007960	Partial NBS-LRR	not targeted	Cluster	01-C	SL4.0ch01	2100020	2102701
	Solyc01g007970	Partial NBS-LRR	not targeted	Cluster	01-C	SL4.0ch01	2104047	2107325
	Solyc01g007980	Partial NBS-LRR	not targeted	Cluster	01-C	SL4.0ch01	2111760	2114557
	Solyc01g007990	Partial NBS-LRR	not targeted	Cluster	01-C	SL4.0ch01	2120895	2123901
	Solyc01g017690	Full length NBS-LRR	not targeted	Cluster	01-B	SL4.0ch01	24896205	24896498
	Solyc01g017700	Partial NBS-LRR	not targeted	Cluster	01-B	SL4.0ch01	24896721	24896945
	Solyc01g102840	Full length NBS-LRR	not targeted	Cluster	01-A	SL4.0ch01	83804275	83809437
	Solyc01g102850	Full length NBS-LRR	not targeted	Cluster	01-A	SL4.0ch01	83811356	83815538
	Solyc01g102880	Full length NBS-LRR	not targeted	Cluster	01-A	SL4.0ch01	83825339	83837695
	Solyc01g102920	Full length NBS-LRR	targeted	Cluster	01-A	SL4.0ch01	83852022	83853165
	Solyc01g102930	Partial NBS-LRR	not targeted	Cluster	01-A	SL4.0ch01	83854200	83855636
	Solyc02g014240	Partial NBS-LRR	not targeted	Cluster	02-C	SL4.0ch02	14482965	14483832
	Solyc02g014250	Partial NBS-LRR	not targeted	Cluster	02-C	SL4.0ch02	14492267	14492473
	Solyc02g032200	Partial NBS-LRR	not targeted	Cluster	02-B	SL4.0ch02	26601031	26605616
	Solyc02g032240	Full length NBS-LRR	not targeted	Cluster	02-B	SL4.0ch02	26639373	26640758
	Solyc02g032250	Partial NBS-LRR	not targeted	Cluster	02-B	SL4.0ch02	26650750	26650965
	Solyc02g032260	Partial NBS-LRR	not targeted	Cluster	02-B	SL4.0ch02	26657963	26658289
	Solyc02g070380	Partial NBS-LRR	not targeted	Cluster	02-A	SL4.0ch02	38132935	38133406
	Solyc02g070410	Full length NBS-LRR	not targeted	Cluster	02-A	SL4.0ch02	38153169	38155568
	Solyc03g005650	Full length NBS-LRR	not targeted	Cluster	03-B	SL4.0ch03	469756	472454
	Solyc03g005660	Full length NBS-LRR	not targeted	Cluster	03-B	SL4.0ch03	474172	478865
	Solyc03g005670	Full length NBS-LRR	not targeted	Cluster	03-B	SL4.0ch03	485609	488406
	Solyc03g006740	Partial NBS-LRR	not targeted	Cluster	03-A	SL4.0ch03	1327577	1327993
	Solyc03g006750	Full length NBS-LRR	not targeted	Cluster	03-A	SL4.0ch03	1328172	1328864
	Solyc03g006760	Partial NBS-LRR	not targeted	Cluster	03-A	SL4.0ch03	1328909	1331452
	Solyc04g005540	Full length NBS-LRR	targeted	Cluster	04-L	SL4.0ch04	373391	379516
	Solyc04g005550	Full length NBS-LRR	targeted	Cluster	04-L	SL4.0ch04	380432	384878
	Solyc04g007030	Full length NBS-LRR	not targeted	Cluster	04-K	SL4.0ch04	780580	785449
	Solyc04g007050	Full length NBS-LRR	not targeted	Cluster	04-K	SL4.0ch04	801591	806040
	Solyc04g007060	Full length NBS-LRR	not targeted	Cluster	04-K	SL4.0ch04	809958	814678
	Solyc04g007070	Full length NBS-LRR	not targeted	Cluster	04-K	SL4.0ch04	828724	833901
	Solyc04g007090	Partial NBS-LRR	not targeted	Cluster	04-K	SL4.0ch04	838944	842371
	Solyc04g007320	Full length NBS-LRR	targeted	Cluster	04-J	SL4.0ch04	1071063	1076006
	Solyc04g007490	Full length NBS-LRR	not targeted	Cluster	04-J	SL4.0ch04	1197536	1202222
	Solyc04g008120	Full length NBS-LRR	not targeted	Cluster	04-I	SL4.0ch04	1825824	1852925
	Solyc04g008130	Full length NBS-LRR	not targeted	Cluster	04-I	SL4.0ch04	1871529	1874607
	Solyc04g008150	Partial NBS-LRR	not targeted	Cluster	04-I	SL4.0ch04	1860942	1861271
	Solyc04g008170	Partial NBS-LRR	not targeted	Cluster	04-I	SL4.0ch04	1881532	1882986
	Solyc04g008190	Partial NBS-LRR	not targeted	Cluster	04-I	SL4.0ch04	1887800	1889775
	Solyc04g008200	Full length NBS-LRR	not targeted	Cluster	04-I	SL4.0ch04	1892699	1903183
	Solyc04g009070	Partial NBS-LRR	targeted	Cluster	04-H	SL4.0ch04	2664434	2664706
	Solyc04g009080	Full length NBS-LRR	not targeted	Cluster	04-H	SL4.0ch04	2664760	2665128
	Solyc04g009090	Partial NBS-LRR	not targeted	Cluster	04-H	SL4.0ch04	2666073	2667350
	Solyc04g009100	Full length NBS-LRR	not targeted	Cluster	04-H	SL4.0ch04	2667973	2668795
	Solyc04g009110	Full length NBS-LRR	targeted	Cluster	04-H	SL4.0ch04	2672209	2674740
	Solyc04g009120	Full length NBS-LRR	targeted	Cluster	04-H	SL4.0ch04	2677043	2679482
	Solyc04g009130	Full length NBS-LRR	targeted	Cluster	04-H	SL4.0ch04	2681956	2684510
	Solyc04g009150	Full length NBS-LRR	targeted	Cluster	04-H	SL4.0ch04	2690649	2693183
	Solyc04g009240	Full length NBS-LRR	targeted	Cluster	04-H	SL4.0ch04	2748592	2751129
	Solyc04g009250	Full length NBS-LRR	targeted	Cluster	04-H	SL4.0ch04	2755013	2757535
	Solyc04g009260	Full length NBS-LRR	targeted	Cluster	04-H	SL4.0ch04	2763166	2765715
	Solyc04g009290	Full length NBS-LRR	targeted	Cluster	04-H	SL4.0ch04	2771088	2773622
	Solyc04g009660	Full length NBS-LRR	targeted	Cluster	04-G	SL4.0ch04	3064824	3067783
	Solyc04g009690	Full length NBS-LRR	targeted	Cluster	04-G	SL4.0ch04	3077291	3079837
	Solyc04g011890	Full length NBS-LRR	not targeted	Cluster	04-F	SL4.0ch04	4318758	4319501
	Solyc04g011960	Full length NBS-LRR	not targeted	Cluster	04-F	SL4.0ch04	4354083	4356749
	Solyc04g011980	Full length NBS-LRR	not targeted	Cluster	04-F	SL4.0ch04	4374082	4376727
	Solyc04g011990	Full length NBS-LRR	not targeted	Cluster	04-F	SL4.0ch04	4378237	4380933
	Solyc04g012000	Full length NBS-LRR	not targeted	Cluster	04-F	SL4.0ch04	4382391	4382846
	Solyc04g012010	Full length NBS-LRR	not targeted	Cluster	04-F	SL4.0ch04	4384090	4387099
	Solyc04g015210	Full length NBS-LRR	not targeted	Cluster	04-E	SL4.0ch04	5421444	5426752
	Solyc04g015220	Full length NBS-LRR	not targeted	Cluster	04-E	SL4.0ch04	5437287	5440100
	Solyc04g015630	Partial NBS-LRR	not targeted	Cluster	04-D	SL4.0ch04	5958826	5960648
	Solyc04g015640	Full length NBS-LRR	not targeted	Cluster	04-D	SL4.0ch04	5960830	5961533
	Solyc04g025580	Partial NBS-LRR	not targeted	Cluster	04-B	SL4.0ch04	21036516	21037635
	Solyc04g025590	Partial NBS-LRR	not targeted	Cluster	04-B	SL4.0ch04	21035530	21035955
	Solyc04g025820	Full length NBS-LRR	targeted	Cluster	04-C	SL4.0ch04	20114393	20117323
	Solyc04g025840	Full length NBS-LRR	targeted	Cluster	04-C	SL4.0ch04	20065107	20065772
	Solyc04g025860	Partial NBS-LRR	not targeted	Cluster	04-C	SL4.0ch04	20063299	20063795
	Solyc04g048910	Full length NBS-LRR	not targeted	Cluster	04-A	SL4.0ch04	37852617	37854834
	Solyc04g048920	Partial NBS-LRR	targeted	Cluster	04-A	SL4.0ch04	37854888	37855253
	Solyc05g005130	Full length NBS-LRR	not targeted	Cluster	05-K	SL4.0ch05	164427	170442
	Solyc05g005330	Full length NBS-LRR	not targeted	Cluster	05-K	SL4.0ch05	308546	313070
	Solyc05g006620	Full length NBS-LRR	targeted	Cluster	05-J	SL4.0ch05	1317361	1327316
	Solyc05g006630	Full length NBS-LRR	targeted	Cluster	05-J	SL4.0ch05	1331269	1340956
	Solyc05g007170	Full length NBS-LRR	not targeted	Cluster	05-I	SL4.0ch05	1830192	1838296
	Solyc05g007350	Full length NBS-LRR	not targeted	Cluster	05-I	SL4.0ch05	2019486	2023302
	Solyc05g007610	Full length NBS-LRR	not targeted	Cluster	05-I	SL4.0ch05	2184486	2191161
	Solyc05g007630	Full length NBS-LRR	not targeted	Cluster	05-I	SL4.0ch05	2193514	2197640
	Solyc05g007640	Full length NBS-LRR	not targeted	Cluster	05-I	SL4.0ch05	2198169	2202393
	Solyc05g007850	Full length NBS-LRR	not targeted	Cluster	05-I	SL4.0ch05	2339853	2343851
	Solyc05g008650	Partial NBS-LRR	not targeted	Cluster	05-H	SL4.0ch05	2999368	3000888
	Solyc05g008690	Full length NBS-LRR	not targeted	Cluster	05-H	SL4.0ch05	3015009	3016708
	Solyc05g009630	Partial NBS-LRR	not targeted	Cluster	05-G	SL4.0ch05	3872015	3876880
	Solyc05g009740	Full length NBS-LRR	not targeted	Cluster	05-G	SL4.0ch05	3996647	3998890
	Solyc05g009750	Full length NBS-LRR	targeted	Cluster	05-G	SL4.0ch05	4000905	4003032
	Solyc05g009760	Full length NBS-LRR	not targeted	Cluster	05-G	SL4.0ch05	4004047	4005413
	Solyc05g012740	Full length NBS-LRR	not targeted	Cluster	05-F	SL4.0ch05	5991664	5995642
	Solyc05g012890	Full length NBS-LRR	not targeted	Cluster	05-F	SL4.0ch05	6114357	6118210
	Solyc05g012900	Partial NBS-LRR	not targeted	Cluster	05-F	SL4.0ch05	6118212	6119444
	Solyc05g012910	Full length NBS-LRR	not targeted	Cluster	05-F	SL4.0ch05	6120522	6124945
	Solyc05g013250	Partial NBS-LRR	not targeted	Cluster	05-E	SL4.0ch05	6411571	6412939
	Solyc05g013260	Full length NBS-LRR	not targeted	Cluster	05-E	SL4.0ch05	6417642	6421062
	Solyc05g013280	Full length NBS-LRR	not targeted	Cluster	05-E	SL4.0ch05	6454618	6465461
	Solyc05g013300	Partial NBS-LRR	not targeted	Cluster	05-E	SL4.0ch05	6479613	6480584
	Solyc05g018710	Full length NBS-LRR	not targeted	Cluster	05-D	SL4.0ch05	22913640	22915814
	Solyc05g018720	Partial NBS-LRR	not targeted	Cluster	05-D	SL4.0ch05	22935164	22936865
	Solyc05g024300	Partial NBS-LRR	not targeted	Cluster	05-C	SL4.0ch05	31182805	31183512
	Solyc05g024350	Partial NBS-LRR	not targeted	Cluster	05-C	SL4.0ch05	31361267	31361497
	Solyc05g024360	Partial NBS-LRR	not targeted	Cluster	05-C	SL4.0ch05	31490266	31490460
	Solyc05g024370	Full length NBS-LRR	not targeted	Cluster	05-C	SL4.0ch05	31490802	31491473
	Solyc05g042090	Full length NBS-LRR	not targeted	Cluster	05-B	SL4.0ch05	54168685	54169278
	Solyc05g042100	Partial NBS-LRR	not targeted	Cluster	05-B	SL4.0ch05	54171540	54172160
	Solyc05g042110	Partial NBS-LRR	not targeted	Cluster	05-B	SL4.0ch05	54172280	54172483
	Solyc05g053980	Partial NBS-LRR	not targeted	Cluster	05-A	SL4.0ch05	63362638	63363006
	Solyc05g054010	Full length NBS-LRR	not targeted	Cluster	05-A	SL4.0ch05	63370571	63374262
	Solyc05g054020	Full length NBS-LRR	not targeted	Cluster	05-A	SL4.0ch05	63378177	63382815
	Solyc06g064680	Full length NBS-LRR	not targeted	Cluster	06-B	SL4.0ch06	37957967	37960252
	Solyc06g064690	Full length NBS-LRR	not targeted	Cluster	06-B	SL4.0ch06	37968517	37969197
	Solyc06g064710	Partial NBS-LRR	not targeted	Cluster	06-B	SL4.0ch06	37975168	37975542
	Solyc06g064720	Full length NBS-LRR	not targeted	Cluster	06-B	SL4.0ch06	37979031	37981286
	Solyc06g064750	Full length NBS-LRR	not targeted	Cluster	06-B	SL4.0ch06	37992844	37995135
	Solyc06g064760	Full length NBS-LRR	not targeted	Cluster	06-B	SL4.0ch06	38007116	38009380
	Solyc06g064790	Partial NBS-LRR	not targeted	Cluster	06-B	SL4.0ch06	38020792	38022179
	Solyc06g065120	Partial NBS-LRR	not targeted	Cluster	06-A	SL4.0ch06	38264585	38265247
	Solyc06g065140	Partial NBS-LRR	not targeted	Cluster	06-A	SL4.0ch06	38269105	38270033
	Solyc06g065150	Partial NBS-LRR	not targeted	Cluster	06-A	SL4.0ch06	38270107	38271048
	Solyc07g009180	Full length NBS-LRR	not targeted	Cluster	07-D	SL4.0ch07	4204919	4207627
	Solyc07g009190	Full length NBS-LRR	not targeted	Cluster	07-D	SL4.0ch07	4213438	4215033
	Solyc07g039390	Full length NBS-LRR	not targeted	Cluster	07-C	SL4.0ch07	47205649	47207310
	Solyc07g039400	Full length NBS-LRR	not targeted	Cluster	07-C	SL4.0ch07	47207510	47208156
	Solyc07g039410	Partial NBS-LRR	not targeted	Cluster	07-C	SL4.0ch07	47221356	47222665
	Solyc07g039420	Full length NBS-LRR	targeted	Cluster	07-C	SL4.0ch07	47222717	47223688
	Solyc07g039440	Full length NBS-LRR	not targeted	Cluster	07-C	SL4.0ch07	47262296	47263249
	Solyc07g052770	Full length NBS-LRR	not targeted	Cluster	07-B	SL4.0ch07	61127267	61131136
	Solyc07g052780	Partial NBS-LRR	not targeted	Cluster	07-B	SL4.0ch07	61132926	61133605
	Solyc07g052790	Full length NBS-LRR	not targeted	Cluster	07-B	SL4.0ch07	61160849	61164346
	Solyc07g052800	Full length NBS-LRR	not targeted	Cluster	07-B	SL4.0ch07	61172987	61173535
	Solyc07g053010	Full length NBS-LRR	not targeted	Cluster	07-B	SL4.0ch07	61348654	61351293
	Solyc07g053020	Full length NBS-LRR	not targeted	Cluster	07-B	SL4.0ch07	61362006	61364564
	Solyc07g055380	Full length NBS-LRR	targeted	Cluster	07-A	SL4.0ch07	63356441	63359502
	Solyc07g055390	Partial NBS-LRR	not targeted	Cluster	07-A	SL4.0ch07	63360118	63360618
	Solyc07g055610	Full length NBS-LRR	not targeted	Cluster	07-A	SL4.0ch07	63507640	63508704
	Solyc07g055620	Partial NBS-LRR	not targeted	Cluster	07-A	SL4.0ch07	63508771	63509268
	Solyc08g005440	Full length NBS-LRR	not targeted	Cluster	08-C	SL4.0ch08	338410	341587
	Solyc08g005500	Full length NBS-LRR	not targeted	Cluster	08-C	SL4.0ch08	387972	391003
	Solyc08g005510	Full length NBS-LRR	targeted	Cluster	08-C	SL4.0ch08	392584	397534
	Solyc08g007630	Full length NBS-LRR	not targeted	Cluster	08-B	SL4.0ch08	2168123	2171089
	Solyc08g007640	Partial NBS-LRR	not targeted	Cluster	08-B	SL4.0ch08	2171214	2172158
	Solyc08g075630	Full length NBS-LRR	targeted	Cluster	08-A	SL4.0ch08	57878866	57882163
	Solyc08g075640	Full length NBS-LRR	not targeted	Cluster	08-A	SL4.0ch08	57889561	57893010
	Solyc09g059830	Partial NBS-LRR	not targeted	Cluster	09-D	SL4.0ch09	52232749	52233983
	Solyc09g059840	Partial NBS-LRR	not targeted	Cluster	09-D	SL4.0ch09	52239351	52239896
	Solyc09g064600	Partial NBS-LRR	not targeted	Cluster	09-C	SL4.0ch09	58029641	58030462
	Solyc09g064610	Full length NBS-LRR	not targeted	Cluster	09-C	SL4.0ch09	58030572	58033755
	Solyc09g064680	Full length NBS-LRR	not targeted	Cluster	09-C	SL4.0ch09	58127902	58130415
	Solyc09g064690	Full length NBS-LRR	not targeted	Cluster	09-C	SL4.0ch09	58136756	58138216
	Solyc09g092280	Full length NBS-LRR	not targeted	Cluster	09-B	SL4.0ch09	67509913	67512453
	Solyc09g092290	Full length NBS-LRR	not targeted	Cluster	09-B	SL4.0ch09	67529524	67532070
	Solyc09g092300	Full length NBS-LRR	not targeted	Cluster	09-B	SL4.0ch09	67538923	67541818
	Solyc09g092310	Full length NBS-LRR	not targeted	Cluster	09-B	SL4.0ch09	67550112	67552664
	Solyc09g092410	Full length NBS-LRR	not targeted	Cluster	09-B	SL4.0ch09	67617616	67621722
	Solyc09g098100	Full length NBS-LRR	not targeted	Cluster	09-A	SL4.0ch09	68046661	68058424
	Solyc09g098130	Full length NBS-LRR	not targeted	Cluster	09-A	SL4.0ch09	68083873	68087609
	Solyc09g098210	Full length NBS-LRR	not targeted	Cluster	09-A	SL4.0ch09	68123470	68125678
	Solyc10g008220	Full length NBS-LRR	not targeted	Cluster	10-F	SL4.0ch10	2212996	2215659
	Solyc10g008230	Full length NBS-LRR	not targeted	Cluster	10-F	SL4.0ch10	2218012	2220840
	Solyc10g008240	Full length NBS-LRR	not targeted	Cluster	10-F	SL4.0ch10	2224240	2227133
	Solyc10g012280	Partial NBS-LRR	not targeted	Cluster	10-E	SL4.0ch10	4643232	4644190
	Solyc10g012330	Partial NBS-LRR	not targeted	Cluster	10-E	SL4.0ch10	4764496	4765059
	Solyc10g012350	Partial NBS-LRR	not targeted	Cluster	10-E	SL4.0ch10	4766125	4767294
	Solyc10g051170	Partial NBS-LRR	not targeted	Cluster	10-D	SL4.0ch10	50692812	50694527
	Solyc10g051180	Partial NBS-LRR	not targeted	Cluster	10-D	SL4.0ch10	50696857	50697430
	Solyc10g054350	Partial NBS-LRR	not targeted	Cluster	10-C	SL4.0ch10	54310351	54312075
	Solyc10g054360	Partial NBS-LRR	not targeted	Cluster	10-C	SL4.0ch10	54316888	54317592
	Solyc10g054370	Partial NBS-LRR	not targeted	Cluster	10-C	SL4.0ch10	54317741	54318001
	Solyc10g054600	Partial NBS-LRR	not targeted	Cluster	10-B	SL4.0ch10	54733387	54734783
	Solyc10g054610	Partial NBS-LRR	not targeted	Cluster	10-B	SL4.0ch10	54734853	54735373
	Solyc10g054940	Partial NBS-LRR	targeted	Cluster	10-A	SL4.0ch10	55196629	55197000
	Solyc10g054970	Partial NBS-LRR	targeted	Cluster	10-A	SL4.0ch10	55227374	55228237
	Solyc10g054990	Partial NBS-LRR	not targeted	Cluster	10-A	SL4.0ch10	55268439	55268942
	Solyc10g055050	Partial NBS-LRR	targeted	Cluster	10-A	SL4.0ch10	55343562	55344881
	Solyc10g055060	Partial NBS-LRR	not targeted	Cluster	10-A	SL4.0ch10	55344971	55347373
	Solyc10g055080	Full length NBS-LRR	not targeted	Cluster	10-A	SL4.0ch10	55374012	55377221
	Solyc10g055120	Full length NBS-LRR	not targeted	Cluster	10-A	SL4.0ch10	55422550	55425631
	Solyc10g055170	Partial NBS-LRR	targeted	Cluster	10-A	SL4.0ch10	55489536	55490057
	Solyc11g006520	Full length NBS-LRR	targeted	Cluster	11-K	SL4.0ch11	1219897	1222753
	Solyc11g006530	Full length NBS-LRR	targeted	Cluster	11-K	SL4.0ch11	1224831	1228114
	Solyc11g006630	Full length NBS-LRR	targeted	Cluster	11-K	SL4.0ch11	1275554	1279203
	Solyc11g006640	Full length NBS-LRR	targeted	Cluster	11-K	SL4.0ch11	1280448	1285290
	Solyc11g011080	Full length NBS-LRR	not targeted	Cluster	11-J	SL4.0ch11	4194735	4200154
	Solyc11g011090	Full length NBS-LRR	not targeted	Cluster	11-J	SL4.0ch11	4200433	4215946
	Solyc11g020080	Full length NBS-LRR	not targeted	Cluster	11-I	SL4.0ch11	10226288	10226668
	Solyc11g020090	Full length NBS-LRR	not targeted	Cluster	11-I	SL4.0ch11	10226714	10226935
	Solyc11g020100	Full length NBS-LRR	targeted	Cluster	11-I	SL4.0ch11	10229943	10232465
	Solyc11g042720	Partial NBS-LRR	not targeted	Cluster	11-G	SL4.0ch11	33492501	33492662
	Solyc11g042730	Full length NBS-LRR	not targeted	Cluster	11-G	SL4.0ch11	33492040	33492357
	Solyc11g042770	Partial NBS-LRR	not targeted	Cluster	11-G	SL4.0ch11	33447792	33448208
	Solyc11g043060	Partial NBS-LRR	not targeted	Cluster	11-H	SL4.0ch11	32439153	32440054
	Solyc11g043070	Partial NBS-LRR	not targeted	Cluster	11-H	SL4.0ch11	32436916	32439082
	Solyc11g043090	Partial NBS-LRR	not targeted	Cluster	11-H	SL4.0ch11	32383568	32383858
	Solyc11g043100	Full length NBS-LRR	not targeted	Cluster	11-H	SL4.0ch11	32381974	32383189
	Solyc11g062150	Partial NBS-LRR	not targeted	Cluster	11-F	SL4.0ch11	46961662	46964437
	Solyc11g062180	Partial NBS-LRR	not targeted	Cluster	11-F	SL4.0ch11	46983996	46984571
	Solyc11g064760	Partial NBS-LRR	not targeted	Cluster	11-E	SL4.0ch11	47948964	47949191
	Solyc11g064770	Full length NBS-LRR	not targeted	Cluster	11-E	SL4.0ch11	47949387	47952503
	Solyc11g065780	Partial NBS-LRR	targeted	Cluster	11-D	SL4.0ch11	49432510	49433010
	Solyc11g065810	Partial NBS-LRR	not targeted	Cluster	11-D	SL4.0ch11	49435069	49436023
	Solyc11g069920	Full length NBS-LRR	not targeted	Cluster	11-C	SL4.0ch11	52588115	52588761
	Solyc11g069930	Partial NBS-LRR	not targeted	Cluster	11-C	SL4.0ch11	52590456	52594960
	Solyc11g069990	Full length NBS-LRR	not targeted	Cluster	11-C	SL4.0ch11	52635554	52643198
	Solyc11g071390	Partial NBS-LRR	targeted	Cluster	11-B	SL4.0ch11	52951112	52952377
	Solyc11g071420	Full length NBS-LRR	targeted	Cluster	11-B	SL4.0ch11	52970670	52974296
	Solyc11g071430	Full length NBS-LRR	not targeted	Cluster	11-B	SL4.0ch11	52978257	52982046
	Solyc11g072350	Partial NBS-LRR	not targeted	Cluster	11-A	SL4.0ch11	53620723	53621121
	Solyc11g072360	Partial NBS-LRR	not targeted	Cluster	11-A	SL4.0ch11	53623603	53623929
	Solyc11g072370	Partial NBS-LRR	not targeted	Cluster	11-A	SL4.0ch11	53624775	53625086
	Solyc12g005520	Full length NBS-LRR	targeted	Cluster	12-H	SL4.0ch12	312150	312434
	Solyc12g005540	Partial NBS-LRR	not targeted	Cluster	12-H	SL4.0ch12	312994	313197
	Solyc12g005970	Full length NBS-LRR	targeted	Cluster	12-G	SL4.0ch12	603225	605768
	Solyc12g006040	Full length NBS-LRR	not targeted	Cluster	12-G	SL4.0ch12	642832	643740
	Solyc12g009450	Full length NBS-LRR	targeted	Cluster	12-F	SL4.0ch12	2767931	2772706
	Solyc12g009460	Full length NBS-LRR	not targeted	Cluster	12-F	SL4.0ch12	2775654	2778377
	Solyc12g017730	Full length NBS-LRR	not targeted	Cluster	12-E	SL4.0ch12	7401189	7401425
	Solyc12g017800	Full length NBS-LRR	targeted	Cluster	12-E	SL4.0ch12	7477359	7480139
	Solyc12g017810	Partial NBS-LRR	not targeted	Cluster	12-E	SL4.0ch12	7493663	7494412
	Solyc12g038890	Partial NBS-LRR	not targeted	Cluster	12-D	SL4.0ch12	51020474	51021619
	Solyc12g038900	Full length NBS-LRR	not targeted	Cluster	12-D	SL4.0ch12	51022270	51022752
	Solyc12g038910	Partial NBS-LRR	not targeted	Cluster	12-D	SL4.0ch12	51028448	51028606
	Solyc12g044180	Full length NBS-LRR	targeted	Cluster	12-C	SL4.0ch12	58598118	58601980
	Solyc12g044190	Full length NBS-LRR	targeted	Cluster	12-C	SL4.0ch12	58633511	58637721
	Solyc12g044200	Full length NBS-LRR	targeted	Cluster	12-C	SL4.0ch12	58690339	58696065
	Solyc12g096880	Partial NBS-LRR	not targeted	Cluster	12-B	SL4.0ch12	65143436	65144752
	Solyc12g096900	Partial NBS-LRR	not targeted	Cluster	12-B	SL4.0ch12	65148256	65150941
	Solyc12g096920	Full length NBS-LRR	not targeted	Cluster	12-B	SL4.0ch12	65156881	65160393
	Solyc12g097000	Partial NBS-LRR	not targeted	Cluster	12-B	SL4.0ch12	65199381	65200267
	Solyc12g097010	Partial NBS-LRR	not targeted	Cluster	12-B	SL4.0ch12	65201250	65204709
	Solyc12g097020	Full length NBS-LRR	not targeted	Cluster	12-B	SL4.0ch12	65205057	65206270
	Solyc12g099040	Partial NBS-LRR	not targeted	Cluster	12-A	SL4.0ch12	65872292	65874509
	Solyc12g099060	Partial NBS-LRR	not targeted	Cluster	12-A	SL4.0ch12	65878573	65879755
	Solyc11g071410	Partial NBS-LRR	not targeted	unknown cluster behaviour	unknown cluster behaviour
	Solyc11g070000	Full length NBS-LRR	not targeted	unknown cluster behaviour	unknown cluster behaviour
	Solyc11g069660	Partial NBS-LRR	not targeted	unknown cluster behaviour	unknown cluster behaviour
	Solyc10g055140	Partial NBS-LRR	not targeted	unknown cluster behaviour	unknown cluster behaviour
	Solyc10g012300	Partial NBS-LRR	not targeted	unknown cluster behaviour	unknown cluster behaviour
	Solyc09g072940	Partial NBS-LRR	not targeted	unknown cluster behaviour	unknown cluster behaviour
	Solyc07g044790	Partial NBS-LRR	not targeted	unknown cluster behaviour	unknown cluster behaviour
	Solyc06g065000	Full length NBS-LRR	not targeted	unknown cluster behaviour	unknown cluster behaviour
	Solyc06g064780	Partial NBS-LRR	not targeted	unknown cluster behaviour	unknown cluster behaviour
	Solyc06g008790	Full length NBS-LRR	not targeted	unknown cluster behaviour	unknown cluster behaviour
	Solyc06g008770	Full length NBS-LRR	not targeted	unknown cluster behaviour	unknown cluster behaviour
	Solyc06g008480	Full length NBS-LRR	not targeted	unknown cluster behaviour	unknown cluster behaviour
	Solyc06g008450	Full length NBS-LRR	not targeted	unknown cluster behaviour	unknown cluster behaviour
	Solyc06g008430	Partial NBS-LRR	not targeted	unknown cluster behaviour	unknown cluster behaviour
	Solyc06g008400	Full length NBS-LRR	not targeted	unknown cluster behaviour	unknown cluster behaviour
	Solyc06g008390	Partial NBS-LRR	not targeted	unknown cluster behaviour	unknown cluster behaviour
	Solyc06g008380	Full length NBS-LRR	not targeted	unknown cluster behaviour	unknown cluster behaviour
	Solyc05g054000	Partial NBS-LRR	not targeted	unknown cluster behaviour	unknown cluster behaviour
	Solyc05g053990	Full length NBS-LRR	not targeted	unknown cluster behaviour	unknown cluster behaviour
	Solyc05g047700	Full length NBS-LRR	not targeted	unknown cluster behaviour	unknown cluster behaviour
	Solyc05g025930	Partial NBS-LRR	not targeted	unknown cluster behaviour	unknown cluster behaviour
	Solyc05g018010	Full length NBS-LRR	not targeted	unknown cluster behaviour	unknown cluster behaviour
	Solyc05g012750	Partial NBS-LRR	not targeted	unknown cluster behaviour	unknown cluster behaviour
	Solyc04g051210	Full length NBS-LRR	not targeted	unknown cluster behaviour	unknown cluster behaviour
	Solyc04g039990	Full length NBS-LRR	not targeted	unknown cluster behaviour	unknown cluster behaviour
	Solyc04g015240	Full length NBS-LRR	not targeted	unknown cluster behaviour	unknown cluster behaviour
	Solyc04g008180	Full length NBS-LRR	not targeted	unknown cluster behaviour	unknown cluster behaviour
	Solyc04g008160	Full length NBS-LRR	not targeted	unknown cluster behaviour	unknown cluster behaviour
	Solyc04g008140	Full length NBS-LRR	not targeted	unknown cluster behaviour	unknown cluster behaviour
	Solyc04g007080	Partial NBS-LRR	not targeted	unknown cluster behaviour	unknown cluster behaviour
	Solyc02g070730	Full length NBS-LRR	not targeted	unknown cluster behaviour	unknown cluster behaviour
	Solyc02g070370	Full length NBS-LRR	not targeted	unknown cluster behaviour	unknown cluster behaviour
	Solyc02g032640	Partial NBS-LRR	not targeted	unknown cluster behaviour	unknown cluster behaviour
	Solyc01g088070	Partial NBS-LRR	not targeted	unknown cluster behaviour	unknown cluster behaviour
	Solyc00g294230	Partial NBS-LRR	not targeted	unknown cluster behaviour	unknown cluster behaviour
	Solyc00g141360	Partial NBS-LRR	not targeted	unknown cluster behaviour	unknown cluster behaviour
	RDC0002NLR0069	Full length NBS-LRR	not targeted	unknown cluster behaviour	unknown cluster behaviour
	RDC0002NLR0014	Full length NBS-LRR	not targeted	unknown cluster behaviour	unknown cluster behaviour
	RDC0002NLR0011	Full length NBS-LRR	not targeted	unknown cluster behaviour	unknown cluster behaviour
	Solyc01g005670	Partial NBS-LRR	not targeted	not clustered	not clustered	SL4.0ch01	476234	478863
	Solyc01g008800	Full length NBS-LRR	targeted	not clustered	not clustered	SL4.0ch01	2778190	2783871
	Solyc01g014240	Partial NBS-LRR	not targeted	not clustered	not clustered	SL4.0ch01	11960325	11960573
	Solyc01g014840	Full length NBS-LRR	targeted	not clustered	not clustered	SL4.0ch01	15605212	15610957
	Solyc01g016960	Full length NBS-LRR	not targeted	not clustered	not clustered	SL4.0ch01	23210163	23211292
	Solyc01g021600	Partial NBS-LRR	not targeted	not clustered	not clustered	SL4.0ch01	32101896	32102663
	Solyc01g066020	Full length NBS-LRR	targeted	not clustered	not clustered	SL4.0ch01	65651517	65654963
	Solyc01g086810	Full length NBS-LRR	not targeted	not clustered	not clustered	SL4.0ch01	74002775	74005957
	Solyc01g087200	Full length NBS-LRR	targeted	not clustered	not clustered	SL4.0ch01	74376378	74379614
	Solyc01g088060	Full length NBS-LRR	not targeted	not clustered	not clustered	SL4.0ch01	75146628	75153261
	Solyc01g090430	Full length NBS-LRR	not targeted	not clustered	not clustered	SL4.0ch01	76358432	76363351
	Solyc01g103610	Full length NBS-LRR	not targeted	not clustered	not clustered	SL4.0ch01	84468170	84471983
	Solyc01g106410	Full length NBS-LRR	not targeted	not clustered	not clustered	SL4.0ch01	86618458	86622014
	Solyc01g111230	Partial NBS-LRR	not targeted	not clustered	not clustered	SL4.0ch01	89906333	89907275
	Solyc01g113620	Full length NBS-LRR	targeted	not clustered	not clustered	SL4.0ch01	82818731	82823560
	Solyc02g027080	Full length NBS-LRR	not targeted	not clustered	not clustered	SL4.0ch02	23579581	23584130
	Solyc02g030290	Full length NBS-LRR	not targeted	not clustered	not clustered	SL4.0ch02	24057816	24059029
	Solyc02g032650	Full length NBS-LRR	targeted	not clustered	not clustered	SL4.0ch02	27506136	27513781
	Solyc02g036270	Full length NBS-LRR	targeted	not clustered	not clustered	SL4.0ch02	29160756	29163154
	Solyc02g037540	Full length NBS-LRR	targeted	not clustered	not clustered	SL4.0ch02	29784039	29787113
	Solyc02g038800	Partial NBS-LRR	not targeted	not clustered	not clustered	SL4.0ch02	30410390	30412815
	Solyc02g070750	Full length NBS-LRR	not targeted	not clustered	not clustered	SL4.0ch02	38388392	38389583
	Solyc02g078680	Partial NBS-LRR	not targeted	not clustered	not clustered	SL4.0ch02	41330658	41332070
	Solyc02g082050	Full length NBS-LRR	not targeted	not clustered	not clustered	SL4.0ch02	43779975	43785774
	Solyc02g084450	Full length NBS-LRR	not targeted	not clustered	not clustered	SL4.0ch02	45542951	45545695
	Solyc02g084890	Full length NBS-LRR	not targeted	not clustered	not clustered	SL4.0ch02	45964634	45967186
	Solyc02g090380	Full length NBS-LRR	not targeted	not clustered	not clustered	SL4.0ch02	49979304	49983459
	Solyc03g053070	Full length NBS-LRR	not targeted	not clustered	not clustered	SL4.0ch03	18594456	18594858
	Solyc03g078300	Full length NBS-LRR	not targeted	not clustered	not clustered	SL4.0ch03	44876698	44880723
	Solyc03g094100	Full length NBS-LRR	not targeted	not clustered	not clustered	SL4.0ch03	50380280	50381439
	Solyc04g026110	Full length NBS-LRR	targeted	not clustered	not clustered	SL4.0ch04	18138844	18140739
	Solyc04g039980	Partial NBS-LRR	not targeted	not clustered	not clustered	SL4.0ch04	12067826	12069078
	Solyc04g056570	Full length NBS-LRR	not targeted	not clustered	not clustered	SL4.0ch04	53854698	53858589
	Solyc04g057840	Partial NBS-LRR	not targeted	not clustered	not clustered	SL4.0ch04	54264519	54265824
	Solyc04g079420	Full length NBS-LRR	not targeted	not clustered	not clustered	SL4.0ch04	61905111	61908709
	Solyc05g008070	Full length NBS-LRR	targeted	not clustered	not clustered	SL4.0ch05	2549614	2552292
	Solyc05g021140	Full length NBS-LRR	not targeted	not clustered	not clustered	SL4.0ch05	26543880	26544263
	Solyc05g024000	Partial NBS-LRR	not targeted	not clustered	not clustered	SL4.0ch05	30321757	30323812
	Solyc05g043420	Full length NBS-LRR	not targeted	not clustered	not clustered	SL4.0ch05	55610881	55615441
	Solyc05g044490	Full length NBS-LRR	not targeted	not clustered	not clustered	SL4.0ch05	55933364	55936227
	Solyc05g050430	Full length NBS-LRR	not targeted	not clustered	not clustered	SL4.0ch05	59990530	59994234
	Solyc05g054340	Full length NBS-LRR	not targeted	not clustered	not clustered	SL4.0ch05	63654780	63658552
	Solyc06g008410	Partial NBS-LRR	not targeted	not clustered	not clustered	SL4.0ch06	2352904	2353176
	Solyc06g008785	Full length NBS-LRR	not targeted	not clustered	not clustered	SL4.0ch06	2749143	2754090
	Solyc06g048910	Full length NBS-LRR	not targeted	not clustered	not clustered	SL4.0ch06	29619275	29625016
	Solyc06g062440	Full length NBS-LRR	not targeted	not clustered	not clustered	SL4.0ch06	37045493	37049620
	Solyc06g071280	Partial NBS-LRR	not targeted	not clustered	not clustered	SL4.0ch06	41517532	41520878
	Solyc07g005770	Full length NBS-LRR	targeted	not clustered	not clustered	SL4.0ch07	609635	612653
	Solyc07g015900	Full length NBS-LRR	not targeted	not clustered	not clustered	SL4.0ch07	5762861	5765087
	Solyc07g044800	Full length NBS-LRR	targeted	not clustered	not clustered	SL4.0ch07	57718524	57720451
	Solyc07g049700	Full length NBS-LRR	targeted	not clustered	not clustered	SL4.0ch07	59970665	59973241
	Solyc08g007250	Full length NBS-LRR	not targeted	not clustered	not clustered	SL4.0ch08	1837947	1843569
	Solyc08g013970	Full length NBS-LRR	not targeted	not clustered	not clustered	SL4.0ch08	3391278	3394019
	Solyc08g067380	Partial NBS-LRR	not targeted	not clustered	not clustered	SL4.0ch08	54517780	54519134
	Solyc08g074250	Full length NBS-LRR	not targeted	not clustered	not clustered	SL4.0ch08	56473490	56476105
	Solyc08g076000	Full length NBS-LRR	targeted	not clustered	not clustered	SL4.0ch08	58175111	58179231
	Solyc09g005290	Full length NBS-LRR	not targeted	not clustered	not clustered	SL4.0ch09	223985	226795
	Solyc09g007710	Full length NBS-LRR	targeted	not clustered	not clustered	SL4.0ch09	1277287	1282628
	Solyc09g018220	Full length NBS-LRR	not targeted	not clustered	not clustered	SL4.0ch09	13656895	13659480
	Solyc09g059140	Partial NBS-LRR	not targeted	not clustered	not clustered	SL4.0ch09	49542870	49543271
	Solyc09g063040	Partial NBS-LRR	not targeted	not clustered	not clustered	SL4.0ch09	57128098	57130439
	Solyc09g090620	Partial NBS-LRR	not targeted	not clustered	not clustered	SL4.0ch09	66172921	66173520
	Solyc09g091210	Partial NBS-LRR	not targeted	not clustered	not clustered	SL4.0ch09	66618666	66620151
	Solyc10g047320	Full length NBS-LRR	not targeted	not clustered	not clustered	SL4.0ch10	39560639	39564782
	Solyc10g050050	Partial NBS-LRR	not targeted	not clustered	not clustered	SL4.0ch10	46670702	46671521
	Solyc10g050740	Partial NBS-LRR	not targeted	not clustered	not clustered	SL4.0ch10	49444274	49445848
	Solyc10g051050	Full length NBS-LRR	not targeted	not clustered	not clustered	SL4.0ch10	50454520	50456989
	Solyc10g074640	Partial NBS-LRR	not targeted	not clustered	not clustered	SL4.0ch10	57198963	57203004
	Solyc10g076440	Full length NBS-LRR	not targeted	not clustered	not clustered	SL4.0ch10	58511373	58514390
	Solyc10g079020	Partial NBS-LRR	not targeted	not clustered	not clustered	SL4.0ch10	59783652	59784154
	Solyc10g085460	Full length NBS-LRR	not targeted	not clustered	not clustered	SL4.0ch10	63778251	63783354
	Solyc10g085780	Full length NBS-LRR	not targeted	not clustered	not clustered	SL4.0ch10	64015340	64016203
	Solyc10g086590	Full length NBS-LRR	not targeted	not clustered	not clustered	SL4.0ch10	64518353	64519728
	Solyc11g007790	Full length NBS-LRR	not targeted	not clustered	not clustered	SL4.0ch11	2063644	2066337
	Solyc11g010160	Full length NBS-LRR	not targeted	not clustered	not clustered	SL4.0ch11	3284275	3286998
	Solyc11g011350	Full length NBS-LRR	targeted	not clustered	not clustered	SL4.0ch11	4422453	4428163
	Solyc11g013750	Partial NBS-LRR	not targeted	not clustered	not clustered	SL4.0ch11	7170382	7175183
	Solyc11g040410	Partial NBS-LRR	not targeted	not clustered	not clustered	SL4.0ch11	36312671	36313222
	Solyc11g068360	Full length NBS-LRR	targeted	not clustered	not clustered	SL4.0ch11	51171420	51174902
	Solyc11g069020	Full length NBS-LRR	not targeted	not clustered	not clustered	SL4.0ch11	51641030	51643687
	Solyc11g069620	Full length NBS-LRR	targeted	not clustered	not clustered	SL4.0ch11	52323387	52327201
	Solyc11g072000	Partial NBS-LRR	not targeted	not clustered	not clustered	SL4.0ch11	53363460	53367669
	Solyc12g010660	Full length NBS-LRR	not targeted	not clustered	not clustered	SL4.0ch12	3646740	3647489
	Solyc12g016220	Full length NBS-LRR	targeted	not clustered	not clustered	SL4.0ch12	6445182	6458902
	Solyc12g017480	Partial NBS-LRR	not targeted	not clustered	not clustered	SL4.0ch12	6800674	6804343
	Solyc12g040320	Partial NBS-LRR	not targeted	not clustered	not clustered	SL4.0ch12	52950241	52961243
	Solyc12g094660	Full length NBS-LRR	not targeted	not clustered	not clustered	SL4.0ch12	64304662	64308163
	Solyc12g099880	Partial NBS-LRR	not targeted	not clustered	not clustered	SL4.0ch12	66371271	66371594
S. tuberosum	PGSC0003DMG400000813	Full length NBS-LRR	not targeted	clustered	05-G	ST4.03ch05	2063328	2066456
	PGSC0003DMG400000815	Full length NBS-LRR	not targeted	clustered	05-G	ST4.03ch05	2068116	2068967
	PGSC0003DMG400000816	Full length NBS-LRR	not targeted	clustered	05-G	ST4.03ch05	2069034	2074818
	PGSC0003DMG400000888	Full length NBS-LRR	targeted	clustered	11-F	ST4.03ch11	11191082	11199716
	PGSC0003DMG400000889	Partial NBS-LRR	not targeted	clustered	11-F	ST4.03ch11	11188091	11188558
	PGSC0003DMG400001081	Full length NBS-LRR	targeted	not clustered	not clustered	ST4.03ch07	45785197	45787766
	PGSC0003DMG400001756	Partial NBS-LRR	not targeted	clustered	09-F	ST4.03ch09	6015358	6015882
	PGSC0003DMG400001981	Full length NBS-LRR	targeted	clustered	11-G	ST4.03ch11	6044767	6047706
	PGSC0003DMG400001982	Full length NBS-LRR	targeted	clustered	11-G	ST4.03ch11	6049825	6052130
	PGSC0003DMG400001983	Full length NBS-LRR	targeted	clustered	11-G	ST4.03ch11	6053514	6056533
	PGSC0003DMG400001989	Full length NBS-LRR	targeted	clustered	11-G	ST4.03ch11	5842698	5844699
	PGSC0003DMG400001990	Full length NBS-LRR	not targeted	clustered	11-G	ST4.03ch11	5863768	5865086
	PGSC0003DMG400001992	Full length NBS-LRR	not targeted	clustered	11-G	ST4.03ch11	5886118	5889498
	PGSC0003DMG400001993	Full length NBS-LRR	not targeted	clustered	11-G	ST4.03ch11	5908267	5910087
	PGSC0003DMG400001996	Full length NBS-LRR	targeted	clustered	11-G	ST4.03ch11	5929636	5932883
	PGSC0003DMG400002217	Full length NBS-LRR	not targeted	not clustered	not clustered	ST4.03ch04	31431348	31437204
	PGSC0003DMG400002271	Full length NBS-LRR	not targeted	clustered	08-F	ST4.03ch08	800032	804563
	PGSC0003DMG400002275	Full length NBS-LRR	not targeted	clustered	08-F	ST4.03ch08	854338	862136
	PGSC0003DMG400002276	Full length NBS-LRR	not targeted	clustered	08-F	ST4.03ch08	825575	830164
	PGSC0003DMG400002277	Full length NBS-LRR	not targeted	clustered	08-F	ST4.03ch08	818558	823200
	PGSC0003DMG400002278	Full length NBS-LRR	not targeted	clustered	08-F	ST4.03ch08	808397	810793
	PGSC0003DMG400002357	Full length NBS-LRR	targeted	not clustered	not clustered	ST4.03ch05	16044827	16048908
	PGSC0003DMG400002426	Full length NBS-LRR	targeted	clustered	06-D	ST4.03ch06	11413324	11418752
	PGSC0003DMG400002427	Full length NBS-LRR	not targeted	clustered	06-D	ST4.03ch06	11390359	11397114
	PGSC0003DMG400002457	Partial NBS-LRR	not targeted	clustered	CH0	ST4.03ch00	30676426	30680640
	PGSC0003DMG400002478	Partial NBS-LRR	not targeted	clustered	CH0	ST4.03ch00	34999862	35001833
	PGSC0003DMG400002799	Full length NBS-LRR	targeted	not clustered	not clustered	ST4.03ch01	78211068	78215663
	PGSC0003DMG400002820	Partial NBS-LRR	targeted	clustered	05-N	ST4.03ch04	186279	192428
	PGSC0003DMG400002920	Full length NBS-LRR	not targeted	clustered	12-E	ST4.03ch12	3002413	3006190
	PGSC0003DMG400002947	Full length NBS-LRR	not targeted	clustered	04-B	ST4.03ch04	24976758	24981180
	PGSC0003DMG400002960	Full length NBS-LRR	not targeted	clustered	04-B	ST4.03ch04	24957643	24960934
	PGSC0003DMG400002980	Full length NBS-LRR	targeted	clustered	11-B	ST4.03ch11	43510805	43514663
	PGSC0003DMG400002982	Full length NBS-LRR	targeted	clustered	11-B	ST4.03ch11	43423157	43430301
	PGSC0003DMG400003020	Partial NBS-LRR	not targeted	clustered	11-B	ST4.03ch11	43470401	43472147
	PGSC0003DMG400003104	Full length NBS-LRR	not targeted	not clustered	not clustered	ST4.03ch01	83024497	83028858
	PGSC0003DMG400003353	Full length NBS-LRR	not targeted	not clustered	not clustered	ST4.03ch05	41799142	41802553
	PGSC0003DMG400003380	Full length NBS-LRR	not targeted	clustered	05-D	ST4.03ch05	5348227	5352952
	PGSC0003DMG400003445	Full length NBS-LRR	not targeted	clustered	CH0	ST4.03ch00	32642595	32652265
	PGSC0003DMG400003527	Full length NBS-LRR	not targeted	not clustered	not clustered	ST4.03ch02	40130775	40134544
	PGSC0003DMG400004295	Full length NBS-LRR	targeted	clustered	12-D	ST4.03ch12	6353385	6356174
	PGSC0003DMG400004296	Full length NBS-LRR	not targeted	clustered	12-D	ST4.03ch12	6342492	6346342
	PGSC0003DMG400004303	Full length NBS-LRR	not targeted	clustered	12-D	ST4.03ch12	6348543	6349625
	PGSC0003DMG400004413	Full length NBS-LRR	not targeted	not clustered	not clustered	ST4.03ch09	15685146	15687556
	PGSC0003DMG400004521	Partial NBS-LRR	not targeted	clustered	02-D	ST4.03ch02	16783207	16784249
	PGSC0003DMG400004561	Full length NBS-LRR	not targeted	clustered	CH0	ST4.03ch00	30691997	30697195
	PGSC0003DMG400004579	Full length NBS-LRR	not targeted	clustered	12-A	ST4.03ch12	59455959	59458188
	PGSC0003DMG400004756	Full length NBS-LRR	not targeted	not clustered	not clustered	ST4.03ch08	52396592	52400308
	PGSC0003DMG400004873	Full length NBS-LRR	not targeted	clustered	06-A	ST4.03ch06	48982300	48984276
	PGSC0003DMG400004874	Full length NBS-LRR	targeted	clustered	06-A	ST4.03ch06	48974506	48977706
	PGSC0003DMG400005046	Full length NBS-LRR	not targeted	clustered	03-A	ST4.03ch03	2313388	2318149
	PGSC0003DMG400005052	Full length NBS-LRR	not targeted	clustered	03-A	ST4.03ch03	2502618	2512246
	PGSC0003DMG400005170	Full length NBS-LRR	not targeted	clustered	06-B	ST4.03ch06	47385673	47387644
	PGSC0003DMG400005172	Full length NBS-LRR	not targeted	clustered	06-B	ST4.03ch06	47336793	47339078
	PGSC0003DMG400005173	Full length NBS-LRR	not targeted	clustered	06-B	ST4.03ch06	47331631	47334710
	PGSC0003DMG400005174	Full length NBS-LRR	not targeted	clustered	06-B	ST4.03ch06	47328471	47329736
	PGSC0003DMG400005335	Partial NBS-LRR	not targeted	clustered	06-H	ST4.03ch06	1174056	1180339
	PGSC0003DMG400005577	Partial NBS-LRR	not targeted	clustered	04-M	ST4.03ch04	1016330	1019975
	PGSC0003DMG400005600	Partial NBS-LRR	not targeted	clustered	CH0	ST4.03ch00	32940662	32942420
	PGSC0003DMG400005970	Full length NBS-LRR	not targeted	clustered	04-L	ST4.03ch04	1858431	1862567
	PGSC0003DMG400006003	Full length NBS-LRR	targeted	clustered	04-L	ST4.03ch04	1670640	1675331
	PGSC0003DMG400006296	Partial NBS-LRR	not targeted	not clustered	not clustered	ST4.03ch01	60454304	60457857
	PGSC0003DMG400006316	Full length NBS-LRR	not targeted	not clustered	not clustered	ST4.03ch01	66597399	66601144
	PGSC0003DMG400006531	Full length NBS-LRR	targeted	clustered	04-J	ST4.03ch04	4244946	4247498
	PGSC0003DMG400006533	Full length NBS-LRR	not targeted	clustered	04-J	ST4.03ch04	4235347	4237869
	PGSC0003DMG400006570	Full length NBS-LRR	not targeted	clustered	09-A	ST4.03ch09	60806225	60810690
	PGSC0003DMG400006572	Partial NBS-LRR	not targeted	clustered	09-A	ST4.03ch09	60780699	60783329
	PGSC0003DMG400006573	Full length NBS-LRR	not targeted	clustered	09-A	ST4.03ch09	60750584	60755160
	PGSC0003DMG400006576	Full length NBS-LRR	not targeted	clustered	09-A	ST4.03ch09	60863949	60866144
	PGSC0003DMG400006581	Partial NBS-LRR	not targeted	clustered	09-A	ST4.03ch09	60876592	60877381
	PGSC0003DMG400006674	Partial NBS-LRR	not targeted	not clustered	not clustered	ST4.03ch11	15418018	15419052
	PGSC0003DMG400006769	Full length NBS-LRR	targeted	not clustered	not clustered	ST4.03ch01	64744652	64752048
	PGSC0003DMG400006785	Full length NBS-LRR	not targeted	not clustered	not clustered	ST4.03ch01	65253347	65260522
	PGSC0003DMG400006800	Full length NBS-LRR	targeted	not clustered	not clustered	ST4.03ch01	65780453	65783901
	PGSC0003DMG400007344	Full length NBS-LRR	targeted	not clustered	not clustered	ST4.03ch11	38087018	38091006
	PGSC0003DMG400007385	Full length NBS-LRR	not targeted	not clustered	not clustered	ST4.03ch08	40893020	40896495
	PGSC0003DMG400007462	Full length NBS-LRR	not targeted	clustered	04-M	ST4.03ch04	853100	859501
	PGSC0003DMG400007469	Full length NBS-LRR	not targeted	clustered	04-M	ST4.03ch04	778134	783951
	PGSC0003DMG400007605	Full length NBS-LRR	targeted	clustered	11-G	ST4.03ch11	5762513	5767391
	PGSC0003DMG400007606	Partial NBS-LRR	not targeted	clustered	11-G	ST4.03ch11	5774170	5775654
	PGSC0003DMG400007743	Full length NBS-LRR	targeted	clustered	09-B	ST4.03ch09	59441573	59449149
	PGSC0003DMG400007867	Full length NBS-LRR	not targeted	clustered	12-F	ST4.03ch12	1684447	1687321
	PGSC0003DMG400007869	Full length NBS-LRR	not targeted	clustered	12-F	ST4.03ch12	1723956	1725569
	PGSC0003DMG400007870	Full length NBS-LRR	targeted	clustered	12-F	ST4.03ch12	1727363	1731186
	PGSC0003DMG400007872	Full length NBS-LRR	targeted	clustered	12-F	ST4.03ch12	1749066	1758197
	PGSC0003DMG400007999	Full length NBS-LRR	not targeted	not clustered	not clustered	ST4.03ch04	68763274	68766986
	PGSC0003DMG400008257	Full length NBS-LRR	not targeted	not clustered	not clustered	ST4.03ch10	43296414	43298672
	PGSC0003DMG400008292	Full length NBS-LRR	not targeted	clustered	02-B	ST4.03ch02	29966569	29971740
	PGSC0003DMG400008306	Full length NBS-LRR	not targeted	clustered	02-B	ST4.03ch02	29910064	29912916
	PGSC0003DMG400008393	Full length NBS-LRR	not targeted	clustered	10-C	ST4.03ch10	53150158	53155517
	PGSC0003DMG400008394	Full length NBS-LRR	not targeted	clustered	10-C	ST4.03ch10	53127163	53132747
	PGSC0003DMG400008449	Full length NBS-LRR	not targeted	clustered	05-A	ST4.03ch05	49687693	49688942
	PGSC0003DMG400008588	Full length NBS-LRR	targeted	clustered	09-D	ST4.03ch09	46312335	46316463
	PGSC0003DMG400008595	Full length NBS-LRR	not targeted	clustered	10-D	ST4.03ch10	52690613	52695919
	PGSC0003DMG400008596	Full length NBS-LRR	not targeted	clustered	10-D	ST4.03ch10	52682205	52688781
	PGSC0003DMG400009307	Full length NBS-LRR	not targeted	clustered	08-A	ST4.03ch08	48553402	48561695
	PGSC0003DMG400009324	Full length NBS-LRR	targeted	clustered	08-A	ST4.03ch08	48597717	48602017
	PGSC0003DMG400009455	Full length NBS-LRR	targeted	clustered	11-E	ST4.03ch11	35582142	35585897
	PGSC0003DMG400009631	Partial NBS-LRR	not targeted	clustered	CH0	ST4.03ch00	20868979	20871892
	PGSC0003DMG400009633	Full length NBS-LRR	not targeted	clustered	CH0	ST4.03ch00	20881886	20887615
	PGSC0003DMG400009635	Full length NBS-LRR	not targeted	clustered	CH0	ST4.03ch00	20947100	20949646
	PGSC0003DMG400009686	Full length NBS-LRR	targeted	clustered	06-F	ST4.03ch06	6553332	6555332
	PGSC0003DMG400010287	Full length NBS-LRR	not targeted	not clustered	not clustered	ST4.03ch09	49910733	49917963
	PGSC0003DMG400010527	Full length NBS-LRR	targeted	not clustered	not clustered	ST4.03ch04	49661453	49669306
	PGSC0003DMG400010612	Full length NBS-LRR	not targeted	clustered	04-A	ST4.03ch04	66884436	66890076
	PGSC0003DMG400010613	Partial NBS-LRR	not targeted	clustered	04-A	ST4.03ch04	66882345	66883202
	PGSC0003DMG400010886	Partial NBS-LRR	not targeted	clustered	CH0	ST4.03ch00	23121966	23123699
	PGSC0003DMG400010895	Full length NBS-LRR	not targeted	clustered	06-G	ST4.03ch06	1499244	1503069
	PGSC0003DMG400010944	Full length NBS-LRR	not targeted	clustered	10-D	ST4.03ch10	52798040	52799228
	PGSC0003DMG400010946	Full length NBS-LRR	targeted	clustered	04-H	ST4.03ch04	6051699	6052625
	PGSC0003DMG400010953	Full length NBS-LRR	not targeted	clustered	CH0	ST4.03ch00	36549818	36553470
	PGSC0003DMG400011045	Full length NBS-LRR	not targeted	clustered	10-B	ST4.03ch10	53376980	53380852
	PGSC0003DMG400011109	Full length NBS-LRR	not targeted	clustered	10-B	ST4.03ch10	53614606	53615847
	PGSC0003DMG400011111	Full length NBS-LRR	not targeted	clustered	10-B	ST4.03ch10	53582695	53588282
	PGSC0003DMG400011114	Partial NBS-LRR	not targeted	clustered	10-B	ST4.03ch10	53530227	53531335
	PGSC0003DMG400011193	Full length NBS-LRR	not targeted	clustered	07-C	ST4.03ch07	1049175	1051700
	PGSC0003DMG400011517	Full length NBS-LRR	not targeted	clustered	04-I	ST4.03ch04	4715071	4717942
	PGSC0003DMG400011520	Full length NBS-LRR	targeted	clustered	04-I	ST4.03ch04	4688283	4690817
	PGSC0003DMG400011521	Full length NBS-LRR	targeted	clustered	04-I	ST4.03ch04	4675508	4681260
	PGSC0003DMG400011523	Full length NBS-LRR	targeted	clustered	04-I	ST4.03ch04	4661781	4664969
	PGSC0003DMG400011524	Full length NBS-LRR	not targeted	clustered	04-I	ST4.03ch04	4654153	4655118
	PGSC0003DMG400011525	Full length NBS-LRR	targeted	clustered	04-I	ST4.03ch04	4648570	4651089
	PGSC0003DMG400011527	Full length NBS-LRR	targeted	clustered	04-I	ST4.03ch04	4638611	4641193
	PGSC0003DMG400011528	Full length NBS-LRR	targeted	clustered	04-I	ST4.03ch04	4632843	4635398
	PGSC0003DMG400011529	Full length NBS-LRR	targeted	clustered	04-I	ST4.03ch04	4613730	4616260
	PGSC0003DMG400011809	Full length NBS-LRR	not targeted	not clustered	not clustered	ST4.03ch02	13981159	13983455
	PGSC0003DMG400011898	Full length NBS-LRR	not targeted	clustered	09-A	ST4.03ch09	60891029	60896708
	PGSC0003DMG400011900	Full length NBS-LRR	not targeted	clustered	09-A	ST4.03ch09	60903394	60906055
	PGSC0003DMG400011906	Full length NBS-LRR	not targeted	clustered	09-A	ST4.03ch09	60965191	60967756
	PGSC0003DMG400011920	Full length NBS-LRR	targeted	clustered	04-H	ST4.03ch04	5827812	5830496
	PGSC0003DMG400011924	Full length NBS-LRR	targeted	clustered	04-H	ST4.03ch04	5922816	5929836
	PGSC0003DMG400011926	Full length NBS-LRR	not targeted	clustered	04-H	ST4.03ch04	5964923	5968326
	PGSC0003DMG400012466	Full length NBS-LRR	not targeted	clustered	08-F	ST4.03ch08	773509	780723
	PGSC0003DMG400012470	Full length NBS-LRR	not targeted	clustered	08-F	ST4.03ch08	720937	723973
	PGSC0003DMG400012471	Full length NBS-LRR	not targeted	clustered	08-F	ST4.03ch08	713141	719726
	PGSC0003DMG400012472	Full length NBS-LRR	not targeted	clustered	08-F	ST4.03ch08	702201	712082
	PGSC0003DMG400012650	Full length NBS-LRR	targeted	clustered	02-D	ST4.03ch02	16889189	16891951
	PGSC0003DMG400012918	Full length NBS-LRR	not targeted	not clustered	not clustered	ST4.03ch02	14456377	14461418
	PGSC0003DMG400013090	Full length NBS-LRR	targeted	clustered	02-E	ST4.03ch02	15866849	15870093
	PGSC0003DMG400013091	Full length NBS-LRR	targeted	clustered	02-E	ST4.03ch02	15896077	15899109
	PGSC0003DMG400013094	Full length NBS-LRR	not targeted	clustered	02-E	ST4.03ch02	15887638	15891240
	PGSC0003DMG400013098	Full length NBS-LRR	not targeted	clustered	01-A	ST4.03ch01	79592844	79598945
	PGSC0003DMG400013165	Partial NBS-LRR	not targeted	not clustered	not clustered	ST4.03ch01	50153110	50154668
	PGSC0003DMG400013308	Full length NBS-LRR	not targeted	clustered	11-I	ST4.03ch11	1198844	1200994
	PGSC0003DMG400013486	Full length NBS-LRR	not targeted	clustered	05-B	ST4.03ch05	9020646	9026828
	PGSC0003DMG400013490	Full length NBS-LRR	not targeted	clustered	05-B	ST4.03ch05	9139914	9148796
	PGSC0003DMG400013506	Full length NBS-LRR	not targeted	not clustered	not clustered	ST4.03ch05	8619648	8627296
	PGSC0003DMG400013543	Full length NBS-LRR	targeted	not clustered	not clustered	ST4.03ch07	40799505	40808997
	PGSC0003DMG400013627	Full length NBS-LRR	not targeted	not clustered	not clustered	ST4.03ch02	37802516	37808556
	PGSC0003DMG400013721	Full length NBS-LRR	not targeted	not clustered	not clustered	ST4.03ch08	8465002	8469048
	PGSC0003DMG400013736	Full length NBS-LRR	targeted	not clustered	not clustered	ST4.03ch12	6955533	6960815
	PGSC0003DMG400013889	Full length NBS-LRR	targeted	clustered	12-D	ST4.03ch12	6357592	6366987
	PGSC0003DMG400013891	Full length NBS-LRR	not targeted	clustered	12-D	ST4.03ch12	6415673	6418862
	PGSC0003DMG400013904	Full length NBS-LRR	not targeted	clustered	12-D	ST4.03ch12	6367678	6370494
	PGSC0003DMG400014047	Full length NBS-LRR	not targeted	not clustered	not clustered	ST4.03ch10	41996050	41999112
	PGSC0003DMG400015128	Full length NBS-LRR	targeted	not clustered	not clustered	ST4.03ch11	9470170	9475267
	PGSC0003DMG400015681	Full length NBS-LRR	targeted	clustered	11-H	ST4.03ch11	1844035	1849454
	PGSC0003DMG400015693	Full length NBS-LRR	targeted	clustered	11-I	ST4.03ch11	1584803	1589104
	PGSC0003DMG400015872	Full length NBS-LRR	not targeted	clustered	04-M	ST4.03ch04	1113740	1120367
	PGSC0003DMG400016029	Full length NBS-LRR	not targeted	clustered	04-G	ST4.03ch04	7760029	7760463
	PGSC0003DMG400016372	Full length NBS-LRR	targeted	not clustered	not clustered	ST4.03ch01	3589210	3593472
	PGSC0003DMG400016599	Partial NBS-LRR	not targeted	clustered	09-A	ST4.03ch09	60664498	60666578
	PGSC0003DMG400016600	Full length NBS-LRR	not targeted	clustered	09-A	ST4.03ch09	60653047	60657750
	PGSC0003DMG400016601	Full length NBS-LRR	not targeted	clustered	09-A	ST4.03ch09	60622644	60631553
	PGSC0003DMG400016656	Full length NBS-LRR	not targeted	not clustered	not clustered	ST4.03ch06	34299294	34301658
	PGSC0003DMG400016808	Full length NBS-LRR	not targeted	not clustered	not clustered	ST4.03ch01	10580473	10588280
	PGSC0003DMG400016823	Partial NBS-LRR	targeted	not clustered	not clustered	ST4.03ch10	48198175	48201992
	PGSC0003DMG400016983	Partial NBS-LRR	not targeted	clustered	11-I	ST4.03ch11	1412719	1417722
	PGSC0003DMG400017060	Full length NBS-LRR	targeted	clustered	08-A	ST4.03ch08	48525937	48529479
	PGSC0003DMG400017061	Full length NBS-LRR	not targeted	clustered	08-A	ST4.03ch08	48520297	48521175
	PGSC0003DMG400017062	Full length NBS-LRR	targeted	clustered	08-A	ST4.03ch08	48498366	48504160
	PGSC0003DMG400017085	Partial NBS-LRR	not targeted	clustered	04-M	ST4.03ch04	960683	961257
	PGSC0003DMG400017086	Full length NBS-LRR	not targeted	clustered	04-M	ST4.03ch04	962467	965618
	PGSC0003DMG400017146	Full length NBS-LRR	not targeted	not clustered	not clustered	ST4.03ch09	56983606	56993036
	PGSC0003DMG400017317	Full length NBS-LRR	targeted	not clustered	not clustered	ST4.03ch07	50464164	50468668
	PGSC0003DMG400017666	Full length NBS-LRR	not targeted	not clustered	not clustered	ST4.03ch09	43630906	43638982
	PGSC0003DMG400018050	Full length NBS-LRR	targeted	clustered	CH0	ST4.03ch00	35686296	35688598
	PGSC0003DMG400018213	Partial NBS-LRR	not targeted	clustered	01-A	ST4.03ch01	79532647	79533277
	PGSC0003DMG400018216	Full length NBS-LRR	targeted	clustered	01-A	ST4.03ch01	79510283	79515294
	PGSC0003DMG400018256	Full length NBS-LRR	not targeted	clustered	01-A	ST4.03ch01	79498625	79503206
	PGSC0003DMG400018428	Full length NBS-LRR	targeted	clustered	05-E	ST4.03ch05	4589149	4595717
	PGSC0003DMG400018429	Full length NBS-LRR	targeted	clustered	05-E	ST4.03ch05	4611906	4618405
	PGSC0003DMG400018441	Full length NBS-LRR	not targeted	clustered	05-E	ST4.03ch05	4799612	4804074
	PGSC0003DMG400018442	Full length NBS-LRR	not targeted	clustered	05-E	ST4.03ch05	4839966	4843837
	PGSC0003DMG400018461	Full length NBS-LRR	not targeted	clustered	08-E	ST4.03ch08	3733192	3737741
	PGSC0003DMG400018462	Full length NBS-LRR	targeted	clustered	08-E	ST4.03ch08	3750498	3754617
	PGSC0003DMG400018463	Full length NBS-LRR	not targeted	clustered	08-E	ST4.03ch08	3754900	3757384
	PGSC0003DMG400018464	Full length NBS-LRR	not targeted	clustered	08-E	ST4.03ch08	3759084	3763667
	PGSC0003DMG400018490	Full length NBS-LRR	not targeted	clustered	08-E	ST4.03ch08	3824072	3827992
	PGSC0003DMG400018570	Full length NBS-LRR	not targeted	clustered	11-C	ST4.03ch11	42715938	42719940
	PGSC0003DMG400018572	Full length NBS-LRR	not targeted	clustered	11-C	ST4.03ch11	42728187	42733523
	PGSC0003DMG400018573	Full length NBS-LRR	not targeted	clustered	11-C	ST4.03ch11	42734065	42734607
	PGSC0003DMG400018619	Full length NBS-LRR	not targeted	not clustered	not clustered	ST4.03ch05	10091268	10095994
	PGSC0003DMG400018693	Full length NBS-LRR	not targeted	clustered	11-C	ST4.03ch11	42774863	42776381
	PGSC0003DMG400018903	Full length NBS-LRR	targeted	not clustered	not clustered	ST4.03ch12	10614834	10622662
	PGSC0003DMG400018907	Full length NBS-LRR	not targeted	not clustered	not clustered	ST4.03ch09	29500310	29500945
	PGSC0003DMG400018954	Full length NBS-LRR	not targeted	not clustered	not clustered	ST4.03ch09	45529847	45536832
	PGSC0003DMG400019083	Full length NBS-LRR	not targeted	clustered	CH0	ST4.03ch00	34795115	34799453
	PGSC0003DMG400019418	Full length NBS-LRR	not targeted	not clustered	not clustered	ST4.03ch10	6739778	6745647
	PGSC0003DMG400019627	Full length NBS-LRR	targeted	not clustered	not clustered	ST4.03ch11	40871863	40875854
	PGSC0003DMG400019669	Full length NBS-LRR	targeted	clustered	11-D	ST4.03ch11	42227458	42231426
	PGSC0003DMG400019732	Full length NBS-LRR	not targeted	clustered	04-F	ST4.03ch04	9431449	9435345
	PGSC0003DMG400019740	Full length NBS-LRR	not targeted	clustered	04-F	ST4.03ch04	9475969	9478623
	PGSC0003DMG400019741	Full length NBS-LRR	not targeted	clustered	04-F	ST4.03ch04	9447883	9453414
	PGSC0003DMG400019799	Full length NBS-LRR	targeted	clustered	08-C	ST4.03ch08	47805787	47807698
	PGSC0003DMG400019803	Full length NBS-LRR	not targeted	clustered	08-C	ST4.03ch08	47729715	47731584
	PGSC0003DMG400019804	Full length NBS-LRR	targeted	clustered	08-C	ST4.03ch08	47745328	47750408
	PGSC0003DMG400019900	Full length NBS-LRR	not targeted	not clustered	not clustered	ST4.03ch02	9112461	9117400
	PGSC0003DMG400019913	Full length NBS-LRR	not targeted	clustered	09-E	ST4.03ch09	15392682	15395701
	PGSC0003DMG400019915	Partial NBS-LRR	not targeted	clustered	09-E	ST4.03ch09	15451999	15453009
	PGSC0003DMG400019928	Partial NBS-LRR	not targeted	not clustered	not clustered	ST4.03ch01	49487582	49488073
	PGSC0003DMG400019970	Full length NBS-LRR	not targeted	clustered	01-D	ST4.03ch01	524773	526943
	PGSC0003DMG400020580	Partial NBS-LRR	not targeted	clustered	09-B	ST4.03ch09	59712402	59712980
	PGSC0003DMG400020584	Full length NBS-LRR	not targeted	clustered	09-B	ST4.03ch09	59740321	59742918
	PGSC0003DMG400020586	Full length NBS-LRR	not targeted	clustered	09-B	ST4.03ch09	59547255	59548142
	PGSC0003DMG400020587	Partial NBS-LRR	not targeted	clustered	09-B	ST4.03ch09	59558444	59561423
	PGSC0003DMG400020722	Partial NBS-LRR	not targeted	clustered	01-A	ST4.03ch01	79663363	79670255
	PGSC0003DMG400020732	Full length NBS-LRR	not targeted	clustered	06-H	ST4.03ch06	968329	972562
	PGSC0003DMG400020735	Full length NBS-LRR	not targeted	clustered	06-H	ST4.03ch06	992198	995631
	PGSC0003DMG400020736	Full length NBS-LRR	not targeted	clustered	06-H	ST4.03ch06	998608	1002369
	PGSC0003DMG400020740	Full length NBS-LRR	not targeted	clustered	06-H	ST4.03ch06	1041352	1043571
	PGSC0003DMG400020741	Partial NBS-LRR	not targeted	clustered	06-H	ST4.03ch06	1051067	1054778
	PGSC0003DMG400020749	Full length NBS-LRR	not targeted	clustered	06-H	ST4.03ch06	1069335	1070714
	PGSC0003DMG400020851	Full length NBS-LRR	not targeted	not clustered	not clustered	ST4.03ch06	3986258	3991562
	PGSC0003DMG400020872	Full length NBS-LRR	not targeted	clustered	01-C	ST4.03ch01	14181938	14184386
	PGSC0003DMG400020935	Full length NBS-LRR	targeted	not clustered	not clustered	ST4.03ch04	21192456	21196161
	PGSC0003DMG400021098	Full length NBS-LRR	not targeted	clustered	02-C	ST4.03ch02	29536749	29539812
	PGSC0003DMG400021169	Full length NBS-LRR	not targeted	clustered	02-C	ST4.03ch02	29562811	29565198
	PGSC0003DMG400021469	Full length NBS-LRR	not targeted	not clustered	not clustered	ST4.03ch02	18236416	18239848
	PGSC0003DMG400021477	Partial NBS-LRR	not targeted	not clustered	not clustered	ST4.03ch02	17659025	17664191
	PGSC0003DMG400021779	Full length NBS-LRR	not targeted	not clustered	not clustered	ST4.03ch05	18338665	18342003
	PGSC0003DMG400021861	Full length NBS-LRR	not targeted	clustered	10-G	ST4.03ch10	3595232	3599181
	PGSC0003DMG400021862	Full length NBS-LRR	not targeted	clustered	10-G	ST4.03ch10	3601523	3604150
	PGSC0003DMG400021863	Full length NBS-LRR	not targeted	clustered	10-G	ST4.03ch10	3607427	3611298
	PGSC0003DMG400021887	Full length NBS-LRR	targeted	clustered	CH0	ST4.03ch00	17556682	17563227
	PGSC0003DMG400021948	Full length NBS-LRR	targeted	not clustered	not clustered	ST4.03ch10	46667539	46672082
	PGSC0003DMG400021986	Full length NBS-LRR	not targeted	clustered	06-H	ST4.03ch06	851351	856407
	PGSC0003DMG400021987	Partial NBS-LRR	not targeted	clustered	06-H	ST4.03ch06	839174	841945
	PGSC0003DMG400022004	Full length NBS-LRR	not targeted	clustered	08-C	ST4.03ch08	47894336	47895451
	PGSC0003DMG400022699	Full length NBS-LRR	targeted	not clustered	not clustered	ST4.03ch01	5088261	5094022
	PGSC0003DMG400022785	Partial NBS-LRR	not targeted	clustered	01-D	ST4.03ch01	519406	522921
	PGSC0003DMG400022989	Full length NBS-LRR	not targeted	not clustered	not clustered	ST4.03ch07	5942809	5945157
	PGSC0003DMG400023062	Full length NBS-LRR	not targeted	clustered	05-D	ST4.03ch05	5469503	5473373
	PGSC0003DMG400023249	Full length NBS-LRR	not targeted	clustered	06-E	ST4.03ch06	8420612	8422750
	PGSC0003DMG400023250	Full length NBS-LRR	not targeted	clustered	06-E	ST4.03ch06	8393909	8398459
	PGSC0003DMG400023253	Full length NBS-LRR	not targeted	clustered	06-E	ST4.03ch06	8391419	8393378
	PGSC0003DMG400023273	Full length NBS-LRR	targeted	clustered	04-H	ST4.03ch04	5708305	5710291
	PGSC0003DMG400023288	Full length NBS-LRR	not targeted	clustered	04-H	ST4.03ch04	5630524	5638098
	PGSC0003DMG400023645	Full length NBS-LRR	not targeted	clustered	04-G	ST4.03ch04	7872577	7875159
	PGSC0003DMG400023656	Full length NBS-LRR	not targeted	clustered	04-G	ST4.03ch04	7864868	7865860
	PGSC0003DMG400024055	Full length NBS-LRR	targeted	not clustered	not clustered	ST4.03ch01	55163140	55169854
	PGSC0003DMG400024202	Full length NBS-LRR	not targeted	clustered	07-B	ST4.03ch07	7146504	7149035
	PGSC0003DMG400024203	Full length NBS-LRR	not targeted	clustered	07-B	ST4.03ch07	7141501	7144579
	PGSC0003DMG400024231	Full length NBS-LRR	targeted	clustered	04-C	ST4.03ch04	22035625	22038557
	PGSC0003DMG400024234	Partial NBS-LRR	not targeted	clustered	04-C	ST4.03ch04	21925509	21928034
	PGSC0003DMG400024273	Full length NBS-LRR	targeted	not clustered	not clustered	ST4.03ch12	5771989	5774992
	PGSC0003DMG400024337	Full length NBS-LRR	not targeted	not clustered	not clustered	ST4.03ch03	21174996	21177833
	PGSC0003DMG400024363	Full length NBS-LRR	not targeted	clustered	09-B	ST4.03ch09	59504961	59507939
	PGSC0003DMG400024365	Full length NBS-LRR	not targeted	clustered	09-B	ST4.03ch09	59513087	59514739
	PGSC0003DMG400024429	Full length NBS-LRR	targeted	clustered	CH0	ST4.03ch00	27925962	27929756
	PGSC0003DMG400024430	Full length NBS-LRR	targeted	clustered	CH0	ST4.03ch00	27932401	27934017
	PGSC0003DMG400025099	Full length NBS-LRR	not targeted	not clustered	not clustered	ST4.03ch05	1500545	1506500
	PGSC0003DMG400025259	Full length NBS-LRR	not targeted	not clustered	not clustered	ST4.03ch01	66306351	66310538
	PGSC0003DMG400025511	Full length NBS-LRR	not targeted	clustered	06-G	ST4.03ch06	1554558	1559912
	PGSC0003DMG400025512	Full length NBS-LRR	not targeted	clustered	06-G	ST4.03ch06	1547165	1550962
	PGSC0003DMG400025545	Full length NBS-LRR	not targeted	clustered	05-D	ST4.03ch05	5211402	5215554
	PGSC0003DMG400025611	Full length NBS-LRR	not targeted	clustered	05-C	ST4.03ch05	5723483	5731577
	PGSC0003DMG400025615	Full length NBS-LRR	not targeted	clustered	05-C	ST4.03ch05	5714878	5719113
	PGSC0003DMG400025683	Full length NBS-LRR	not targeted	clustered	10-F	ST4.03ch10	13624148	13628555
	PGSC0003DMG400026104	Partial NBS-LRR	not targeted	clustered	06-C	ST4.03ch06	46731069	46738912
	PGSC0003DMG400026161	Full length NBS-LRR	not targeted	clustered	07-A	ST4.03ch07	47641291	47645024
	PGSC0003DMG400026187	Full length NBS-LRR	not targeted	clustered	07-A	ST4.03ch07	47653513	47657896
	PGSC0003DMG400026433	Full length NBS-LRR	targeted	clustered	09-B	ST4.03ch09	59404802	59409103
	PGSC0003DMG400026573	Full length NBS-LRR	targeted	not clustered	not clustered	ST4.03ch09	13312950	13314454
	PGSC0003DMG400026666	Partial NBS-LRR	not targeted	clustered	10-E	ST4.03ch10	45892383	45899734
	PGSC0003DMG400027325	Full length NBS-LRR	not targeted	not clustered	not clustered	ST4.03ch11	4368459	4371158
	PGSC0003DMG400027377	Partial NBS-LRR	not targeted	clustered	11-A	ST4.03ch11	44002263	44005983
	PGSC0003DMG400027407	Full length NBS-LRR	targeted	clustered	11-A	ST4.03ch11	43970064	43974000
	PGSC0003DMG400027409	Full length NBS-LRR	not targeted	clustered	11-A	ST4.03ch11	43961651	43965085
	PGSC0003DMG400027797	Full length NBS-LRR	not targeted	not clustered	not clustered	ST4.03ch11	9730445	9736116
	PGSC0003DMG400027867	Full length NBS-LRR	not targeted	not clustered	not clustered	ST4.03ch12	9135947	9138668
	PGSC0003DMG400027932	Full length NBS-LRR	not targeted	clustered	CH0	ST4.03ch00	12050427	12051107
	PGSC0003DMG400028001	Full length NBS-LRR	not targeted	clustered	10-D	ST4.03ch10	52869154	52874129
	PGSC0003DMG400028081	Partial NBS-LRR	not targeted	clustered	CH0	ST4.03ch00	35192905	35198673
	PGSC0003DMG400028339	Full length NBS-LRR	not targeted	not clustered	not clustered	ST4.03ch05	143384	148631
	PGSC0003DMG400029220	Partial NBS-LRR	not targeted	not clustered	not clustered	ST4.03ch06	31326650	31329138
	PGSC0003DMG400029313	Full length NBS-LRR	not targeted	clustered	12-C	ST4.03ch12	57509849	57513256
	PGSC0003DMG400029314	Full length NBS-LRR	not targeted	clustered	12-C	ST4.03ch12	57489028	57492695
	PGSC0003DMG400029344	Full length NBS-LRR	not targeted	clustered	12-B	ST4.03ch12	58562369	58567078
	PGSC0003DMG400029405	Full length NBS-LRR	not targeted	clustered	12-C	ST4.03ch12	57474535	57477976
	PGSC0003DMG400029415	Full length NBS-LRR	targeted	clustered	12-C	ST4.03ch12	57289327	57294153
	PGSC0003DMG400029453	Full length NBS-LRR	not targeted	clustered	04-K	ST4.03ch04	2995919	3000924
	PGSC0003DMG400029457	Full length NBS-LRR	not targeted	clustered	04-K	ST4.03ch04	2898617	2904105
	PGSC0003DMG400029460	Full length NBS-LRR	not targeted	clustered	04-K	ST4.03ch04	2834773	2838162
	PGSC0003DMG400029462	Full length NBS-LRR	not targeted	clustered	04-K	ST4.03ch04	2813381	2817571
	PGSC0003DMG400029504	Full length NBS-LRR	not targeted	clustered	04-K	ST4.03ch04	3034729	3039439
	PGSC0003DMG400029505	Full length NBS-LRR	not targeted	clustered	04-K	ST4.03ch04	2981078	2987474
	PGSC0003DMG400029506	Full length NBS-LRR	not targeted	clustered	04-K	ST4.03ch04	2943479	2947177
	PGSC0003DMG400029586	Full length NBS-LRR	not targeted	clustered	08-D	ST4.03ch08	45048300	45050959
	PGSC0003DMG400029588	Partial NBS-LRR	not targeted	clustered	08-D	ST4.03ch08	45079118	45080024
	PGSC0003DMG400029590	Full length NBS-LRR	targeted	clustered	08-D	ST4.03ch08	45109422	45112961
	PGSC0003DMG400030044	Full length NBS-LRR	targeted	clustered	04-D	ST4.03ch04	20807075	20807941
	PGSC0003DMG400030045	Full length NBS-LRR	not targeted	clustered	04-D	ST4.03ch04	20808121	20809555
	PGSC0003DMG400030238	Full length NBS-LRR	not targeted	clustered	11-A	ST4.03ch11	44155684	44157998
	PGSC0003DMG400030239	Partial NBS-LRR	not targeted	clustered	11-A	ST4.03ch11	44145146	44151152
	PGSC0003DMG400030267	Full length NBS-LRR	targeted	clustered	CH0	ST4.03ch00	26737743	26741881
	PGSC0003DMG400030497	Full length NBS-LRR	targeted	clustered	05-F	ST4.03ch05	4227604	4230353
	PGSC0003DMG400030498	Partial NBS-LRR	not targeted	clustered	05-F	ST4.03ch05	4223105	4227103
	PGSC0003DMG400030855	Full length NBS-LRR	targeted	clustered	08-B	ST4.03ch08	48131776	48135560
	PGSC0003DMG400030856	Partial NBS-LRR	not targeted	clustered	08-B	ST4.03ch08	48138316	48143310
	PGSC0003DMG400031185	Partial NBS-LRR	not targeted	not clustered	not clustered	ST4.03ch11	16499774	16503430
	PGSC0003DMG400031318	Full length NBS-LRR	not targeted	clustered	06-C	ST4.03ch06	46918570	46923865
	PGSC0003DMG400031405	Full length NBS-LRR	not targeted	not clustered	not clustered	ST4.03ch10	30093738	30097792
	PGSC0003DMG400031477	Partial NBS-LRR	not targeted	clustered	11-I	ST4.03ch11	1506272	1506867
	PGSC0003DMG400031521	Full length NBS-LRR	not targeted	not clustered	not clustered	ST4.03ch09	60086974	60090937
	PGSC0003DMG400031878	Full length NBS-LRR	not targeted	clustered	06-H	ST4.03ch06	920425	927075
	PGSC0003DMG400032572	Full length NBS-LRR	targeted	clustered	04-I	ST4.03ch04	4873071	4875861
	PGSC0003DMG400032576	Full length NBS-LRR	targeted	clustered	04-I	ST4.03ch04	4836548	4839324
	PGSC0003DMG400032578	Full length NBS-LRR	targeted	clustered	04-I	ST4.03ch04	4758163	4759403
	PGSC0003DMG400032581	Full length NBS-LRR	not targeted	clustered	04-I	ST4.03ch04	4741723	4743110
	PGSC0003DMG400032582	Full length NBS-LRR	not targeted	clustered	04-I	ST4.03ch04	4738697	4741385
	PGSC0003DMG400032584	Full length NBS-LRR	targeted	clustered	04-I	ST4.03ch04	4725950	4728890
	PGSC0003DMG400033131	Full length NBS-LRR	not targeted	clustered	06-B	ST4.03ch06	47535000	47537661
	PGSC0003DMG400033151	Full length NBS-LRR	not targeted	clustered	06-B	ST4.03ch06	47456297	47457103
	PGSC0003DMG400033153	Full length NBS-LRR	not targeted	clustered	06-B	ST4.03ch06	47442768	47445315
	PGSC0003DMG400033160	Full length NBS-LRR	not targeted	clustered	CH0	ST4.03ch00	28288417	28290302
	PGSC0003DMG400033161	Full length NBS-LRR	not targeted	clustered	CH0	ST4.03ch00	28296715	28298288
	PGSC0003DMG400033334	Full length NBS-LRR	not targeted	not clustered	not clustered	ST4.03ch11	37644263	37650835
	PGSC0003DMG400034825	Full length NBS-LRR	not targeted	not clustered	not clustered	ST4.03ch12	8560691	8561203
	PGSC0003DMG400037159	Full length NBS-LRR	not targeted	clustered	04-E	ST4.03ch04	10033672	10036212
	PGSC0003DMG400038020	Full length NBS-LRR	not targeted	clustered	07-C	ST4.03ch07	1023875	1026607
	PGSC0003DMG400041458	Full length NBS-LRR	not targeted	clustered	04-E	ST4.03ch04	10009825	10012344
	PGSC0003DMG400042556	Full length NBS-LRR	not targeted	not clustered	not clustered	ST4.03ch09	2075540	2075947
	PGSC0003DMG400042937	Full length NBS-LRR	not targeted	clustered	08-D	ST4.03ch08	45039060	45041435
	PGSC0003DMG400043186	Full length NBS-LRR	not targeted	not clustered	not clustered	ST4.03ch09	27731864	27733156
	PGSC0003DMG400043376	Partial NBS-LRR	not targeted	not clustered	not clustered	ST4.03ch04	52433353	52433736
	PGSC0003DMG400043400	Full length NBS-LRR	targeted	not clustered	not clustered	ST4.03ch03	10462400	10466206
	PGSC0003DMG400044423	Full length NBS-LRR	not targeted	not clustered	not clustered	ST4.03ch11	2710623	2713343
	PGSC0003DMG400045101	Partial NBS-LRR	not targeted	clustered	12-B	ST4.03ch12	58646952	58647254
	PGSC0003DMG400046201	Full length NBS-LRR	not targeted	not clustered	not clustered	ST4.03ch05	25670673	25674829
	PGSC0003DMG401001984	Full length NBS-LRR	targeted	clustered	11-G	ST4.03ch11	6067833	6071020
	PGSC0003DMG401002242	Full length NBS-LRR	targeted	not clustered	not clustered	ST4.03ch12	11469803	11470734
	PGSC0003DMG401003025	Full length NBS-LRR	targeted	not clustered	not clustered	ST4.03ch05	24681193	24685207
	PGSC0003DMG401004423	Full length NBS-LRR	not targeted	clustered	10-E	ST4.03ch10	46024581	46030865
	PGSC0003DMG401005337	Full length NBS-LRR	not targeted	clustered	06-H	ST4.03ch06	1165928	1167783
	PGSC0003DMG401007461	Full length NBS-LRR	not targeted	clustered	04-M	ST4.03ch04	838994	846975
	PGSC0003DMG401007575	Full length NBS-LRR	targeted	not clustered	not clustered	ST4.03ch12	50558322	50566435
	PGSC0003DMG401007609	Full length NBS-LRR	not targeted	clustered	08-C	ST4.03ch08	47546952	47549013
	PGSC0003DMG401007871	Full length NBS-LRR	not targeted	clustered	12-F	ST4.03ch12	1758879	1764111
	PGSC0003DMG401008349	Full length NBS-LRR	targeted	clustered	10-A	ST4.03ch10	59084230	59086942
	PGSC0003DMG401009305	Full length NBS-LRR	targeted	clustered	08-A	ST4.03ch08	48588512	48596268
	PGSC0003DMG401009818	Full length NBS-LRR	targeted	clustered	CH0	ST4.03ch00	31931535	31934926
	PGSC0003DMG401009819	Full length NBS-LRR	targeted	clustered	CH0	ST4.03ch00	31946006	31947409
	PGSC0003DMG401010614	Full length NBS-LRR	not targeted	clustered	04-A	ST4.03ch04	66872728	66875726
	PGSC0003DMG401010943	Full length NBS-LRR	not targeted	clustered	10-D	ST4.03ch10	52785969	52791381
	PGSC0003DMG401011427	Partial NBS-LRR	targeted	clustered	10-A	ST4.03ch10	59057671	59062958
	PGSC0003DMG401011522	Full length NBS-LRR	targeted	clustered	04-I	ST4.03ch04	4667521	4670172
	PGSC0003DMG401011526	Full length NBS-LRR	targeted	clustered	04-I	ST4.03ch04	4643694	4644317
	PGSC0003DMG401011899	Full length NBS-LRR	not targeted	clustered	09-A	ST4.03ch09	60897648	60898377
	PGSC0003DMG401012062	Partial NBS-LRR	targeted	clustered	06-F	ST4.03ch06	6587099	6589365
	PGSC0003DMG401013522	Full length NBS-LRR	not targeted	clustered	05-B	ST4.03ch05	9287263	9291478
	PGSC0003DMG401015682	Full length NBS-LRR	targeted	clustered	11-H	ST4.03ch11	1804775	1808184
	PGSC0003DMG401015877	Full length NBS-LRR	not targeted	clustered	04-M	ST4.03ch04	1269028	1272031
	PGSC0003DMG401016933	Full length NBS-LRR	targeted	not clustered	not clustered	ST4.03ch04	49114172	49121650
	PGSC0003DMG401016981	Partial NBS-LRR	not targeted	clustered	11-I	ST4.03ch11	1390274	1390807
	PGSC0003DMG401018576	Full length NBS-LRR	targeted	clustered	11-C	ST4.03ch11	42745517	42751901
	PGSC0003DMG401018696	Full length NBS-LRR	targeted	clustered	11-C	ST4.03ch11	42849160	42851253
	PGSC0003DMG401019148	Full length NBS-LRR	not targeted	not clustered	not clustered	ST4.03ch10	50930815	50935415
	PGSC0003DMG401020581	Full length NBS-LRR	targeted	clustered	09-B	ST4.03ch09	59721273	59722508
	PGSC0003DMG401020585	Full length NBS-LRR	not targeted	clustered	09-B	ST4.03ch09	59566017	59567897
	PGSC0003DMG401020721	Full length NBS-LRR	not targeted	clustered	01-A	ST4.03ch01	79675409	79680161
	PGSC0003DMG401021043	Partial NBS-LRR	not targeted	clustered	CH0	ST4.03ch00	30289025	30292831
	PGSC0003DMG401022603	Full length NBS-LRR	targeted	not clustered	not clustered	ST4.03ch05	6528097	6537250
	PGSC0003DMG401022784	Full length NBS-LRR	not targeted	clustered	01-D	ST4.03ch01	506323	508020
	PGSC0003DMG401026043	Full length NBS-LRR	not targeted	clustered	01-B	ST4.03ch01	69673834	69679058
	PGSC0003DMG401026432	Partial NBS-LRR	not targeted	clustered	09-B	ST4.03ch09	59398259	59402540
	PGSC0003DMG401026842	Full length NBS-LRR	not targeted	clustered	04-M	ST4.03ch04	1336300	1338766
	PGSC0003DMG401029345	Partial NBS-LRR	not targeted	clustered	12-B	ST4.03ch12	58547306	58554094
	PGSC0003DMG401030236	Full length NBS-LRR	targeted	clustered	11-A	ST4.03ch11	44178402	44186275
	PGSC0003DMG401030700	Partial NBS-LRR	not targeted	not clustered	not clustered	ST4.03ch07	3003656	3012655
	PGSC0003DMG402000927	Partial NBS-LRR	not targeted	not clustered	not clustered	ST4.03ch07	42570566	42574256
	PGSC0003DMG402001979	Full length NBS-LRR	targeted	clustered	11-G	ST4.03ch11	6025475	6029238
	PGSC0003DMG402002428	Full length NBS-LRR	targeted	clustered	06-D	ST4.03ch06	11364687	11367656
	PGSC0003DMG402002917	Full length NBS-LRR	not targeted	clustered	12-E	ST4.03ch12	2966547	2967679
	PGSC0003DMG402004425	Full length NBS-LRR	not targeted	clustered	10-E	ST4.03ch10	46099444	46103892
	PGSC0003DMG402004578	Full length NBS-LRR	not targeted	clustered	12-A	ST4.03ch12	59433819	59437258
	PGSC0003DMG402006288	Full length NBS-LRR	not targeted	not clustered	not clustered	ST4.03ch01	60182949	60189236
	PGSC0003DMG402007871	Full length NBS-LRR	not targeted	clustered	12-F	ST4.03ch12	1744463	1747956
	PGSC0003DMG402008383	Full length NBS-LRR	not targeted	clustered	10-B	ST4.03ch10	53365621	53370110
	PGSC0003DMG402009305	Full length NBS-LRR	targeted	clustered	08-A	ST4.03ch08	48581279	48583858
	PGSC0003DMG402009818	Full length NBS-LRR	targeted	clustered	CH0	ST4.03ch00	31939108	31942403
	PGSC0003DMG402011117	Full length NBS-LRR	not targeted	clustered	10-B	ST4.03ch10	53479896	53489234
	PGSC0003DMG402011427	Full length NBS-LRR	targeted	clustered	10-A	ST4.03ch10	59031411	59036081
	PGSC0003DMG402016602	Full length NBS-LRR	not targeted	clustered	09-A	ST4.03ch09	60607803	60612056
	PGSC0003DMG402016979	Full length NBS-LRR	targeted	clustered	11-I	ST4.03ch11	1333729	1339223
	PGSC0003DMG402016981	Full length NBS-LRR	not targeted	clustered	11-I	ST4.03ch11	1407371	1411692
	PGSC0003DMG402017089	Full length NBS-LRR	not targeted	clustered	04-M	ST4.03ch04	951809	954122
	PGSC0003DMG402017416	Full length NBS-LRR	not targeted	not clustered	not clustered	ST4.03ch07	43077468	43082007
	PGSC0003DMG402018257	Full length NBS-LRR	not targeted	clustered	01-A	ST4.03ch01	79482156	79487988
	PGSC0003DMG402018576	Full length NBS-LRR	targeted	clustered	11-C	ST4.03ch11	42750064	42757501
	PGSC0003DMG402020585	Full length NBS-LRR	not targeted	clustered	09-B	ST4.03ch09	59551709	59554297
	PGSC0003DMG402020874	Full length NBS-LRR	not targeted	clustered	01-C	ST4.03ch01	14207078	14209141
	PGSC0003DMG402026432	Full length NBS-LRR	targeted	clustered	09-B	ST4.03ch09	59395174	59399658
	PGSC0003DMG402027371	Full length NBS-LRR	not targeted	clustered	11-A	ST4.03ch11	44111553	44113054
	PGSC0003DMG402027402	Partial NBS-LRR	targeted	clustered	11-B	ST4.03ch11	43598650	43602774
	PGSC0003DMG402029345	Partial NBS-LRR	not targeted	clustered	12-B	ST4.03ch12	58535686	58537947
	PGSC0003DMG402029995	Full length NBS-LRR	not targeted	not clustered	not clustered	ST4.03ch11	37014682	37015859
	PGSC0003DMG402030235	Full length NBS-LRR	targeted	clustered	11-A	ST4.03ch11	44214788	44219141
	PGSC0003DMG402030236	Partial NBS-LRR	not targeted	clustered	11-A	ST4.03ch11	44173448	44176240
	PGSC0003DMG402030883	Partial NBS-LRR	not targeted	clustered	08-A	ST4.03ch08	48375484	48386675
	PGSC0003DMG402032547	Full length NBS-LRR	targeted	clustered	04-I	ST4.03ch04	4762375	4765194
	PGSC0003DMG403015877	Partial NBS-LRR	not targeted	clustered	04-M	ST4.03ch04	1277914	1279604
	PGSC0003DMG403016979	Full length NBS-LRR	not targeted	clustered	11-I	ST4.03ch11	1340332	1347110
	PGSC0003DMG403016981	Full length NBS-LRR	targeted	clustered	11-I	ST4.03ch11	1425397	1430902
	PGSC0003DMG403019668	Full length NBS-LRR	not targeted	clustered	11-D	ST4.03ch11	42240423	42242738
	PGSC0003DMG403020585	Partial NBS-LRR	not targeted	clustered	09-B	ST4.03ch09	59541619	59544402
	PGSC0003DMG403026842	Full length NBS-LRR	not targeted	clustered	04-M	ST4.03ch04	1339644	1347005
	PGSC0003DMG404026043	Full length NBS-LRR	not targeted	clustered	01-B	ST4.03ch01	69682241	69687450
	PGSC0003DMG404026432	Partial NBS-LRR	not targeted	clustered	09-B	ST4.03ch09	59385823	59386293
	PGSC0003DMT400029708	Full length NBS-LRR	not targeted	not clustered	not clustered	ST4.03ch10	58742784	58744767
	PGSC0003DMT400085896	Full length NBS-LRR	targeted	not clustered	not clustered	ST4.03ch07	46501492	46503492
	RDC0001NLR0001	Full length NBS-LRR	not targeted	clustered	01-D	ST4.03ch01	510146	513527
	RDC0001NLR0002	Full length NBS-LRR	not targeted	clustered	01-D	ST4.03ch01	515499	517378
	RDC0001NLR0009	Full length NBS-LRR	not targeted	clustered	02-D	ST4.03ch02	16705798	16708198
	RDC0001NLR0010	Full length NBS-LRR	targeted	clustered	02-B	ST4.03ch02	29905114	29907964
	RDC0001NLR0011	Full length NBS-LRR	not targeted	clustered	02-A	ST4.03ch02	44374954	44379465
	RDC0001NLR0015	Full length NBS-LRR	not targeted	clustered	02-A	ST4.03ch02	44423104	44427026
	RDC0001NLR0016	Full length NBS-LRR	not targeted	clustered	02-A	ST4.03ch02	44438304	44443305
	RDC0001NLR0017	Full length NBS-LRR	targeted	clustered	05-N	ST4.03ch04	193587	198177
	RDC0001NLR0018	Full length NBS-LRR	not targeted	clustered	04-M	ST4.03ch04	862858	866008
	RDC0001NLR0019	Full length NBS-LRR	not targeted	clustered	04-M	ST4.03ch04	868513	871335
	RDC0001NLR0020	Full length NBS-LRR	not targeted	clustered	04-M	ST4.03ch04	941345	947895
	RDC0001NLR0021	Full length NBS-LRR	not targeted	clustered	04-M	ST4.03ch04	1030321	1032898
	RDC0001NLR0024	Full length NBS-LRR	not targeted	clustered	04-M	ST4.03ch04	1124002	1126943
	RDC0001NLR0025	Full length NBS-LRR	not targeted	clustered	04-M	ST4.03ch04	1128702	1130552
	RDC0001NLR0027	Full length NBS-LRR	not targeted	clustered	04-K	ST4.03ch04	2867149	2876125
	RDC0001NLR0028	Full length NBS-LRR	not targeted	clustered	04-K	ST4.03ch04	2922698	2925763
	RDC0001NLR0029	Full length NBS-LRR	not targeted	clustered	04-K	ST4.03ch04	2922698	2925763
	RDC0001NLR0031	Full length NBS-LRR	not targeted	clustered	04-K	ST4.03ch04	3023137	3024350
	RDC0001NLR0032	Full length NBS-LRR	targeted	clustered	04-I	ST4.03ch04	4694265	4696812
	RDC0001NLR0033	Full length NBS-LRR	targeted	clustered	04-I	ST4.03ch04	4700403	4702401
	RDC0001NLR0036	Full length NBS-LRR	not targeted	clustered	04-I	ST4.03ch04	4722485	4723901
	RDC0001NLR0038	Full length NBS-LRR	targeted	clustered	04-I	ST4.03ch04	4745452	4748363
	RDC0001NLR0040	Full length NBS-LRR	targeted	clustered	04-I	ST4.03ch04	4857895	4860503
	RDC0001NLR0041	Full length NBS-LRR	not targeted	clustered	04-I	ST4.03ch04	4863353	4866082
	RDC0001NLR0042	Full length NBS-LRR	targeted	clustered	04-H	ST4.03ch04	5835007	5837586
	RDC0001NLR0043	Full length NBS-LRR	not targeted	clustered	04-G	ST4.03ch04	7749465	7752286
	RDC0001NLR0044	Full length NBS-LRR	not targeted	clustered	04-G	ST4.03ch04	7753802	7756501
	RDC0001NLR0045	Full length NBS-LRR	not targeted	clustered	04-G	ST4.03ch04	7764719	7767569
	RDC0001NLR0046	Full length NBS-LRR	not targeted	clustered	04-G	ST4.03ch04	7810539	7812267
	RDC0001NLR0047	Full length NBS-LRR	targeted	clustered	04-G	ST4.03ch04	7831917	7833979
	RDC0001NLR0049	Full length NBS-LRR	not targeted	clustered	04-G	ST4.03ch04	7855684	7859148
	RDC0001NLR0050	Full length NBS-LRR	not targeted	clustered	04-G	ST4.03ch04	7860137	7862636
	RDC0001NLR0052	Full length NBS-LRR	not targeted	clustered	04-E	ST4.03ch04	10020628	10023181
	RDC0001NLR0053	Full length NBS-LRR	not targeted	clustered	04-E	ST4.03ch04	10041610	10044167
	RDC0001NLR0074	Full length NBS-LRR	not targeted	clustered	05-G	ST4.03ch05	2077172	2079628
	RDC0001NLR0075	Full length NBS-LRR	not targeted	clustered	05-G	ST4.03ch05	2187438	2190589
	RDC0001NLR0076	Full length NBS-LRR	not targeted	clustered	05-G	ST4.03ch05	2201363	2204578
	RDC0001NLR0077	Full length NBS-LRR	not targeted	clustered	05-F	ST4.03ch05	4232567	4235165
	RDC0001NLR0080	Full length NBS-LRR	not targeted	clustered	05-D	ST4.03ch05	5174854	5178315
	RDC0001NLR0081	Full length NBS-LRR	not targeted	clustered	05-D	ST4.03ch05	5189936	5193804
	RDC0001NLR0082	Full length NBS-LRR	not targeted	clustered	05-D	ST4.03ch05	5227047	5230085
	RDC0001NLR0086	Full length NBS-LRR	not targeted	clustered	05-D	ST4.03ch05	5326654	5330097
	RDC0001NLR0088	Full length NBS-LRR	not targeted	clustered	05-D	ST4.03ch05	5337090	5339732
	RDC0001NLR0093	Full length NBS-LRR	not targeted	not clustered	not clustered	ST4.03ch05	6938661	6944482
	RDC0001NLR0104	Full length NBS-LRR	targeted	not clustered	not clustered	ST4.03ch05	36126725	36131270
	RDC0001NLR0108	Full length NBS-LRR	targeted	not clustered	not clustered	ST4.03ch05	45251987	45254970
	RDC0001NLR0110	Full length NBS-LRR	not targeted	clustered	05-A	ST4.03ch05	49481340	49483119
	RDC0001NLR0111	Full length NBS-LRR	not targeted	clustered	05-A	ST4.03ch05	49486045	49488275
	RDC0001NLR0112	Full length NBS-LRR	not targeted	clustered	05-A	ST4.03ch05	49571420	49573546
	RDC0001NLR0113	Full length NBS-LRR	not targeted	clustered	05-A	ST4.03ch05	49680001	49682196
	RDC0001NLR0118	Full length NBS-LRR	not targeted	clustered	06-H	ST4.03ch06	874251	879566
	RDC0001NLR0121	Full length NBS-LRR	not targeted	clustered	06-H	ST4.03ch06	962504	965450
	RDC0001NLR0123	Full length NBS-LRR	not targeted	clustered	06-H	ST4.03ch06	1014768	1017750
	RDC0001NLR0124	Full length NBS-LRR	not targeted	clustered	06-H	ST4.03ch06	1023065	1026363
	RDC0001NLR0132	Full length NBS-LRR	targeted	clustered	06-F	ST4.03ch06	6475190	6481524
	RDC0001NLR0137	Full length NBS-LRR	not targeted	clustered	06-F	ST4.03ch06	6777477	6779836
	RDC0001NLR0138	Full length NBS-LRR	targeted	clustered	06-F	ST4.03ch06	6860817	6865099
	RDC0001NLR0139	Full length NBS-LRR	not targeted	clustered	06-F	ST4.03ch06	6883595	6886238
	RDC0001NLR0144	Full length NBS-LRR	not targeted	not clustered	not clustered	ST4.03ch06	41310065	41312030
	RDC0001NLR0147	Full length NBS-LRR	not targeted	clustered	06-C	ST4.03ch06	46719790	46721454
	RDC0001NLR0148	Full length NBS-LRR	targeted	clustered	06-C	ST4.03ch06	46724039	46726686
	RDC0001NLR0150	Full length NBS-LRR	targeted	clustered	06-C	ST4.03ch06	46852108	46861275
	RDC0001NLR0151	Full length NBS-LRR	not targeted	clustered	06-C	ST4.03ch06	46867276	46870768
	RDC0001NLR0152	Full length NBS-LRR	not targeted	clustered	06-C	ST4.03ch06	46878352	46884346
	RDC0001NLR0153	Full length NBS-LRR	not targeted	clustered	06-C	ST4.03ch06	46889155	46894874
	RDC0001NLR0158	Full length NBS-LRR	targeted	clustered	06-C	ST4.03ch06	46926801	46933458
	RDC0001NLR0160	Full length NBS-LRR	not targeted	clustered	06-B	ST4.03ch06	47343719	47345921
	RDC0001NLR0161	Full length NBS-LRR	not targeted	clustered	06-B	ST4.03ch06	47407909	47410253
	RDC0001NLR0162	Full length NBS-LRR	not targeted	clustered	06-B	ST4.03ch06	47418003	47420273
	RDC0001NLR0163	Full length NBS-LRR	not targeted	clustered	06-B	ST4.03ch06	47422828	47426023
	RDC0001NLR0164	Full length NBS-LRR	not targeted	clustered	06-B	ST4.03ch06	47436580	47438884
	RDC0001NLR0165	Full length NBS-LRR	not targeted	clustered	06-B	ST4.03ch06	47485521	47486994
	RDC0001NLR0166	Full length NBS-LRR	not targeted	clustered	06-B	ST4.03ch06	47492020	47494351
	RDC0001NLR0167	Full length NBS-LRR	not targeted	clustered	06-B	ST4.03ch06	47503116	47503962
	RDC0001NLR0168	Full length NBS-LRR	not targeted	clustered	06-B	ST4.03ch06	47522430	47524641
	RDC0001NLR0170	Full length NBS-LRR	not targeted	clustered	06-B	ST4.03ch06	47539400	47541150
	RDC0001NLR0171	Full length NBS-LRR	not targeted	clustered	06-B	ST4.03ch06	47549819	47552275
	RDC0001NLR0173	Full length NBS-LRR	not targeted	clustered	07-B	ST4.03ch07	7170588	7175048
	RDC0001NLR0174	Full length NBS-LRR	targeted	not clustered	not clustered	ST4.03ch07	8543442	8546630
	RDC0001NLR0178	Full length NBS-LRR	not targeted	clustered	08-F	ST4.03ch08	744038	747638
	RDC0001NLR0179	Full length NBS-LRR	not targeted	clustered	08-F	ST4.03ch08	754837	757532
	RDC0001NLR0181	Full length NBS-LRR	targeted	clustered	08-D	ST4.03ch08	45070776	45072752
	RDC0001NLR0182	Full length NBS-LRR	not targeted	clustered	08-D	ST4.03ch08	45105373	45107890
	RDC0001NLR0184	Full length NBS-LRR	targeted	clustered	08-C	ST4.03ch08	47578364	47582701
	RDC0001NLR0185	Full length NBS-LRR	targeted	clustered	08-C	ST4.03ch08	47583978	47587479
	RDC0001NLR0186	Full length NBS-LRR	not targeted	clustered	08-C	ST4.03ch08	47598467	47601173
	RDC0001NLR0187	Full length NBS-LRR	not targeted	clustered	08-C	ST4.03ch08	47604122	47608098
	RDC0001NLR0188	Full length NBS-LRR	not targeted	clustered	08-C	ST4.03ch08	47613326	47615298
	RDC0001NLR0190	Full length NBS-LRR	not targeted	clustered	08-C	ST4.03ch08	47646759	47649962
	RDC0001NLR0191	Full length NBS-LRR	not targeted	clustered	08-C	ST4.03ch08	47758304	47761140
	RDC0001NLR0192	Full length NBS-LRR	targeted	clustered	08-C	ST4.03ch08	47762186	47765313
	RDC0001NLR0199	Full length NBS-LRR	not targeted	clustered	08-A	ST4.03ch08	48575624	48578544
	RDC0001NLR0203	Full length NBS-LRR	not targeted	clustered	09-F	ST4.03ch09	5880604	5884280
	RDC0001NLR0206	Full length NBS-LRR	not targeted	clustered	09-F	ST4.03ch09	5913385	5916881
	RDC0001NLR0209	Full length NBS-LRR	not targeted	clustered	09-F	ST4.03ch09	5943725	5947795
	RDC0001NLR0212	Full length NBS-LRR	not targeted	not clustered	not clustered	ST4.03ch09	35464306	35467162
	RDC0001NLR0213	Full length NBS-LRR	not targeted	clustered	09-D	ST4.03ch09	46458710	46461397
	RDC0001NLR0214	Full length NBS-LRR	not targeted	not clustered	not clustered	ST4.03ch09	47147352	47150352
	RDC0001NLR0217	Full length NBS-LRR	not targeted	clustered	09-C	ST4.03ch09	50919289	50920939
	RDC0001NLR0218	Full length NBS-LRR	not targeted	clustered	09-C	ST4.03ch09	51064804	51067470
	RDC0001NLR0219	Full length NBS-LRR	targeted	clustered	09-B	ST4.03ch09	59375661	59379995
	RDC0001NLR0220	Full length NBS-LRR	targeted	clustered	09-B	ST4.03ch09	59415148	59422337
	RDC0001NLR0221	Full length NBS-LRR	not targeted	clustered	09-B	ST4.03ch09	59428574	59430689
	RDC0001NLR0222	Full length NBS-LRR	not targeted	clustered	09-B	ST4.03ch09	59450610	59454238
	RDC0001NLR0223	Full length NBS-LRR	targeted	clustered	09-B	ST4.03ch09	59673213	59678764
	RDC0001NLR0224	Full length NBS-LRR	targeted	clustered	09-B	ST4.03ch09	59681037	59685847
	RDC0001NLR0225	Full length NBS-LRR	targeted	clustered	09-B	ST4.03ch09	59688332	59694358
	RDC0001NLR0226	Full length NBS-LRR	targeted	clustered	09-B	ST4.03ch09	59697054	59701335
	RDC0001NLR0228	Full length NBS-LRR	not targeted	clustered	09-A	ST4.03ch09	60842541	60846362
	RDC0001NLR0229	Full length NBS-LRR	not targeted	clustered	09-A	ST4.03ch09	60852682	60855424
	RDC0001NLR0230	Full length NBS-LRR	not targeted	clustered	09-A	ST4.03ch09	60956906	60959195
	RDC0001NLR0231	Full length NBS-LRR	not targeted	clustered	09-A	ST4.03ch09	60972814	60974453
	RDC0001NLR0232	Full length NBS-LRR	not targeted	clustered	09-A	ST4.03ch09	61025884	61028633
	RDC0001NLR0233	Full length NBS-LRR	not targeted	clustered	10-F	ST4.03ch10	13675519	13677670
	RDC0001NLR0238	Full length NBS-LRR	not targeted	clustered	10-E	ST4.03ch10	46019082	46022971
	RDC0001NLR0242	Full length NBS-LRR	not targeted	clustered	10-D	ST4.03ch10	52862060	52865831
	RDC0001NLR0243	Full length NBS-LRR	not targeted	clustered	10-D	ST4.03ch10	52883813	52888199
	RDC0001NLR0244	Full length NBS-LRR	not targeted	clustered	10-B	ST4.03ch10	53499517	53503357
	RDC0001NLR0245	Full length NBS-LRR	not targeted	clustered	10-B	ST4.03ch10	53516967	53520693
	RDC0001NLR0246	Full length NBS-LRR	not targeted	clustered	10-B	ST4.03ch10	53553215	53557004
	RDC0001NLR0247	Full length NBS-LRR	not targeted	clustered	10-B	ST4.03ch10	53599472	53603286
	RDC0001NLR0249	Full length NBS-LRR	not targeted	clustered	10-A	ST4.03ch10	59016661	59019235
	RDC0001NLR0250	Full length NBS-LRR	targeted	clustered	10-A	ST4.03ch10	59042642	59045237
	RDC0001NLR0251	Full length NBS-LRR	targeted	clustered	11-I	ST4.03ch11	1362777	1364837
	RDC0001NLR0256	Full length NBS-LRR	not targeted	clustered	11-H	ST4.03ch11	1807612	1812140
	RDC0001NLR0259	Full length NBS-LRR	targeted	clustered	11-H	ST4.03ch11	1824950	1828147
	RDC0001NLR0260	Full length NBS-LRR	not targeted	clustered	11-H	ST4.03ch11	1828963	1833598
	RDC0001NLR0262	Full length NBS-LRR	targeted	clustered	11-G	ST4.03ch11	5773704	5779054
	RDC0001NLR0264	Full length NBS-LRR	targeted	clustered	11-G	ST4.03ch11	5878171	5881109
	RDC0001NLR0266	Full length NBS-LRR	not targeted	clustered	11-G	ST4.03ch11	6020218	6023940
	RDC0001NLR0267	Full length NBS-LRR	targeted	clustered	11-G	ST4.03ch11	6030516	6033299
	RDC0001NLR0269	Full length NBS-LRR	not targeted	not clustered	not clustered	ST4.03ch11	12806568	12810003
	RDC0001NLR0272	Full length NBS-LRR	targeted	clustered	11-E	ST4.03ch11	35554214	35558468
	RDC0001NLR0273	Full length NBS-LRR	targeted	clustered	11-E	ST4.03ch11	35562478	35565883
	RDC0001NLR0275	Full length NBS-LRR	targeted	clustered	11-E	ST4.03ch11	35592146	35593676
	RDC0001NLR0278	Full length NBS-LRR	targeted	clustered	11-D	ST4.03ch11	42039426	42043305
	RDC0001NLR0280	Full length NBS-LRR	not targeted	clustered	11-D	ST4.03ch11	42064968	42068502
	RDC0001NLR0281	Full length NBS-LRR	not targeted	clustered	11-D	ST4.03ch11	42148845	42152399
	RDC0001NLR0282	Full length NBS-LRR	not targeted	clustered	11-D	ST4.03ch11	42202977	42206555
	RDC0001NLR0283	Full length NBS-LRR	not targeted	clustered	11-D	ST4.03ch11	42320298	42324126
	RDC0001NLR0284	Full length NBS-LRR	not targeted	clustered	11-D	ST4.03ch11	42342216	42345948
	RDC0001NLR0286	Full length NBS-LRR	targeted	clustered	11-C	ST4.03ch11	42763469	42769021
	RDC0001NLR0287	Full length NBS-LRR	targeted	clustered	11-C	ST4.03ch11	42789173	42792942
	RDC0001NLR0288	Full length NBS-LRR	targeted	clustered	11-C	ST4.03ch11	42806249	42810672
	RDC0001NLR0289	Full length NBS-LRR	targeted	clustered	11-C	ST4.03ch11	42817481	42821919
	RDC0001NLR0290	Full length NBS-LRR	targeted	clustered	11-C	ST4.03ch11	42832740	42836701
	RDC0001NLR0292	Full length NBS-LRR	not targeted	clustered	11-B	ST4.03ch11	43578985	43586576
	RDC0001NLR0293	Full length NBS-LRR	targeted	clustered	11-A	ST4.03ch11	43946975	43950997
	RDC0001NLR0294	Full length NBS-LRR	targeted	clustered	11-A	ST4.03ch11	44128251	44132727
	RDC0001NLR0295	Full length NBS-LRR	not targeted	clustered	11-A	ST4.03ch11	44135616	44139298
	RDC0001NLR0296	Full length NBS-LRR	targeted	clustered	11-A	ST4.03ch11	44280297	44285395
	RDC0001NLR0297	Full length NBS-LRR	targeted	clustered	12-E	ST4.03ch12	2955337	2962732
	RDC0001NLR0298	Full length NBS-LRR	not targeted	not clustered	not clustered	ST4.03ch12	18991876	18994597
	RDC0001NLR0300	Full length NBS-LRR	not targeted	clustered	12-B	ST4.03ch12	58620392	58624883
	RDC0001NLR0301	Full length NBS-LRR	targeted	clustered	12-B	ST4.03ch12	58625444	58629748
	RDC0001NLR0304	Full length NBS-LRR	not targeted	clustered	12-B	ST4.03ch12	58670698	58673717
	RDC0001NLR0305	Full length NBS-LRR	not targeted	clustered	12-B	ST4.03ch12	58832013	58837065
	RDC0001NLR0307	Full length NBS-LRR	not targeted	clustered	12-B	ST4.03ch12	58854513	58856010
	RDC0001NLR0309	Full length NBS-LRR	targeted	clustered	12-B	ST4.03ch12	58864477	58867003
	RDC0001NLR0311	Full length NBS-LRR	not targeted	clustered	12-A	ST4.03ch12	59447978	59451907
	RDC0001NLR0340	Full length NBS-LRR	not targeted	clustered	05-A	ST4.03ch05	49568345	49573945
