# Supplementary material for: Global expression patterns of R-genes in tomato and potato
Source: Front Plant Sci. 2023 Oct 27;14:1216795. doi: 10.3389/fpls.2023.1216795 (PMC10641715; doi:10.3389/fpls.2023.1216795)
Supplement: Supplementary file 1 [file DataSheet_1.zip › S2.xlsx]

## Sheet: Chi_square analysis
		Characteristics		degree of freedom	p-value
	Tomato	Full length NBS-LRR ~ Clustered	2.72	1	0.0986
		Full length NBS-LRR ~ Targeted	21.32	1	0.0000
		Clustered ~ Targeted	0.07	1	0.7830
	Potato	Full length NBS-LRR ~ Clustered	0.22	1	0.6382
		Full length NBS-LRR ~ Targeted	14.69	1	0.0001
		Clustered ~ Targeted	0.77	1	0.3809
