# Supplementary material for: Global expression patterns of R-genes in tomato and potato
Source: Front Plant Sci. 2023 Oct 27;14:1216795. doi: 10.3389/fpls.2023.1216795 (PMC10641715; doi:10.3389/fpls.2023.1216795)
Supplement: Supplementary file 1 [file DataSheet_1.zip › S3.xlsx]

## Sheet: Expression
	Gene-ID	DRR074670	DRR074671	DRR074672	DRR074673	ERR426391	ERR426392	ERR426393	ERR426394	SRR2887143	SRR2887144	SRR2887145	SRR2887146	SRR2887147	SRR2887148	SRR2989581	SRR2989582	SRR3924534	SRR3924535	SRR3924549	SRR3924550	SRR3924551	SRR3924552	SRR3924553	SRR3924554	SRR4041970	SRR4041973	SRR4041974	SRR4041975	SRR4042017	SRR4042029	SRR4042030	SRR4042031	SRR4042032	SRR4423503	SRR4423504	SRR4423505	SRR4423506	SRR4423507	SRR4423508	SRR4423509	SRR4423510	SRR4423525	SRR4423526	SRR4423527	SRR4423528	SRR4423529	SRR4423530	SRR4423531
R-gene	Solyc04g039990	2.52421	2.91884	2.39482	1.95042	2.39317	1.73682	1.71106	1.03453	1.2555	1.82297	4.00548	1.00817	1.35676	1.65035	5.55907	9.90308	1.97579	3.31688	4.32721	3.56332	2.85846	4.6826	2.07438	2.37603	10.4839	10.0411	7.66792	8.63473	10.0597	7.59511	11.3181	12.1305	10.9835	5.13056	4.42451	4.48992	4.02403	4.77258	4.04303	4.15787	3.1065	6.95196	5.90735	7.01577	5.39737	12.219	5.67366	9.18923
	Solyc05g013300	5.46299	3.76014	3.59486	3.59817	8.26078	10.7495	13.1601	10.2504	2.58098	3.3244	3.46931	5.73509	4.29701	2.45881	32.6319	6.07661	6.217	17.7153	23.3572	10.3256	4.42982	5.35041	2.44013	10.5094	8.97121	7.21139	8.50546	7.11406	7.70987	8.90509	7.75307	7.98039	6.4877	33.5882	25.0213	30.6961	21.2462	35.837	21.637	25.7448	12.0036	21.6785	36.1181	29.2625	36.342	29.7283	25.2149	31.7071
	Solyc10g047320	6.67615	4.26659	3.53322	4.62585	3.35486	3.351	5.78996	2.39846	5.68713	4.21186	14.236	6.82679	6.90595	5.72954	21.1686	24.8138	9.22832	13.5589	12.2627	6.19575	6.36581	8.77518	2.5513	6.94604	12.3712	10.4909	6.77491	17.4752	17.1922	19.8901	18.183	17.2121	15.838	35.6181	36.355	34.1565	33.2282	29.2658	32.6925	28.76	24.0734	36.0382	34.7525	32.4793	39.2463	57.3651	35.4183	43.4608
	Solyc04g079420	3.96557	2.499	2.53342	3.67833	14.8665	17.609	23.9774	13.5977	21.7798	1.64029	69.9092	7.75514	1.41346	23.6758	69.345	66.4268	10.3763	37.9734	14.5485	22.2527	2.74389	3.91245	0	6.56221	38.1571	35.4789	21.3798	65.0101	57.9623	73.1028	54.1417	60.5134	44.3443	9.63164	17.0205	9.84723	16.6906	14.4281	19.8253	12.7331	14.3997	17.4988	16.6951	13.0291	16.2767	43.1169	23.2281	20.9618
	Solyc05g009740	8.52716	5.96174	5.00006	6.87727	3.3997	3.56397	3.07728	2.52344	2.16844	1.75819	3.37419	1.22001	1.35126	1.54323	3.18265	3.34963	3.22602	3.76962	3.16659	3.26485	3.64615	1.34519	4.28365	3.08099	2.29946	1.95206	1.36884	2.25479	2.27206	3.16662	3.3717	4.48559	3.2098	14.4438	18.3818	12.0842	16.9941	12.6169	19.018	9.91399	12.2259	12.3447	18.0769	12.27	16.9685	17.5401	18.7774	11.4834
	Solyc06g071280	4.94369	4.22003	2.89426	4.1408	0	1.5497	1.39812	1.96503	7.15867	8.01797	28.6827	7.55763	6.69658	11.5412	38.9428	40.6574	5.63528	9.88084	9.25149	4.24526	2.19623	2.44043	1.3988	3.49952	56.5211	67.3849	40.9713	42.4281	49.6902	40.8281	71.9681	62.0613	68.9487	16.2092	14.2619	19.4582	19.3764	12.1348	18.7853	17.9375	22.1864	23.8291	20.1451	34.1108	22.4193	49.2507	22.1367	37.8867
	Solyc02g038800	3.19693	1.65746	1.9108	3.31516	22.7974	18.924	20.6743	24.3408	2.17558	2.92407	2.72499	3.64508	3.17826	2.98043	6.6047	5.32252	21.2713	27.2165	30.166	4.35419	27.911	34.8873	14.7711	28.8074	2.74597	1.71675	1.84989	1.5285	1.77137	1.77936	1.8504	1.95579	1.51347	7.46484	9.22113	9.32493	12.9384	8.97826	12.9845	9.20978	15.1581	10.5929	6.77906	5.25322	9.44153	10.3599	16.9779	8.27965
	Solyc04g007060	14.1265	6.60082	6.83826	7.21876	2.09893	1.73255	1.41857	1.58787	5.40935	5.6448	11.4828	12.3685	10.7707	9.32345	17.6692	23.191	2.61997	2.29099	2.13461	0	2.00867	2.18698	0	0	8.71097	7.93293	5.94638	14.6606	13.2774	17.6419	16.561	15.9617	15.0738	60.6869	62.2452	67.6374	65.1228	41.9468	54.7415	39.2915	44.6865	41.3953	75.6894	80.4132	80.6285	101.716	70.815	106.891
	Solyc05g009630	7.93375	3.56356	4.65623	4.88863	1.88223	2.08451	1.14231	1.86846	7.96014	7.13251	16.0499	10.4047	10.3717	12.4091	51.5267	28.0403	4.12088	3.36372	1.2148	1.60673	0	0	0	1.28665	19.8086	14.7053	10.0262	22.0378	22.0966	22.2652	25.6445	24.3312	21.9672	35.0771	35.4683	36.6997	29.8347	29.2172	30.5583	34.5416	27.6382	25.3473	29.9008	28.9469	33.8029	34.6209	29.1378	35.0307
	Solyc09g064600	2.40874	1.17911	0	1.5574	5.62334	5.44921	7.89198	5.02397	0	1.33076	2.6618	1.03534	1.14673	3.43	5.69097	6.33396	8.72065	10.8031	10.7583	13.3722	11.2004	7.43003	2.80304	11.2116	1.41554	1.65629	2.13038	2.68373	2.45214	3.03694	3.12666	2.6112	3.08617	6.11604	5.32042	6.16135	4.60669	8.50126	7.0977	8.34014	5.16074	6.01936	6.76132	5.91208	4.57502	9.74369	7.67238	6.68368
	Solyc02g090380	1.92288	1.05142	0	1.9769	2.81192	2.36373	1.58316	2.47186	1.50993	0	4.97806	1.87227	1.48881	2.2266	20.7397	18.069	3.41811	3.72952	6.40654	5.78397	0	1.10591	0	0	16.2326	17.5798	12.5641	8.39456	14.3194	7.97756	11.9606	12.7097	12.3587	10.7676	11.761	12.8198	18.1806	9.38873	20.096	10.7707	17.774	16.8852	10.5416	10.8489	12.2052	23.9385	12.0216	15.5876
	Solyc04g007070	9.05256	6.40747	5.00083	8.15157	0	0	1.43206	1.48503	8.73155	8.80168	22.146	11.8519	15.0317	12.3799	36.5989	29.3248	0	4.2327	1.10373	0	0	1.05163	0	1.10157	26.9844	26.3292	15.1917	24.8884	24.9974	29.8465	38.7381	30.6338	34.5217	50.0765	55.3156	53.6582	53.2197	31.3715	53.1201	30.588	41.5397	43.6029	62.2724	78.3896	69.535	112.216	67.79	112.155
	Solyc05g009760	3.00461	2.65296	2.3307	3.54237	1.6276	0	0	0	2.57436	4.15207	5.45017	1.21138	1.67713	2.80924	8.10282	9.48895	0	1.82958	1.90992	1.13676	3.49117	1.26464	0	2.11649	10.0931	10.812	7.04061	6.67943	7.67707	6.93914	10.6791	11.085	9.30597	19.5128	14.6948	14.742	14.3516	14.0233	15.1566	9.09257	9.23774	12.2313	18.6918	15.854	15.1203	20.1129	15.7209	17.7195
	Solyc07g053020	1.31499	1.23748	0	1.42211	4.29867	3.35848	3.53108	3.92051	5.82063	6.76378	7.009	9.55769	9.74331	6.04921	21.4324	4.75735	1.20093	1.55443	1.23546	0	0	0	0	0	4.67352	4.54062	3.65879	3.36495	4.08191	3.85796	3.13538	2.61165	3.21105	5.55822	9.97183	5.30886	7.04046	5.82932	15.7785	7.21939	9.16914	13.7346	9.75308	7.56457	8.98207	32.733	9.20288	11.3097
	Solyc01g007990	2.32963	1.29618	1.22687	1.64799	2.97559	2.51969	3.40334	3.18103	1.02548	0	5.57116	1.40742	0	2.04269	5.94985	7.73794	2.57244	7.90285	4.40227	2.85268	7.75731	8.16917	2.6977	12.8101	8.35368	8.1138	4.30777	7.06416	6.81211	9.04117	13.2587	9.50618	10.8524	5.36293	7.80584	5.3924	8.1074	5.56114	8.50168	6.16977	6.07778	7.70124	6.53835	10.3589	9.09943	21.498	9.0218	14.476
	Solyc01g102840	1.79873	0	1.32163	1.83362	7.10304	6.44294	7.28724	10.7445	1.1507	0	5.49504	2.20861	0	1.98266	15.267	42.3966	7.34357	14.9908	15.5929	12.2917	7.56614	7.25572	3.22215	4.62424	15.659	15.9794	19.8453	6.76667	13.1972	8.3026	14.6804	14.296	17.4506	29.2563	23.0947	44.6508	57.3252	26.6662	35.9953	26.1437	47.8556	34.3607	14.9858	25.6525	18.5494	33.1208	21.2284	51.6513
	Solyc02g032200	1.76453	1.78467	2.37302	2.58298	7.30584	4.92494	7.75922	7.06318	1.2555	1.87919	2.83827	3.44621	3.02384	0	13.8408	7.01921	1.39957	6.83464	4.34619	2.71152	0	1.93555	0	2.88788	6.17739	6.41374	5.562	7.45402	7.26135	8.11925	7.91126	7.66087	6.55993	20.1236	18.9512	16.9079	17.1816	19.829	15.155	13.8903	7.48219	15.6012	24.5852	18.8071	25.1384	22.7805	17.3156	20.8345
	Solyc01g005670	2.00879	1.59419	1.19823	1.60079	4.04119	3.48093	5.0073	3.66617	0	1.20986	1.03713	1.21022	1.34042	2.40561	5.10959	5.25403	2.43719	5.19581	2.17349	1.53319	1.6855	4.39728	0	3.93905	2.80628	3.03207	3.32724	3.65889	3.462	3.53177	3.19774	3.71573	3.26769	8.51379	6.75306	8.4013	7.60491	8.76668	7.6233	9.14799	4.92781	4.01569	5.42068	5.28474	6.1562	6.07461	5.40179	5.46883
	Solyc01g006320	2.81573	4.29084	3.39939	3.04815	1.62595	0	0	0	5.04285	2.54168	8.71525	10.1697	13.6105	22.461	27.0682	17.0345	3.11481	0	1.16599	1.23374	0	0	0	0	39.2386	36.9628	26.628	18.1851	26.0861	25.4362	38.5468	36.1251	40.0803	10.9121	9.67171	9.61937	14.6484	7.04216	11.455	11.1146	19.73	12.1395	13.8845	20.4127	20.8822	26.9692	13.0734	34.0151
	Solyc01g090430	1.59153	1.24175	1.0308	1.13335	2.13793	1.63371	2.5301	1.37949	2.58876	2.09499	7.42515	2.83092	3.37302	5.45664	6.16123	8.18275	2.90593	8.32909	4.514	2.99822	3.14457	5.18436	0	4.38431	6.52652	5.76116	3.13608	7.43039	7.40646	7.9502	8.02525	8.73159	7.55624	5.30457	7.07967	5.10446	7.00565	5.34825	9.4605	5.86658	5.88616	6.86548	6.86525	7.71259	7.1121	13.317	8.246	10.2261
	Solyc05g012900	2.5139	1.95027	2.2342	2.39946	0	0	0	0	1.86884	0	1.13043	0	0	1.74801	5.68705	23.8814	8.32962	11.2105	20.8583	5.97121	20.9405	23.6218	5.96143	24.2795	7.4281	7.1269	11.3552	8.16619	9.3245	8.27002	12.2888	11.6089	13.0615	6.24519	5.7779	6.04105	7.96512	5.36937	6.53857	2.89135	3.63809	8.77901	6.08365	5.35933	8.15978	12.1924	6.77556	6.74757
	Solyc11g065810	2.66088	1.84872	2.01514	1.92466	5.20017	5.37508	6.65578	4.91063	0	1.54874	4.6467	2.32379	1.71587	0	6.26923	10.6373	4.42751	16.6801	9.63833	4.78049	4.57612	6.38382	0	13.3985	4.447	3.03134	3.31533	3.79502	4.00106	4.72994	7.57401	6.03615	6.07697	8.96137	10.0819	8.19013	7.89514	9.4508	7.85385	8.2206	4.14014	8.18614	9.20467	7.97509	8.66236	10.2012	8.52241	8.66156
	Solyc02g084890	1.12727	0	0	1.12474	2.92905	1.30499	1.17996	2.45643	1.29699	0	4.94418	1.00128	0	2.7801	11.0037	33.2808	5.78313	10.1922	20.0558	18.4507	3.683	4.54259	3.57642	3.43676	14.351	16.5769	16.9043	7.02308	12.9083	5.9724	14.6313	13.0429	17.0736	15.4203	11.2417	15.1038	25.2329	15.995	19.889	11.8872	28.1168	26.4962	7.20141	13.9537	12.3563	27.1816	7.21001	32.346
	Solyc06g062440	0	0	0	0	3.8064	2.82658	4.89368	2.61714	1.66881	1.43483	1.83084	2.25186	1.343	1.83637	6.27074	6.19804	3.01909	4.81179	7.93888	2.66781	3.95342	2.44148	4.90872	5.0487	5.80307	5.28191	3.99674	4.47363	4.8563	4.71012	6.81575	7.66421	6.39689	2.92887	2.32192	3.01441	2.4152	2.25216	2.19345	3.35694	0	3.68016	3.78787	4.66286	4.76653	5.93143	3.00248	5.12565
	Solyc11g069930	3.92349	3.27168	4.67223	4.33683	3.33702	4.17421	2.91385	3.74289	0	0	0	0	0	0	13.2455	4.41239	3.50212	2.5741	2.18147	1.10115	0	0	1.06368	0	9.331	10.8918	8.92941	6.09552	6.17379	5.42408	7.92454	5.71613	5.12662	17.8812	15.9481	17.6534	16.6682	20.3812	21.7304	10.8549	13.76	30.7291	17.5218	11.3772	18.3264	20.7278	19.5987	14.1517
	Solyc09g064610	1.13783	0	0	0	2.2168	1.71853	3.02705	2.51495	2.1925	1.58675	3.40054	2.38083	1.83123	2.10333	5.8312	5.31981	2.08002	3.96164	2.97826	1.19719	1.84378	2.95364	1.1927	3.89662	0	0	0	1.43194	1.47002	1.71731	1.32655	1.60076	1.1133	4.95887	6.59178	4.67509	5.11624	5.39814	5.94089	3.47607	3.43917	6.62668	5.59197	3.53263	6.37442	7.65407	5.73338	4.69939
	Solyc05g053980	6.04048	5.48131	3.29825	5.47697	19.4982	20.2429	19.139	25.046	3.67224	3.70174	7.40427	0	0	0	5.00309	7.11647	0	0	0	0	0	0	0	0	5.85893	5.22785	6.46448	5.47147	7.12832	7.16096	4.87983	6.17761	7.13603	9.05694	16.1194	6.63094	10.7936	13.5342	14.5313	9.80567	7.48405	9.07009	12.8368	6.72678	14.787	16.7045	13.7292	9.93672
	Solyc11g013750	0	0	0	1.29269	4.2737	3.85958	4.49212	4.43924	0	0	1.70543	1.79746	0	0	5.00537	1.66292	2.70089	4.18882	5.26059	3.04641	1.7011	0	0	2.67041	2.05332	2.47892	2.49418	2.22232	2.05008	2.04166	2.04614	2.2748	2.13295	9.18356	19.0155	11.1053	15.1592	23.4402	20.4406	15.0536	7.7836	14.3767	20.2117	10.7167	18.7351	13.0446	21.4441	13.5088
	Solyc05g006630	1.37192	0	0	1.04533	1.20946	1.01363	1.52754	1.02214	1.6877	0	2.05755	2.90882	1.6876	1.89675	13.5207	6.45317	0	0	0	0	0	0	0	0	2.68199	1.82403	1.78908	3.07495	3.35112	3.00901	2.67776	3.29825	2.77505	5.0813	3.35561	4.54278	3.06893	3.89664	3.49969	2.66964	1.95994	4.69321	6.50289	5.54411	5.04702	6.77061	4.62287	6.01836
	Solyc09g098100	2.61213	1.81067	2.63001	2.61037	3.59725	4.57941	4.06214	3.11599	2.30433	1.31891	3.59506	2.17297	2.86849	2.47961	10.1533	12.4329	2.53723	4.23077	2.96863	0	1.11974	1.14808	0	1.22712	3.11649	2.5802	2.22446	5.36372	5.19916	5.44686	4.73818	4.9782	4.08818	11.5085	12.4944	11.5303	12.3317	10.274	13.0243	10.2395	9.08915	11.8623	12.5563	9.47202	13.8203	20.9573	13.5387	13.2567
	Solyc01g086810	1.67887	1.63655	1.14696	1.60518	4.18143	4.14358	6.60221	3.40312	1.17375	1.10236	5.06983	1.75411	1.13121	1.42885	8.55816	4.23388	1.13422	1.51835	1.89151	1.64258	0	0	0	1.09487	5.4578	5.24064	3.70007	4.35492	5.37538	4.39824	4.94551	5.36238	4.76491	7.23766	10.5711	5.88578	8.14543	9.82405	13.0962	7.07309	6.63653	10.474	11.2649	7.99321	9.06877	13.2574	10.3466	6.80493
	Solyc05g006620	0	0	0	0	7.94452	7.95322	8.50003	9.13262	0	0	2.15624	1.44541	0	1.41883	8.756	4.62105	1.01461	2.5766	2.48141	1.03818	0	1.28067	0	1.22022	2.7259	2.43453	1.93675	2.55381	2.27493	2.23467	2.68765	2.76712	2.34623	2.88043	5.08836	2.35525	4.42626	7.45418	6.21211	4.50015	2.39432	4.78879	5.49666	2.87667	4.30307	3.95321	5.20968	3.33492
	Solyc08g007640	2.47536	1.35806	1.58975	2.44974	1.7274	1.68022	1.29586	2.08031	3.84944	4.1818	3.45637	4.49246	3.64601	1.48408	10.9184	4.4949	0	0	0	0	0	0	0	0	2.80068	3.45143	3.53759	3.21966	3.05616	3.2673	3.61376	2.53528	2.9292	12.6701	16.9305	12.3516	14.9284	20.3051	18.1844	11.6708	13.1658	20.1881	18.5856	13.8028	16.1171	27.1212	18.5059	16.3646
	Solyc04g007490	1.59557	0	0	1.09217	2.82911	3.65533	2.60405	3.42391	0	0	1.75491	0	1.22405	0	3.6458	5.98986	2.78512	4.04049	3.27142	1.89176	1.92166	3.02709	0	1.95539	2.44262	1.55997	1.12057	2.25112	2.22947	2.57035	2.82492	2.96222	2.8196	8.52148	7.50778	8.15861	8.19973	6.06598	8.74042	6.41983	5.67956	7.76135	9.90135	12.9853	10.9799	14.7376	8.75547	14.4795
	Solyc07g053010	0	0	0	0	4.38633	5.5414	4.96911	4.42519	1.98859	1.25776	4.28471	1.69717	1.52413	2.0059	9.28566	4.15497	0	0	0	0	0	0	0	0	1.71703	1.62355	1.63811	1.8345	2.05547	2.04927	2.15611	1.93492	1.86742	0	2.2236	0	1.16125	1.77413	2.74687	0	0	2.10472	1.51373	1.08226	1.48032	4.32488	1.61125	1.85664
	Solyc10g008240	1.34695	0	0	0	2.27943	1.96619	3.71658	2.45397	0	0	2.21167	0	0	0	4.82718	3.3157	1.70157	3.73505	1.8181	1.20585	0	1.11788	0	2.40674	2.30097	1.8286	1.22067	2.13199	2.69397	2.39105	2.1477	2.26462	1.8804	6.00797	6.39652	5.7147	5.47504	6.9837	6.95799	7.23323	3.67804	7.72895	7.70784	6.67987	8.10817	9.94467	6.34132	8.05495
	Solyc12g005970	1.10762	0	0	0	1.50174	1.8382	2.18254	1.7026	1.19252	1.09281	0	3.18832	0	1.52102	5.03537	3.21251	1.00943	1.28538	1.6834	0	1.69538	1.20405	0	0	2.40937	1.7959	1.2747	1.80526	2.32339	1.76899	2.2467	3.01266	2.26425	3.18468	3.62066	2.36573	2.86705	3.77997	4.35431	4.49719	1.94641	4.01193	4.16613	3.09283	4.13453	5.01458	4.64539	3.66591
	Solyc12g040320	1.53043	1.10509	0	0	1.14352	1.57598	1.75426	0	0	0	0	1.20237	0	1.27467	2.40515	1.91181	0	0	0	0	0	0	0	1.21595	1.54544	1.62879	1.43904	1.77479	0	1.38756	1.13323	0	1.33332	5.98188	5.89046	5.28845	4.26999	4.93794	3.69796	4.13424	5.03348	2.76399	3.3702	3.46957	4.1808	3.79346	3.78048	3.09562
	Solyc02g027080	1.24987	1.03838	0	0	5.45498	3.56364	4.97981	3.59889	1.24426	1.25425	1.54954	3.05661	2.33644	1.36919	3.65172	2.79494	0	1.41847	0	0	0	1.86739	0	0	1.50141	1.36036	0	1.609	1.7396	1.95518	1.34231	1.42001	1.00993	14.6474	17.2182	14.4257	14.7456	14.2529	16.3203	13.7939	10.7624	12.7111	16.9142	12.821	17.272	19.2334	15.1861	14.2052
	Solyc10g085460	1.07039	0	0	0	2.92815	1.89756	2.13803	1.51014	1.92684	2.23906	3.58827	4.40748	3.34743	2.4197	12.9935	3.58063	0	0	0	0	0	0	0	0	6.93918	5.48438	3.81208	7.26658	6.69032	8.42175	8.25378	9.47931	7.38395	5.81878	11.2241	4.98813	7.84655	7.86782	11.1363	7.50695	6.71117	8.21665	7.8727	5.76923	8.80119	15.4812	8.24353	9.07537
	Solyc11g071410	0	0	0	1.38005	1.89688	0	0	0	0	1.90759	0	4.45235	0	0	5.94452	2.88921	0	0	0	0	0	0	0	0	3.09688	1.94565	4.64545	1.23753	1.31238	1.81126	2.58067	2.0679	1.64833	5.11643	5.51821	5.24551	3.71233	5.75737	5.96537	7.69528	5.44502	4.50096	5.21381	5.79888	5.9077	4.97595	6.53241	5.90353
	Solyc11g072000	0	0	0	0	2.91215	1.17963	1.3431	3.64653	4.78166	2.7231	0	3.03759	2.78646	0	11.982	4.53857	0	0	0	0	0	0	0	0	2.15932	2.80333	1.34066	1.46629	2.33699	2.34502	1.91025	1.48943	2.19999	7.40051	10.6404	5.93118	8.55047	9.33245	9.87789	9.57491	6.93012	8.7998	8.49533	7.72592	11.6286	11.9337	10.0036	9.02335
	Solyc01g007980	0	0	0	0	5.2645	2.09383	6.02839	2.1631	0	0	3.73325	1.0053	0	1.68744	9.93035	11.5148	1.43238	7.60594	4.40227	1.91481	6.97176	13.8477	2.02327	19.2034	10.8818	11.3558	10.4697	9.19246	10.6305	9.31331	17.2947	18.1809	18.4919	0	0	0	0	0	1.01513	0	0	1.64895	1.99264	3.84262	1.73806	4.48014	1.4945	6.999
	Solyc11g011080	0	0	0	0	1.86431	1.17548	1.5048	1.34729	0	0	1.73868	0	0	0	6.88766	9.38739	1.09524	4.29123	1.84495	0	1.49293	1.73106	0	1.07049	3.43366	2.70493	1.49645	3.38187	3.55722	3.63662	4.75188	6.72097	4.2142	9.69825	11.5789	10.3114	10.2499	11.7156	11.3773	9.76368	6.65367	10.5145	10.0254	8.17703	10.3814	16.1727	12.7742	10.8421
	Solyc04g005540	1.56859	1.68122	1.61208	1.91713	1.7192	1.76222	2.65768	1.89814	1.12852	1.07067	0	0	1.47041	1.17284	10.2767	4.3513	0	1.69663	2.30545	0	0	1.16398	0	1.12732	2.85321	2.06613	2.08592	1.9207	1.88323	2.71712	2.61529	3.02368	2.71429	13.7678	15.2535	12.9574	12.187	18.5116	15.0041	16.6541	7.85377	13.5745	17.8945	13.5372	18.9502	20.1508	16.9386	15.8142
	Solyc05g054340	0	0	0	0	6.43758	5.80304	8.64961	6.08389	1.47703	1.19533	2.69346	0	1.17717	1.01231	4.671	3.05007	4.33112	1.80585	1.28577	1.04743	0	0	0	0	3.85361	3.57606	2.36645	1.86061	2.6455	1.6859	2.10101	2.61994	2.31228	1.5062	2.04541	1.65185	2.09032	1.66967	3.24344	2.53374	2.52888	0	1.33668	0	1.69208	1.75414	1.21036	1.1929
	Solyc12g097000	0	0	0	0	1.65928	0	0	0	1.49507	0	3.7681	0	0	0	7.18053	4.61937	0	2.0757	0	0	0	0	0	0	29.7027	30.2538	17.2143	9.5815	9.08119	18.1834	28.6721	27.179	30.7061	0	0	1.239	1.56452	0	0	1.58336	3.15836	0	0	3.02374	3.71969	1.81062	1.21902	7.32382
	Solyc10g008220	0	0	0	0	1.33953	1.36637	2.47094	1.69016	0	0	2.49205	0	0	1.39524	4.38327	2.87867	0	2.77815	0	0	0	1.30414	0	1.12451	3.63836	3.58359	2.20238	4.27352	4.30109	4.82193	4.91488	4.64288	3.88859	2.31672	3.75487	2.58249	3.06508	3.01826	4.27483	3.06538	3.01942	3.47634	3.36849	3.86399	3.45001	9.34054	4.18247	7.45948
	Solyc03g078300	0	0	0	0	2.46336	2.08768	2.77143	2.45155	0	0	0	0	0	0	5.91069	5.25292	1.22641	3.89114	1.68417	0	0	1.49922	0	0	2.23961	1.60907	0	2.84953	2.47686	3.08291	2.67658	3.65625	2.56812	7.23145	8.65274	7.21967	7.38318	9.02535	8.60743	6.50061	4.64915	6.94315	7.52508	6.46109	8.87706	10.5437	9.29413	8.37262
	Solyc05g005130	0	0	0	0	2.1003	1.76924	2.88051	2.30984	0	0	0	1.29848	0	0	4.67631	4.96195	0	2.52396	1.39823	0	0	1.58356	0	1.23976	1.7212	1.2651	0	2.4629	2.37329	2.43091	2.2682	2.83282	1.82783	6.12987	6.15184	5.4943	5.56661	6.45992	5.63264	4.87728	3.0987	6.39573	6.74305	5.07978	7.74397	7.74578	6.46368	6.07455
	Solyc01g008800	0	0	0	0	0	0	0	0	0	0	1.77211	0	0	0	4.95107	6.20256	0	1.65292	0	0	1.0797	2.00828	0	2.37513	2.62171	2.11207	1.38945	3.21132	3.31835	3.66262	4.46922	4.72264	3.95224	5.38826	4.1324	4.34809	4.59825	4.61028	4.97781	4.31165	2.73962	8.66873	9.05795	7.63708	9.75015	12.9672	10.3082	9.18944
	Solyc11g011090	0	0	0	0	1.71106	1.62288	2.34516	1.73365	0	0	0	0	0	0	3.76551	5.81539	0	1.80565	0	0	0	1.02388	0	0	1.64027	1.33393	0	2.07847	1.90906	2.18256	2.06217	2.49696	1.67939	6.06904	7.50732	6.31808	7.07249	8.07488	6.65384	5.73169	4.10412	7.34736	8.16241	6.00613	8.58117	11.2612	8.8591	6.36127
	Solyc03g005660	18.7843	9.20929	8.47	10.7847	6.00709	4.48347	4.88671	1.88727	1.11041	0	1.08085	1.03601	0	0	2.714	2.70941	2.6933	3.19773	2.04161	1.63655	0	0	1.18924	1.37605	1.38059	1.06552	0	1.9765	1.97715	2.23588	1.96559	2.11724	1.77639	23.2512	34.0355	18.2421	29.4363	30.7546	40.9517	21.9941	23.6743	27.5565	29.5335	21.1481	25.7456	43.0484	34.6367	19.7959
	Solyc04g039980	0	0	0	0	0	0	1.11265	0	0	0	1.6899	0	0	0	1.82364	5.763	0	1.13378	0	0	0	0	0	1.0186	7.22565	7.77795	9.48351	4.50087	6.65746	4.11519	8.34605	6.63208	8.26612	1.097	0	0	0	0	0	0	0	1.135	1.79333	2.65487	2.17706	3.11704	1.60024	3.57111
	Solyc01g102880	1.67549	1.44836	1.44165	1.53295	0	0	0	0	0	0	0	0	0	0	1.84416	4.31723	0	0	0	0	0	0	0	0	1.18813	1.37201	1.01254	1.14848	1.49831	1.12572	2.58374	1.92929	2.53332	15.9693	11.0433	15.1682	12.514	11.1454	10.9247	11.6105	8.41834	12.6748	15.3441	18.9149	15.5553	18.3045	13.0027	18.1129
	Solyc12g096900	0	0	0	0	0	0	0	0	15.8635	12.5886	19.5087	22.235	36.5011	17.5388	20.0235	17.83	3.43165	7.84316	8.30315	2.64125	27.0714	38.6841	26.7393	30.3902	21.438	18.4415	18.5186	11.4091	13.1557	13.5318	16.8188	16.716	17.8763	0	0	0	0	0	0	0	0	0	0	0	0	1.77262	0	2.02409
	Solyc11g071430	1.50679	0	0	1.3764	0	1.26933	1.0532	1.16371	0	1.38766	1.38618	1.87724	1.14035	0	3.50029	1.36769	0	0	0	0	0	0	0	0	1.02071	0	0	0	0	1.04728	0	0	0	3.28067	5.68453	2.82159	3.99704	4.60498	5.94277	4.75891	3.47701	3.51051	4.39244	2.36077	4.78888	3.89137	5.32989	2.99634
	Solyc02g036270	0	0	0	0	1.00843	0	0	0	1.08995	1.05292	1.28196	1.01508	0	0	4.58266	3.61453	0	1.58857	0	0	0	0	0	0	1.38435	1.254	0	1.72813	1.60123	2.05997	1.80378	2.16873	1.34929	5.2513	5.56563	4.88704	4.64219	4.91602	4.27049	4.29408	2.43936	5.34437	5.57579	4.69775	6.27088	6.59771	5.17231	5.27003
	Solyc05g013280	0	0	0	0	0	0	0	0	1.28876	0	1.29925	2.44258	2.20783	1.30217	6.95208	5.4366	0	0	0	0	0	0	0	0	3.45277	2.69574	1.25533	2.97976	3.51152	2.93469	3.26484	4.35808	3.1477	4.30649	5.1206	3.92296	4.79593	6.16217	5.78922	4.50507	3.38454	5.76519	5.10958	3.84308	5.42066	10.3162	6.24317	5.60587
	Solyc05g024360	7.58746	4.40177	4.56376	7.64368	1.7504	4.07087	0	1.21631	0	0	0	0	0	0	15.0725	5.9759	0	0	0	0	0	0	0	0	1.84989	2.86377	0	1.25446	0	2.50635	3.30519	0	2.7017	10.1486	16.423	8.62632	6.5361	42.3159	17.588	19.9928	5.6224	10.1541	7.14295	4.47948	8.86096	8.71002	13.5026	7.60939
	Solyc02g084450	0	0	0	1.18157	2.86756	3.04727	3.72989	3.22398	2.08644	1.9474	1.51914	1.90902	1.71166	1.44558	1.75637	0	1.13159	1.12856	0	0	0	0	0	0	0	1.00314	0	0	0	0	0	0	0	4.34082	2.91631	2.33084	2.85308	3.25012	3.4607	2.67056	2.41482	3.00609	4.01017	2.21987	3.88732	3.74762	3.17188	2.59827
	Solyc11g069990	0	0	0	0	2.01129	2.48319	2.29434	1.99288	1.22246	0	1.59757	1.65114	1.59281	0	4.7158	1.31135	0	0	0	0	0	0	0	0	1.44036	1.41068	0	0	0	1.13642	1.07192	1.12533	0	1.51444	2.71346	1.56686	2.01338	2.3438	3.56182	2.18945	1.95408	3.25899	2.63454	1.1374	2.85967	2.91907	3.18785	1.54412
	Solyc10g008230	0	0	0	0	0	0	1.55863	0	0	0	0	0	0	0	3.84783	2.15703	0	0	0	0	0	0	0	0	1.73284	1.70418	0	2.3863	2.15679	2.10446	1.60021	2.26398	1.40234	3.03005	2.32864	2.79478	2.41326	2.95198	2.25626	2.83733	0	3.06835	3.46849	3.3284	4.01368	6.00184	2.55104	6.41294
	Solyc01g014840	0	0	0	1.28312	0	0	0	0	0	0	0	0	0	0	2.05404	9.06742	0	0	0	0	0	0	0	0	2.71846	2.34114	1.57919	4.3845	4.26474	5.09772	6.77642	6.57364	6.36012	14.4635	7.97334	15.6887	10.5344	8.20071	6.16182	6.83908	7.10084	14.325	10.8168	15.557	12.2958	23.3714	14.6247	18.2651
	Solyc12g094660	0	0	0	0	0	0	0	0	1.16414	1.00092	3.90054	1.97365	1.24914	2.50867	7.03974	31.6841	0	1.26155	1.26453	0	2.28674	3.1979	0	1.70041	7.03122	7.89199	4.86552	15.8925	14.5034	17.4848	22.5233	18.5681	20.8945	0	0	0	0	0	1.19799	1.51585	2.09779	0	0	0	0	0	0	1.16495
	Solyc01g021600	3.96986	5.16504	5.18987	4.35253	0	0	0	0	0	0	3.51199	0	0	0	0	0	0	0	0	0	0	0	0	0	2.5315	1.73103	1.27134	1.10688	1.39057	1.28029	1.6981	1.51246	2.27641	13.6383	16.4613	12.463	14.8291	7.78086	20.8189	10.3668	17.2075	12.9486	18.9064	17.1987	25.6532	14.9496	17.9234	23.7001
	Solyc04g007320	0	0	0	0	0	0	0	0	0	0	2.05303	0	0	0	3.28728	16.3185	1.92637	11.7085	6.22376	2.68522	6.63676	5.89175	4.87821	6.2511	4.58925	3.71033	3.54823	5.83452	6.7589	7.35948	10.033	9.13177	9.08604	3.37595	3.07377	3.86863	4.86897	2.70014	2.83198	1.63212	2.98152	4.13819	3.70017	4.90498	3.41541	5.34056	4.24315	4.91254
	Solyc08g005440	0	0	0	0	0	0	0	0	0	0	0	1.28836	0	1.08128	3.61183	1.05769	0	0	0	0	0	0	0	0	1.25908	1.10139	0	1.2454	1.12984	1.38249	1.14615	1.18352	0	4.4051	6.26079	3.15382	3.63728	4.77424	6.35652	4.29637	2.48809	6.29679	5.40693	5.07794	5.36592	9.52835	7.4242	4.24656
	Solyc09g098130	0	0	0	0	1.94625	1.65923	1.96715	1.11155	0	0	0	0	0	0	1.81238	3.47366	0	0	0	0	0	1.09932	0	0	1.70972	1.33246	0	1.60283	2.33162	1.64128	2.13156	2.80118	2.0028	3.19632	4.8032	3.11553	4.46608	5.38828	6.11534	4.5522	3.35962	3.48227	3.30442	1.87363	3.52354	5.31008	5.55943	3.05349
	Solyc01g113620	0	0	0	0	0	0	0	1.04477	0	0	0	0	0	0	3.27344	1.40241	0	0	0	0	0	0	0	0	1.13049	1.18933	0	1.20506	1.18821	1.26526	1.31272	1.45892	1.25021	3.36838	3.30647	3.41575	2.89968	3.11354	2.72494	2.79744	1.78318	3.34342	3.9173	3.44659	4.23497	4.73354	3.39874	3.66558
	Solyc02g014250	3.69669	1.50595	3.11993	5.07915	0	0	1.48124	0	0	0	0	0	0	0	1.73008	9.75475	0	0	0	0	0	0	0	0	4.29565	3.50106	1.57374	3.63105	3.41671	5.50025	7.76675	9.59984	5.10217	1.69614	0	0	0	0	0	2.05728	2.98656	0	0	0	1.17671	0	1.02463	0
	Solyc05g012890	0	0	0	0	0	0	0	0	0	0	2.30074	0	0	0	3.83704	15.6872	0	2.02237	1.53346	0	1.46591	3.45567	0	1.95964	2.25515	2.06356	1.49277	3.5577	4.30338	3.83458	5.08289	5.24274	4.99914	2.92067	2.52947	4.44165	3.29027	1.87572	2.60682	1.91568	3.85542	3.94784	1.89359	2.73836	2.23609	5.51748	3.49218	4.10361
	RDC0002NLR0014	0	0	0	0	0	0	1.04579	0	0	0	0	0	0	0	2.25692	2.40106	0	0	0	0	0	0	0	0	0	0	0	0	0	1.24478	1.50815	1.50063	1.26075	4.61094	2.31962	4.34659	2.28042	3.2083	1.73084	3.84393	1.59429	2.59119	3.8059	5.0181	3.95129	5.09486	3.25536	5.21703
	Solyc08g007630	1.27228	1.08523	0	1.50266	0	0	0	0	1.12601	1.19587	1.81619	1.86153	1.36705	0	5.11529	1.78014	0	0	0	0	0	0	0	0	1.0505	0	0	1.29168	1.51755	1.36286	1.32188	1.14209	1.01988	6.1189	10.6729	5.83584	8.82051	8.97503	11.6531	8.53875	7.03258	8.82161	9.83322	6.18883	11.7353	12.6127	11.6	8.19886
	Solyc11g020100	0	0	1.04353	0	0	0	0	0	1.69307	1.36257	2.72543	0	0	0	3.15462	6.39202	0	0	0	0	0	0	0	0	2.2614	1.82923	1.55622	3.29278	3.43562	3.52805	4.10453	4.53487	3.48335	7.37735	5.27202	6.45382	4.56845	4.27668	3.29341	5.04074	3.1237	4.52677	5.93672	5.56061	7.66237	7.31721	6.01376	6.34443
	Solyc12g017480	1.10361	1.36722	0	1.03591	0	0	0	0	0	0	2.17297	0	0	0	0	43.1521	3.33261	9.95356	9.99447	5.6966	20.9209	19.9223	12.6045	21.834	2.68068	2.83962	2.76022	4.38872	5.12893	4.11841	11.3788	10.5169	10.0627	16.2823	2.31374	12.4148	4.15313	6.31758	1.89719	7.78943	4.39699	5.29399	6.13893	20.2113	8.22902	9.41925	5.43697	19.4457
	Solyc04g009260	0	0	0	0	3.08474	3.17662	3.03537	0	3.48676	2.02275	2.52687	3.67637	3.31655	2.84716	5.46497	1.58079	0	0	0	0	0	0	0	0	3.39286	3.07828	2.20655	1.45942	2.14558	1.63468	2.29438	2.75712	2.24849	0	0	0	0	0	0	0	0	0	0	0	0	0	0	0
	Solyc05g005330	0	0	0	0	2.55442	1.64129	2.34633	1.26329	2.39687	2.00891	3.99109	2.883	2.91246	2.51899	9.32274	6.14609	0	0	0	0	0	1.15187	0	1.46822	4.29589	3.59979	2.32654	3.33653	3.99279	3.24069	4.1393	4.88069	3.8686	0	0	0	0	0	0	0	0	0	0	0	0	0	0	0
	Solyc05g012910	0	0	0	0	0	0	0	0	0	0	0	0	0	0	1.66435	6.70257	0	0	1.30107	0	1.04669	1.02708	0	1.39384	1.83936	1.93296	1.64388	2.45428	2.57057	2.47098	3.25818	3.45776	3.57617	2.16131	2.52398	2.29769	2.66689	2.58205	2.34693	1.60657	1.44908	2.38966	1.98112	1.69911	2.30609	3.23771	2.57162	1.85613
	Solyc01g087200	0	0	0	0	0	0	0	0	1.32399	0	2.08067	1.78657	0	1.63904	7.07082	1.8262	0	0	0	0	0	0	0	0	1.69756	1.41606	1.27029	1.82629	1.89038	2.2215	1.71151	2.22831	1.71843	0	1.93436	0	1.26372	1.09567	2.42873	1.12766	1.25087	1.39623	2.00852	0	1.20473	2.18002	1.80004	1.35992
	Solyc05g053990	1.37678	0	0	1.33114	4.38295	4.47192	4.73764	6.69344	0	0	0	0	0	0	2.53758	3.20384	0	0	0	0	0	0	0	0	0	0	0	1.21793	1.46977	1.59248	1.22509	1.29304	1.16514	5.4996	7.97481	3.55926	6.9915	6.20206	8.95801	5.62914	6.3047	6.88768	7.6992	4.98992	9.431	9.29997	8.46442	6.46389
	Solyc12g006040	0	0	0	0	2.44938	3.54998	4.41104	4.14404	0	0	0	0	0	0	1.28163	1.09672	0	2.5312	0	0	0	0	0	1.01916	1.29925	1.18562	0	2.54534	2.19529	3.53349	2.2019	2.36228	1.51845	1.05118	3.76163	1.14092	2.49957	3.1186	5.27649	3.76414	1.4823	4.11851	3.54906	1.65821	3.59402	6.42528	3.09041	3.60169
	Solyc05g054000	1.78918	0	0	1.82799	2.7829	1.79782	3.2019	5.15673	0	0	1.69395	0	0	0	3.27769	5.49171	0	0	0	0	0	0	0	0	2.2225	0	0	2.76057	3.83195	4.4544	3.08594	3.40647	2.12588	11.7578	11.72	8.40918	9.88558	12.4042	11.672	4.10991	9.6384	16.0577	13.3759	11.4407	15.1877	19.2782	14.0718	10.7139
	Solyc06g008390	0	0	0	0	6.63217	1.02829	1.40875	0	0	0	0	0	0	0	16.6454	10.7552	2.54103	0	0	0	0	5.77325	1.02851	0	5.69399	5.68499	3.56129	5.03198	3.85645	1.10944	5.51766	4.18455	4.83803	0	0	0	0	0	0	0	1.4202	0	0	0	0	0	0	0
	Solyc06g008450	0	0	0	0	0	0	0	0	0	0	0	0	0	0	1.14704	1.66155	0	0	0	0	0	0	0	0	1.37483	1.31774	0	2.26209	1.88052	2.2404	2.0837	1.95323	1.76107	8.26197	8.05766	7.45383	7.34385	5.63985	8.32631	5.01505	5.77002	7.91242	10.3183	9.87433	10.7408	15.3306	10.3855	13.8205
	Solyc12g016220	0	0	0	0	1.1376	1.07548	1.17873	1.3689	0	0	0	0	0	0	5.2921	2.14135	0	0	0	0	0	0	0	0	0	0	0	1.05033	1.18198	1.14428	0	1.02486	0	3.73924	4.16526	3.09068	3.96403	4.92431	4.25882	5.35865	2.46157	5.41887	4.9442	2.92188	6.71862	4.78055	5.34068	3.43018
	Solyc04g005550	0	0	0	0	1.09462	0	0	0	0	0	1.15888	0	0	0	4.30739	7.99661	0	0	0	0	1.50268	3.19207	0	4.22513	3.2086	3.76836	2.59702	3.54046	4.17965	3.64422	5.15497	6.0537	4.76409	0	0	0	0	0	0	0	0	0	0	0	0	0	0	1.00439
	Solyc08g076000	0	0	0	0	0	0	0	0	0	0	0	0	0	0	1.23577	3.20337	1.09826	1.70856	2.0568	1.51133	2.06158	3.96304	0	3.71144	0	0	0	0	0	0	0	0	0	1.58576	1.47967	1.174	1.45713	1.75603	1.06913	2.00374	1.40818	1.90739	1.47938	1.1039	1.45109	1.73052	1.35645	1.35988
	Solyc09g018220	0	0	0	0	0	0	0	0	0	0	0	0	0	0	1.38796	0	0	0	0	0	0	0	0	0	5.72559	5.06274	3.28995	4.12255	4.73925	4.42506	5.45183	5.92028	5.39442	1.76506	1.57635	1.36653	1.66532	1.43953	1.51894	1.47851	0	1.01146	1.54727	1.03429	1.79332	1.63195	1.21996	1.74975
	Solyc11g068360	0	0	0	0	0	0	0	0	0	0	0	1.12665	1.07147	0	3.01706	0	0	0	0	0	0	0	0	0	0	0	0	0	0	0	0	0	0	2.70262	4.18575	2.03109	2.99778	3.27261	4.71478	4.40451	3.40577	3.41626	3.70602	2.02687	4.06752	3.75512	3.76873	2.57344
	Solyc01g088060	0	0	0	0	1.1014	0	1.16975	1.29875	0	0	0	0	0	0	1.7661	1.21334	0	1.1273	1.29244	0	0	0	0	1.01145	0	0	0	0	0	0	0	0	0	1.72931	2.43149	1.60807	1.70917	2.0656	2.16248	2.28521	1.67955	2.24268	1.90677	1.6349	2.44986	2.15902	2.13324	1.72018
	Solyc11g006640	0	0	0	0	0	0	0	0	0	0	0	0	0	0	1.87185	0	0	0	0	0	0	0	0	0	0	0	0	0	0	0	0	0	0	9.32341	4.36581	6.29216	3.9084	6.04137	3.82238	5.49327	1.89728	4.95612	6.72739	6.21262	8.75308	8.68456	4.62015	7.30673
	Solyc11g070000	0	0	0	0	0	1.53267	1.44358	1.54554	0	0	0	2.07864	1.53485	0	5.5147	1.57271	0	0	0	0	0	0	0	0	1.09655	0	0	0	1.0962	0	0	1.0533	0	1.03648	2.31871	0	2.43886	1.65238	3.08257	2.62927	1.45532	1.61282	2.10102	0	1.87657	1.46031	2.40567	1.49412
	Solyc11g006520	0	0	0	0	2.2041	2.6069	3.49715	2.40165	0	0	0	0	0	0	0	4.81053	1.40746	1.86333	1.86185	0	0	1.83401	0	0	0	0	0	0	1.12523	0	1.28046	1.32958	0	8.63605	6.73074	6.11117	5.96232	7.63143	6.96538	7.93936	3.47863	7.6396	8.10087	6.62637	9.84593	7.90824	7.5611	8.28153
	Solyc12g005540	0	0	0	0	0	0	0	0	0	0	0	0	0	0	3.24026	13.5419	0	1.83905	0	0	0	0	0	0	36.5783	29.1672	11.8425	17.0391	19.5858	30.2597	44.6762	41.4117	35.7728	1.77798	0	0	0	0	0	0	0	0	0	1.86959	2.48068	0	0	2.76334
	Solyc01g007960	0	0	1.06135	1.56914	0	0	0	0	0	0	0	0	0	0	0	16.032	0	1.34474	1.41648	0	9.12708	25.1483	1.87542	16.257	0	0	0	0	0	1.39202	3.07111	1.04081	2.58298	7.28824	6.79804	6.3755	5.42367	7.15644	8.67513	5.19436	3.59674	12.5151	11.3627	16.7702	6.25073	16.7715	8.67806	13.0867
	Solyc01g111230	57.3026	50.2728	83.4361	63.4381	0	0	0	0	0	0	0	0	0	0	0	0	0	0	0	0	0	0	0	0	1.41554	0	0	1.85422	1.29295	1.3696	0	0	1.43018	43.4003	75.8159	62.4332	85.9201	56.9748	79.2576	102.316	93.1083	37.8637	70.345	59.9468	68.2864	70.0796	73.7729	58.1021
	Solyc05g007640	6.86096	2.62438	3.34723	4.37973	0	0	0	0	0	0	1.72705	0	0	0	0	6.65283	0	0	0	0	0	0	0	0	1.15288	0	0	2.41161	1.91486	2.37183	3.08822	3.32822	2.40882	27.8049	29.8229	28.271	27.753	23.2978	33.0819	24.0295	22.5127	30.5179	27.0474	28.9593	27.2474	41.9479	26.0983	23.2462
	Solyc09g005290	0	0	0	0	0	0	0	0	0	0	0	0	0	0	1.71743	3.84303	0	1.33121	0	0	1.69563	1.45566	0	3.39464	0	0	0	0	0	1.04778	1.69166	2.00548	1.79777	2.13389	2.44993	1.94945	2.43281	2.14238	2.3808	1.74425	2.05087	2.54274	2.285	2.2481	2.7448	3.38516	2.41239	2.48041
	Solyc09g092310	0	0	0	0	3.73651	2.30496	2.5541	2.00336	1.92939	1.17646	5.6672	0	0	1.05299	9.66123	8.79892	1.11386	3.73608	1.57609	1.11574	0	0	0	0	0	0	0	0	0	1.04684	1.30492	1.20717	1.02064	5.86759	9.97035	4.78494	8.57914	5.35591	11.3379	5.74696	8.35124	10.575	10.3763	10.6184	11.719	22.2425	12.9693	14.5738
	Solyc11g069620	0	0	0	0	0	0	1.26305	0	0	0	1.18949	1.40512	1.26403	0	2.45559	1.10538	0	0	0	0	0	0	0	0	0	0	0	0	0	0	0	0	0	4.03388	6.52349	3.31233	4.75529	5.27306	6.85726	4.07806	3.70752	5.93795	4.93752	3.15842	5.75719	7.26045	5.30722	3.40133
	Solyc04g015210	16.381	9.75064	9.93807	12.5395	1.63725	1.02976	1.27954	1.37382	0	0	0	0	0	0	0	0	0	0	0	0	0	0	0	0	0	0	0	0	0	0	0	0	0	84.6949	39.4522	69.9257	46.3053	42.3014	28.3747	33.3435	28.6432	60.4509	77.5381	137.19	82.9081	102.472	57.8042	112.317
	Solyc05g009750	1.45148	1.19816	0	1.62365	0	0	0	0	0	0	0	0	0	0	1.56525	1.41841	0	0	0	0	0	0	0	0	1.23796	0	0	0	0	0	0	1.23411	0	6.3981	6.73768	5.72617	5.37236	6.33796	6.10471	4.71435	3.59157	4.22207	7.13029	4.44999	6.30619	7.23964	5.61561	5.01399
	Solyc01g088070	0	0	0	0	0	0	0	0	0	1.2087	0	1.41056	1.56232	0	3.35502	1.66823	0	1.16044	1.19739	1.18778	0	1.51406	0	0	0	0	0	1.02021	0	1.16837	0	0	0	2.13469	2.94382	1.61593	2.22676	2.30258	2.24986	2.41861	1.48981	2.5785	1.97159	0	2.15229	1.44248	1.70375	1.46216
	Solyc01g103610	0	0	0	0	0	0	1.01927	1.01621	0	0	0	0	0	0	1.38763	0	0	0	0	0	0	0	0	0	0	0	0	0	0	0	0	0	0	2.35922	2.06826	2.30972	1.48709	2.88997	1.55178	1.93223	1.27221	1.41392	2.37779	2.13209	3.04609	2.21723	1.7291	2.38609
	Solyc05g024000	0	0	0	0	0	0	0	0	0	0	0	0	0	1.28152	4.52081	1.04129	0	0	0	0	0	0	0	0	1.55873	1.70904	2.62252	1.40098	1.06383	1.21474	1.18678	1.35728	0	4.90374	2.29291	4.4063	2.21617	6.05199	1.65272	2.154	0	2.97535	3.81978	6.46463	2.59644	4.7854	2.76957	6.32511
	Solyc04g026110	1.23333	0	0	0	0	0	0	0	2.82576	2.29714	1.28654	2.46633	3.44428	3.1262	5.45084	0	0	0	0	0	0	0	0	0	0	0	0	0	0	0	0	0	0	3.75668	3.7902	3.3264	2.59778	4.13015	3.27959	2.29064	1.98284	3.00584	3.60865	3.77631	4.19169	4.52229	2.50465	3.09729
	Solyc01g006055	24.6407	49.2871	40.0519	39.1392	0	0	0	0	1.55357	5.08967	0	0	2.53028	2.42188	0	0	0	0	0	0	0	0	0	0	0	0	1.46364	0	0	0	0	0	0	16.8793	23.0618	12.895	19.077	12.7014	20.8691	7.22714	21.1605	28.298	42.6292	21.5074	60.9814	47.2985	30.6293	28.9039
	Solyc05g007850	1.02672	0	1.09046	1.3698	0	0	0	0	0	0	0	0	0	0	1.61349	0	0	1.75308	1.22181	0	0	0	0	0	0	0	0	0	0	0	1.06731	1.02887	0	4.62502	2.91735	3.87186	2.54429	4.08834	1.86555	2.75946	1.52677	2.3176	5.35083	5.23342	4.68134	5.85697	4.60588	5.43741
	Solyc10g051050	0	0	0	0	0	0	0	0	0	0	0	0	0	0	1.26691	1.37403	0	0	0	0	0	0	0	0	0	1.31401	1.50033	0	0	0	1.04482	1.08528	1.12386	0	0	0	0	1.20441	0	2.09033	1.35338	0	0	0	0	0	0	1.28157
	Solyc12g005520	0	0	0	0	0	0	0	0	0	0	0	0	0	0	2.0658	6.08956	0	0	0	0	0	0	0	0	18.5559	14.7657	4.15042	14.1631	13.3425	14.8907	31.7995	22.7147	22.9516	0	0	0	0	0	0	0	0	0	0	1.38945	0	0	0	1.20612
	Solyc12g096880	0	0	0	0	0	0	0	0	0	0	2.31411	0	0	0	1.12944	5.22976	0	0	1.09641	0	7.28783	9.50655	9.31476	6.19339	2.09795	1.77672	1.33837	2.13586	2.77427	2.7502	3.93877	3.50321	5.00493	0	0	2.24532	1.61823	0	0	1.723	1.29921	1.52515	6.6023	5.61683	3.07135	7.39664	3.5213	11.7729
	Solyc05g054010	0	0	0	0	1.5702	1.27369	1.44201	1.87621	0	0	0	0	0	0	2.0344	1.99928	0	0	0	0	0	0	0	0	0	0	0	0	0	1.01151	0	0	0	6.24866	7.08222	5.2194	5.96195	4.94344	6.68476	4.63491	4.36729	7.11497	8.30837	7.11955	8.32701	13.2841	9.39449	8.86695
	Solyc04g008200	0	0	0	0	0	0	0	0	0	0	0	0	0	0	2.01454	1.0905	0	0	0	0	0	0	0	0	0	0	0	0	1.21985	1.58843	0	1.1094	0	5.24667	8.60244	6.13849	5.30061	5.91495	5.37476	5.12509	4.69925	4.6557	4.50825	4.77493	8.02704	9.44764	6.7851	10.9081
	Solyc06g008410	0	0	0	1.12576	0	0	0	0	0	0	0	0	0	0	2.44888	0	0	0	0	0	0	0	0	0	1.09441	0	0	1.4509	0	0	0	1.41827	0	2.50518	0	1.33953	0	0	1.58306	0	0	0	1.33177	1.1263	0	0	1.19881	1.02753
	Solyc06g008785	0	0	0	1.00713	0	0	0	0	0	0	0	0	0	0	0	0	0	1.66979	1.67603	0	0	1.07912	0	0	0	0	0	0	0	0	0	0	0	7.37768	8.07866	5.76564	6.32218	6.08011	7.74559	5.06511	4.147	7.98784	9.54085	8.37814	10.3517	12.896	8.81262	9.96733
	Solyc08g007250	0	0	0	0	1.27125	0	1.5547	0	0	0	0	0	0	0	1.19473	1.30083	0	0	0	0	0	0	0	0	1.54056	1.60088	1.29477	1.29861	1.44032	1.45668	1.49096	1.61205	1.31725	0	1.12683	0	0	0	0	1.1661	0	0	1.58511	1.34205	1.7551	1.6054	1.2028	1.6891
	Solyc11g065780	0	0	0	0	0	0	0	0	0	0	0	0	0	0	2.21485	3.13257	0	2.87637	1.18719	0	0	0	0	0	0	0	0	1.36302	0	1.44241	0	1.15348	0	2.72156	3.04564	2.69066	2.20778	3.07585	2.46968	1.26315	1.96949	2.88998	2.26755	2.468	2.13395	4.7196	3.294	1.94326
	Solyc02g070380	0	0	0	0	0	0	2.56573	0	0	0	0	0	0	0	3.0909	0	0	0	0	0	0	0	0	0	10.649	13.8233	5.69842	16.1819	15.7165	11.7153	13.9182	23.5557	10.4702	1.15836	0	1.97646	0	1.07611	0	0	0	0	0	0	2.03825	0	0	1.86513
	Solyc05g008070	0	0	0	0	0	0	0	0	0	0	0	0	0	0	1.67331	3.52371	0	0	0	0	0	0	0	0	0	0	0	1.75274	1.81788	2.09736	2.39187	3.06153	2.45485	2.20141	1.00232	1.68254	1.04189	1.25655	0	1.135	0	1.44113	1.46822	1.97006	1.79245	2.77075	1.71183	2.13516
	Solyc04g007080	0	0	0	0	0	0	0	0	0	0	0	1.43955	0	0	2.38668	0	0	0	0	0	0	0	0	0	1.77557	1.35563	1.13908	0	0	0	1.16917	1.86753	1.6859	0	0	1.08181	0	0	0	1.09826	0	0	3.60592	4.58307	1.98337	2.57976	1.43147	6.56332
	Solyc05g024370	2.08786	1.04615	0	1.09166	0	0	1.1505	1.29042	0	0	1.39408	0	0	0	2.46901	0	0	0	0	0	0	0	0	0	0	0	0	0	0	0	0	0	0	2.97713	9.13885	2.96106	4.29267	11.7598	6.11259	4.74074	1.49124	3.96495	5.36784	0	4.7004	1.63637	7.1626	2.05695
	Solyc07g052780	0	0	0	0	0	0	0	0	0	0	6.72071	1.56846	0	3.48303	0	2.56419	0	0	0	0	0	0	0	0	1.96198	1.69133	0	0	0	1.24634	0	1.03929	1.03578	0	0	0	0	0	0	0	0	0	0	0	0	0	0	0
	Solyc07g052790	0	0	0	0	0	0	0	0	0	0	2.51694	0	0	0	0	0	0	0	0	0	0	0	0	0	1.84199	1.16457	0	0	0	0	0	1.56915	1.85839	0	0	0	0	0	0	0	0	0	0	0	0	0	0	0
	Solyc12g009450	0	0	0	0	0	0	0	0	0	0	0	0	0	0	1.07451	2.15642	0	0	0	0	0	0	0	0	1.12354	0	0	0	0	1.20863	1.75992	2.03862	1.43486	2.23158	1.60566	2.05087	1.62951	2.00182	1.60274	2.46138	1.12138	2.64402	2.80972	3.61201	2.47913	3.8544	2.34039	5.16318
	Solyc04g008150	48.242	40.2247	28.5796	37.6647	0	0	0	0	0	9.67144	0	0	0	0	0	0	0	0	0	0	0	0	0	0	0	0	0	0	0	2.11382	1.63899	0	0	81.3653	43.6822	98.1451	53.1927	57.0907	39.353	65.5002	49.7921	63.9848	82.57	154.418	80.3592	251.99	86.8918	183.784
	Solyc08g075640	1.22401	0	0	1.14375	0	0	0	0	0	0	0	0	0	0	0	0	0	0	0	0	0	0	0	0	0	0	0	0	0	0	0	0	0	5.02976	5.94695	4.17402	5.01704	4.03211	5.32566	3.27943	3.74676	6.35646	6.18432	3.80354	6.59869	7.06195	5.2771	3.947
	Solyc09g059140	1.71843	0	0	0	0	0	0	0	0	0	0	0	0	0	0	0	0	0	0	0	0	0	0	0	0	0	0	0	0	0	0	0	0	0	5.64988	0	0	0	0	0	0	707.358	2.39333	0	0	1916.39	0	0
	Solyc02g032650	0	0	0	0	0	0	0	0	0	0	0	0	0	0	1.87793	2.03445	0	0	0	0	0	0	0	0	2.38989	2.03995	1.37517	1.70603	2.17308	2.02057	2.73192	2.31555	2.11347	0	0	0	0	0	1.21508	0	0	1.01382	1.21611	0	1.01223	2.15799	1.09373	2.29504
	Solyc11g069660	0	0	0	0	0	0	0	0	0	0	0	1.96417	1.79817	0	3.78373	1.00347	0	0	0	0	0	0	0	0	0	0	0	0	0	0	0	0	0	1.41638	2.7473	1.46308	2.23425	2.39754	3.0366	2.80957	1.20971	3.19292	2.88614	1.31643	3.34183	3.82393	3.20319	1.65749
	Solyc05g007630	3.37847	1.72862	1.87322	2.27006	0	0	0	0	0	0	0	0	0	0	0	1.84223	0	0	0	0	0	0	0	0	0	0	0	0	0	0	1.21465	1.27309	0	8.24213	9.14743	7.05633	7.59221	7.06216	9.21439	8.05028	5.37756	10.3327	9.56889	8.9919	9.60649	16.3988	8.78193	8.85672
	Solyc06g008790	1.31782	1.18453	0	1.27578	0	0	0	0	0	0	0	0	0	0	0	0	0	0	0	0	0	0	0	0	0	0	0	0	0	1.13393	1.35316	1.03973	0	8.95233	5.42225	7.33809	6.14047	4.63522	4.41636	3.29645	3.10228	6.16914	8.22714	7.12539	9.7599	10.6137	8.80033	6.95647
	Solyc11g069020	0	0	0	0	0	0	0	0	0	0	2.41818	0	0	0	3.85548	1.95721	0	0	0	0	0	0	0	0	1.06154	1.04854	0	2.0256	2.13691	2.10627	1.52762	1.63112	1.20675	2.97056	1.17504	1.45584	0	1.21016	0	2.1905	0	1.69977	1.46996	2.38754	1.44248	5.15664	0	3.44114
	Solyc04g009250	1.06441	0	1.01301	1.34472	0	0	0	0	0	0	0	0	0	0	1.26994	0	0	0	0	0	0	0	0	0	0	0	0	0	0	0	0	0	0	4.54775	8.72387	4.23667	5.56346	5.3543	7.05496	5.50707	3.5884	4.93844	5.21807	2.96395	6.45911	7.79339	4.31245	3.45169
	Solyc12g096920	0	0	0	0	0	0	0	0	0	0	1.07382	0	0	0	0	4.03942	0	0	0	0	1.53408	3.76136	2.42617	3.0895	1.19416	0	0	1.61108	1.65478	1.87222	2.45921	2.43077	2.31376	2.70931	2.26965	3.30721	2.62289	2.33605	2.63289	1.45384	1.34006	4.19206	3.18201	4.52628	2.16224	9.7126	2.34253	4.7041
	Solyc11g011350	0	0	0	0	0	0	0	0	0	0	0	0	0	0	1.80598	1.43845	0	0	0	0	3.16999	3.65745	1.88002	3.75679	0	0	0	0	0	0	1.03521	1.00102	0	1.78223	2.24302	1.55163	1.79842	1.99987	1.79218	0	0	1.79722	2.20658	1.85331	2.07103	2.74334	2.03575	1.92969
	Solyc05g024350	0	0	0	0	0	0	0	0	0	0	0	0	0	0	0	0	0	0	0	0	0	0	0	0	0	0	0	0	0	0	0	0	0	3.70664	3.26848	1.80478	2.10606	4.1601	1.02596	0	2.11359	0	1.00695	1.8321	1.66552	0	1.0877	3.12591
	Solyc11g064760	0	0	0	0	0	0	0	0	0	0	0	0	0	0	1.78283	1.15398	0	0	0	0	0	0	0	0	0	3.19482	0	0	0	0	1.3629	0	0	2.13225	0	2.2103	0	1.24907	1.16323	0	1.09693	0	1.51343	0	1.72876	0	0	3.20252
	Solyc12g044190	0	0	0	0	0	1.16974	0	0	0	0	0	2.25823	1.48732	1.66963	2.20923	2.41687	0	0	0	0	0	0	0	0	0	1.02276	0	1.39941	0	1.64246	0	0	0	0	1.08238	1.07491	1.50313	1.87077	1.85832	2.2974	0	0	0	0	0	0	0	0
	Solyc02g070370	0	0	0	0	0	0	0	0	0	0	0	0	0	0	0	0	0	0	0	0	0	0	0	1.38952	2.22556	1.9315	1.47573	2.14533	1.83162	2.26417	2.66906	2.65289	2.23809	0	0	0	0	0	0	0	0	0	0	0	0	0	0	0
	Solyc04g007030	24.9078	20.2084	19.0229	19.894	0	0	0	0	0	0	0	0	0	0	0	0	0	0	0	0	0	0	0	0	0	0	0	0	0	0	0	0	0	102.816	68.3958	86.8559	65.7882	66.5195	87.399	63.4891	50.2423	87.8813	169.194	241.168	107.008	258.486	110.909	260.235
	Solyc11g062150	0	0	0	0	0	0	0	0	0	0	0	0	0	0	0	0	0	0	0	0	0	0	0	0	1.71857	2.42579	1.85379	0	0	0	1.79528	1.35633	1.60214	0	0	0	0	0	0	0	0	0	0	0	0	0	0	0
	Solyc04g009290	0	0	1.05748	1.30898	0	0	0	0	0	0	0	0	0	0	0	0	0	0	0	0	0	0	0	0	0	0	0	0	0	0	0	0	0	7.85631	7.96696	5.88164	5.44749	6.71964	6.18043	5.76094	3.86867	10.9185	8.9938	6.23824	11.3234	16.007	7.84925	8.65398
	Solyc09g091210	51.7706	68.4948	66.0355	62.3203	0	0	0	0	0	0	0	0	0	0	0	0	0	0	0	0	0	0	0	0	0	0	0	0	0	0	0	0	0	69.5324	83.4758	71.404	66.9877	41.8442	56.9182	54.0883	65.1285	45.6061	80.4197	58.0172	71.4874	58.2084	59.368	53.3229
	Solyc09g092300	0	0	0	0	3.34763	2.70438	0	2.47713	0	0	0	0	0	1.65543	4.57516	3.24651	0	0	0	0	0	0	0	0	0	0	0	0	0	0	0	0	1.25857	6.50323	7.01042	4.93026	5.60858	5.78695	7.54556	8.24904	5.12632	9.48469	6.62514	7.16303	7.10058	12.4801	8.65863	8.5866
	Solyc11g006630	0	0	1.26322	1.05069	0	0	0	0	0	0	0	0	0	0	0	0	0	0	0	0	0	0	0	0	0	0	0	0	0	0	0	0	0	8.71377	6.2176	7.14555	5.3879	6.82131	6.23688	6.74081	3.1408	8.27145	7.17557	7.37472	8.49072	12.71	6.74114	9.39694
	Solyc04g015220	6.29401	5.57358	4.85171	7.97837	0	0	0	0	0	0	0	0	0	0	0	1.05575	0	0	0	0	0	0	0	0	0	0	0	0	0	0	0	0	0	101.63	68.2412	96.2795	68.0971	60.4141	52.6402	45.1245	44.7543	51.2661	67.5642	123.98	65.0726	104.249	66.5438	103.169
	Solyc05g021140	0	0	0	0	0	0	0	0	0	0	0	0	0	0	1.05244	0	0	0	0	0	1.4775	0	0	0	0	0	0	1.22959	0	1.09112	0	0	0	0	0	0	0	0	0	0	0	1.99792	0	0	1.74348	2.99912	1.0121	0
	Solyc02g082050	0	0	0	0	0	0	0	0	0	0	0	1.10187	0	0	1.43853	0	0	0	0	0	0	0	0	0	0	0	0	0	0	0	0	0	0	0	1.1363	0	1.04946	0	1.02248	1.13338	1.12669	0	1.27581	0	1.33176	1.23793	1.01679	0
	Solyc06g008430	0	0	0	0	0	0	0	0	0	0	0	0	0	0	0	0	0	0	0	0	0	0	0	0	8.66979	7.27004	7.84904	8.75336	7.9832	4.45236	11.1912	7.39398	5.92539	2.06675	0	3.27753	1.85026	1.03681	0	0	0	0	2.35905	2.75292	0	1.4383	0	5.6363
	Solyc06g008770	0	0	0	0	0	0	0	0	0	0	0	0	0	0	0	0	0	0	0	0	0	0	0	0	0	0	0	0	0	0	0	0	0	5.73022	6.35293	4.05101	5.10813	4.47995	7.2037	4.297	3.51638	6.03391	9.13172	7.21937	8.95332	10.7438	7.70132	8.85541
	Solyc10g012300	0	0	0	0	0	0	0	0	0	0	0	0	0	0	0	0	0	0	0	0	0	0	0	0	0	1.04756	2.16543	2.18532	3.85817	3.05898	3.45266	1.75874	1.54264	0	7.5484	0	0	7.20866	2.3694	0	0	0	0	0	0	0	0	0
	Solyc03g005670	5.32841	2.52899	2.54671	3.68129	0	0	0	0	0	0	0	0	0	0	1.37534	1.07472	0	0	0	0	0	0	0	0	0	0	0	0	0	0	0	0	0	12.8499	14.9026	10.2623	11.1782	14.7409	16.857	8.46478	7.66485	15.4555	15.5639	13.1666	14.4841	24.3174	15.8163	11.6984
	Solyc04g007050	9.28383	6.86908	7.45466	6.11731	0	0	0	0	0	0	0	0	0	0	0	0	0	0	0	0	0	0	0	0	0	0	0	0	0	0	0	0	0	32.3772	24.3704	32.2015	25.6071	21.0818	33.9621	22.7736	22.8265	33.0343	73.0035	104.531	37.97	131.861	41.8535	131.561
	Solyc04g008120	0	0	0	0	0	0	0	0	0	0	0	0	0	0	0	0	0	0	0	0	0	0	0	0	0	0	0	0	0	0	0	0	0	3.3828	3.5359	2.09152	2.74152	1.91341	2.36099	1.28784	1.95199	3.46076	4.30111	2.48941	5.78043	3.73083	3.1379	2.56843
	Solyc04g009660	2.90231	2.57942	1.4088	2.3255	0	0	0	0	0	0	0	0	0	0	1.48283	0	0	0	0	0	0	0	0	0	0	0	0	0	0	0	0	0	0	8.0223	5.35089	3.63494	4.15298	5.70307	5.23851	4.36767	4.02971	6.19545	4.93217	4.60016	7.32418	11.5066	5.44413	4.67125
	Solyc07g005770	0	0	0	0	0	0	0	0	0	0	0	0	0	0	1.94639	0	0	0	0	0	0	0	0	0	0	0	0	0	0	0	0	0	0	1.04178	1.28835	0	0	1.08881	1.19511	1.00779	0	1.85271	1.35069	1.2468	1.44039	1.32195	1.40781	1.14497
	Solyc04g008160	1.40959	0	1.61234	1.56166	0	0	0	0	0	0	0	0	0	0	0	0	0	0	0	0	0	0	0	0	0	0	0	0	0	0	0	0	0	8.83701	9.83391	9.99786	9.30126	8.54945	9.16806	6.23573	7.50315	11.2647	9.90278	10.3803	13.9673	21.9549	11.6477	13.9607
	Solyc04g012010	0	0	0	0	0	0	0	0	0	0	0	0	0	0	0	1.06015	2.09025	3.67501	6.58205	1.42169	7.27164	7.90344	4.31207	7.85712	0	0	0	0	0	0	0	0	0	1.49161	1.7572	1.49962	1.93127	1.29207	2.15842	2.3376	1.09743	0	0	0	0	1.66828	0	1.15219
	Solyc05g012740	0	0	0	0	0	0	0	0	0	0	0	0	0	0	0	1.9875	0	0	0	0	0	0	0	0	0	0	0	0	0	0	0	0	0	10.7226	6.29819	8.96478	5.89991	6.59156	4.43295	6.00061	3.56264	6.64936	7.96817	9.0231	9.98397	15.3767	8.24603	11.1807
	Solyc12g044200	0	0	0	0	0	0	0	0	0	0	0	1.0764	1.20293	0	6.94247	0	0	0	0	0	0	0	0	0	0	0	0	0	0	0	0	0	0	0	1.00493	0	0	0	1.29591	1.13354	0	0	0	0	0	0	0	0
	Solyc01g102850	0	0	0	0	0	0	0	0	0	0	1.7365	0	0	0	0	1.49633	0	0	0	0	0	0	0	0	1.59286	1.78532	1.05789	3.20734	3.13986	2.95937	3.18773	3.09018	2.86481	0	0	0	0	0	0	0	0	0	0	0	0	0	0	0
	Solyc03g006740	0	0	0	0	0	0	0	0	1.3136	0	0	0	1.71156	2.04779	0	0	0	0	0	0	0	0	0	0	0	0	0	1.08511	1.23215	1.64568	0	2.64236	1.18268	0	2.00012	0	1.28879	0	0	0	0	0	1.43779	0	2.0384	1.87845	0	0
	Solyc05g007170	0	0	0	0	0	0	0	0	0	0	0	0	0	0	0	0	0	0	0	0	0	0	0	0	0	0	0	0	0	0	0	0	0	7.9505	9.22071	7.39238	8.79425	8.83988	10.6769	6.24612	4.85498	11.8654	11.5238	11.9998	9.84397	25.5279	11.0953	16.3494
	Solyc03g006760	0	0	0	0	0	0	0	0	0	0	0	0	0	0	0	0	0	0	0	0	0	0	0	0	0	0	0	0	0	1.08996	1.57828	1.09222	0	0	1.27126	0	0	0	1.07328	1.08293	0	1.67024	1.39102	1.45512	1.5078	3.23595	1.41504	1.1973
	Solyc04g008130	0	0	1.38319	1.37317	0	0	0	0	0	0	0	0	0	0	0	0	0	0	0	0	0	0	0	0	0	0	0	0	0	0	0	0	0	4.60971	7.67594	5.27507	6.37015	3.412	6.44558	5.53735	4.71738	9.39629	9.98324	9.55165	9.81091	19.2681	10.0358	11.2716
	Solyc05g044490	0	0	0	0	0	0	0	0	0	0	0	0	0	0	0	3.45849	0	0	0	0	0	0	0	0	0	0	0	1.13623	0	1.17307	0	0	0	4.94235	2.86295	3.8619	2.6607	2.93802	2.31578	2.02464	1.42412	2.8613	3.25666	4.16109	3.92773	6.06012	2.69944	4.65199
	Solyc07g049700	0	0	0	0	0	0	0	0	0	0	0	0	0	0	0	5.15538	0	1.20931	1.35539	0	3.36059	3.77226	1.88685	2.17991	0	0	0	1.5088	1.63232	1.65554	2.16361	2.36064	2.03136	0	0	1.02206	0	0	0	0	0	0	0	1.28434	0	1.40992	0	1.29491
	Solyc05g007610	0	0	0	0	0	0	0	0	0	0	0	0	0	0	0	1.72691	0	0	0	0	0	0	0	0	0	0	0	0	0	0	0	0	0	7.95975	7.03508	7.09913	6.54828	7.14212	6.98179	6.14334	3.38479	8.71107	9.6685	9.33337	9.43855	15.7541	8.70758	10.6474
	Solyc06g064720	0	0	0	0	0	0	0	0	0	0	0	0	0	0	0	0	0	0	0	0	1.23593	2.17348	0	2.45075	0	0	0	0	0	0	0	0	0	1.77682	1.54271	2.18123	1.43291	1.0284	1.33818	1.24685	0	2.12331	2.29209	2.86164	2.21408	2.3175	2.44117	2.59475
	Solyc07g039440	0	0	0	0	1.62196	0	1.55036	1.01436	0	0	0	0	0	0	0	0	0	3.44933	1.36087	0	0	0	0	0	0	0	0	0	0	0	0	0	0	0	0	0	0	0	0	0	0	0	1.98565	0	2.32639	0	1.7874	0
	Solyc11g071420	0	0	0	0	0	0	0	0	0	0	0	0	0	0	0	0	0	0	0	0	0	0	0	0	0	0	0	0	0	0	0	0	0	1.98814	3.06753	2.01605	2.58117	2.65387	3.19177	2.13978	2.11955	2.30838	3.18334	1.42464	3.16215	5.06638	3.1279	2.12386
	Solyc12g017800	1.41495	0	0	1.39219	0	0	0	0	0	0	0	0	0	0	0	0	0	0	0	0	0	0	0	0	0	0	0	0	0	0	0	0	0	7.95994	6.77276	4.5107	4.32808	6.04928	5.94499	5.12465	1.88695	4.51227	7.20311	6.1621	6.9577	8.91437	6.79135	6.38026
	Solyc06g064750	0	0	0	0	0	0	0	0	0	0	0	0	0	0	0	0	0	0	0	0	0	0	0	0	0	0	0	0	0	0	0	0	0	5.46546	4.92022	4.91868	4.66679	4.86504	5.0312	4.93085	2.7375	4.29897	5.89356	5.14354	5.28971	5.1177	5.79389	5.06878
	Solyc07g009180	0	0	0	0	0	0	0	0	0	0	0	0	0	0	0	1.10785	0	0	0	0	0	0	0	0	0	0	0	0	0	0	0	0	0	2.34512	2.72204	1.98504	2.47915	2.43822	2.90287	1.88222	1.82793	2.2314	2.0535	2.48782	2.50739	3.57903	2.35753	2.7107
	Solyc06g064780	2.68668	1.11279	1.15633	2.14696	0	0	0	0	0	0	0	0	0	0	0	0	0	0	0	0	0	0	0	0	0	0	0	0	0	0	0	0	0	3.20663	2.98077	4.72623	1.99266	2.24427	1.72571	1.13064	1.99979	1.50484	4.38943	2.40799	4.20224	2.3235	1.14348	3.46232
	Solyc07g039410	5.94701	6.49795	3.44636	5.86696	0	0	0	0	0	0	0	0	0	0	0	0	0	0	0	0	0	0	0	0	0	0	0	0	0	0	0	0	0	8.60957	5.88014	8.01156	5.58783	6.20019	3.50536	4.58242	4.793	0	0	0	0	1.39221	0	0
	Solyc09g007710	0	0	0	0	0	0	0	0	0	0	0	0	0	1.01896	2.4095	0	0	0	0	0	0	0	0	0	0	0	0	0	0	0	0	0	0	2.40992	1.22222	1.08163	1.01256	1.88148	0	0	0	1.1725	1.76616	1.16801	1.80169	1.11508	1.08463	1.01419
	Solyc11g010160	0	0	0	0	0	0	0	0	0	0	0	0	0	0	0	0	0	0	0	0	0	0	0	0	0	0	0	0	0	0	0	0	0	2.02435	0	2.08614	1.77727	1.38893	0	1.68929	1.88459	1.74737	0	1.86225	1.69722	2.38516	3.54457	2.47947
	Solyc11g069920	0	0	0	0	0	0	0	0	1.25814	0	0	1.48006	0	0	0	0	0	0	0	0	0	0	0	0	0	0	0	0	0	0	0	0	0	0	0	0	0	0	0	0	0	0	0	0	0	0	0	0
	Solyc04g008170	1.21709	0	0	1.00707	0	0	0	0	0	0	0	0	0	0	0	0	0	0	0	0	0	0	0	0	0	0	0	0	0	0	0	0	0	6.62052	8.6801	4.49915	6.30036	8.5798	8.28821	4.66356	3.35424	9.38807	8.56855	6.66344	7.68994	13.142	8.68207	6.57347
	Solyc07g039420	4.82532	4.20542	2.13608	5.37326	0	0	0	0	0	0	0	0	0	0	0	0	0	0	0	0	0	0	0	0	0	0	0	0	0	0	0	0	0	6.15263	3.96216	6.30956	4.87875	5.38502	3.62285	3.5458	3.63219	0	0	0	0	1.5904	0	0
	Solyc01g007970	0	0	0	0	0	0	0	0	0	0	0	0	0	0	0	0	0	0	0	0	0	0	0	0	0	0	0	0	0	0	0	0	0	0	0	0	0	0	0	0	0	1.79955	0	1.52027	1.02715	2.20609	0	1.49764
	Solyc04g011980	0	0	0	0	0	0	0	0	0	0	0	0	0	0	0	0	0	0	0	0	0	0	0	0	0	0	0	0	0	0	0	0	0	1.40059	3.04808	2.00999	2.21362	2.149	1.89673	1.91446	0	0	1.19539	0	1.58159	1.13343	1.34614	1.31227
	Solyc06g008400	0	0	0	1.38063	0	0	0	0	0	0	0	0	0	0	0	0	0	0	0	0	0	0	0	0	0	0	0	0	0	0	0	0	0	11.1251	7.98845	11.4177	7.65481	5.72096	5.45798	3.7611	3.51569	7.47782	13.3487	12.1231	12.7741	13.6825	10.9615	11.8893
	Solyc03g005650	2.44075	1.59192	1.36217	1.57577	0	0	0	0	0	0	0	0	0	0	0	0	0	0	0	0	0	0	0	0	0	0	0	0	0	0	0	0	0	9.79865	10.5328	8.47574	7.91997	13.4237	10.0608	7.88337	4.53685	9.32097	12.7117	13.2401	9.78292	14.0771	11.2575	11.4566
	Solyc07g055390	0	0	0	1.32783	0	0	0	0	0	0	0	0	0	0	0	0	0	0	0	0	0	0	0	0	0	0	0	0	0	0	0	0	0	2.31837	2.03042	3.53717	2.57574	2.74962	1.99168	1.34736	1.23093	4.22381	3.12765	3.77605	2.90993	5.57771	2.70277	4.29707
	Solyc12g097010	0	0	0	0	0	0	0	0	0	0	0	0	0	0	0	0	0	0	0	0	0	0	0	0	0	0	0	0	0	0	0	0	0	0	0	0	0	0	0	0	0	0	0	0	0	0	0	0
	Solyc08g005500	0	0	0	0	0	0	0	0	0	0	0	0	0	0	0	0	0	0	0	0	0	0	0	0	0	0	0	0	0	0	0	0	0	2.43982	1.2002	2.14055	1.07567	1.29241	0	1.79447	0	1.31885	2.23242	4.03691	1.66796	3.71358	1.72835	4.71856
	Solyc09g092290	0	0	0	0	0	0	0	0	0	0	0	0	0	0	1.60605	0	0	0	0	0	0	0	0	0	0	0	0	0	0	0	0	0	0	1.25499	2.32887	0	1.37139	1.42393	1.12349	1.72433	0	1.3532	1.76713	1.0276	2.48895	1.5812	1.4285	1.45447
	Solyc09g092410	3.28377	1.82759	2.86919	4.14285	0	0	0	0	0	0	0	0	0	0	0	0	0	0	0	0	0	0	0	0	0	0	0	0	0	0	0	0	0	19.635	15.1533	11.0043	13.9542	16.3906	15.7489	7.24424	6.01828	20.8497	21.9727	18.3123	19.0381	25.4317	13.3415	15.9107
	Solyc00g294230	0	0	0	0	0	0	0	0	0	0	0	0	0	0	0	0	0	0	0	0	0	0	0	0	0	0	0	0	0	0	0	0	0	0	0	0	0	0	0	0	0	0	0	0	0	0	0	0
	Solyc04g008190	0	0	0	0	0	0	0	0	0	0	0	0	0	0	0	0	0	0	0	0	0	0	0	0	0	0	0	0	0	0	0	0	0	3.96049	5.1631	3.48969	5.84148	4.66663	5.86406	2.24604	2.73082	4.62847	4.70063	3.75524	3.81237	12.5902	4.54598	4.60434
	Solyc07g044790	0	0	0	0	0	0	0	0	0	0	0	0	0	0	0	0	0	0	0	0	0	0	0	0	0	0	0	0	0	0	0	0	0	0	0	0	0	1.21934	0	0	0	0	2.13977	1.4976	1.31472	1.79483	1.68771	1.29473
	Solyc11g006530	0	0	0	0	0	0	0	0	0	0	0	0	0	0	0	0	0	0	0	0	0	0	0	0	0	0	0	0	0	0	0	0	0	2.42482	1.93106	2.3133	1.5847	2.28372	2.28735	1.19941	1.34298	2.23394	2.55927	1.81592	2.97987	3.57242	2.09762	1.92356
	Solyc07g044800	0	0	0	0	0	0	0	0	0	0	0	0	0	0	0	0	0	0	0	0	0	0	0	0	0	0	0	0	0	0	0	0	0	0	0	0	0	1.24378	0	1.03318	0	1.1728	2.47783	2.04913	1.60088	1.88627	1.55955	1.78458
	Solyc03g006750	0	0	0	0	0	0	0	0	0	0	0	0	0	0	0	0	0	0	0	0	0	0	0	0	0	0	0	0	0	0	0	1.64511	0	0	0	0	0	1.18949	1.23718	0	0	1.43845	0	1.07874	0	2.03591	0	1.0725
	Solyc04g008180	0	0	0	0	0	0	0	0	0	0	0	0	0	0	0	0	0	0	0	0	0	0	0	0	0	0	0	0	0	0	0	0	0	2.49627	3.8089	2.69265	3.49489	3.86985	3.76123	3.69104	2.40847	4.81481	2.69478	3.02007	3.53163	8.69173	3.70666	3.45896
	Solyc07g055610	0	0	0	0	0	0	0	0	0	0	0	0	0	0	0	0	0	0	0	0	0	0	0	0	0	0	0	0	0	0	0	0	0	2.07564	2.57225	2.02903	1.51595	2.10769	2.52071	1.77277	1.09539	3.35208	2.88538	1.90507	3.71564	3.88881	2.50538	2.61314
	Solyc05g050430	0	0	0	0	0	0	0	0	0	0	0	0	0	0	0	0	0	0	0	0	0	0	0	0	0	0	0	0	0	0	0	0	0	3.37405	2.88528	1.76967	2.31101	2.78273	2.63086	1.36761	1.38887	1.59684	4.2639	2.79492	2.93303	1.74048	2.60804	1.68609
	Solyc06g065000	0	0	0	0	0	0	0	0	0	0	0	0	0	0	0	0	0	0	0	0	0	0	0	0	0	0	0	0	0	0	0	0	0	3.23304	4.33626	3.10815	4.06363	4.30245	4.76809	2.9363	3.11149	5.82354	3.86318	3.08112	3.79531	7.06243	4.57238	3.07289
	Solyc07g055620	0	0	0	0	0	0	0	0	0	0	0	0	0	0	0	0	0	0	0	0	0	0	0	0	0	0	0	0	0	0	0	0	0	2.60907	3.16561	2.27607	2.10305	1.97364	1.28563	2.33374	1.48981	2.24217	3.62772	2.57579	3.13061	4.41731	2.30007	2.59326
	Solyc08g074250	0	0	0	0	0	0	0	0	0	0	0	0	0	0	0	0	0	0	0	0	0	0	0	0	0	0	0	0	0	0	0	0	0	2.85589	1.03668	2.247	0	1.23751	1.02305	1.42805	0	1.04674	2.13091	4.10225	1.32864	3.18339	1.77154	4.46132
	Solyc02g070410	0	0	0	0	0	0	0	0	0	0	0	0	0	0	0	0	0	0	0	0	0	0	0	0	0	0	0	0	0	0	0	0	0	1.51366	1.88171	1.39839	1.67406	1.5812	2.34921	0	1.24448	2.52848	2.35839	1.77172	2.38627	3.75941	2.7183	1.83614
	Solyc02g037540	0	0	0	0	0	0	0	0	0	0	0	0	0	0	0	0	0	0	0	0	0	0	0	0	0	0	0	0	0	0	0	0	0	0	1.17551	1.19722	0	0	1.15008	0	0	1.29706	1.14759	1.06441	1.61031	7.32942	1.61557	2.5472
	Solyc04g007090	0	0	0	0	0	0	0	0	0	0	0	0	0	0	0	0	0	0	0	0	0	0	0	0	0	0	0	0	0	0	0	0	0	1.33991	1.60285	2.02932	1.16778	0	0	0	0	1.21793	2.60101	3.13051	1.59522	2.09401	1.84384	4.25646
	Solyc05g013250	1.87476	1.99047	2.23212	2.18668	0	0	0	0	0	0	0	0	0	0	0	0	0	0	0	0	0	0	0	0	0	0	0	0	0	0	0	0	0	0	0	0	0	0	0	0	0	0	0	0	0	0	0	0
	Solyc07g055380	0	0	0	0	0	0	0	0	0	0	0	0	0	0	0	0	0	0	0	0	0	0	0	0	0	0	0	0	0	0	0	0	0	1.39925	1.15426	1.21686	0	1.02182	1.10829	0	0	1.14909	1.61027	2.2322	1.29388	2.67185	1.39058	2.12634
	Solyc10g076440	0	0	0	0	0	0	0	0	0	0	0	0	0	0	0	0	0	0	0	0	0	0	0	0	0	0	0	0	0	0	0	0	0	1.28255	1.47912	1.09738	0	1.27659	1.88647	1.38295	0	1.56831	1.56372	1.37118	1.26148	2.66715	1.21243	1.15516
	Solyc12g099880	0	0	0	0	0	0	0	0	0	0	0	12.6644	0	16.7825	0	0	0	0	0	0	0	0	0	0	0	0	0	0	0	0	0	0	0	0	0	0	0	0	0	0	0	0	0	0	0	0	0	0
	Solyc04g008140	0	0	0	0	0	0	0	0	0	0	0	0	0	0	0	0	0	0	0	0	0	0	0	0	0	0	0	0	0	0	0	0	0	1.14442	1.58466	1.07548	1.31491	0	1.11127	0	0	1.63948	1.6784	1.03277	2.20686	1.86283	1.70148	0
	Solyc04g011960	0	0	0	0	0	0	0	0	0	0	0	0	0	0	0	0	0	0	0	0	0	0	0	0	0	0	0	0	0	0	0	0	0	0	1.88807	1.6303	2.01638	1.3622	1.88125	0	0	1.03154	1.75774	0	1.96141	1.95244	1.2794	1.12232
	Solyc04g015640	0	0	0	0	0	0	0	0	0	0	0	0	1.53823	1.22694	1.4653	0	0	0	0	0	0	0	0	0	1.01544	0	0	1.26105	1.35873	0	0	0	0	0	0	0	0	0	0	0	0	0	0	0	0	0	0	0
	Solyc02g014240	1.09374	1.11134	1.16577	0	0	0	0	0	1.71789	0	3.46375	0	0	0	0	0	0	0	0	0	0	0	0	0	0	0	0	0	0	0	0	0	0	0	0	0	0	0	0	0	0	0	0	0	0	0	0	0
	Solyc05g054020	0	0	0	0	1.28671	0	0	1.13231	0	0	0	0	0	0	0	0	0	0	0	0	0	0	0	0	0	0	0	0	0	0	0	0	0	1.53641	1.437	0	0	1.2694	1.05779	1.53117	0	0	1.132	0	0	0	1.07507	0
	Solyc11g043060	0	0	0	0	0	0	0	0	0	0	0	0	0	0	0	0	0	0	0	0	0	0	0	0	0	0	0	0	0	0	0	0	0	0	1.45435	0	1.40568	1.99538	1.30432	1.92958	0	1.27387	1.28016	0	1.74686	0	1.72852	1.36232
	Solyc12g038910	0	0	0	0	0	0	0	0	0	0	0	0	0	0	0	0	5.57833	5.46406	11.2762	3.72856	0	0	0	20.9004	0	0	0	0	0	0	0	0	0	0	0	3.6455	2.32999	0	1.51339	0	0	0	0	0	0	2.71683	0	0
	Solyc06g008480	0	0	0	0	0	0	0	0	0	0	0	0	0	0	0	0	0	0	0	0	0	0	0	0	0	0	0	0	0	0	0	0	0	0	0	0	0	0	0	0	0	2.19514	3.09544	4.10028	3.91709	4.70748	4.83712	5.66481
	Solyc06g064760	0	0	0	0	0	0	0	0	0	0	0	0	0	0	0	0	0	0	0	0	0	0	0	0	0	0	0	0	0	0	0	0	0	1.24441	1.4362	1.22506	1.1018	0	0	0	0	1.40528	1.60337	0	1.54903	1.11819	1.08187	0
	Solyc06g065120	0	0	0	0	0	0	0	0	0	0	0	0	0	0	0	0	0	0	0	0	0	0	0	0	0	0	0	0	0	0	0	0	0	0	0	0	0	0	0	0	0	0	0	0	0	0	0	0
	Solyc02g032640	0	0	0	0	0	0	0	0	0	0	0	0	0	0	1.12891	0	0	0	0	0	0	0	0	0	0	1.03886	0	0	1.53203	0	0	0	0	0	0	0	0	0	0	0	0	0	0	0	0	0	0	0
	Solyc10g050740	0	0	0	0	0	0	0	0	0	0	0	0	0	0	0	0	0	0	0	0	0	0	0	0	0	0	0	0	0	0	0	0	0	0	0	0	0	0	0	0	0	0	0	0	0	0	0	0
	Solyc02g078680	0	0	0	0	0	0	0	0	0	0	0	0	0	0	0	1.74901	0	0	0	0	2.88743	1.83093	2.47897	0	0	0	0	0	0	0	0	0	0	0	0	0	0	0	0	0	0	0	0	0	0	0	0	0
	Solyc04g015630	0	0	0	0	0	0	0	0	0	0	1.13997	0	0	0	1.46291	0	0	0	0	0	0	0	0	0	0	0	0	0	0	0	0	0	0	0	0	0	0	0	0	0	0	0	0	0	0	0	0	0
	Solyc04g056570	0	0	0	0	0	0	0	0	0	0	0	0	0	0	0	0	0	0	0	0	0	0	0	0	0	0	0	0	0	0	0	0	0	0	0	0	0	0	0	0	0	0	0	0	0	0	0	0
	Solyc08g005510	0	0	0	0	1.05649	0	0	0	0	0	0	0	0	0	0	0	0	0	0	0	0	0	0	0	0	0	0	0	0	0	0	0	0	0	0	0	0	0	0	0	0	0	0	0	0	0	0	0
	Solyc09g090620	0	0	0	0	0	1.9477	1.14357	0	0	0	0	0	0	0	0	0	1.26055	0	1.85317	1.07234	0	0	0	0	0	0	0	0	0	0	0	0	0	0	0	0	0	0	0	0	0	0	0	0	0	0	0	0
	Solyc01g014240	0	0	0	0	0	0	0	0	0	0	0	0	0	0	0	0	0	0	0	0	0	0	0	0	0	1.01324	0	0	0	0	0	0	0	0	0	0	0	0	0	0	0	0	0	0	0	0	0	0
	Solyc04g011990	0	0	0	0	0	0	0	0	0	0	0	0	0	0	0	0	0	0	0	0	0	0	0	0	0	0	0	0	0	0	0	0	0	0	0	1.5832	1.1414	0	0	0	0	0	0	0	0	1.17457	1.04965	1.06225
	Solyc05g013260	0	0	0	0	0	0	0	0	0	0	0	0	0	0	0	0	0	0	0	0	0	0	0	0	0	0	0	0	0	0	0	0	0	0	0	0	0	0	0	0	0	0	0	0	0	0	0	0
	Solyc11g043070	0	0	0	0	0	0	0	0	0	0	0	0	0	0	0	0	0	0	0	0	0	0	0	0	0	0	0	0	0	0	0	0	0	0	1.24427	0	1.20263	0	1.01548	0	0	1.08986	1.15	0	0	0	1.51136	0
	Solyc05g047700	0	0	0	0	0	0	0	0	0	0	0	0	0	0	0	1.03351	0	0	0	0	0	0	0	0	0	0	0	0	0	0	0	0	0	0	0	1.1095	0	0	0	0	0	0	0	0	0	2.73421	0	0
	Solyc07g052770	0	0	0	0	0	0	0	0	0	0	0	0	0	0	0	0	0	0	0	0	0	0	0	0	0	0	0	0	0	0	0	0	0	0	0	0	0	0	0	0	0	0	0	0	0	0	0	0
	Solyc11g064770	0	0	0	0	0	0	0	0	0	0	0	0	0	0	0	0	0	0	0	0	0	0	0	0	0	0	0	0	0	0	0	0	0	0	0	0	0	0	0	1.02007	0	0	0	0	0	0	0	0
	Solyc00g141360	1.64585	0	0	0	0	0	0	0	0	0	0	0	0	0	0	0	0	0	0	0	0	0	0	0	0	0	0	0	0	0	0	0	0	1.74971	1.0674	1.26672	0	0	0	0	0	0	0	0	0	0	0	0
	Solyc04g009130	0	0	0	0	0	0	0	0	1.21507	0	0	0	0	0	1.62169	0	0	0	0	0	0	0	0	0	0	0	0	0	0	0	0	0	0	0	0	0	0	0	0	0	0	0	0	0	0	0	0	0
	Solyc11g040410	0	0	0	2.24292	0	0	0	0	0	0	0	0	0	0	0	0	0	0	0	0	0	0	0	0	0	0	0	0	0	0	0	0	0	0	0	0	0	0	0	0	0	0	0	0	0	0	0	0
	Solyc11g043090	0	0	0	0	0	0	0	0	0	0	0	0	0	0	0	0	0	0	0	0	0	0	0	0	0	0	0	0	0	0	0	0	0	0	0	0	0	0	0	0	0	0	0	0	0	0	0	0
	Solyc10g055140	0	0	0	0	0	0	0	0	0	0	0	0	0	0	0	0	0	0	0	0	0	0	0	0	0	0	0	0	0	0	0	0	0	0	0	0	0	0	0	0	0	0	0	0	0	1.11049	0	0
	Solyc01g017690	0	0	0	0	0	0	0	0	0	0	0	0	0	0	0	0	0	0	0	0	0	0	0	0	0	0	0	0	0	0	0	0	0	0	0	0	0	0	0	0	0	0	0	0	0	0	0	0
	Solyc04g009690	0	0	0	0	0	0	0	0	0	0	0	0	0	0	0	0	0	0	0	0	0	0	0	0	0	0	0	0	0	0	0	0	0	0	0	0	0	0	0	0	0	0	0	1.16894	0	0	0	0
	Solyc05g008650	0	0	0	0	0	0	0	0	0	0	0	0	0	0	0	0	0	0	0	0	0	0	0	0	0	0	0	0	0	0	0	0	0	0	0	0	0	0	0	0	0	0	0	0	0	0	0	0
	Solyc06g065140	0	0	0	0	0	0	0	0	0	0	0	0	0	0	0	0	0	0	0	0	0	0	0	0	0	0	0	0	0	0	0	0	0	0	0	0	0	0	0	0	0	0	0	0	0	0	0	0
	Solyc01g066020	0	0	0	0	0	0	0	0	0	0	0	0	0	0	0	0	0	0	0	0	0	0	0	0	0	0	0	0	0	0	0	0	0	0	0	0	0	0	0	0	0	0	0	0	0	0	0	0
	Solyc02g030290	0	0	0	0	0	0	0	0	0	0	0	0	0	0	0	0	0	0	0	0	0	0	0	0	0	0	0	0	0	1.22266	0	0	0	0	0	0	0	0	0	0	0	0	0	0	0	0	0	0
	Solyc04g009240	0	0	0	0	0	0	0	0	0	0	0	0	0	0	0	0	0	0	0	0	0	0	0	0	0	0	0	0	0	0	0	0	0	0	1.06934	0	0	0	0	0	0	0	0	0	0	0	0	0
	Solyc04g011890	0	0	0	0	0	0	0	0	0	0	0	0	0	0	0	0	0	0	0	0	0	0	0	0	0	0	0	0	0	0	0	0	0	0	0	0	0	0	0	0	0	0	0	0	0	0	0	0
	Solyc04g057840	0	0	0	0	0	0	0	0	0	0	0	0	0	0	0	0	0	0	0	0	0	0	0	0	0	0	0	0	0	0	0	0	0	0	0	0	0	0	0	0	0	0	0	0	0	0	0	0
	Solyc05g008690	0	0	0	0	0	0	0	0	0	0	0	0	0	0	0	0	0	0	0	0	0	0	0	0	0	0	0	0	0	0	0	0	0	0	0	0	0	0	0	0	0	0	0	0	0	0	0	0
	Solyc05g024300	0	0	0	0	0	0	0	0	0	0	0	0	0	0	0	0	0	0	0	0	0	0	0	0	0	0	0	0	0	0	0	0	0	0	0	0	0	0	0	0	0	0	0	0	0	0	0	0
	Solyc05g042110	0	0	0	0	0	0	0	0	0	0	0	0	0	0	0	0	0	0	0	0	0	0	0	0	0	0	0	0	0	0	0	0	0	0	0	0	0	0	0	0	0	0	0	0	0	0	0	0
	Solyc07g052800	0	0	0	0	0	0	0	0	0	0	0	0	0	0	0	0	0	0	0	0	0	0	0	0	0	0	0	0	0	0	0	0	0	0	0	0	0	0	0	0	0	0	0	0	0	0	0	0
	Solyc08g013970	0	0	0	0	0	0	0	0	0	0	0	0	0	0	0	0	0	0	0	0	0	0	0	0	0	0	0	0	0	0	0	0	0	0	0	0	0	0	0	0	0	0	0	0	0	0	0	0
	Solyc08g067380	0	0	0	0	0	0	0	0	0	0	0	0	0	0	0	0	0	0	0	0	0	0	0	0	0	0	0	0	0	0	0	0	0	0	0	0	0	0	0	0	0	0	0	0	0	0	0	0
	Solyc08g075630	0	0	0	0	0	0	0	0	0	0	0	0	0	0	0	0	0	0	0	0	0	0	0	0	0	0	0	0	0	0	0	0	0	0	0	0	0	0	0	0	0	0	0	0	0	0	0	0
	Solyc10g054350	0	0	0	0	0	0	0	0	0	0	0	0	0	0	0	1.67325	0	0	0	0	0	0	0	0	0	0	0	0	0	0	0	0	0	0	0	0	0	0	0	0	0	0	0	0	0	0	0	0
	Solyc11g042720	0	0	0	2.86208	0	0	0	0	0	0	0	0	0	0	0	0	0	0	0	0	0	0	0	0	0	0	0	0	0	0	0	0	0	0	0	0	0	0	0	0	0	0	0	0	0	0	0	0
	Solyc11g062180	0	0	0	0	0	0	0	0	0	0	0	0	0	0	0	0	0	0	0	0	0	0	0	0	0	0	0	0	0	0	0	0	0	0	0	0	0	0	0	0	0	0	0	0	0	0	0	0
	Solyc12g097020	0	0	0	0	0	0	0	0	0	0	0	0	0	0	0	0	0	0	0	0	0	0	0	0	0	0	0	0	0	0	0	0	0	0	0	0	0	0	0	0	0	0	0	0	0	0	0	0
	Solyc12g099060	0	0	0	0	0	0	0	0	0	0	0	0	0	0	0	0	0	0	0	0	0	0	0	0	0	0	0	0	0	0	0	0	0	0	0	0	0	0	0	0	0	0	0	0	0	0	0	0
	RDC0002NLR0011	0	0	0	0	0	0	0	0	0	0	0	0	0	0	0	0	0	0	0	0	0	0	0	0	0	0	0	0	0	0	0	0	0	0	0	0	0	0	0	0	0	0	0	0	0	0	0	0
	RDC0002NLR0069	0	0	0	0	0	0	0	0	0	0	0	0	0	0	0	0	0	0	0	0	0	0	0	0	0	0	0	0	0	0	0	0	0	0	0	0	0	0	0	0	0	0	0	0	0	0	0	0
	Solyc01g016960	0	0	0	0	0	0	0	0	0	0	0	0	0	0	0	0	0	0	0	0	0	0	0	0	0	0	0	0	0	0	0	0	0	0	0	0	0	0	0	0	0	0	0	0	0	0	0	0
	Solyc01g017700	0	0	0	0	0	0	0	0	0	0	0	0	0	0	0	0	0	0	0	0	0	0	0	0	0	0	0	0	0	0	0	0	0	0	0	0	0	0	0	0	0	0	0	0	0	0	0	0
	Solyc01g102920	0	0	0	0	0	0	0	0	0	0	0	0	0	0	0	0	0	0	0	0	0	0	0	0	0	0	0	0	0	0	0	0	0	0	0	0	0	0	0	0	0	0	0	0	0	0	0	0
	Solyc01g102930	0	0	0	0	0	0	0	0	0	0	0	0	0	0	0	0	0	0	0	0	0	0	0	0	0	0	0	0	0	0	0	0	0	0	0	0	0	0	0	0	0	0	0	0	0	0	0	0
	Solyc01g106410	0	0	0	0	0	0	0	0	0	0	0	0	0	0	0	0	0	0	0	0	0	0	0	0	0	0	0	0	0	0	0	0	0	0	0	0	0	0	0	0	0	0	0	0	0	0	0	0
	Solyc02g032240	0	0	0	0	0	0	0	0	0	0	0	0	0	0	0	0	0	0	0	0	0	0	0	0	0	0	0	0	0	0	0	0	0	0	0	0	0	0	0	0	0	0	0	0	0	0	0	0
	Solyc02g032250	0	0	0	0	0	0	0	0	0	0	0	0	0	0	0	0	0	0	0	0	0	0	0	0	0	0	0	0	0	0	0	0	0	0	0	0	0	0	0	0	0	0	0	0	0	0	0	0
	Solyc02g032260	0	0	0	0	0	0	0	0	0	0	0	0	0	0	0	0	0	0	0	0	0	0	0	0	0	0	0	0	0	0	0	0	0	0	0	0	0	0	0	0	0	0	0	0	0	0	0	0
	Solyc02g070730	0	0	0	0	0	0	0	0	0	0	0	0	0	0	0	0	0	0	0	0	0	0	0	0	0	0	0	0	0	0	0	0	0	0	0	0	0	0	0	0	0	0	0	0	0	0	0	0
	Solyc02g070750	0	0	0	0	0	0	0	0	0	0	0	0	0	0	0	0	0	0	0	0	0	0	0	0	0	0	0	0	0	0	0	0	0	0	0	0	0	0	0	0	0	0	0	0	0	0	0	0
	Solyc03g053070	0	0	0	0	0	0	0	0	0	0	0	0	0	0	0	0	0	0	0	0	0	0	0	0	0	0	0	0	0	0	0	0	0	0	0	0	0	0	0	0	0	0	0	0	0	0	0	0
	Solyc03g094100	0	0	0	0	0	0	0	0	0	0	0	0	0	0	0	0	0	0	0	0	0	0	0	0	0	0	0	0	0	0	0	0	0	0	0	0	0	0	0	0	0	0	0	0	0	0	0	0
	Solyc04g009070	0	0	0	0	0	0	0	0	0	0	0	0	0	0	0	0	0	0	0	0	0	0	0	0	0	0	0	0	0	0	0	0	0	0	0	0	0	0	0	0	0	0	0	0	0	0	0	0
	Solyc04g009080	0	0	0	0	0	0	0	0	0	0	0	0	0	0	0	0	0	0	0	0	0	0	0	0	0	0	0	0	0	0	0	0	0	0	0	0	0	0	0	0	0	0	0	0	0	0	0	0
	Solyc04g009090	0	0	0	0	0	0	0	0	0	0	0	0	0	0	0	0	0	0	0	0	0	0	0	0	0	0	0	0	0	0	0	0	0	0	0	0	0	0	0	0	0	0	0	0	0	0	0	0
	Solyc04g009100	0	0	0	0	0	0	0	0	0	0	0	0	0	0	0	0	0	0	0	0	0	0	0	0	0	0	0	0	0	0	0	0	0	0	0	0	0	0	0	0	0	0	0	0	0	0	0	0
	Solyc04g009110	0	0	0	0	0	0	0	0	0	0	0	0	0	0	0	0	0	0	0	0	0	0	0	0	0	0	0	0	0	0	0	0	0	0	0	0	0	0	0	0	0	0	0	0	0	0	0	0
	Solyc04g009120	0	0	0	0	0	0	0	0	0	0	0	0	0	0	0	0	0	0	0	0	0	0	0	0	0	0	0	0	0	0	0	0	0	0	0	0	0	0	0	0	0	0	0	0	0	0	0	0
	Solyc04g009150	0	0	0	0	0	0	0	0	0	0	0	0	0	0	0	0	0	0	0	0	0	0	0	0	0	0	0	0	0	0	0	0	0	0	0	0	0	0	0	0	0	0	0	0	0	0	0	0
	Solyc04g012000	0	0	0	0	0	0	0	0	0	0	0	0	0	0	0	0	0	0	0	0	0	0	0	0	0	0	0	0	0	0	0	0	0	0	0	0	0	0	0	0	0	0	0	0	0	0	0	0
	Solyc04g015240	0	0	0	0	0	0	0	0	0	0	0	0	0	0	0	0	0	0	0	0	0	0	0	0	0	0	0	0	0	0	0	0	0	0	0	0	0	0	0	0	0	0	0	0	0	0	0	0
	Solyc04g025580	0	0	0	0	0	0	0	0	0	0	0	0	0	0	0	0	0	0	0	0	0	0	0	0	0	0	0	0	0	0	0	0	0	0	0	0	0	0	0	0	0	0	0	0	0	0	0	0
	Solyc04g025590	0	0	0	0	0	0	0	0	0	0	0	0	0	0	0	0	0	0	0	0	0	0	0	0	0	0	0	0	0	0	0	0	0	0	0	0	0	0	0	0	0	0	0	0	0	0	0	0
	Solyc04g025820	0	0	0	0	0	0	0	0	0	0	0	0	0	0	0	0	0	0	0	0	0	0	0	0	0	0	0	0	0	0	0	0	0	0	0	0	0	0	0	0	0	0	0	0	0	0	0	0
	Solyc04g025840	0	0	0	0	0	0	0	0	0	0	0	0	0	0	0	0	0	0	0	0	0	0	0	0	0	0	0	0	0	0	0	0	0	0	0	0	0	0	0	0	0	0	0	0	0	0	0	0
	Solyc04g025860	0	0	0	0	0	0	0	0	0	0	0	0	0	0	0	0	0	0	0	0	0	0	0	0	0	0	0	0	0	0	0	0	0	0	0	0	0	0	0	0	0	0	0	0	0	0	0	0
	Solyc04g048910	0	0	0	0	0	0	0	0	0	0	0	0	0	0	0	0	0	0	0	0	0	0	0	0	0	0	0	0	0	0	0	0	0	0	0	0	0	0	0	0	0	0	0	0	0	0	0	0
	Solyc04g048920	0	0	0	0	0	0	0	0	0	0	0	0	0	0	0	0	0	0	0	0	0	0	0	0	0	0	0	0	0	0	0	0	0	0	0	0	0	0	0	0	0	0	0	0	0	0	0	0
	Solyc04g051210	0	0	0	0	0	0	0	0	0	0	0	0	0	0	0	0	0	0	0	0	0	0	0	0	0	0	0	0	0	0	0	0	0	0	0	0	0	0	0	0	0	0	0	0	0	0	0	0
	Solyc05g007350	0	0	0	0	0	0	0	0	0	0	0	0	0	0	0	0	0	0	0	0	0	0	0	0	0	0	0	0	0	0	0	0	0	0	0	0	0	0	0	0	0	0	0	0	0	0	0	0
	Solyc05g012750	0	0	0	0	0	0	0	0	0	0	0	0	0	0	0	0	0	0	0	0	0	0	0	0	0	0	0	0	0	0	0	0	0	0	0	0	0	0	0	0	0	0	0	0	0	0	0	0
	Solyc05g018010	0	0	0	0	0	0	0	0	0	0	0	0	0	0	0	0	0	0	0	0	0	0	0	0	0	0	0	0	0	0	0	0	0	0	0	0	0	0	0	0	0	0	0	0	0	0	0	0
	Solyc05g018710	0	0	0	0	0	0	0	0	0	0	0	0	0	0	0	0	0	0	0	0	0	0	0	0	0	0	0	0	0	0	0	0	0	0	0	0	0	0	0	0	0	0	0	0	0	0	0	0
	Solyc05g018720	0	0	0	0	0	0	0	0	0	0	0	0	0	0	0	0	0	0	0	0	0	0	0	0	0	0	0	0	0	0	0	0	0	0	0	0	0	0	0	0	0	0	0	0	0	0	0	0
	Solyc05g025930	0	0	0	0	0	0	0	0	0	0	0	0	0	0	0	0	0	0	0	0	0	0	0	0	0	0	0	0	0	0	0	0	0	0	0	0	0	0	0	0	0	0	0	0	0	0	0	0
	Solyc05g042090	0	0	0	0	0	0	0	0	0	0	0	0	0	0	0	0	0	0	0	0	0	0	0	0	0	0	0	0	0	0	0	0	0	0	0	0	0	0	0	0	0	0	0	0	0	0	0	0
	Solyc05g042100	0	0	0	0	0	0	0	0	0	0	0	0	0	0	0	0	0	0	0	0	0	0	0	0	0	0	0	0	0	0	0	0	0	0	0	0	0	0	0	0	0	0	0	0	0	0	0	0
	Solyc05g043420	0	0	0	0	0	0	0	0	0	0	0	0	0	0	0	0	0	0	0	0	0	0	0	0	0	0	0	0	0	0	0	0	0	0	0	0	0	0	0	0	0	0	0	0	0	0	0	0
	Solyc06g008380	0	0	0	0	0	0	0	0	0	0	0	0	0	0	0	0	0	0	0	0	0	0	0	0	0	0	0	0	0	0	0	0	0	0	0	0	0	0	0	0	0	0	0	0	0	0	0	0
	Solyc06g048910	0	0	0	0	0	0	0	0	0	0	0	0	0	0	0	0	0	0	0	0	0	0	0	0	0	0	0	0	0	0	0	0	0	0	0	0	0	0	0	0	0	0	0	0	0	0	0	0
	Solyc06g064680	0	0	0	0	0	0	0	0	0	0	0	0	0	0	0	0	0	0	0	0	0	0	0	0	0	0	0	0	0	0	0	0	0	0	0	0	0	0	0	0	0	0	0	0	0	0	0	0
	Solyc06g064690	0	0	0	0	0	0	0	0	0	0	0	0	0	0	0	0	0	0	0	0	0	0	0	0	0	0	0	0	0	0	0	0	0	0	0	0	0	0	0	0	0	0	0	0	0	0	0	0
	Solyc06g064710	0	0	0	0	0	0	0	0	0	0	0	0	0	0	0	0	0	0	0	0	0	0	0	0	0	0	0	0	0	0	0	0	0	0	0	0	0	0	0	0	0	0	0	0	0	0	0	0
	Solyc06g064790	0	0	0	0	0	0	0	0	0	0	0	0	0	0	0	0	0	0	0	0	0	0	0	0	0	0	0	0	0	0	0	0	0	0	0	0	0	0	0	0	0	0	0	0	0	0	0	0
	Solyc06g065150	0	0	0	0	0	0	0	0	0	0	0	0	0	0	0	0	0	0	0	0	0	0	0	0	0	0	0	0	0	0	0	0	0	0	0	0	0	0	0	0	0	0	0	0	0	0	0	0
	Solyc07g009190	0	0	0	0	0	0	0	0	0	0	0	0	0	0	0	0	0	0	0	0	0	0	0	0	0	0	0	0	0	0	0	0	0	0	0	0	0	0	0	0	0	0	0	0	0	0	0	0
	Solyc07g015900	0	0	0	0	0	0	0	0	0	0	0	0	0	0	0	0	0	0	0	0	0	0	0	0	0	0	0	0	0	0	0	0	0	0	0	0	0	0	0	0	0	0	0	0	0	0	0	0
	Solyc07g039390	0	0	0	0	0	0	0	0	0	0	0	0	0	0	0	0	0	0	0	0	0	0	0	0	0	0	0	0	0	0	0	0	0	0	0	0	0	0	0	0	0	0	0	0	0	0	0	0
	Solyc07g039400	0	0	0	0	0	0	0	0	0	0	0	0	0	0	0	0	0	0	0	0	0	0	0	0	0	0	0	0	0	0	0	0	0	0	0	0	0	0	0	0	0	0	0	0	0	0	0	0
	Solyc09g059830	0	0	0	0	0	0	0	0	0	0	0	0	0	0	0	0	0	0	0	0	0	0	0	0	0	0	0	0	0	0	0	0	0	0	0	0	0	0	0	0	0	0	0	0	0	0	0	0
	Solyc09g059840	0	0	0	0	0	0	0	0	0	0	0	0	0	0	0	0	0	0	0	0	0	0	0	0	0	0	0	0	0	0	0	0	0	0	0	0	0	0	0	0	0	0	0	0	0	0	0	0
	Solyc09g063040	0	0	0	0	0	0	0	0	0	0	0	0	0	0	0	0	0	0	0	0	0	0	0	0	0	0	0	0	0	0	0	0	0	0	0	0	0	0	0	0	0	0	0	0	0	0	0	0
	Solyc09g064680	0	0	0	0	0	0	0	0	0	0	0	0	0	0	0	0	0	0	0	0	0	0	0	0	0	0	0	0	0	0	0	0	0	0	0	0	0	0	0	0	0	0	0	0	0	0	0	0
	Solyc09g064690	0	0	0	0	0	0	0	0	0	0	0	0	0	0	0	0	0	0	0	0	0	0	0	0	0	0	0	0	0	0	0	0	0	0	0	0	0	0	0	0	0	0	0	0	0	0	0	0
	Solyc09g072940	0	0	0	0	0	0	0	0	0	0	0	0	0	0	0	0	0	0	0	0	0	0	0	0	0	0	0	0	0	0	0	0	0	0	0	0	0	0	0	0	0	0	0	0	0	0	0	0
	Solyc09g092280	0	0	0	0	0	0	0	0	0	0	0	0	0	0	0	0	0	0	0	0	0	0	0	0	0	0	0	0	0	0	0	0	0	0	0	0	0	0	0	0	0	0	0	0	0	0	0	0
	Solyc09g098210	0	0	0	0	0	0	0	0	0	0	0	0	0	0	0	0	0	0	0	0	0	0	0	0	0	0	0	0	0	0	0	0	0	0	0	0	0	0	0	0	0	0	0	0	0	0	0	0
	Solyc10g012280	0	0	0	0	0	0	0	0	0	0	0	0	0	0	0	0	0	0	0	0	0	0	0	0	0	0	0	0	0	0	0	0	0	0	0	0	0	0	0	0	0	0	0	0	0	0	0	0
	Solyc10g012330	0	0	0	0	0	0	0	0	0	0	0	0	0	0	0	0	0	0	0	0	0	0	0	0	0	0	0	0	0	0	0	0	0	0	0	0	0	0	0	0	0	0	0	0	0	0	0	0
	Solyc10g012350	0	0	0	0	0	0	0	0	0	0	0	0	0	0	0	0	0	0	0	0	0	0	0	0	0	0	0	0	0	0	0	0	0	0	0	0	0	0	0	0	0	0	0	0	0	0	0	0
	Solyc10g050050	0	0	0	0	0	0	0	0	0	0	0	0	0	0	0	0	0	0	0	0	0	0	0	0	0	0	0	0	0	0	0	0	0	0	0	0	0	0	0	0	0	0	0	0	0	0	0	0
	Solyc10g051170	0	0	0	0	0	0	0	0	0	0	0	0	0	0	0	0	0	0	0	0	0	0	0	0	0	0	0	0	0	0	0	0	0	0	0	0	0	0	0	0	0	0	0	0	0	0	0	0
	Solyc10g051180	0	0	0	0	0	0	0	0	0	0	0	0	0	0	0	0	0	0	0	0	0	0	0	0	0	0	0	0	0	0	0	0	0	0	0	0	0	0	0	0	0	0	0	0	0	0	0	0
	Solyc10g054360	0	0	0	0	0	0	0	0	0	0	0	0	0	0	0	0	0	0	0	0	0	0	0	0	0	0	0	0	0	0	0	0	0	0	0	0	0	0	0	0	0	0	0	0	0	0	0	0
	Solyc10g054370	0	0	0	0	0	0	0	0	0	0	0	0	0	0	0	0	0	0	0	0	0	0	0	0	0	0	0	0	0	0	0	0	0	0	0	0	0	0	0	0	0	0	0	0	0	0	0	0
	Solyc10g054600	0	0	0	0	0	0	0	0	0	0	0	0	0	0	0	0	0	0	0	0	0	0	0	0	0	0	0	0	0	0	0	0	0	0	0	0	0	0	0	0	0	0	0	0	0	0	0	0
	Solyc10g054610	0	0	0	0	0	0	0	0	0	0	0	0	0	0	0	0	0	0	0	0	0	0	0	0	0	0	0	0	0	0	0	0	0	0	0	0	0	0	0	0	0	0	0	0	0	0	0	0
	Solyc10g054940	0	0	0	0	0	0	0	0	0	0	0	0	0	0	0	0	0	0	0	0	0	0	0	0	0	0	0	0	0	0	0	0	0	0	0	0	0	0	0	0	0	0	0	0	0	0	0	0
	Solyc10g054970	0	0	0	0	0	0	0	0	0	0	0	0	0	0	0	0	0	0	0	0	0	0	0	0	0	0	0	0	0	0	0	0	0	0	0	0	0	0	0	0	0	0	0	0	0	0	0	0
	Solyc10g054990	0	0	0	0	0	0	0	0	0	0	0	0	0	0	0	0	0	0	0	0	0	0	0	0	0	0	0	0	0	0	0	0	0	0	0	0	0	0	0	0	0	0	0	0	0	0	0	0
	Solyc10g055050	0	0	0	0	0	0	0	0	0	0	0	0	0	0	0	0	0	0	0	0	0	0	0	0	0	0	0	0	0	0	0	0	0	0	0	0	0	0	0	0	0	0	0	0	0	0	0	0
	Solyc10g055060	0	0	0	0	0	0	0	0	0	0	0	0	0	0	0	0	0	0	0	0	0	0	0	0	0	0	0	0	0	0	0	0	0	0	0	0	0	0	0	0	0	0	0	0	0	0	0	0
	Solyc10g055080	0	0	0	0	0	0	0	0	0	0	0	0	0	0	0	0	0	0	0	0	0	0	0	0	0	0	0	0	0	0	0	0	0	0	0	0	0	0	0	0	0	0	0	0	0	0	0	0
	Solyc10g055120	0	0	0	0	0	0	0	0	0	0	0	0	0	0	0	0	0	0	0	0	0	0	0	0	0	0	0	0	0	0	0	0	0	0	0	0	0	0	0	0	0	0	0	0	0	0	0	0
	Solyc10g055170	0	0	0	0	0	0	0	0	0	0	0	0	0	0	0	0	0	0	0	0	0	0	0	0	0	0	0	0	0	0	0	0	0	0	0	0	0	0	0	0	0	0	0	0	0	0	0	0
	Solyc10g074640	0	0	0	0	0	0	0	0	0	0	0	0	0	0	0	0	0	0	0	0	0	0	0	0	0	0	0	0	0	0	0	0	0	0	0	0	0	0	0	0	0	0	0	0	0	0	0	0
	Solyc10g079020	0	0	0	0	0	0	0	0	0	0	0	0	0	0	0	0	0	0	0	0	0	0	0	0	0	0	0	0	0	0	0	0	0	0	0	0	0	0	0	0	0	0	0	0	0	0	0	0
	Solyc10g085780	0	0	0	0	0	0	0	0	0	0	0	0	0	0	0	0	0	0	0	0	0	0	0	0	0	0	0	0	0	0	0	0	0	0	0	0	0	0	0	0	0	0	0	0	0	0	0	0
	Solyc10g086590	0	0	0	0	0	0	0	0	0	0	0	0	0	0	0	0	0	0	0	0	0	0	0	0	0	0	0	0	0	0	0	0	0	0	0	0	0	0	0	0	0	0	0	0	0	0	0	0
	Solyc11g007790	0	0	0	0	0	0	0	0	0	0	0	0	0	0	0	0	0	0	0	0	0	0	0	0	0	0	0	0	0	0	0	0	0	0	0	0	0	0	0	0	0	0	0	0	0	0	0	0
	Solyc11g020080	0	0	0	0	0	0	0	0	0	0	0	0	0	0	0	0	0	0	0	0	0	0	0	0	0	0	0	0	0	0	0	0	0	0	0	0	0	0	0	0	0	0	0	0	0	0	0	0
	Solyc11g020090	0	0	0	0	0	0	0	0	0	0	0	0	0	0	0	0	0	0	0	0	0	0	0	0	0	0	0	0	0	0	0	0	0	0	0	0	0	0	0	0	0	0	0	0	0	0	0	0
	Solyc11g042730	0	0	0	0	0	0	0	0	0	0	0	0	0	0	0	0	0	0	0	0	0	0	0	0	0	0	0	0	0	0	0	0	0	0	0	0	0	0	0	0	0	0	0	0	0	0	0	0
	Solyc11g042770	0	0	0	0	0	0	0	0	0	0	0	0	0	0	0	0	0	0	0	0	0	0	0	0	0	0	0	0	0	0	0	0	0	0	0	0	0	0	0	0	0	0	0	0	0	0	0	0
	Solyc11g043100	0	0	0	0	0	0	0	0	0	0	0	0	0	0	0	0	0	0	0	0	0	0	0	0	0	0	0	0	0	0	0	0	0	0	0	0	0	0	0	0	0	0	0	0	0	0	0	0
	Solyc11g071390	0	0	0	0	0	0	0	0	0	0	0	0	0	0	0	0	0	0	0	0	0	0	0	0	0	0	0	0	0	0	0	0	0	0	0	0	0	0	0	0	0	0	0	0	0	0	0	0
	Solyc11g072350	0	0	0	0	0	0	0	0	0	0	0	0	0	0	0	0	0	0	0	0	0	0	0	0	0	0	0	0	0	0	0	0	0	0	0	0	0	0	0	0	0	0	0	0	0	0	0	0
	Solyc11g072360	0	0	0	0	0	0	0	0	0	0	0	0	0	0	0	0	0	0	0	0	0	0	0	0	0	0	0	0	0	0	0	0	0	0	0	0	0	0	0	0	0	0	0	0	0	0	0	0
	Solyc11g072370	0	0	0	0	0	0	0	0	0	0	0	0	0	0	0	0	0	0	0	0	0	0	0	0	0	0	0	0	0	0	0	0	0	0	0	0	0	0	0	0	0	0	0	0	0	0	0	0
	Solyc12g009460	0	0	0	0	0	0	0	0	0	0	0	0	0	0	0	0	0	0	0	0	0	0	0	0	0	0	0	0	0	0	0	0	0	0	0	0	0	0	0	0	0	0	0	0	0	0	0	0
	Solyc12g010660	0	0	0	0	0	0	0	0	0	0	0	0	0	0	0	0	0	0	0	0	0	0	0	0	0	0	0	0	0	0	0	0	0	0	0	0	0	0	0	0	0	0	0	0	0	0	0	0
	Solyc12g017730	0	0	0	0	0	0	0	0	0	0	0	0	0	0	0	0	0	0	0	0	0	0	0	0	0	0	0	0	0	0	0	0	0	0	0	0	0	0	0	0	0	0	0	0	0	0	0	0
	Solyc12g017810	0	0	0	0	0	0	0	0	0	0	0	0	0	0	0	0	0	0	0	0	0	0	0	0	0	0	0	0	0	0	0	0	0	0	0	0	0	0	0	0	0	0	0	0	0	0	0	0
	Solyc12g038890	0	0	0	0	0	0	0	0	0	0	0	0	0	0	0	0	0	0	0	0	0	0	0	0	0	0	0	0	0	0	0	0	0	0	0	0	0	0	0	0	0	0	0	0	0	0	0	0
	Solyc12g038900	0	0	0	0	0	0	0	0	0	0	0	0	0	0	0	0	0	0	0	0	0	0	0	0	0	0	0	0	0	0	0	0	0	0	0	0	0	0	0	0	0	0	0	0	0	0	0	0
	Solyc12g044180	0	0	0	0	0	0	0	0	0	0	0	0	0	0	0	0	0	0	0	0	0	0	0	0	0	0	0	0	0	0	0	0	0	0	0	0	0	0	0	0	0	0	0	0	0	0	0	0
	Solyc12g099040	0	0	0	0	0	0	0	0	0	0	0	0	0	0	0	0	0	0	0	0	0	0	0	0	0	0	0	0	0	0	0	0	0	0	0	0	0	0	0	0	0	0	0	0	0	0	0	0
All other genes	Solyc07g009500	65.3494	199.697	162.929	178.413	0	3.81919	1.49493	21.5181	0	0	0	0	0	0	35.4272	51.8057	45.3909	44.0209	4.08806	227.695	13.5866	9.18967	24.5571	4.49021	3.30984	5.77999	11.1357	74.8305	47.6848	88.1263	176.512	84.1852	175.403	841.19	273.947	705.605	229.371	627.651	398.22	188.738	199.881	227.509	246.811	736.859	343.442	94.3553	149.635	499.459
	Solyc07g009510	3.18778	22.5744	13.3549	16.5581	0	0	0	0	0	0	0	0	0	0	2.69555	5.37982	0	0	0	0	0	0	0	0	1.20358	0	1.08641	5.41327	4.07066	15.2218	18.8143	8.78005	17.2361	504.734	122.25	406.74	137.048	341.662	166.538	64.7552	78.1758	78.6932	75.0924	299.515	119.125	27.7797	39.0884	143.414
	Solyc09g010800	12917.7	14397.2	14232.7	13082.9	6946.74	10182.7	9308.46	12663.7	0	0	0	0	0	0	26696	10381.5	6442.25	3341.19	2513.61	4003.74	3373.18	3420.55	1545.71	1867.98	31986.3	32242.9	30042.5	21680	29648.5	18974.8	25086.1	25585.4	24240.6	4417.73	3872.83	3043.69	4758.24	5455.45	5951.54	6117.22	5618.87	4718.97	4493.46	4379.54	4303.41	2891.17	7044.64	4769.36
	Solyc05g010425	4054.35	3742.28	3520.84	3927.64	3244.05	2605.69	3340.19	2440.29	0	0	0	0	0	0	1577.83	4598.82	128.246	137.832	156.624	58.3369	38.8906	100.16	21.6286	202.433	4556.73	3950.07	2789.18	5359.44	4771.01	5981.52	3648.09	4700.84	3847.72	4317.25	1560.27	3168.24	1707.43	2327	1450.19	1988.36	1998.01	993.121	1220.33	2522.84	1515.6	1129.49	1334.58	1879.73
	Solyc08g078900	2796.31	3215.14	2676.86	2351.52	0	2.10707	1.92445	0	577.986	470.075	1162.73	284.336	782.182	278.499	77.4047	312.714	0	0	0	0	1.29557	0	0	0	369.48	373.908	189.613	429.342	473.721	393.538	589.196	359.141	433.904	206.614	213.179	358.187	214.905	155.205	155.073	354.044	468.209	200.447	132.893	155.914	297.607	250.209	92.7413	258.8
	Solyc03g034370	3260.31	4703.02	5256.83	3814.58	31.7262	14.4676	23.7847	18.1554	0	0	0	0	0	0	1218.43	3064.44	81.0366	95.719	60.224	238.963	88.0676	56.8593	44.8592	20.8367	4755.17	4319.86	3848.2	4660.64	4404.22	4770.68	4980.24	3663.41	4246.2	1882.79	908.459	1230.82	1080.15	1749.69	1147.75	1599.87	1079.01	602.654	994.483	1185.6	1084.88	376.103	896.679	1263.5
	Solyc01g099770	7576.78	7507.4	9981.62	8322.07	9181.13	8735.64	7933.51	9206.86	2028.44	1617.25	3503.01	2096.38	1538.13	2788.63	8559.78	5921.01	7115.12	2782.46	5171.47	6105.07	2906.9	2661.39	3074.33	4062.03	3210.85	3123.91	3143.37	5504.46	5215.15	5580.1	4556.98	4513.72	4340.96	3641.44	4517.07	3451.67	4542.92	3767.94	4846.66	3265.98	4482.24	4857.68	5102.95	5916.28	4294.02	5777.39	4646.58	5484.4
	Solyc10g078630	4322.21	4776.85	4144.18	4132.06	2377.84	2799.92	2038.26	2113.44	0	0	0	0	0	0	4495.19	3631.22	1650.52	1387.51	1465.29	2168.28	2085.36	1947.02	2092.13	2560.18	7863.63	7531.31	9782.71	9586.5	8096.77	9124.96	7358.41	6774.97	7544.59	4615.61	3233.95	4455.17	3117.01	4374.52	2766.55	4079.49	3566.99	2071.34	3872.96	5917.18	3666.58	2069.08	3175.94	3694.88
	Solyc04g080280	427.282	492.871	345.021	549.194	1098.14	944.498	1306.67	1059.92	658.43	844.733	1146.55	830.9	483.544	354.586	3548.67	716.052	285.019	805.192	1052.76	302.113	294.823	348.102	439.67	507.207	3139.44	3158.91	2660.9	2445.28	2883.73	2673.77	2836.35	3170.01	2551.58	2201.26	1654.35	1737.84	1457.45	3258.52	1465.2	1206.97	767.097	2080.38	1987.22	1922.99	1971.42	3731.89	1646.96	2163.61
	Solyc11g012320	1605.18	1436.54	1729.49	2045.63	15376.7	14823.3	20563.5	15778.6	131.026	99.3633	357.32	110.912	120.407	87.609	133.64	265.437	3101.43	3709.04	2860.94	5124.44	1023.85	1154.69	817.737	1635.89	1147.34	946.291	746.455	449.026	559.959	556.591	567.955	535.7	571.578	1680.56	1866.42	2169.45	1841.75	1048.06	1860.93	1712.14	1916.22	1962.27	2050.87	1572.17	2083.07	2103.51	1718.94	1656.16
	Solyc07g042995	428.09	409.192	399.797	369.724	0	0	0	0	0	1.48431	0	2.88701	5.11618	3.82577	0	0	0	0	0	0	0	0	0	1.01382	1.27569	2.34017	1.43014	0	1.1054	2.3098	0	0	0	410.909	189.552	691.25	220.053	260.12	155.484	457.336	421.718	132.741	148.785	264.313	284.765	113.6	113.007	276.257
	Solyc06g076140	5904.89	8247.72	7925.53	6836.57	1314.57	1819.97	849.731	1359.45	5591.79	4384.11	12279.7	2804.62	4047.68	15947.5	4420.12	3928.28	391.735	214.749	135.748	613.883	51.9714	56.0941	39.9726	75.6471	15440	15299.4	11179.5	10916.2	12282.7	9653.45	13167.4	12208.8	12404.4	800.726	1888.06	1559.84	2063.08	765.858	2774.99	2463.5	3795.14	1788.02	1627	700.129	2112.96	1553.11	1829.88	1125.89
	Solyc06g073430	5144.68	5176.01	4929.72	5004.09	3150.97	3610.33	3058.71	3328.09	0	0	0	0	0	0	4206.49	3496.36	804.836	882.951	642.63	1581.58	952.988	1001.15	1258.26	1145.89	2537.91	1902.12	3675.7	4392.28	3339.17	3906.31	2555.38	2527.64	2538.23	5993.67	3999.81	4664.25	3845.77	4252.86	3451.03	3379.48	3383.83	4677.84	3494.25	5315.5	3272.61	3569	3294.12	4043.52
	Solyc04g150161	875.541	745.075	705.169	906.104	135.07	70.2566	67.7055	28.2518	203.127	49.946	648.228	47.7668	93.4894	537.161	123.284	1686.11	35.8733	973.649	109.115	120.083	69.8324	289.989	1.52636	48.3044	381.457	468.824	292.412	1476.97	1256.31	1604.36	1073.01	854.251	1062.12	607.923	451.917	1374.21	725.159	460.755	566.891	956.179	1240.85	682.012	618.413	1092.94	688.805	1656.12	620.029	855.486
	Solyc01g106620	136.667	108.847	453.963	134.01	2.48397	0	5.93576	7.33573	59.3977	38.1879	2988.87	6.60233	13.4065	1568.29	676.975	4678.28	246.649	104.096	239.539	52.303	361.865	404.976	104.007	182.25	618.734	824.296	762.304	5607.81	3894.38	5405.31	3173.38	3296.32	3833.87	184.158	60.7777	123.1	92.5322	85.6944	45.1841	119.684	69.5919	58.7388	83.8371	303.985	102.342	109.569	64.4034	266.372
	Solyc12g043160	8292.71	8880.13	10000.7	8963.52	4137.47	4123.28	3756	3548.08	0	0	0	0	0	0	5026.33	4412.06	4209.14	2157.18	2942.54	4760.14	2033.56	1876.36	1758.19	2083.67	4619.43	3690.82	5553.38	4763.11	4829.04	3930.95	4461.64	3937.35	3976.92	3201.82	2056.91	2721.66	2051.78	2779.85	2317.49	2023.11	1742.41	1509.34	2025.78	2871.48	2163.46	1366.27	1896.87	2837.66
	Solyc09g056390	429.684	317.177	236.1	485.673	4.09801	10.3249	7.61656	4.27142	0	0	0	0	0	0	330.494	1035.91	7.85051	5.12647	6.61216	10.4946	0	8.91821	0	3.26818	476.376	473.331	617.165	78.3021	108.225	139.395	203.981	179.764	224.303	697.105	529.81	764.451	612.636	457.956	406.087	394.102	708.614	179.78	451.172	368.871	503.935	241.515	438.052	570.691
	Solyc01g104400	676.244	767.006	572.778	555.419	0	0	0	0	73.5441	152.63	100.311	71.2486	101.461	114.648	9.05205	74.945	0	0	0	0	0	0	0	0	21.9258	26.9024	28.7505	8.58089	9.46955	24.4151	21.1386	21.3005	19.0923	567.035	245.055	609.598	344.588	503.643	280.822	1346.46	686.375	375.535	368.993	641.29	618.407	232.187	317.032	712.285
	Solyc09g098510	694.124	437.422	668.572	577.214	18.0397	20.9475	31.7224	12.2166	69.7924	49.3981	137.514	28.1803	38.4914	256.495	88.0403	268.478	3.62262	66.9221	4.88127	5.00414	30.4217	57.3747	3.51909	13.7143	161.864	247.033	152.06	320.792	235.219	394.115	262.153	257.633	286.682	411.214	525.432	723.371	460.54	416.29	527.02	598.86	745.858	683.286	529.007	440.38	609.686	1105.57	659.101	455.426
	Solyc08g080660	207.263	28.8433	224.944	100.752	0	0	0	0	2.65338	2.00602	8.69367	6.24279	11.8122	29.2993	11.5274	419.511	4.96291	4.37149	0	0	0	1.74969	0	0	7.22356	2.47191	8.96442	244.661	86.1979	297.274	91.7221	62.6059	90.1662	839.019	361.698	420.432	411.173	575.891	176.669	511.867	310.645	273.926	276.936	523.653	502.641	458.197	211.051	620.536
	Solyc01g109660	1567.1	1715.14	1344.49	1459.87	3431.56	3699.56	2987.69	6159.76	3412.02	5391.31	5806.45	5102.3	10240	5705.69	5033.99	3606.74	1984.53	1426.56	1720.49	756.885	672.897	739.861	170.885	1002.43	3555.6	3391.88	4137.04	4150.82	4186.61	4169.75	2927.52	2612.68	2560.57	2836.27	2337.66	2139.2	2147.21	2538.05	2565.88	2877.96	1946.7	2059.42	2715.01	3374.37	1988.23	1696.37	2624.13	2981.62
	Solyc01g008080	1605.42	1766.97	2109.86	1940.85	2730.06	2925.36	2011.93	2707.32	0	0	0	0	0	0	1552.55	1090.27	959.951	511.174	662.582	850.166	535.792	499.173	554.166	783.671	1769.71	1746.65	1831.95	3045.95	2779.28	3086.64	2467.11	2301.83	2363.53	1160.47	989.123	1074.72	1086.64	1008.39	996.322	1144.45	1034.54	705.478	1181.84	1587.34	995.086	528.1	1120.5	1457.05
	Solyc01g111170	4103.22	4729.77	5277.68	4932.38	1091.42	1315.4	1325.22	992.103	1362.96	1212.14	3827.18	1320.2	1287.29	2258.98	2165.41	1582.28	969.015	717.289	977.829	1199.18	400.667	509.209	322.164	754.159	1559.2	1520.19	1447.52	2046.6	1844.01	2041	1645.73	1354.21	1469.65	1406.37	2831.33	1927.48	2984.44	1717.61	3023.59	3053.96	3887.3	2392.22	2797.11	1711.46	2574.98	1628.1	2808.03	1626.94
	Solyc02g064730	1941.3	1763.57	1999.55	1763.36	1720.6	1812.19	1684.79	2141.11	0	0	0	0	0	0	4082.15	3774.14	3094.88	2161.94	2998.36	5536.91	2034.26	1777.93	2068.03	2776.27	5398.37	5324.83	5271.03	7573.51	6839.11	7267.79	7104.06	6456.01	7050.34	1871.77	876.569	1759.05	756.312	1958.59	795.757	1417.61	779.916	1095.52	1092.51	1836.8	899.774	936.961	977.607	1424.2
	Solyc04g071070	970.242	771.196	1131.91	926.209	2.00392	2.82945	13.2297	5.56161	0	1.68139	5.74119	9.56127	3.71516	50.0939	5.67649	31.9009	15.5267	288.09	35.3987	11.775	136.476	732.176	4.22324	181.11	29.2377	39.0786	35.9338	28.123	34.4951	50.4013	22.5345	15.0971	20.9863	161.559	140.241	694.739	196.667	138.517	125.698	803.723	504.371	240.172	165.519	317.432	364.393	206.352	169.325	331.424
	Solyc09g090980	659.343	1056.28	790.552	604.27	252.258	340.582	322.724	370.615	61.3313	16.128	737.262	34.5062	24.3209	265.006	160.906	3686.99	2169.61	3001.79	2567.97	2015.63	1217.85	1307.56	893.18	1187.59	379.725	339.917	242.787	1900.11	1554.14	1860.53	1498.72	1179.32	1374.42	456.807	581.567	496.578	808.638	918.814	905.47	1534.24	1122.08	555.582	425.147	541.678	717.666	283.89	525.502	502.558
	Solyc10g055800	398.079	453.962	858.323	337.179	2.20918	1.49212	7.76517	2.87556	123.127	151.43	1493.01	43.1168	53.5662	849.722	533.602	2397.86	1444.88	1370.25	1517.61	917.947	2160.98	1901.54	3663.03	3349.94	461.383	703.53	651.851	1495.61	1036.9	1472.85	892.706	959.406	1025.19	212.09	241.087	128.824	316.823	197.706	220.913	261.308	342.171	163.587	174.909	180.243	205.825	155.604	200.707	197.027
	Solyc07g064150	1731.28	1804.02	2194.86	1670.97	958.232	969.44	846.225	1007.9	436.836	306.002	1209.21	1001.65	299.058	403.975	3435.67	2146.7	4112.1	2317.69	3810.23	2675.52	1679.4	1483.72	1044.76	1917	1747.67	1547.05	1297.48	2846.73	2874.49	2920.26	3401.95	3240.69	3045.79	2244.14	1422.88	1810.08	1399.47	2124.35	1381.95	1625.22	1289.53	1132.38	1676.93	2585.01	1334.59	1304.73	1520.35	2316.77
	Solyc07g005050	4382.15	4431.37	4214.5	4306.59	1698.59	2167.76	1768.83	1916.78	0	0	0	0	0	0	2484.73	2663.66	1024.23	1018.05	1026.04	1458.05	1207.72	1482.73	1269.38	1509.34	1180.65	1068.49	2396.38	1393.32	1142.25	1361.55	1137.65	965.644	1050.98	2674.1	2582.61	3240.55	2677.9	2513.47	2444.29	2843.37	3080.08	3279.94	2857.57	4125.98	2854.26	2057.14	2992.87	3325.39
	Solyc08g082120	403.715	456.713	284.268	642.904	49.9621	24.847	182.93	69.248	214.304	125.079	395.49	229.829	119.586	337.206	125.241	123.351	0	0	0	0	0	0	0	0	184.29	79.0672	84.7587	175.171	243.71	171.16	123.681	95.9246	100.419	658.158	681.189	972.926	668.591	441.042	604.018	582.518	550.368	711.492	894.44	827.071	752.514	483.907	783.282	511.166
	Solyc01g087620	1579.45	1693.92	1650.42	1286.81	1165.24	1627.87	1616.7	1769.62	0	0	0	0	0	0	1416.74	2952.59	1096.64	1241.31	1165.64	1865.38	1315.11	1257.05	2346.04	1704.71	4116.96	3581.57	3406.09	5052.21	4470.34	4980.23	5406.1	5419.5	5395.19	1229.74	969.246	1462.44	1023.15	1217.52	743.699	1365.41	962.711	1346.87	1092.24	1673.45	1103.79	1264.05	1012.04	1771.35
	Solyc03g112850	1204.83	1325.01	1214.76	1355.57	695.379	997.589	810.758	813.991	2980.89	2594.54	5093.08	2844.78	3197.63	2370.13	809.623	928.191	985.947	751.273	721.417	1219.08	861.869	893.183	616.801	1075.52	1517.63	1593.39	1671.78	2137.7	1889.35	2247.26	2043.3	1614.81	1830.79	1017.52	952.593	1255.03	943.193	985.388	948.811	1159.82	976.306	1290	931.396	1138.12	1020.26	809.947	885.581	1118.31
	Solyc11g011210	2088.89	2629.09	2095.48	1713.16	84.3558	215.185	85.3533	351.306	35.1889	0	0	0	0	0	91.2808	22.4962	90.2627	26.3815	11.7716	45.2487	2.44516	7.44234	0	8.18198	89.4891	96.8032	53.1733	30.0918	44.2541	38.7632	36.2832	26.3598	48.0604	478.237	338.166	626.636	333.841	262.173	251.991	688.039	548.627	288.209	281.242	322.183	413.566	193.925	195.551	403.666
	Solyc08g082190	1162.75	1405.56	1176.24	1505.07	764.12	893.803	886.144	1090.86	1905.45	916.559	2178.67	1313.59	847.487	1994.37	1152.15	491.487	33.1549	25.7896	34.6189	17.2724	3.2756	2.07707	0	9.7429	849.645	631.799	623.593	798.686	1011.41	638.304	514.492	447.605	499.562	595.451	965.131	689.724	972.339	733.288	1105.71	846.65	968.764	699.375	1032.38	660.236	799.789	743.501	1166.43	582.743
	Solyc04g058150	9839.15	10709.6	3990.18	5801.62	1124.97	1121.17	1393.69	1330.94	0	0	0	0	0	0	1412.34	1181.21	47.0178	25.6486	13.2918	43.1294	12.4	7.54837	6.27547	20.2854	3589.09	3329	4251.8	1699.82	2180.45	1796.55	1952.56	1618.7	1950.95	1631.01	1962.82	2445.3	2014.15	767.708	1646.04	1058.49	1843.55	1314.46	2511.11	1262.73	2001.56	2014.89	2092.37	870.282
	Solyc06g073300	1360.1	1308.28	1291.59	1320.95	364.681	483.054	425.147	384.564	679.519	686.502	1360.95	753.087	745.374	625.204	966.076	811.282	1103.3	802.166	701.055	1226.81	1099.96	1055.45	1229.7	1343.27	581.123	707.873	726.739	1238.25	767.145	1466.81	696.535	699.394	746.922	610.466	805.428	811.001	750.8	575.583	705.944	686.708	701.289	982.074	658.86	567.909	730.058	461.44	570.159	565.783
	Solyc04g071890	371.456	456.253	528.832	363.766	1.30402	3.77406	5.53976	1.75186	19.0637	22.4196	180.977	13.082	15.604	115.064	88.2504	417.619	522.545	520.813	960.732	220.107	538.721	560.757	203.37	320.862	52.2855	69.7293	67.0157	135.013	115.918	185.185	191.136	190.382	202.345	225.255	254.246	202.388	358.008	209.245	322.418	352.649	444.829	224.249	245.168	335.497	366.957	225.595	278.655	479.528
	Solyc08g080640	366.125	435.448	567.559	271.646	27.7495	32.2682	53.5977	88.9452	49.3014	17.8603	720.665	7.18316	2.06266	159.764	44.3239	1233.07	4101.94	1101.86	1484.26	1241.03	907.421	910.574	1704.53	1914.38	96.2935	158.725	134.264	753.312	442.923	755.548	333.372	348.421	386.879	312.237	296.725	288.787	416.941	278.35	320.443	396.258	355.039	253.759	232.815	275.761	310.56	219.645	266.575	357.379
	Solyc10g051377	649.068	737.764	364.009	516.872	622.11	950.728	668.729	853.618	0	0	0	0	0	0	1689.09	2169.42	689.395	459.049	624.622	473.087	229.514	243.306	137.746	599.519	1518.62	1374.4	1315.25	2110.71	1781.7	2407.91	1785.83	1460.4	1531.76	1256.9	1350.3	1088.81	1273.28	1230.1	1307.08	1462.67	1573.79	1181.73	1324.62	1483.26	1256.35	918.536	1256.49	1132.17
	Solyc01g066840	1893.23	2131.96	1993.49	2080.78	692.003	872.138	727.21	563.531	0	0	0	0	0	0	933.386	1318.99	775.241	772.523	751.158	1307.17	993.03	933.517	956.417	1292.23	1784.16	1647.52	1821.72	2291.01	1856.46	2243.56	1810.97	1487.03	1691.51	1150.9	1111.82	1440.49	1030.14	1085.99	1016.55	1139.08	991.361	1450.4	1067.63	1231.82	1182.04	990.739	990.025	1263.61
	Solyc01g059965	46.9547	29.1206	56.9167	17.9108	0	0	1.19643	2.0172	23.7931	10.1825	801.745	1.14536	1.58574	187.069	145.166	1530.26	636.931	395.887	307.601	118.687	636.341	750.555	453.51	541.736	120.427	154.546	124.892	1038.73	681.291	1064.23	577.045	548.782	649.896	172.886	93.1647	90.2414	115.378	118.197	61.8354	95.9446	59.4262	54.4159	60.0268	74.4073	122.499	93.5162	60.2567	121.356
	Solyc01g060020	46.9547	29.1206	56.9167	17.9108	0	0	1.19643	2.0172	23.7931	10.1825	801.745	1.14536	1.58574	187.069	145.166	1530.26	636.931	395.887	307.601	118.687	636.341	750.555	453.51	541.736	120.427	154.546	124.892	1038.73	681.291	1064.23	577.045	548.782	649.896	172.886	93.1647	90.2414	115.378	118.197	61.8354	95.9446	59.4262	54.4159	60.0268	74.4073	122.499	93.5162	60.2567	121.356
	Solyc05g013630	1881.39	2099.33	1932.12	2635.68	36.394	102.748	171.34	167.967	1601.57	1238.62	2320.36	507.206	690.044	1004.65	383.036	728.25	37.4613	34.6554	35.2332	29.676	5.24315	7.68376	3.15891	17.7612	594.174	448.717	466.344	569.52	722.512	490.589	485.213	428.187	425.464	1494.97	1096.65	1203.81	1081.39	857.808	848.908	788.41	931.711	1051.54	1547.03	1743.03	1228.24	924.577	1205.18	1036.89
	Solyc11g008510	1166.31	999.195	867.341	1177.64	993.019	1330.96	1002.8	826.675	0	0	0	0	0	0	1580.95	1247.16	439.064	671.712	309.647	696.472	595.326	928.76	174.11	1041.08	2067.64	1821.42	2089.92	2737.81	2334.9	2725.92	2252.36	2045.45	2132.71	1734.4	1133.83	1419.01	976.846	1501.65	992.564	1045.95	1042.31	1565.53	1117.88	1554.76	1214.37	896.128	1055.88	1546.81
	Solyc09g091000	24.2142	95.186	9.99437	20.35	0	0	17.4903	0	5.72067	0	129.541	0	0	23.324	6.87659	315.09	1520.86	3048.5	1337.15	2397.73	1233.77	1211.53	1688.68	656.038	10.7307	11.8556	12.4355	151.558	131.569	145.058	151.515	121.816	153.405	63.248	44.6693	63.7554	58.8156	45.2447	50.3797	43.9719	43.6512	52.6209	50.9489	94.0064	116.578	36.3515	24.05	82.7135
	Solyc05g012580	2984.34	4477.88	6459.69	4181.5	333.811	418.556	299.467	450.736	0	0	0	0	0	0	3419.75	2933.95	209.122	240.428	137.916	528.887	86.7902	85.3027	107.847	149.242	6746.31	5479.31	4751.8	1435.33	1720.36	1941.05	2087.01	2795.17	2014.18	2887.62	2076.11	2939.87	2132.09	2282.98	1883.41	2772.08	1749.13	1334.97	1730.27	2377.51	2279.78	1566.67	1738.97	2783.33
	Solyc02g077880	1455.21	1376.27	1414.43	733.872	594.498	751.518	408.978	763.409	3205.47	2733.06	6807.78	5499.02	2716.75	3556.49	3106.59	1546.34	1188.01	743.243	1115.47	919.851	344.878	322.257	80.768	375.124	793.67	586.762	476.219	1488.37	1633.93	1508.11	1207.23	1219.5	790.516	2319.72	2155.95	1540.55	1536.08	2115.98	2280.65	1952.16	1269.55	964.11	2332.94	2349.93	1550.07	704.117	1790.76	1653.43
	Solyc01g104370	1222.24	1468.15	1295.1	1425.61	424.275	594.745	531.586	335.372	1197.21	1510.53	2421.91	1268.48	1962.8	1532.63	274.887	387.498	222.508	236.068	197.673	331.993	500.718	512.647	508.002	714.091	1105.29	1244.22	1374.81	1455.36	1189.2	1664.5	1315.28	1041.84	1229.8	889.081	891.271	1115.5	820.312	816.962	738.413	876.718	755.288	905.249	958.536	976.863	915.398	623.186	794.586	948.851
	Solyc08g080630	272.811	288.073	522.924	244.329	8.43882	5.94728	17.925	35.4502	79.7783	28.3832	2171.55	5.52059	18.3436	438.942	66.4266	4886.87	3811.05	1137.72	3437.44	1485.59	1638.15	1338.96	1043.08	2217.84	132.375	150.376	153.898	2317.55	1444.46	2077.53	1119.5	1339.82	1392.6	370.186	139.724	238.041	190.09	212.134	100.21	185.133	132.245	64.3444	133.443	325.598	199.681	80.1661	112.722	277.925
	Solyc05g010420	1098.49	1165.78	1162.11	1192.82	3039.43	2979.86	3133.53	2814.8	482.068	498.085	979.836	497.374	522.341	1498.26	450.172	1378.65	405.77	437.188	384.222	725.661	211.711	271.935	69.8793	838.002	523.444	521.507	414.302	543.348	472.589	617.978	506.95	548.637	525.077	1328.36	993.343	1152.24	1140.1	979.448	1055	1417.3	1509.45	972.366	1016.09	1629.81	1115.47	1113.25	1026.88	1256.58
	Solyc11g067100	1506.04	1690.54	1595.5	1699.01	633.649	761.703	591.467	614.858	3975.95	3701.88	6128.16	4093.68	5093.63	4928.5	743.56	635.395	554.853	558.701	460.112	794.708	739.402	698.153	548.88	818.038	1241.02	1267.03	1366.39	1761.7	1490.87	1877.61	1578.49	1370.37	1492.24	904.448	787.384	1048.46	678.038	807.884	638.593	794.689	768.243	832.387	820.851	921.909	816.253	639.583	800.104	705.854
	Solyc06g070980	1166.69	1049.83	1550.42	1250.73	3230.13	3706.94	3015.48	3775.38	618.004	477.254	1412.27	738.475	405.259	659.576	3554.04	3061.08	1831.07	1306.1	1697.17	1859.83	953.716	1023.86	705.651	1170.59	1406.08	1382.22	1164.12	2486.64	2368.32	2516.55	2320.24	2276.05	2110.01	1782.24	1058.95	1428.23	1150.25	1838.44	1235.96	1410.22	932.825	1731.26	1224.61	2300.5	903.584	2551.22	1165.63	2233.54
	Solyc05g055640	1983.05	2194.3	1996.09	2403.64	994.826	1424.18	908.643	860.877	0	0	0	0	0	0	1069.63	998.149	518.371	511.072	424.618	1066.61	751.128	860.215	561.564	1028.22	1514.6	1328.54	1850.85	2118	1875.95	2130.13	1543.57	1249.78	1431.02	1169.33	1428.27	1179.39	1256.65	981.214	1107.6	1068.72	1415.94	1288.86	1456.96	1593.81	1751.43	746.667	1310.2	1447.77
	Solyc02g070310	1371.31	1510.33	1350.05	1510.39	1219.48	1315.39	1107.61	1192.39	797.75	924.611	1202.97	813.729	776.281	1023.23	1019.44	870.945	664.521	556.664	578.316	1026.51	638.159	650.935	370.341	952.638	1050.94	1057.72	1288.41	1580.41	1332.15	1644.37	1321.5	1172.44	1316.83	1301.7	1179.76	1429.67	1010.76	1136.28	958.445	1220.58	1077.57	1449.05	1177.96	1563.3	1232.93	887.459	1018.24	1341.31
	Solyc05g053440	1584.98	1955.9	1641.82	1837.15	183.251	306.024	195.434	175.619	0	0	0	0	0	0	668.496	596.386	370.068	454.661	333.129	668.082	560.127	525.083	621.65	560.217	1333.74	1301.62	1470.24	1951.89	1501.49	2053.44	1663.44	1332.6	1666.61	786.111	817.533	1323.1	791.801	780.084	641.017	1160.27	683.449	975.932	772.99	973.111	863.888	501.999	682.118	920.408
	Solyc02g089065	1603.27	1725.89	1973.64	2025.91	716.987	741.672	426.523	784.006	4657.11	6113.79	6187.24	5244.98	4997.85	3362.68	1136.91	518.955	32.3017	28.6136	11.3557	27.4105	37.7406	37.333	72.6481	28.7654	2004.44	2108.72	1929.07	1261.93	1272.53	1555.63	1369.38	1415.45	1344.3	909.005	878.578	1123.7	957.344	702.561	792.516	1043.52	1007.86	635.583	855.018	1064.08	881.043	560.607	874.141	973.148
	Solyc02g082000	1395.96	1438.44	1296.95	1349.68	939.596	882.909	848.667	831.335	590.249	625.286	1229.66	744.448	778.854	697.591	1079.96	1009.69	760.089	783.271	700.17	991.783	943.809	1141.15	392.487	1351.91	911.697	920.078	1159.77	1448.88	1209.07	1444.35	1252.14	1159.32	1218.71	1063.47	1336.15	1256.82	1266.96	1143.33	1218.27	1416.07	1223.08	1428.92	1426.91	1600.91	1356.83	1164.6	1320.25	1336.33
	Solyc12g100260	8.72695	3.75237	0	0	0	0	155.992	5.15795	0	0	0	0	0	0	37.9988	2063.51	1625.67	2303.25	2167.73	1876	623.324	565.819	161.95	390.307	50.7722	51.8044	78.3895	426.126	313.935	439.252	748.414	378.479	609.018	403.409	123.749	338.845	146.125	123.94	121.621	201.417	110.736	277.34	178.771	592.963	195.486	175.447	67.7265	474.236
	Solyc02g070570	545.17	435.125	471.185	531.473	602.464	717.606	553.892	547.866	125.642	94.9883	174.164	92.377	143.242	122.415	542.025	533.815	247.803	305.022	179.541	248.448	305.824	313.778	152.529	392.41	840.821	865.766	826.871	1717.04	1428.98	1723.51	1326.09	1152.06	1259.04	630.235	432.79	686.013	408.012	603.172	394.829	559.306	435.009	632.492	523.855	668.941	466.699	426.077	472.734	549.824
	Solyc07g007755	965.413	1124.28	1124.64	694.625	505.448	1000.99	236.813	345.265	0	0	0	55.4262	61.3893	73.449	410.074	295.942	62.6353	34.8669	38.7448	90.1366	51.7371	51.3242	50.2887	17.9534	2146.86	2967.95	1766.44	280.671	606.778	419.904	360.326	398.202	465.381	90.3626	85.7888	113.086	92.6389	97.4202	102.886	821.829	237.59	86.5433	128.685	135.97	446.801	37.0067	195.906	355.83
	Solyc10g080370	1644.97	1847.45	3767.02	3501.27	1613.77	1517.84	1024.85	2500.2	0	0	0	0	0	0	694.952	1371.85	2431.12	4795.61	2636.77	8074.22	3482.71	2530.03	7100.5	2637.01	2214.39	1752.59	2595.68	537.262	953.011	615.557	921.753	1015.49	1131.18	1682.03	1453.22	1660.37	1597.84	2661	1947.87	1897.21	2798.06	1289.59	1295.8	1180.1	1604.69	1274.17	2103.81	1797.45
	Solyc02g021400	1433.11	1455.74	1220.63	1312.63	688.323	822.981	759.97	581.283	0	0	0	0	0	0	930.901	1112.95	565.042	561.218	409.467	793.481	1008.81	984.368	773.095	1214.11	1476.37	1440.49	2070.98	1911	1564.71	1920.99	1384.45	1062.04	1308.61	1449.99	1216.6	1683.76	1177.56	1342.2	1074.99	1425	1094.68	974.328	1332.08	1620.56	1510.1	916.627	1222.82	1305.46
	Solyc08g067510	310.833	406.46	553.006	633.233	0	0	0	0	36.7224	33.3157	33.3192	38.8798	0	28.6235	0	0	0	0	0	0	0	0	0	0	2.81679	1.28029	4.90409	0	1.81037	2.43777	1.0551	1.92418	1.73579	165.369	98.0695	135.165	86.3487	106.152	105.288	83.2845	105.564	218.393	335.159	285.983	418.72	217.388	321.495	211.778
	Solyc01g008090	1684.96	2044.83	1803.11	2062.77	497.261	648.794	585.253	400.974	0	0	0	0	0	0	591.692	659.585	620.524	582.667	565.437	994.893	639.153	534.05	511.023	1119.3	1005.08	1003.99	1083.33	1360.51	1101.62	1465.29	1159.24	971.409	1090.15	897.595	956.386	939.028	891.284	854.69	883.051	972.696	963.223	738.686	957.856	1029.6	908.398	560.106	968.863	1161.56
	Solyc03g119210	1161.44	1107.6	1542.7	1306.57	3.65125	2.35879	4.52414	3.38289	0	0	19.6352	0	0	0	149.848	72.4621	0	1.52253	0	1.55841	0	1.32433	2.35929	0	60.1839	71.2282	77.421	69.4192	67.7988	127.071	116.929	95.7602	109.871	756.928	480.279	694.452	567.759	761.389	590.165	770.844	624.194	836.352	556.261	731.732	603.796	620.385	547.443	803.983
	Solyc12g099330	1457.16	1442.43	1302.7	1505.97	0	0	0	0	0	0	0	0	0	0	758.543	615.288	0	0	0	0	0	0	0	0	1272.99	1253.71	2008.37	1589.29	1202.62	1706.22	1343.83	1137.92	1190.53	2113.1	0	3154.67	0	1952.54	0	2408.89	0	0	0	2148.57	0	0	0	2304.51
	Solyc12g055760	2073.34	2156.61	2150.57	1896.88	766.247	956.698	769.482	992.849	0	0	0	0	0	0	747.699	713.69	556.313	571.016	489.641	588.251	593.971	674.166	722.577	447.725	1779.15	1834.84	2145.17	2049.88	1848.93	2165.8	1695.14	1452.88	1749.09	729.883	654.586	777.058	557.809	596.805	542.81	590.006	640.356	464.55	678.52	822.947	644.356	463.238	616.814	612.387
	Solyc12g089110	850.677	575.818	499.167	672.785	1146.35	1067.21	1070.74	1066.84	0	0	0	0	0	0	2036.92	561.174	130.717	345.707	317.082	305.8	197.591	122.509	234.122	269.368	644.428	493.497	1262.4	636.833	740.566	550.043	530.946	588.208	471.364	2807.02	1211.7	2009.92	1378.62	3272.6	1026.66	851.959	394.517	949.999	1794.27	1836.35	1550.09	1203.24	1280.2	1928.71
	Solyc08g075690	2682.6	2814.41	2782.45	2829.04	1075.01	1295.36	1170.84	1372	0	0	0	0	0	0	1160.07	814.232	323.85	287.414	240.961	840.217	211.408	197.442	330.993	317.528	1639.97	1564.39	1480.14	1290.43	1214.41	1317.75	1350.14	1183.07	1221.32	1343.98	1015.15	1552.01	1087.71	1117.26	932.651	1062.88	993.765	1464.06	976.635	1123.86	1039.17	964.22	906.54	1034.51
	Solyc06g007470	890.953	853.231	1056.52	1060	782.496	857.525	736.863	815.553	835.663	649.904	1357.44	1228.1	1117.9	1526.93	916.924	642.072	386.978	436.875	302.657	450.202	185.142	197.122	33.948	376.398	981.521	987.672	961.06	1579.81	1385.01	1643.36	1473.18	1356.76	1417.02	1179.2	788.778	1014.77	761.73	962.695	788.685	882.957	844.89	1242.51	913.578	1510.14	818.307	926.877	954.412	1270.83
	Solyc06g009140	443.86	716.877	743.829	879.375	871.847	936.082	802.702	624.023	37.7015	0	76.0168	0	0	0	1129.67	7173.83	1732.51	1823.95	2775.82	3687.65	3667.44	3125.11	3490.4	4470.81	3068.71	3125.48	2990.27	4129.17	3765.16	4388.23	5255.84	5439.95	5745.89	991.705	524.208	995.808	926.343	1218.14	921.497	780.579	937.302	1536.27	482.873	547.673	510.14	1693.13	765.997	956.392
	Solyc09g090990	199.573	503.948	49.3576	25.5992	0	0	2.06544	0	1.99994	0	53.7657	0	0	11.4316	2.35329	185.915	419.647	1003.97	843.262	834.531	273.396	213.645	109.459	131.559	8.99458	19.1376	7.54779	57.5713	47.807	65.6071	58.0494	41.3294	50.6194	175.284	68.0102	231.28	150.763	131.525	90.1354	292.226	199.314	77.3432	102.906	392.22	177.009	59.0116	54.7769	173.536
	Solyc08g076340	3367.09	4143.07	4657.76	4538.01	678.881	943.821	696.255	645.079	0	0	0	0	0	0	1126.67	1534.85	529.926	636.628	507.941	690.702	883.149	953.057	846.145	987.456	1566.96	1422.63	2794.62	1593.57	1343.03	1458.85	1276.59	915.257	1102.13	1267.24	1263.09	1898.94	1263.52	1268.38	1106.63	1431.71	1135.26	2188.87	1355.22	1757.11	1435.86	1280.21	1194.04	1804.22
	Solyc10g078960	975.063	1059.59	1048.34	1128.32	668.499	855.745	645.187	666.76	630.208	725.935	1051.7	842.136	927.158	962.406	750.564	771.698	844.982	682.108	662.602	904.491	903.657	814.499	1039.3	918.951	842.984	883.933	837.942	1361.76	1055.4	1377.75	1207.63	1162.56	1158.13	1073.21	1165.12	1242.63	1073.62	956.607	987.173	1156.92	998.564	1533.71	1176.98	1447.35	1201.69	1080.91	1051.91	1280.31
	Solyc06g007210	3155.06	3932.08	4194.4	4217.44	0	0	0	0	0	0	0	0	0	0	1046.94	1139.28	0	0	0	0	0	0	0	0	2630.86	2354.71	3461.78	3138.41	2564.35	3353.48	2551.59	2171.79	2384.4	4390.49	0	5592.16	0	4234.58	0	4131.1	0	0	0	5311.09	0	0	0	4656.74
	Solyc01g006160	1064.3	1119.07	1224.34	1244.65	595.093	677.303	523.895	589.046	2037.64	1894.16	2413.92	1538.96	1714.87	1594.43	347.547	316.501	224.412	248.324	195.199	301.085	247.618	279.962	201.153	434.162	722.999	777.144	946.212	1055.72	873.295	1084.13	899.175	743.917	852.271	581.495	639.006	912.736	578.763	590.64	579.454	650.008	503.069	669.876	634.196	632.3	599.124	435.859	540.782	581.592
	Solyc01g095050	1006.31	811.165	991.176	956.233	868.18	894.828	779.625	920.776	1807	1157.06	4319.41	989.335	947.697	1452.77	1279.21	918.028	890.325	676.361	815.433	853.175	668.183	670.748	666.611	618.448	1373	1342.07	1040.38	1784.38	1676.02	1985.99	1766.66	1729.49	1715.06	696.13	608.23	782.545	651.38	653.884	637.486	740.316	584.434	557.998	619.115	838.239	579.641	479.131	682.937	852.827
	Solyc03g111230	668.233	505.778	427.106	576.107	429.679	434.361	415.522	333.752	113.505	129.673	210.55	162.012	153.807	66.0593	438.79	502.431	358.786	404.992	297.283	440.679	388.101	512.085	170.098	579.675	557.321	573.306	664.842	927.831	780.682	991.567	831.74	715.372	764.652	844.188	781.455	846.441	681.788	724.801	624.522	694.948	599.576	659.399	766.296	816.58	757.215	455.803	649.249	774.204
	Solyc04g074910	1949.14	2257.22	2433.73	2303.25	570.599	858.962	604.288	726.066	0	0	0	0	0	0	689.766	517.069	822.788	524.453	656.61	817.325	626.72	546.02	889.894	698.381	1164.1	1204.06	1252.49	1979.42	1540.59	1958.45	1691.71	1523.07	1606.92	907.411	761.159	888.6	711.513	762.024	655.638	780.396	788.574	741.427	773.952	1140.39	690.366	526.578	732.258	859.159
	Solyc12g008720	1198.49	1354.05	1108.38	1234.66	344.923	494.914	357.893	295.395	1159.4	859.091	1247.34	910.964	1127.34	863.236	547.114	671.286	638.547	632.564	658.08	964.347	983.23	874.915	920.534	1254.14	703.866	705.268	893.12	894.493	712.347	944.847	775.219	639.334	738.538	796.968	839.95	1245.26	731.139	805.935	652.848	1100.82	686.78	1157.5	906.598	921.339	964.626	600.816	740.9	948.323
	Solyc10g076240	226.592	154.523	168.352	147.182	0	1.79268	2.7763	5.65899	0	0	57.7559	0	0	0	12.5859	740.945	11.1712	31.3177	15.1193	22.5721	119.691	117.278	130.893	78.0975	2.58946	2.8225	2.1459	319.794	181.219	370.935	178.079	139.609	162.959	241.919	266.351	375.06	416.351	178.694	269.838	392.47	433.61	246.663	276.464	317.279	276.369	378.975	266.466	395.604
	Solyc07g064130	2738.04	3047.52	3553.21	2601.15	3128.74	2528.95	2738.6	2024.94	858.095	783.813	1771.45	922.613	764.674	894.104	1220.29	1932.7	871.898	2486.71	1191.75	1107.73	1402.64	1781.59	99.7849	2278.41	1203.18	1259.42	1475.77	1084.81	1100.02	1190.86	1420.96	1313.46	1253.46	1518.26	2143.61	1417.37	2118.42	1787.66	2641.26	1876.22	2704.11	2648.13	2052.26	1769.35	1872.87	2644.64	2261.36	2016.77
	Solyc12g094620	791.349	830.222	605.716	479.814	1972.83	2135	1275.35	2268.07	831.919	727.172	4862.95	535.543	627.352	1866.11	5232.18	5579.35	357.237	517.831	205.319	261.56	93.8553	115.776	16.3613	150.355	1113.31	1010.31	869.743	2856.55	2898.89	2793.48	2788.64	2898.74	2578.28	187.555	336.043	156.371	354.418	212.075	486.401	1055.26	949.455	321.213	240.494	181.581	316.871	175.083	254.378	273.544
	Solyc05g053070	903.298	842.252	652.697	663.455	130.42	238.946	179.489	483.866	214.716	89.5616	649.391	78.3896	86.8233	230.843	320.476	1426.86	146.479	994.663	251.709	1239.67	352.61	351.358	309.883	342.466	2512.85	1831.12	1975.62	644.407	709.744	911.082	1740.4	1956.69	1537.8	898.917	686.549	1361.32	829.415	1513.38	601.301	2536.59	655.094	569.268	647.697	1018.77	907.164	515.684	629.634	1626.61
	Solyc03g096540	206.58	236.211	270.562	134.491	0	0	0	0	1.73457	1.31138	11.8037	0	0	1.35202	0	69.1747	50.4097	30.6737	37.6976	12.5927	93.6449	79.8249	6.64668	10.1749	5.06402	1.42436	6.03813	244.405	87.7689	252.506	118.558	123.339	135.894	379.173	126.746	137.629	150.578	273.495	54.5662	190.378	94.5548	88.3705	95.3826	149.707	211.755	235.841	98.1252	303.909
	Solyc09g097770	71.7339	56.8455	74.7557	54.0133	2.05769	2.12691	8.01309	3.33631	0	0	0	0	0	0	63147.2	20165.6	33.2872	19.7348	104.03	25.1767	5.88497	10.4487	1.06368	30.6323	68550.8	83709.9	53512.6	138282	141677	125397	110464	131071	130484	118.208	45.0479	61.3511	26.7095	30.4519	15.685	38.9933	33.0473	2.98418	38.7193	103.223	42.245	1.27989	30.4863	61.5514
	Solyc07g065110	733.214	1058.36	1216.25	879.661	0	2.30959	0	0	13.2021	0	0	15.5308	17.2017	0	3.14594	0	0	0	0	1.27159	0	0	0	2.37595	7.34773	8.74094	11.0933	0	1.44959	3.99503	0	1.62504	1.25926	223.046	168.812	274.844	179.054	108.192	112.171	170.467	134.505	173.546	142.345	101.893	173.858	88.3309	83.3548	121.355
	Solyc09g010630	1385.36	1158.61	1868.09	1549.9	420.229	596.774	368.51	673.888	442.802	449.171	1026.41	1117.69	518.207	572.863	1895.8	1086.44	509.622	438.273	568.186	224.033	243.782	274.325	48.7142	353.806	562.175	536.537	472.441	1218.92	1040.12	1368.65	1019.14	1088.38	929.771	2155.1	2071.97	1879.2	1944.21	2034.7	2119.36	1890.96	2116.14	2429.88	2002.81	2487.74	1870.27	2952.13	2011.12	2038.42
	Solyc03g115360	872.923	831.577	887.121	960.871	541.099	627.659	463.205	512.525	445.575	594.533	653.188	698.891	635.253	708.034	503.437	392.573	571.614	351.685	353.472	502.425	374.205	382.768	360.354	542.375	673.44	719.711	890.796	1079.15	898.777	1167.25	796.795	685.867	776.67	662.76	697.189	740.778	658.599	581.105	586.423	824.47	641.51	619.378	720.859	733.703	703.616	400.783	672.35	616.399
	Solyc10g085850	41937.3	37470.9	57361.9	44414.4	271.077	18.7259	96.9166	37.3001	0	0	0	0	0	0	107.956	213.41	10.2832	10.0725	6.92887	20.6198	0	5.84086	10.4055	0	117.73	164.12	250.001	125.002	73.6494	116.616	98.6845	95.8356	75.8048	2288.18	4029.1	739.902	4060.33	1140.4	1208.91	145.539	718.415	804.425	9387.18	1941.25	2998.14	267.106	2996.14	536.771
	Solyc02g069850	980.455	1192.45	1052.76	1409.15	556.883	721.201	580.945	569.989	427.346	574.372	912.938	526.663	755.671	729.641	475.344	536.83	436.98	534.112	406.152	1036.34	590.067	634.285	261.958	846.36	966.66	938.212	1059.64	1496.6	1269.06	1523.94	1318.33	1100.52	1208.21	875.225	977.762	971.881	878.525	803.544	882.424	857.6	966.353	1091.7	940.781	838.038	976.827	732.228	876.381	760.834
	Solyc12g008700	2932.17	3656.32	2765.58	3140.7	582.472	914.375	772.674	485.2	0	0	0	0	0	0	957.91	1480.39	467.97	709.089	552.168	1033.43	940.553	1153.47	1323.5	1422.33	1123.66	936.714	1795.19	1295.09	1043	1315.28	1009.72	789.513	900.155	1904.74	1428.99	2100.79	1366.14	1675.44	1209.25	1565.56	993.087	1942.44	1690.79	1877.63	1662.49	1074.73	1303.73	1976.04
	Solyc02g004000	178.548	191.97	316.622	231.145	8711.25	7811.79	13654.5	7165.36	26637.6	2085.11	1528.85	2328.9	2018.79	17016.4	2343.58	396.129	2454.28	23101.2	2487.57	14612.1	7730.63	3194.93	5278.83	5666.95	157.295	8.18602	34.2782	250.003	97.4922	11.4754	457.672	21.45	414.705	5682.72	919.506	2231.33	634.049	660.462	1053.05	908.489	1246.99	480.54	646.358	253.777	494.249	350.18	661.793	324.568
	Solyc08g006890	1935.56	2191.71	2370.86	2331.92	364.527	494.04	225.449	348.611	659.2	788.702	720.639	925.642	944.036	373.106	1042.32	718.285	210.276	442.281	238.658	189.886	393.929	439.948	225.306	335.709	510.779	446.356	447.376	455.345	447.31	515.18	395.799	398.21	373.784	1804.43	2079.06	1960.53	1970.34	1745.07	1991.51	1874.91	2371.76	3032.68	2073.26	1751.08	2099.1	2569.19	1968.11	1669.16
	Solyc07g054730	828.214	811.632	1295.95	1013.91	225.139	237.278	125.306	200.407	70.3778	35.4715	53.213	41.3957	0	82.2844	670.557	157.945	144.493	84.8487	108.887	137.206	15.8936	27.2886	12.8166	22.7277	597.878	671.992	295.132	714.68	592.697	899.184	644.684	686.345	383.518	400.282	598.632	280.535	277.897	456.184	406.819	248.735	85.4369	179.373	547.366	618.694	346.722	202.433	507.512	266.62
	Solyc01g102290	2620.19	2443.88	3508.37	3220.33	2079.64	1937.07	3641	3085.06	0	0	0	0	0	0	778.803	4042.77	1569.43	3074.56	1901.45	4096.51	2000.6	1632.02	3193.3	3367.29	1032.95	764.48	1416.33	744.464	612.123	838.081	775.316	930.812	696.327	3808.72	3278.1	3544.62	3442.37	6964.41	3705.41	2486.82	3839.28	3497.34	3684.98	2829.26	3028.03	5074.21	4283.74	2879.92
	Solyc05g008895	762.358	850.637	991.362	914.678	0	0	0	0	0	0	0	0	0	0	157.852	3.2334	0	0	0	0	0	0	0	2.18802	70.5657	58.7948	69.8595	9.88043	24.1339	17.4346	12.9456	11.7875	11.0658	178.82	98.0454	156.796	134.279	162.977	109.082	444.945	267.316	94.4989	94.6989	95.1368	169.559	103.671	81.1289	148.28
	Solyc12g008590	1600.33	1687.81	1736.14	2039.65	664.441	691.877	821.834	612.187	163.349	82.3306	181.147	134.513	42.5671	127.323	427.231	636.182	327.906	447.407	297.888	331.443	285.043	341.56	563.541	322.734	692.19	618.053	474.096	831.705	757.768	868.382	789.709	684.129	688.872	1132.72	1244.1	1293.03	1155.2	831.054	1023.19	837.493	1005.93	1185.94	1322.05	1045.27	1109.65	1206.18	1088.78	968.611
	Solyc05g054810	1755.6	1654.86	1797.57	1986.3	17.4715	33.861	9.27787	18.2108	0	0	0	0	0	0	888.726	1046.63	13.9458	21.8562	11.2762	18.6428	9.36903	0	6.77362	27.8672	448.511	434.018	893.585	681.597	519.991	646.798	496.799	408.195	450.777	510.119	793.111	659.173	871.417	506.417	821.771	679.215	556.521	1140.21	666.924	727.562	574.894	442.844	616.115	539.886
	Solyc01g150164	552.095	870.766	458.241	442.112	13.8442	18.9881	75.7787	11.1	0	0	0	0	0	0	262.924	1645.78	959.522	1063.1	1246.1	1316.33	730.969	679.042	737.389	1008.96	1171.69	1124.98	996.455	3286.29	2548.42	3396.67	2864.34	2538.96	2927.86	869.923	264.487	476.095	280.063	578.896	209.582	407.243	188.136	376.841	277.042	623.383	365.689	354.381	307.864	588.603
	Solyc06g066660	1162.84	1286.48	1101.57	1324.36	295.178	468.272	343.561	315.526	320.463	342.039	361.08	266.109	245.616	235.093	478.47	497.863	480.992	474.973	453.744	509.027	535.087	734.329	309.171	759.933	770.914	914.427	996.537	1165.23	985.707	1255.03	1163.47	891.971	1116.75	586.667	639.822	684.491	593.521	545.885	542.218	619.513	545.432	756.337	591.954	585.42	592.485	425.319	595.703	590.302
	Solyc08g080650	171.106	131.055	268.801	123.816	88.0452	62.1079	51.6913	135.661	79.7593	33.9185	2491.3	16.0847	10.3922	809.556	621.942	1318.87	460.884	669.187	419.782	331.467	546.333	670.028	385.159	667.823	624.441	840.337	740.976	2147.32	1469.03	2045.52	1020.03	1215.29	1364.32	89.6125	123.64	132.932	154.576	83.6897	108.145	129.692	124.167	86.3809	111.767	114.835	144.878	105.277	100.24	127.602
	Solyc06g007510	1874.78	1892.25	2650.6	2067.48	1946.7	1863.33	1944.74	2348.33	319.037	213.175	617.538	639.101	187.654	287.042	1898.76	1512.47	3799.17	2393.26	5037.11	2581.54	1997.06	1779.68	1356.62	1977.56	932.727	830.044	661.976	1543.98	1515.89	1553.15	1561.44	1524.89	1358.18	1466.63	1171.15	1239.55	1155.98	1342.72	1332.5	1134.13	1316.41	1313.34	1378.65	1804.63	1072.59	1665.35	1333.98	1729.38
	Solyc12g008560	933.43	945.158	1516.85	519.792	203.201	189.566	128.938	214.791	0	0	0	0	0	0	2055.52	486.884	125.908	186.34	144.483	219.763	179.147	166.766	240.346	214.24	2475.12	2213.35	1544.16	1838.14	2371.63	1800.79	1304.18	1669.12	1076.62	561.48	571.672	493.604	342.179	430.862	482.993	644.503	272.879	84.079	699.503	734.232	518.686	123.178	457.66	686.091
	Solyc09g007010	18.8334	88.5062	5.724	56.7638	89.7387	1.89558	0	1.01947	927.4	2.74956	35872.5	84.2301	0	10775	2938.42	21899.1	68.0648	67.9066	47.1862	68.8808	70.2818	107.49	53.8459	21.4506	3235.52	5383.6	4312.48	11192.6	7434.66	11125	10996.3	10242.7	10904.5	15.3854	11.471	7.22877	9.26096	10.8318	11.3527	25.1444	27.4895	13.83	26.2761	93.1821	24.7564	2.43347	18.2335	36.737
	Solyc01g089970	1933.1	2295.45	2338.92	2315.38	714.572	928.524	845.741	636.387	497.698	397.865	912.522	482.542	516.642	778.708	682.992	619.206	1161.81	1144.29	1277.69	838.799	867.45	975.837	437.825	945.675	536.502	532.292	630.321	926.712	802.544	924.362	736.196	622.925	668.024	865.176	1416.08	840.364	1269.73	832.03	1298.53	970.629	1428.1	1170.23	1354.74	971.655	1291.48	943.497	1248.28	965.836
	Solyc07g049360	1107.28	1390.5	1311.44	1240.03	231.409	256.277	266.956	234.864	87.9722	35.4715	35.4753	103.489	22.9247	191.997	867.699	694.707	307.912	173.263	315.993	294.847	168.716	164.972	231.582	233.641	1058.24	1109.01	858.192	1393.2	1191.12	1375.33	1277.54	1268.64	1176.03	161.693	329.672	198.982	295.835	210.665	334.934	237.321	289.265	243.021	380.675	267.658	346.722	266.248	316.357	238.513
	Solyc07g009230	5777.25	7593.07	8590.33	5744.57	0	0	2.09655	4.80102	0	0	0	0	0	0	15.8418	90.081	8.19359	23.4599	7.00729	44.6553	0	0	3.06131	0	95.3289	26.3004	32.8023	128.943	120.396	105.315	314.406	318.889	174.126	2839.7	399.3	1717.19	502.296	1402.86	553.675	1161.17	730.246	896.553	2192.13	6916.34	485.499	1374.59	771.903	3627.66
	Solyc01g099900	999.332	914.757	1061.77	1083.43	879.959	1143.45	937.674	835.071	331.561	315.796	689.464	389.555	435.256	371.139	735.259	663.867	866.152	853.412	602.794	865.2	1065.9	1220.21	467.275	1328.26	565.937	609.242	757.993	1015.57	831.377	1070.49	781.504	645.518	697.881	833.831	1230.07	940.52	1111.71	755.986	1132.12	847.1	1196.92	1219.5	1251.55	1140.57	1229.81	830.711	1185.06	1004.2
	Solyc08g077720	889.902	1015.54	816.366	919.028	428.561	515.621	340.635	348.919	0	0	0	0	0	0	656.69	535.037	408.729	315.311	296.722	396.628	368.542	339.589	365.418	440.568	1037.61	1082.1	1179.66	1559.61	1230.45	1637.5	1224.35	1134.55	1220.37	593.483	762.477	839.423	586.225	625.288	643.829	779.844	681.101	607.164	791.221	926.045	824.02	405.813	709.102	783.091
	Solyc11g150146	1517.62	1515.81	1632.64	1866.52	546.955	690.963	583.438	560.483	413.808	366.598	606.066	535.77	557.13	367.039	606.687	528.05	131.984	361.034	147.994	122.547	130.608	285.034	21.7519	366.547	350.814	350.904	292.021	627.318	552.044	706.361	436.583	406.799	405.649	1310.46	2060.96	1571.6	1816.89	1245.84	1964.2	1612.72	2274.96	2289.18	1718.34	1060.19	1863.06	1723.96	1739.26	1090.56
	Solyc06g009020	936.795	955.858	968.665	858.217	934.622	846.086	856.797	539.59	90.8548	61.4662	510.224	141.312	68.3263	246.197	178.26	322.516	406.752	346.05	291.803	254.356	612.374	697.394	865.481	512.703	306.746	282.36	226.699	395.756	341.717	460.933	376.222	335.492	346.286	572.694	1049.23	731.559	1153.1	657.604	1070.69	812.53	1101.06	987.907	769.76	739.184	924.148	1620.45	1104.31	886.194
	Solyc06g063310	1523.05	1377.24	1614.85	1406.06	423.682	559.784	513.509	576.099	0	0	0	0	0	0	522.017	514.864	261.11	239.474	182.6	303.393	175.116	232.805	181.177	232.368	764.573	783.478	647.231	1017.38	919.455	1063.41	1006.74	940.24	984.232	695.099	726.751	794.212	717.069	636.843	604.263	683.969	659.35	671.604	737.147	918.475	611.609	541.072	738.867	749.63
	Solyc04g150158	619.334	677.366	598.941	637.498	375.768	489.718	417.001	334.632	416.142	392.09	453.482	614.008	727.461	483.887	395.613	461.299	648.786	568.983	480.29	679.429	837.833	754.544	919.717	896.554	417.961	437.45	470.828	579.056	523.761	631.197	527.253	457.097	522.955	639.629	786.484	710.011	661.517	617.822	613.75	652.749	571.042	1184.51	795.181	667.994	819.769	806.338	633.296	693.985
	Solyc01g067740	1064.04	866.669	1121.62	1080.44	2268.56	2505.7	2402.13	2012.69	347.577	313.531	916.131	424.169	275.111	488.669	197.315	1082.49	1660.18	1499.78	1708.63	1348.36	1046.68	1393.74	683.444	1380.47	328.143	327.166	437.838	439.11	407.493	647.62	662.969	657.754	664.453	1007.55	975.52	1133.41	1113.2	1200.43	1117.82	1164.07	1172.67	1781.24	966.335	1227.61	896.314	1465.61	1131.68	1221.52
	Solyc01g099830	1566.96	1857.08	1702.13	1876.66	569.733	699.223	449.688	540.303	787.848	759.268	986.28	831.756	988.925	872.775	551.709	492.089	577.086	434.615	426.33	735.547	584.501	533.79	1061.39	720.443	597.798	630.844	765.408	857.674	710.137	922	760.59	653.692	746.407	772.3	978.239	869.89	882.717	677.6	859.042	719.834	961.557	960.207	980.624	1020.88	968.832	628.291	996.685	847.1
	Solyc08g083120	593.756	671.384	537.098	627.456	239.407	310.819	227.899	247.175	713.002	588.474	802.55	700.328	901.947	881.29	238.858	246.639	217.154	261.628	167.244	423.826	261.139	308.607	353.602	344.972	543.665	585.921	696.601	668.995	546.748	722.093	590.899	505.758	556.487	373.277	568.314	515.787	518.818	430.522	501.826	596.893	558.54	524.089	515.163	408.637	514.444	326.803	493.676	455.109
	Solyc07g066380	1327.01	1750.36	1771.76	1503.02	839.449	1092.35	620.896	729.143	0	0	0	0	0	0	300.761	427.117	0	0	0	0	0	0	0	0	596.944	519.461	705.78	937.997	707.906	874.12	673.665	571.597	601.459	1640.65	794.228	1479.05	599.724	1479.64	701.166	4507.66	818.541	500.009	820.713	1703.32	771.487	773.885	825.957	1620.45
	Solyc08g080670	116.363	153.854	581.354	108.959	0	0	0	0	4.64341	2.67469	191.038	1.5607	3.16912	228.879	85.4046	759.657	50.3992	51.4491	15.6536	3.54598	42.5394	35.577	34.608	13.6788	132.633	139.426	156.372	822.38	571.574	851.282	445.758	447.371	474.979	195.943	123.526	156.768	142.479	110.663	46.0027	194.037	134.694	118.887	104.563	93.9663	188.929	211.841	95.015	197.879
	Solyc10g052660	845.075	1031.7	716.808	1055.21	201.242	311.65	238.039	201.477	0	0	0	0	0	0	422.611	438.432	159.024	228.086	138.914	211.824	230.839	218.717	97.2389	357.49	621.445	588.619	484.62	871.943	726.754	863.654	725.736	576.561	645.454	407.359	620.843	508.07	598.273	401.641	689.632	520.372	518.085	695.404	557.043	467.713	570.107	399.973	551.484	503.954
	Solyc04g049330	840.139	715.43	734.155	718.624	998.066	1078.39	1059.54	1209.02	2591.7	2732.04	6079.44	2969.13	3200.28	3683.73	707.663	865.057	1041.67	660.008	638.288	781.783	617.371	588.688	808.794	523.968	799.971	878.178	625.359	1011.28	942.255	996.789	1025.33	952.603	927.704	697.04	707.543	840.804	699.332	643.068	741.261	716.377	751.649	602.789	776.835	960.059	812.499	641.529	792.389	771.222
	Solyc06g083780	927.852	1082.55	922.318	1026.88	368.938	488.44	373.638	406.1	544.425	541.497	725.318	461.524	632.288	427.177	351.02	335.862	559.079	431.598	450.3	770.322	439.719	429.41	420.686	623.324	491.892	553.541	688.055	681.893	547.302	763.669	581.297	485.894	551.885	638.851	708.84	767.616	674.02	581.082	635.935	759.417	714.449	852.058	760.207	736.464	766.492	483.949	693.458	674.521
	Solyc01g110540	2809.92	2851.41	3309.12	2963.69	910.258	1517.47	1030.91	1029.94	0	0	0	0	0	0	735.82	1133.74	642.983	796.083	486.103	928.304	423.328	596.033	484.07	629.571	454.044	463.756	1024.89	513.779	435.816	497.912	477.166	368.234	443.425	1799.42	1282.63	1481.71	1271.93	1398.82	1212.71	804.48	1138.48	2141.76	1365.56	1454.58	1301.51	1816.3	1188.04	1103.96
	Solyc12g010060	818.97	827.955	803.975	852.455	673.821	764.76	770.797	756.049	815.973	666.624	1303.15	1159.09	845.152	1219.03	2115.73	1236.97	930.06	651.14	1159.83	1005.73	639.849	553.719	539.447	795.046	945.757	927.408	811.246	1202.97	1261.6	1101.14	1043.99	1012.06	998.888	930.522	963.868	861.311	970.905	904.717	948.476	859.884	828.694	949.212	873.742	964.379	901.146	849.641	875.803	861.559
	Solyc02g088680	1130.82	970.016	1370.6	1488.52	189.602	202.684	154.736	212.187	0	0	0	0	0	0	482.286	1157.31	71.3693	214.715	94.0315	177.184	81.3388	99.897	37.1408	54.1167	516.226	425.114	732.208	212.499	324.265	256.939	372.756	304.065	410.313	1034.9	602.525	1552.99	867.683	875.03	737.153	761.352	1555.66	1067.08	543.64	701.408	692.077	756.013	857.76	1026.28
	Solyc10g079820	353.382	286.34	212.177	233.338	321.733	231.295	239.456	296.224	396.129	332.882	866.619	774.371	679.277	760.212	1355.99	1218.12	202.397	552.777	454.877	319.056	627.572	673.362	399.93	620.21	1012.13	1010.59	899.621	641.123	655.739	816.072	892.269	993.224	832.714	761.443	559.338	624.315	448.638	830.082	532.205	650.817	368.698	631.239	520.977	696.839	500.272	651.637	500.894	751.48
	Solyc09g005720	802.144	689.345	893.818	976.779	497.511	631.246	508.611	507.423	141.506	117.142	217.573	356.18	344.029	230.453	479.63	466.075	408.343	425.371	407.71	558.013	425.419	484.513	342.457	744.865	426.507	413.879	457.626	761.114	680.995	794.216	571.039	517.82	549.337	981.047	988.576	1089.71	1014.39	831.222	841.823	940.105	808.987	888.02	920.053	1085.81	996.807	569.368	805.667	922.854
	Solyc03g120780	636.676	664.651	476.824	616.186	211.365	348.476	261.854	235.078	127.563	55.1088	146.973	42.8751	71.2318	85.2251	285.309	338.426	204.611	273.151	220.465	334.512	374.47	330.729	264.573	528.828	899.83	1024.79	1086.58	981.429	776.659	1073.94	951.827	769.858	860.405	421.901	461.476	599.977	391.177	412.96	356.971	459.207	388.4	624.043	521.557	507.686	520.254	346.602	437.188	509.923
	Solyc04g080850	805.807	727.697	826.039	766.217	356.046	413.04	617.129	584.6	484.036	378.738	2095.23	525.612	339.594	612.097	393.927	1340.66	568.51	1464.69	835.078	877.405	643.045	815.909	211.629	756.615	1814.24	1520.11	1332.03	1010.41	1064.2	1191.15	1805.24	1863.38	1611.86	934.439	1062.05	1070.37	1198.81	1149.14	927.175	919.937	1252.84	801.641	906.295	811.282	984.182	824.216	1214.68	1030.88
	Solyc03g112360	1072.84	1188.27	1154.78	1309.99	410.383	563.852	414.217	434.072	217.857	240.74	323.472	276.658	319.487	198.94	277.981	237.275	259.107	278.262	193.344	256.187	310.511	345.178	192.694	492.548	388.133	431.737	467.075	603.979	516.318	650.381	476.716	401.863	453.531	658.134	910.475	755.436	831.033	595.699	814.372	682.588	934.911	970.663	856.825	752.043	882.682	573.025	820.382	670.98
	Solyc05g014470	1876.1	1620.01	1851.38	2089.54	628.28	688.519	515.455	457.83	149.107	155.562	257.365	175.25	188.006	186.164	393.643	367.883	690.929	783.489	1249.62	390.804	1322.64	1349.63	905.633	1508.5	342.551	341.313	299.947	424.306	378.933	475.086	329.63	300.357	311.95	1106.76	1646.59	1460.81	1574.37	985.238	1308	1316.82	1413.76	2201.87	1936.18	1173.35	1557.29	1950.3	1430.03	1061.22
	Solyc06g071720	684.254	676.351	802.448	775.088	1296.06	1374.26	1178.61	1366.57	220.591	317.924	523.804	376.383	279.106	233.044	621.487	465.095	680.2	665.587	601.068	1030.78	538.879	552.048	83.3952	846.905	555.214	566.849	694.436	1030.62	876.463	1093.51	927.38	878.734	914.753	639.491	703.017	650.48	614.872	628.811	602.733	758.887	857.269	618.661	747.563	760.543	742.901	560.524	734.582	544.499
	Solyc11g068430	443.385	424.692	500.369	382.025	938.284	1128.56	836.385	865.757	9.36927	25.1854	12.594	55.1094	16.2769	29.2117	31.4194	178.444	702.29	624.513	828.846	501.969	718.24	646.089	551.762	636.899	67.4974	47.5695	52.0003	146.052	115.006	184.347	122.479	96.666	93.2832	478.832	303.791	311.951	346.35	443.554	330.186	296.623	374.237	451.505	289.36	261.587	308.195	454.196	419.121	421.124
	Solyc03g096545	225.744	287.086	310.878	157.953	0	0	1.58693	0	2.14393	2.16115	18.0115	0	0	2.22813	4.06455	182.4	499.811	294.398	460.644	152.422	497.316	418.389	383.494	361.462	14.4489	7.0785	14.0757	219.669	99.8094	244.976	109.182	108.053	128.267	202.516	80.4048	123.593	81.3006	134.614	46.7669	129.521	80.5247	88.3642	77.9122	155.24	132.581	311.194	118.373	314.453
	Solyc10g074860	1118.71	1048.12	1116.59	1016.13	0	0	0	0	0	0	0	0	0	0	914.553	826.371	0	0	0	0	0	0	0	0	958.2	1050.48	1063.92	1159.95	1100.64	1086.86	1065.83	949.48	881.324	1147.61	0	1549.98	0	1070.09	0	1067.51	0	0	0	1615.67	0	0	0	1487.02
	Solyc04g008810	853.683	1162.64	976.413	1152.02	217.983	382.06	253.004	247.23	274.586	197.709	288.453	209.013	360.779	226.617	180.931	261.63	347.321	313.954	268.954	580.494	417.521	358.931	802.625	572.139	390.654	441.423	528.855	493.884	394.647	537.197	429.897	362.414	421.003	495.498	631.439	615.756	584.281	460.866	523.718	570.289	568.299	804.904	632.769	596.141	654.715	451.878	528.528	600.189
	Solyc01g103220	750.802	684.525	682.8	851.817	458.353	502.611	497.655	515.342	959.356	1446.6	2749.63	1147.23	1384.29	1124.75	227.631	555.111	624.001	781.209	585.596	631.987	891.79	972.452	1028.22	1017.8	478.223	481.484	516.515	498.913	447.455	600.257	598.776	496.201	557.311	409.664	499.591	631.182	599.214	381.882	501.082	433.819	539.1	502.458	472.098	448.536	531.556	400.62	503.227	438.771
	Solyc04g054810	834.685	914.964	911.373	974.036	1628.5	2185.42	1658.92	1846.93	281.63	302.451	266.048	269.536	392.715	307.218	394.281	373.372	551.646	1020.13	383.171	737.65	358.227	408.144	176.137	191.105	610.44	549.879	598.708	220.611	250.04	304.273	277.346	278.255	296.62	852.625	880.431	1054.53	1059.66	772.123	826.968	943.16	1286.77	1508.65	715.44	608.023	887.93	1211.72	912.663	833.969
	Solyc05g007560	658.325	613.561	786.975	838.804	190.994	242.472	223.332	142.441	774.376	658.491	850.46	783.735	1166.8	640.683	328.113	467.275	349.704	351.53	320.008	384.189	486.747	479.845	714.081	539.297	463.743	467.834	471.137	625.885	516.682	664.154	544.905	447.523	511.754	587.56	651.462	811.431	608.879	634.323	560.595	641.024	556.794	776.849	673.807	636.226	718.922	549.532	575.854	620.965
	Solyc11g005680	648.315	600.764	632.002	638.305	680.384	760.414	562.89	661.099	156.734	139.165	218.594	189.157	186.229	188.631	385.28	405.291	412.295	373.965	235.569	461.562	240.249	357.824	86.4427	469.317	411.578	436.347	542.564	720.503	619.217	729.139	561.919	496.839	541.781	590.336	595.975	662.783	572.778	541.859	602.741	614.763	635.674	684.576	657.541	671.504	622.067	481.338	630.957	605.952
	Solyc08g068180	722.262	813.427	743.126	776.828	567.134	611.639	565.224	526.801	54.6697	55.1088	165.344	64.3126	23.7439	56.8167	595.157	496.059	370.703	376.585	442.317	399.625	363.45	349.736	223.487	487.583	927.168	964.564	978.43	1420.4	1210.58	1540.18	1308.02	1082.21	1187.66	673.262	536.675	653.184	485.478	558.975	524.139	538.326	568.572	755.495	556.407	860.958	565.451	556.664	529.374	669.383
	Solyc03g095730	1605.66	1596.73	1423.31	1641.3	515.796	585.508	520.903	497.621	0	0	0	0	0	0	156.306	645.716	149.98	434.962	147.128	314.499	424.769	405.9	203.543	521.532	423.163	336.327	593.913	588.89	531.719	571.73	461.727	414.35	429.851	681.979	753.619	741.747	642.414	590.446	599.17	547.911	596.635	447.484	802.626	587.536	689.685	471.214	669.062	486.81
	Solyc01g068530	697.238	747.002	792.957	806.417	260.194	384.193	291.189	289.289	188.109	138.535	164.528	152.218	110.797	171.394	354.507	332.002	447.489	304.164	283.037	354.323	361.057	363.459	468.599	358.296	347.892	348.597	424.204	522.577	449.863	524.855	414.596	384.146	418.883	433.935	542.307	622.673	554.658	496.013	514.157	585.812	514.385	874.439	578.77	624.664	534.796	611.913	509.494	591.721
	Solyc09g072865	604.968	641.051	669.651	713.389	399.658	576.144	397.794	494.466	305.409	266.49	468.536	357.859	432.536	419.65	281.421	324.006	485.327	414.23	384.146	441.769	421.344	482.765	252.173	567.257	376.569	398.456	504.284	605.196	517.616	657.993	515.272	429.38	480.207	553.966	541.733	591.537	513.207	490.66	521.352	590.699	587.309	694.698	618.422	700.167	646.478	476.783	588.546	590.491
	Solyc12g010350	1286.69	1654.43	1477.66	1585.17	259.144	483.53	343.835	266.24	0	0	0	0	0	0	579.405	482.743	825.027	680.87	626.356	1061.7	732.652	635.057	948.84	908.392	847.842	862.137	1177.91	1126.87	866.66	1216.51	939.183	839.715	982.723	501.8	917.565	719.175	764.859	506.544	636.238	683.759	774.351	828.104	946.651	637.008	993.599	559.309	757.173	621.906
	Solyc06g005160	1705.01	1755.12	1992.4	2059.72	595.134	483.978	351.581	377.99	202.812	186.542	471.885	182.951	154.711	248.006	319.605	328.926	193.195	263.252	280.514	152.248	136.868	191.799	106.568	121.285	401.92	476.067	432.591	301.419	297.982	329.834	364.892	297.523	340.579	575.75	829.344	795.903	951.157	580.947	854.138	910.851	1159.76	1007.11	826.177	786.842	866.434	1235.07	841.677	792.125
	Solyc02g067580	314.65	346.409	984.943	349.539	694.01	739.586	1283.29	585.877	0	0	0	0	0	0	146.618	107.581	3952.3	2615.71	6191.03	2214.67	3716.82	3600.37	1283.31	2184.42	206.312	179.358	177.24	469.344	340.728	516.14	267.339	251.849	260.566	126.233	98.1318	158.896	95.5274	90.4416	80.154	143.666	118.045	93.6556	100.991	111.381	96.7839	103.856	92.7029	165.179
	Solyc01g096580	745.629	781.543	729.296	902.613	261.812	373.243	272.154	238.356	605.021	577.082	1042.78	830.655	1176.34	725.587	304.167	309.562	282.523	345.907	211.854	386.28	298.489	413.954	236.366	455.352	368.843	389.214	452.151	702.148	585.328	738.318	550.241	439.675	501.301	572.748	828.952	649.632	749.913	553.399	651.002	678.288	671.807	638.708	833.789	661.404	861.57	422.658	707.388	588.696
	Solyc06g061200	454.447	405.323	484.653	407.343	69.5859	31.2485	11.4912	68.2553	305.437	194.491	39.1902	116.846	173.246	364.594	56.2888	45.3656	0	0	0	0	0	0	0	0	111.856	256.859	217.716	50.9955	65.0178	96.4835	74.0388	55.6069	87.1593	2049.67	769.39	1823.92	599.914	1191.42	420.863	558.346	234.077	842.77	1319.32	5538.7	1354.27	207.242	1006.08	1519.21
	Solyc11g005050	1622.16	1716.53	1904.67	2053.53	1237.76	1582.45	1318.2	1161.84	0	0	0	0	0	0	773.487	982.811	497.812	500.447	348.67	639.207	616.071	520.871	522.293	621.72	539.145	421.12	856.968	647.4	524.454	563.158	454.157	399.82	407.064	1182.85	903.921	1105.97	879.14	1058.23	794.933	730.932	966.485	1246.3	903.457	855.709	1024.11	895.368	953.299	678.184
	Solyc08g074682	69.1329	77.5319	47.7224	68.2947	0	0	0	0	0	0	4.98567	0	0	24.5922	0	47.3995	0	0	0	0	8.42958	10.501	3.54865	0	3.20493	2.08841	1.75347	26.851	10.5825	42.5762	36.9698	27.7206	47.1217	95.073	96.8289	114.168	107.223	49.8789	48.4773	108.471	153.794	110.028	74.6762	105.047	119.39	165.275	72.4117	177.431
	Solyc03g044000	601.588	485.315	474.615	579.289	518.877	652.578	479.543	546.805	461.217	357.255	621.593	432.913	479.489	669.044	498.398	542.409	630.281	401.872	482.112	466.827	492.282	542.883	401.258	596.836	574.536	535.125	625.474	850.32	737.153	873.894	717.078	672.844	705.136	739.772	703.848	874.675	705.427	641.07	647.963	691.875	658.537	1060.15	750.105	943.836	824.816	696.691	660.281	797.346
	Solyc02g091880	761.587	765.564	682.228	758.111	381.555	398.056	420.304	379.442	180.917	167.172	623.163	266.035	216.081	211.524	199.264	420.657	201.361	335.302	183.845	242.262	329.176	347.696	235.95	441.768	468.697	466.781	366.759	925.395	690.17	935.278	640.292	593.88	635.746	391.333	493.973	462.315	473.235	337.916	428.291	358.39	518.256	388.718	522.05	407.404	499.733	367.107	465.456	383.584
	Solyc06g065180	1102.23	1119.32	1179.53	1185.93	299.052	401.454	297.941	314.566	0	0	0	0	0	0	396.101	623.856	184.393	211.077	138.116	183.263	229.514	186.584	130.832	255.999	773.015	728.216	679.948	898.81	749.835	987.958	876.316	731.077	837.069	519.921	462.593	702.208	472.356	510.756	442.032	467.498	434.021	573.625	466.964	754.183	473.954	387.807	425.549	590.337
	Solyc06g074490	1284.02	1452.8	1455.49	1370	552.309	648.885	577.489	551.88	0	0	0	0	0	0	547.395	710.162	211.884	198.17	198.955	663.344	321.429	223.619	219.107	341.448	985.411	860.867	1240.2	1094.77	968.413	969.036	929.023	801.405	901.14	967.421	802.231	950.223	742.266	788.831	657.168	549.005	662.405	547.444	807.334	775.757	762.197	533.948	658.185	590.253
	Solyc04g010240	585.208	584.401	402.512	611.527	238.816	346.357	259.418	223.449	412.954	436.743	709.783	525.612	736.522	564.607	293.492	317.449	216.697	329.17	212.927	364.966	383.803	386.234	300.558	464.273	441.797	467.407	488.897	612.838	485.951	657.61	530.285	446.895	492.824	513.25	553.459	633.478	540.744	468.581	475.723	479.48	458.157	617.768	525.906	517.803	601.716	399.579	454.09	521.119
	Solyc05g046390	1673.58	1677.07	1502.39	1586.49	861.196	863.024	888.613	886.692	0	0	0	0	0	0	961.788	952.73	387.855	398.523	342.302	545.381	285.348	438.066	306.737	371.322	2296.17	2101.19	3011.04	2124.21	1901.01	2078.77	1760.01	1586.06	1685.26	742.004	645.329	883.372	637.737	780.946	716.861	808.533	1116.98	666.784	835.725	807.491	881.665	528.045	846.161	649.898
	Solyc06g061230	1048.76	1629.24	1902.53	1698.03	0	16.6933	5.52028	0	0	0	0	0	0	0	484.131	333.7	0	0	0	1.2677	0	0	0	0	1032.62	1314.92	809.647	251.737	420.292	299.052	499.958	424.363	512.468	877.154	324.98	444.975	416.296	566.088	172.888	513.854	214.656	500.739	389.367	775.17	630.866	548.224	293.213	813.396
	Solyc10g081170	679.482	857.268	776.814	691.166	452.542	605.55	878.72	806.427	269.76	224.674	879.176	133.18	215.5	224.743	573.549	1948.14	779.834	2779.68	1465.35	2766.76	842.655	828.597	969.211	898.937	1633.03	1131	1162.82	809.907	863.162	919.898	1536.59	1527.25	1456.81	1212.95	1160.27	1441.69	1364.51	1316.68	1053.89	1151.6	1382.22	2025.58	1079.6	1447.62	1089.41	2911.97	1694.44	2039.58
	Solyc08g008220	637.096	589.555	778.906	682.618	1218.66	1171.19	1107.08	1206.25	872.339	809.513	2916.67	1383.29	821.877	1257.58	1350.49	748.805	1154.6	797.578	990.561	908.924	356.999	368.229	172.404	518.292	896.497	946.12	903.008	1508.61	1325.39	1553.98	1553.76	1426.95	1510.08	788.893	574.14	609.684	596.762	779.98	604.015	612.845	681.891	638.912	660.682	1008.11	591.126	723.546	683.366	845.325
	Solyc01g088040	1431.86	1521.25	1502.39	1433.61	483.11	575.349	535.398	604.507	0	0	0	0	0	0	580.902	537.405	513.042	521.145	447.366	895.022	559.432	620.911	861.849	547.212	924.019	810.856	1228.21	841.323	765.042	823.085	842.41	723.977	763.98	696.797	514.91	527.857	419.244	594.173	405.129	318.905	449.792	451.01	493.459	426.736	580.393	476.874	500.881	347.918
	Solyc05g015530	1036	1097.08	1079.5	1031.07	765.684	761.165	903.556	677.428	0	0	0	0	0	0	288.578	694.755	363.363	497.241	430.265	717.902	427.797	415.817	223.856	451.581	691.123	690.145	1005.09	733.472	571.872	928.992	542.302	422.736	524.843	480.385	468.773	434.795	473.915	600.564	463.905	449.172	552.514	310.814	528.825	413.83	541.287	261.118	488.749	444.386
	Solyc09g075210	2363.35	2143.6	2255.37	2269.55	2760.75	3644.33	1231.28	6240.38	237.508	119.708	171.029	219.529	22.1043	132.233	1255.81	249.457	2478.27	1199.62	2023.53	6287.62	711.188	515.044	310.755	1133.35	567.85	510.268	553.099	635.051	635.153	599.924	569.699	614.45	576.114	3748.87	2415.84	2102.47	2580.34	4357.1	2467.38	2659.36	1672.79	1912.31	2552.08	4145.15	1827.25	639.87	2755.91	3022.62
	Solyc09g065330	328.22	267.95	160.447	258.076	154.514	208.071	184.149	125.819	276.015	240.908	405.515	271.243	429.805	388.303	321.032	360.965	226.137	222.906	258.91	406.618	230.561	188.667	250.036	299.517	463.223	480.162	510.479	611.094	500.727	638.604	514.113	436.996	478.653	469.375	403.083	625.774	345.907	499.429	268.901	607.296	268.535	519.771	457.779	447.925	523.079	288.723	345.837	472.882
	Solyc08g074480	671.858	607.096	629.017	438.038	1594.47	4999.94	2512.64	1473.87	8765.53	5459.51	2827.34	3811.21	7781.69	7354.49	1317.77	78.7781	3.76635	2.86938	5.28707	4.47543	2.10858	3.56549	1.27038	3.13587	1679.19	1354.44	1348.3	121.278	178.577	177.289	143.262	244.707	213.111	42.2959	55.8819	67.2384	45.6215	28.1749	33.0383	52.448	76.1322	56.3919	44.2379	24.1969	85.4272	37.7059	29.1286	50.1257
	Solyc07g054780	198.116	295.644	858.9	175.247	2108.58	1264.92	1063.96	839.831	0	0	0	0	0	0	34.2134	2.8287	2445.35	1943.12	5215.25	6474.97	1237.37	945.932	513.724	1333.16	71.9246	80.8961	82.7544	218.647	344.025	215.65	147.035	145.014	98.4976	51.2691	16.6886	30.5136	14.6709	69.1067	11.5664	76.5595	21.0334	18.5125	8.1987	22.3343	26.6769	41.1467	8.37072	145.01
	Solyc01g099670	935.839	1175.52	1022.4	1130.67	274.575	362.032	316.543	250.476	215.733	410.882	713.256	399.856	574.981	196.354	235.811	261.085	450.302	375.292	322.437	414.521	351.697	333.776	600.45	557.078	244.689	257.333	299.839	350.756	299.94	393.73	299.398	240.189	284.069	467.074	640.392	541.63	590.857	480.944	572.285	550.174	613.862	687.494	664.583	434.773	655.179	435.336	601.31	447.607
	Solyc05g008010	574.184	455.335	376.034	385.976	648.244	676.988	570.38	606.295	800.333	1269.01	2093.44	1511.49	1640.28	1396.01	642.112	571.393	457.416	465.552	454.016	849.736	421.848	633.758	174.781	868.666	835.656	882.534	1004.76	1438.73	1204.76	1517.4	1133.33	936.694	1130.69	675.078	570.473	919.606	513.855	632.821	481.708	829.296	504.962	555.807	667.377	848.794	695.309	361.101	579.328	692.035
	Solyc09g066430	441.851	439.25	445.185	488.913	290.154	329.343	287.095	256.084	624.399	524.229	904.349	655.339	809.174	616.562	343.795	336.74	486.987	449.814	449.067	426.006	538.661	568.785	662.793	652.101	438.072	447.385	531.158	619.13	535.257	651.868	529.059	434.739	484.465	432.662	595.003	520.194	479.696	446.854	454.893	474.085	399.378	703.956	579.948	497.951	644.265	475.169	481.093	525.158
	Solyc06g007540	1067.9	1217.72	1133.44	1098.97	516.815	647.133	621.335	603.359	0	0	0	0	0	0	368.155	777.143	373.578	400.638	302.213	378.004	528.24	457.935	723.472	499.757	655.71	634.632	662.089	793.792	704.202	820.903	624.841	573.914	605.435	640.058	643.852	740.312	688.296	518.822	540.005	552.879	507.546	552.772	578.362	579.489	595.045	504.125	510.071	498.121
	Solyc06g008170	535.918	512.247	593.916	614.032	343.83	533.551	368.618	423.735	225.737	176.443	294.508	320.937	415.234	395.186	245.589	258.338	427.724	401.667	300.263	267.785	323.585	390.84	153.518	467.293	224.392	265.996	400.625	412.713	289.167	435.944	326.55	265.503	305.977	597.935	574.895	667.197	493.663	451.794	486.864	538.109	552.52	940.829	591.549	656.658	610.452	507.65	521.201	569.902
	Solyc05g012160	902.506	907.746	954.731	927.556	285.406	277.724	291.355	273.211	444	575.442	703.393	559.623	671.483	692.155	541.233	429.889	257.053	210.489	266.68	294.903	194.622	166.865	283.067	184.807	790.108	820.916	670.92	768.901	727.149	825.231	899.006	829.57	845.359	509.776	518.87	590.96	511.957	536.602	559.234	494.712	655.86	426.06	644.336	612.243	559.589	416.782	685.209	503.403
	Solyc03g096360	599.03	664.798	526.189	612.377	368.491	526.214	403.045	407.617	468.473	423.432	632.465	417.942	547.314	381.631	372.716	458.594	479.353	430.075	453.24	646.435	598.969	586.94	771.286	837.352	382.027	401.679	506.452	543.861	426.425	578.544	441.068	386.301	451.604	485.766	722.941	669.512	660.267	484.759	602.794	611.343	626.237	1137.96	709.121	593.49	711.747	638.482	633.322	565.048
	Solyc01g096590	500.881	543.223	480.625	557.899	330.146	391.781	347.288	257.469	640.61	750.207	1113.87	746.181	711.274	424.734	341.87	329.945	329.789	410.049	227.586	477.803	496.364	487.258	274.696	482.457	352.535	391.605	431.209	567.798	463.379	604.904	484.402	390.401	426.75	356.854	477.275	432.543	459.743	378.491	414.249	442.806	382.848	394.179	491.898	396.803	489.154	284.845	438.369	400.112
	Solyc05g054090	36.8121	37.421	23.9794	68.817	128.196	168.048	278.614	266.258	23.8907	50.2593	17.8021	58.6532	87.9714	42.1012	1.33392	0	8.67402	10.9744	8.94957	2.89886	3.03508	4.311	0	4.51376	6.98027	8.60136	8.73127	5.13387	5.55579	11.6697	2.31083	7.27413	3.57125	59.0949	77.3123	179.966	64.9124	25.4514	47.6533	158.966	97.5653	56.3631	132.035	79.8138	127.977	45.0617	47.9222	102.098
	Solyc06g074430	664.187	885.873	730.62	794.704	265.643	393.181	301.798	241.535	421.129	380.623	625.105	401.803	568.272	497.35	200.232	270.887	462.714	414.832	460.465	583.037	598.099	578.652	991.915	884.23	287.683	358.121	507.124	466.231	364.43	514.037	408.287	311.717	381.015	420.15	600.025	580.565	543.807	406.865	502.486	569.258	484.086	686.481	600.25	479.402	627.422	437.3	522.474	473.269
	Solyc03g083530	652.549	583.858	719.079	674.84	568.397	699.583	454.433	722.151	252.129	201.135	574.012	390.884	314.37	348.796	679.591	642.568	434.139	342.99	243.486	398.559	193.399	239.819	64.8012	367.937	455.181	398.447	455.001	848.038	771.511	841.742	706.129	651.203	651.908	745.112	574.59	722.855	533.843	663.065	561.771	637.203	576.116	688.462	571.176	804.111	559.192	576.232	570.205	775.458
	Solyc12g008730	1145.85	1241.07	1107.48	1263.07	182.934	257.847	193.722	251.923	0	0	0	0	0	0	354.186	449.054	256.285	160.884	183.53	205.372	121.285	161.656	159.039	192.753	741.402	792.718	753.74	1104.52	902.449	1141.17	851.372	750.632	865.857	562.018	406.3	602.159	365.886	515.537	306.545	300.148	334.753	460.391	438.624	531.165	427.197	441.35	391.243	386.285
	Solyc02g087930	505.625	400.347	445.393	451.777	767.757	644.443	648.707	588.95	1418.97	1369.31	3532.68	1531.85	1567.01	2569.47	919.806	631.55	635.89	470.756	710.316	809.38	373.173	348.155	243.11	398.139	927.603	856.19	823.678	1603.2	1334.85	1653.2	1202.69	1210.85	1204.73	639.063	482.804	640.061	453.33	561.548	454.321	599.237	433.287	321.966	598.568	801.925	609.791	385.802	509.03	735.072
	Solyc06g036050	899.044	1044.1	925.916	1042.12	316.266	291.554	293.848	318.063	2102.92	2947.72	3748.74	3408.17	3633.73	3207.91	448.606	466.424	422.864	346.665	438.578	582.312	551.012	470.971	499.434	513.67	447.6	463.159	518.016	603.892	536.034	678.366	549.515	473.302	516.241	649.688	630.136	878.556	558.216	568.823	537.234	677.297	581.17	681.088	631.784	808.26	691.792	439.404	523.088	754.221
	Solyc11g020877	1220.67	1501.98	1555.01	1648.81	731.024	1045.48	873.438	729.115	0	0	0	0	0	0	448.51	438.986	392.357	441.476	296.912	303.943	547.461	582.864	503.305	628.226	381.403	361.137	716.75	492.94	395.588	426.789	340.512	285.375	316.696	1197.16	881.697	798.75	798.401	824.054	768.594	651.78	738.842	1108.91	856.15	816.329	739.063	574.254	762.762	756.896
	Solyc10g078620	440.411	495.198	306.715	463.173	563.957	657.992	556.203	561.73	202.229	249.665	272.582	278.709	285.727	202.599	361.259	319.121	277.258	366.513	254.026	476.508	314.784	309.127	130.167	508.464	471.947	505.05	499.648	731.349	628.227	791.276	591.228	561.927	572.638	778.975	808.869	851.411	773.756	746.01	728.207	873.628	802.921	906.371	813.26	853.181	854.832	596.437	796.213	691.31
	Solyc03g114170	1261.08	1398.35	1446.24	1335.73	446.209	509.376	469.375	553.521	0	0	0	0	0	0	723.735	759.323	567.825	418.311	447.441	1074.51	370.053	333.727	528.476	475.604	1005.95	999.333	969.917	1249.27	1125.01	1204.32	1155.94	943.578	1076.03	661.542	642.998	919.674	567.51	769.221	562.697	829.062	686.412	524.591	635.204	640.393	681.062	441.817	561.745	597.922
	Solyc08g078870	591.184	675.816	797.231	639.687	5.82074	57.157	26.1997	78.005	165.067	103.751	799.75	490.025	87.2947	164.99	293.018	506.522	20.7085	142.163	27.9071	84.7056	11.2963	17.4929	3.43874	21.6629	632.763	578.176	374.158	662.276	741.444	556.314	1256.53	897.48	956.542	946.374	532.785	698.457	522.675	724.064	265.512	1025.92	666.847	276.293	319.063	356.889	389.818	209.99	276.432	385.839
	Solyc01g101060	1307.88	1286.63	2183.89	1450.9	492.276	384.784	333.35	519.776	186.597	104.966	251.469	491.373	139.867	223.013	932.604	301.321	335.762	329.62	245.607	178.442	192.765	279.805	17.9219	391.779	227.214	190.611	186.64	212.824	275.627	221.469	251.664	273.663	229.559	1543.77	2021.02	1844.09	1916.1	2290.06	2601.99	1804.8	1954.3	2680.18	1841.92	1488.2	1675.03	2976.05	2324.58	1750.05
	Solyc01g066720	239.408	301.501	469.265	306.955	871.876	1296.42	958.587	1132.96	33.9297	0	68.4117	39.9144	0	26.4466	119.254	509.994	1362.64	1515.23	1557.36	867.192	1806.71	1733.41	1546.85	1295.39	238.031	228.791	164.988	558.354	405.258	620.08	548.249	462.86	552.679	173.724	141.71	165.489	169.72	159.787	160.328	145.766	200.208	128.441	136.288	176.472	151.643	126.03	181.869	269.209
	Solyc08g065850	1229.17	1353.98	2318.39	2081.63	134.781	170.976	78.0789	120.415	0	0	0	0	0	0	579.272	55.9174	4.47095	6.56906	11.2971	20.9187	7.50916	7.61854	0	2.7919	697.407	634.939	1155.22	96.1751	166.679	158.903	119.4	118.156	118.875	461.533	762.222	508.402	634.935	631.236	860.597	798.732	856.479	1140.64	616.674	335.302	639.466	1047.38	549.747	491.933
	Solyc06g008260	462.646	490.3	406.158	475.802	293.709	349.993	272.65	256.158	532.358	578.408	931.979	656.259	805.78	601.303	292.436	346.492	294.551	333.802	357.084	315.221	408.247	395.616	454.498	516.374	395.555	373.929	432.28	641.192	523.642	658.362	506.867	448.711	470.498	431.096	560.984	530.501	527.705	364.848	517.259	469.242	489.479	535.841	599.17	557.354	607.376	438.333	507.276	525.721
	Solyc04g150111	1948.91	1898.97	1674.6	1928.49	584.687	678.572	620.971	487.068	0	0	0	0	0	0	424.231	1381.94	135.37	149.706	108.132	180.963	286.033	260.435	225.355	250.869	381.4	308.769	644.215	415.757	329.23	423.362	324.55	255.408	296.379	1609.26	692.566	1354.68	793.415	1229.8	666.985	651.709	538.157	601.66	776.718	907.609	712.553	401.959	676.981	716.773
	Solyc03g121330	733.74	836.982	832.944	883.147	299.149	379.567	289.161	281.799	265.838	335.238	436.182	296.269	394.053	190.072	360.4	334.504	381.264	366.354	276.199	473.861	420.214	387.124	470.571	439.739	325.364	312.366	373.312	514.041	400.879	530.664	429.037	343.236	393.507	464.432	558.994	610.344	491.699	464.197	457.492	561.38	501.572	615.368	484.474	513.115	541.707	404.69	443.541	494.941
	Solyc02g078870	164.09	200.058	315.458	333.863	46.0587	15.8693	0	17.7807	0	0	0	0	0	0	256.537	71.6039	22.8755	38.4119	33.0294	56.7915	54.8863	33.4115	47.618	114.277	77.4588	65.1382	115.991	45.6839	89.2926	74.7409	50.8968	47.6604	54.8782	502.047	160.995	663.514	191.096	362.007	72.6999	300.945	378.079	84.1145	269.749	565.201	354.059	229.189	498.168	797.842
	Solyc09g066500	681.787	697.24	786.792	823.819	383.337	337.882	395.972	352.731	0	0	0	0	0	0	358.888	408.496	257.08	251.814	239.499	499.061	315.385	350.453	458.748	326.652	1235.26	1069.41	1379.94	1173.34	1039.24	1246.16	914.711	855.637	909.572	498.437	455.015	441.594	433.25	410.902	398.458	366.927	444.17	268.237	481.554	347.555	519.843	198.153	438.512	347.495
	Solyc01g068045	647.01	609.841	593.123	725.699	485.29	625.644	512.52	405.759	149.839	143.66	168.861	150.012	174.939	156.964	300.741	300.158	156.279	495.088	148.591	432.498	385.703	536.066	121.071	770.657	313.997	347.055	484.65	392.055	320.853	430.21	377.513	287.635	350.662	607.609	829.097	760.751	723.846	571.536	806.305	734.181	879.626	1019.31	792.842	700.5	899.879	635.75	736.139	724.56
	Solyc07g009330	892.256	907.288	803.607	1039.52	282.512	403.454	303.937	243.214	574.394	425.252	523.656	455.861	553.248	462.709	363.289	427.075	418.142	451.605	342.788	554.28	528.681	485.868	538.289	554.371	367.991	330.019	382.761	549.31	445.989	571.104	428.228	368.478	391.265	523.021	624.359	568.682	507.339	516.366	486.147	434.853	671.677	716.52	636.464	392.51	669.207	584.352	563.757	378.048
	Solyc09g098300	725.092	708.092	549.251	680.892	474.443	529.027	519.893	539.404	0	0	0	0	0	0	327.406	325.128	179.276	286.793	252.822	862.087	422.986	475.998	378.529	649.367	726.941	553.064	468.345	594.563	516.758	666.851	507.315	459.779	516.017	832.914	690.992	844.057	593.27	813.375	633.471	669.931	706.288	892.097	555.87	640.218	618.92	841.193	615.907	792.089
	Solyc08g081945	399.638	408.153	524.189	454.642	972.318	1040.96	834.341	905.787	298.072	337.22	1048.53	602.642	336.114	601.083	599.377	239.276	511.624	335.682	336.03	412.45	199.822	242.925	210.383	315.802	390.088	405.072	368.821	884.613	812.062	965.422	714.152	632.507	704.311	774.894	506.952	580.093	509.689	704.888	484.727	632.047	494.064	457.3	595.908	1033.91	481.213	440.919	583.835	751.451
	Solyc09g015160	1555.98	1846.34	1680.88	1658.64	1278.09	831.367	803.519	821.761	0	0	0	0	0	0	847.746	1302.61	79.7377	248.096	199.109	307.24	141.801	335.687	79.737	292.896	145.999	140.105	217.267	140.05	120.116	151.28	160.429	149.93	164.583	539.377	279.723	609.661	344.808	773.982	379.208	651.477	511.197	358.637	319.728	1095.55	291.274	772.13	331.876	1116.4
	Solyc04g074480	662.811	728.417	695.712	648.949	38.9063	37.4678	36.0828	27.949	14.0606	13.1863	44.2178	20.573	20.4166	49.4	69.0261	359.544	53.0474	113.861	118.301	68.2475	144.809	150.019	75.6738	97.1042	57.3287	49.0896	46.5871	140.529	86.9692	172.774	122.139	93.348	113.179	448.841	661.814	504.398	760.593	558.031	747	575.118	852.669	718.438	638.087	514.394	640.33	1047.61	892.498	702.911
	Solyc12g044720	816.758	880.74	1026.89	890.234	673.799	700.824	543.696	682.836	383.152	453.494	971.101	545.692	490.813	474.339	651.875	528.118	715.943	387.104	536.878	581.768	522.66	501.643	451.491	578.868	474.086	462.282	571.257	995.265	852.377	1034.18	825.345	738.388	767.068	557.626	612.826	644.85	617.713	535.524	596.345	610.959	602.315	596.013	602.358	782.803	609.993	431.385	614.36	677.183
	Solyc03g083620	335.122	454.155	481.523	407.755	1429.99	1156.28	1011.3	1585.1	717.461	759.385	1900.68	1387.93	945.203	919.62	560.643	972.187	2197.35	958.824	467.238	1280.86	137.605	153.408	139.396	250.453	411.65	308.035	335.523	172.88	186.489	258.587	468.065	616.059	473.904	582.873	554.558	738.806	637.468	684.776	537.208	741.962	847.406	556.777	443.671	829.092	466.047	678.579	533.779	1132
	Solyc06g059740	127.982	154.376	570.86	148.053	2353.55	2242.24	2500.45	4359.99	0	0	0	0	0	0	4.57505	6.14691	6218.74	4316.99	5749.9	2720.87	1626.86	1645.97	336.315	1851.55	1.05986	0	0	1.65132	4.11653	2.33437	2.47541	3.33782	1.80785	187.858	147.67	157.588	173.212	196.759	138.541	240.621	254.803	181.583	151.647	115.429	226.264	424.143	136.528	502.489
	Solyc11g072240	736.951	938.604	821.799	851.891	249.513	331.556	253.676	277.413	347.366	379.806	629.839	294.452	368.77	364.001	405.641	403.435	218.422	248.097	169.253	184.744	237.461	253.651	257.993	194.284	238.923	218.463	220.258	290.902	245.49	310.581	261.554	238.393	239.857	509.701	626.887	662.86	654.51	494.491	626.843	511.282	620.195	922.762	633.18	499.712	664.995	815.526	630.819	568.723
	Solyc02g085540	571.233	548.866	687.205	666.034	577.549	685.067	684.399	755.275	288.813	463.993	518.636	254.817	293.991	309.535	169.721	173.382	233.977	335.659	221.153	224.165	163.228	142.631	19.1	305.194	400.102	471.471	431.56	616.642	545.071	648.335	587.031	523.159	575.147	285.756	332.835	366.513	372.379	270.769	312.739	300.125	323.081	260.485	363.039	349.181	288.733	172.642	372.277	272.825
	Solyc06g005360	739.438	725.796	764.267	734.957	859.143	719.304	833.637	647.934	189.633	185.615	393.435	185.901	200.53	246.35	560.249	642.942	718.682	591.06	585.835	570.966	484.133	612.818	422.722	575.318	365.235	327.406	272.788	504.201	432.02	493.556	487.772	462.055	440.164	565.077	657.398	611.374	706.104	570.521	676.521	625.881	698.164	563.855	668.869	663.662	676.422	673.069	647.339	632.542
	Solyc06g073190	508.888	609.908	582.604	491.078	61.5229	74.9481	79.1886	79.5288	20.4424	22.4414	53.2158	21.7421	19.5205	33.3957	50.5668	74.0314	121.868	198.992	171.607	106.85	173.399	188.536	99.0782	222.602	29.8517	28.5307	30.6197	91.6867	96.4422	100.018	60.5958	56.6039	59.9808	529.634	379.796	442.218	412.526	299.366	348.461	477.397	426.876	493.976	494.238	804.368	459.833	473.807	390.079	488.226
	Solyc07g020860	1031.61	1008.48	647.694	716.23	625.588	863.096	700.816	1028.87	193.975	237.984	549.994	232.693	213.664	397.88	554.25	529.06	625.209	525.894	341.994	375.928	247.134	368.33	42.8224	643.949	453.206	463.053	478.597	538.323	497.661	542.946	590.963	536.966	600.504	634.113	602.905	675.144	614.853	628.597	590.302	650.427	700.905	762.839	648.984	891.553	614.377	584.12	680.216	681.256
	Solyc08g061955	392.935	317.53	330.389	370.638	306.27	293.164	319.22	251.647	112.158	123.907	140.24	167.623	151.557	94.1607	296.681	246.384	212.826	300.428	182.631	288.774	151.816	206.368	24.0241	289.364	412.603	436.279	455.396	581.856	505.52	617.386	547.736	482.595	517.442	492.265	494.602	471.39	453.682	443.645	432.077	419.58	453.064	436.814	507.206	500.474	495.249	315.689	460.353	439.244
	Solyc01g097280	14.7723	19.5826	29.3908	9.22169	0	0	0	0	25.9025	32.8056	303.317	20.7049	25.9613	204.487	178.315	587.057	39.6712	52.8908	87.209	17.6775	230.242	250.871	162.044	224.606	155.964	203.4	137.259	975.498	609.516	1002.43	486.558	480.601	521.062	21.8959	10.0006	20.4322	11.507	18.4405	9.56686	15.9647	14.2273	5.9231	11.561	28.4688	17.0352	10.9487	12.2979	26.5511
	Solyc07g005560	876.931	802.713	1042.39	1057.5	377.297	420.233	473.03	441.169	198.66	176.736	414.668	181.942	187.619	221.358	565.441	542.903	274.042	307.382	284.954	381.854	196.477	236.253	211.382	283.31	385.882	381.96	332.271	644.935	612.924	617.716	519.44	471.735	478.975	591.862	610.525	663.186	674.114	528.7	675.463	701.583	677.692	610.317	631.553	671.698	661.601	562.659	638.404	601.735
	Solyc01g096290	307.223	261.075	254.72	265.878	224.426	320.95	273.48	239.261	224.737	234.125	466.403	341.809	355.305	345.946	275.318	317.723	238.441	337.63	220.986	491.823	313.669	413.101	198.908	421.414	344.012	420.155	493.39	506.256	434.252	544.312	517.662	430.202	478.434	347.903	484.246	423.013	424.865	377.253	394.977	445.205	399.212	513.013	530.58	420.008	550.921	340.11	478.308	418.924
	Solyc04g074580	882.374	835.893	1131.96	860.964	368.846	387.718	388.782	538.579	164.214	165.533	284.631	274.518	206.455	204.347	486.024	690.271	1425.78	1636.97	1584.21	1548.45	1255	1152.27	1459.94	1981.24	389.792	359.18	474.029	334.992	340.988	378.206	383.903	350.685	344.461	572.944	581.724	614.832	651.57	596.408	626.255	663.409	905.19	730.1	627.259	754.094	668.529	818.353	742.695	937.798
	Solyc01g103800	419.631	474.255	469.32	474.504	249.386	246.319	194.09	235.495	111.932	61.8401	167.095	132.941	114.991	115.769	299.504	240.04	184.816	172.802	181.443	187.005	167.472	181.737	99.3468	224.887	255.341	257.213	272.867	507.383	430.783	489.905	388.997	320.17	346.631	414.136	430.751	407.535	421.522	423.563	431.147	468.312	438.186	494.811	425.591	466.512	463.527	385.84	434.191	432.907
	Solyc04g072660	707.508	803.87	800.414	884.965	215.13	307.542	225.363	254.977	547.896	694.103	1067.39	1393.59	1389.17	1177.3	224.126	250.68	399.805	253.907	267.677	297.837	281.548	312.115	200.953	414.036	269.818	286.799	310.165	515.44	408.567	555.993	394.54	335.3	378.069	436.578	624.908	521.007	502.657	409.408	489.224	426.755	522.189	624.189	618.491	473.878	607.148	449.169	544.699	429.935
	Solyc04g011750	402.729	524.178	265.796	292.624	0	0	0	0	71.2244	102.566	851.392	11.9696	13.2574	15.8618	8.46037	430.901	76.3626	273.597	249.443	150.211	477.906	467.055	461.863	237.88	17.5644	15.5979	9.49899	164.666	119.647	203.397	239.939	274.649	213.538	275.458	41.9089	206.8	43.4169	101.69	12.446	172.456	76.9206	15.8262	41.9035	169.875	79.7954	123.028	134.455	444.413
	Solyc04g026100	396.521	361.464	266.94	325.142	169.005	238.214	200.182	177.301	191.825	226.542	352.646	254.421	296.496	199.359	253.629	250.493	279.963	281.092	222.403	331.63	267.766	360.033	243.582	381.592	316.862	345.697	421.582	474.12	393.459	517.756	391.403	333.462	388.474	467.349	464.712	576.772	429.109	433.902	356.192	501.774	380.999	582.246	475.303	571.75	488.653	346.253	383.17	449.922
	Solyc01g105710	762.677	752.16	778.092	808.915	284.554	342.779	300.855	388.948	776.999	783.24	1454.74	503.661	619.831	704.515	476.782	262.851	178.985	161.464	143.237	220.359	66.7015	101.973	55.8207	91.0449	346.156	344.189	297.82	400.263	336.378	415.442	385.144	330.03	357.963	272.557	354.063	383.525	320.172	317.843	338.138	446.142	393.607	341.836	373.014	378.877	384.92	204.284	363.025	350.702
	Solyc08g007140	1290.95	1592.56	1275.11	1355.48	369.334	483.076	455.46	357.596	0	0	0	0	0	0	565.015	609.542	385.62	470.783	480.127	857.667	525.641	544.725	789.915	756.604	881.471	777.718	1459.83	857.213	770.638	919.83	759.781	564.696	731.86	950.051	669.48	1066.36	601.321	946.708	551.291	877.528	597.849	877.481	751.2	786.412	735.46	568.329	624.976	755.161
	Solyc06g060080	1027.11	1142.85	1093.99	970.315	236.133	276.202	201.161	207.568	0	0	0	0	0	0	268.48	356.423	136.4	183.708	123.321	202.995	196.873	201.557	264.615	234.231	841.71	827.8	835.77	1148.69	928.817	1140.55	892.705	811.042	915.986	578.343	480.31	573.798	457.114	430.67	361.666	425.506	469.915	238.385	552.737	438.655	518.836	215.902	434.923	340.251
	Solyc09g091940	1424.15	1380.55	1680.63	1447.57	700.19	768.976	816.107	816.143	159.107	114.561	274.975	441.19	340.578	283.467	546.835	570.261	658.053	518.602	667.227	823.049	564.221	690.205	313.785	664.231	894.301	832.806	902.247	1050.74	986.486	1016.75	1189.31	1033.07	1088.12	858.046	703.802	1018.46	696.06	702.422	791.396	871.618	761.275	796.393	875.626	1359.97	759.885	697.769	789.068	979.172
	Solyc01g097870	508.226	502.361	605.632	561.202	355.095	369.023	262.633	315.881	311.358	427.527	575.187	562.285	486.82	375.185	382.623	348.395	381.594	248.918	256.846	229.115	243.598	224.868	301.879	235.226	270.101	270.815	298.474	522.208	451.682	570.596	373.435	353.336	365.795	465.053	553.688	518.603	466.214	410.609	479.832	496.889	463.086	467.036	531.646	512.316	542.783	391.596	440.317	491.504
	Solyc09g098310	1168.95	988.687	915.113	937.485	631.381	731.788	876.313	673.172	77.9066	0	157.082	45.8241	0	182.174	237.512	970.908	478.149	1134.48	574.334	1560.65	1277.34	1606.13	852.165	1652.17	731.954	517.398	424.906	802.361	709.809	826.411	1082.2	984.353	1068.45	780.636	578.16	824.731	605.368	792.072	545.075	577.703	829.374	1039.43	544.687	872.887	558.061	1172.98	741.032	1102.69
	Solyc04g017690	323.502	319.36	200.948	236.401	747.23	770.641	731.912	660.662	329.246	221.904	538.416	493.909	255.233	485.413	820.458	304.057	212.051	216.492	158.86	226.573	46.9759	50.7684	36.3622	81.6326	523.476	443.402	265.628	319.138	351.44	361.913	348.908	410.225	285.506	440.705	875.782	421.249	672.377	1141.96	1088.39	787.663	418.504	983.325	830.557	512.019	636.068	1007.14	793.017	698.327
	Solyc12g039120	473.905	463.118	500.896	532.584	357.491	411.049	324.091	324.526	402.525	436.135	587.001	440.605	503.434	389.251	353.437	388.912	470.988	428.963	442.07	674.05	534.316	625.498	593.863	621.747	322.572	326.191	385.196	489.567	427.318	519.067	396.134	365.899	394.229	501.244	510.777	533.617	496.886	424.023	470.189	441.501	469.42	656.568	525.375	515.194	580.073	476.385	473.797	477.258
	Solyc06g073310	501.26	420.436	362.864	457.618	370.523	513.031	381.885	390.717	160.492	158.347	209.117	162.974	225.388	129.817	366.475	450.233	404.334	388.505	282.986	319.777	348.01	381.357	313.929	490.318	265.543	287.586	409.013	470.428	377.188	529.463	362.001	303.27	335.465	523.029	692.272	709.58	655.438	526.912	551.016	730.879	565.261	813.118	655.636	574.627	743.79	521.552	570.539	603.869
	Solyc09g008800	489.476	534.216	369.646	496.44	352.767	382.591	360.414	327.763	285.857	269.501	524.907	334.777	338.371	391.912	363.692	290.446	256.932	299.221	276.216	355.327	403.479	381.624	252.083	489.051	320.859	353.279	459.119	442.522	375.14	488.663	433.345	353.739	397.096	403.996	508.876	541.646	469.347	418.615	490.954	678.038	533.32	469.705	495.455	554.709	517.688	339.573	435.667	469.113
	Solyc01g106605	125.505	125.704	558.477	99.1809	0	0	0	0	0	0	52.4511	0	0	6.12123	5.04128	294.791	8.92947	8.48152	8.47814	0	25.9046	17.5213	3.77856	2.70353	14.6704	12.3093	13.2421	411.88	217.138	400.493	195.058	187.354	221.739	174.24	119.859	203.594	157.326	95.8336	85.817	94.024	124.542	131.307	100.943	179.348	167.498	188.455	78.2954	224.663
	Solyc09g075430	232.043	224.861	148.072	236.304	406.033	493.428	467.696	340.654	251.459	311.075	484.79	316.626	378.277	250.936	329.319	350.369	186.815	391.838	191.62	372.512	195.478	239.239	34.2199	457.926	444.557	474.216	605.376	532.221	457.526	567.029	484.314	393.78	434.961	442.776	519.158	567.569	467.3	421.584	410.891	666.568	413.048	548.532	538.676	462.296	549.567	366.809	466.09	504.97
	Solyc11g010230	1212.83	1220.72	1631.23	1297.74	740.304	834.236	855.71	895.926	736.98	577.522	956.832	734.969	562.498	599.053	767.686	466.997	843.769	590.426	641.592	964.645	507.997	542.726	444.688	807.67	733.772	698.511	713.851	710.088	728.102	697.145	782.7	730.734	699.228	665.949	694.362	640.127	727.705	801.681	901.202	809.865	904.117	1023.61	738.782	855.999	716.199	1250	902.464	939.346
	Solyc06g084230	346.264	429.874	192.838	378.733	224.893	245.519	190.944	180.503	196.913	252.784	305.409	285.102	307.004	270.238	242.812	253.325	194.474	230.509	168.065	339.167	232.619	219.995	270.624	293.394	240.908	251.063	277.154	442.051	347.372	480.521	336.959	293.614	335.975	360.071	431.862	501.432	379.183	358.994	339.95	441.065	325.393	471.521	406.867	400.611	456.682	265.641	302.945	387.843
	Solyc05g050850	906.614	836.553	865.781	916.424	8.36813	9.73081	13.3312	5.81483	0	0	0	0	0	0	260.204	609.852	1.78119	0	1.80027	0	2.99159	3.03516	1.08143	2.22454	455.816	397.37	373.5	841.043	611.164	843.189	562.861	482.049	489.468	199.391	183.199	228.468	274.529	240.08	229.053	216.186	100.05	124.73	153.193	253.478	138.852	73.7375	146.01	264.377
	Solyc11g069097	752.174	867.695	860.198	944.98	471.662	576.424	496.108	383.963	98.2364	73.9027	92.0343	106.784	118.732	77.9352	252.308	223.583	209.704	511.146	237.942	582.3	258.487	353.667	57.0221	653.53	137.456	145.748	213.498	189.413	176.456	216.173	172.419	121.666	158.923	685.373	534.122	649.051	578.182	603.413	534.85	890.711	576.547	633.081	682.26	528.252	522.99	199.004	568.928	498.487
	Solyc04g056350	857.266	1070.98	1072	1072.81	608.217	685.726	662.238	646.601	2334.43	2172.17	4031.01	1774.46	1934.18	4273.69	388.231	404.566	668.817	466.101	414.799	736.273	563.965	555.504	715.579	505.68	476.767	417.681	382.864	606.265	518.57	592.677	574.423	513.573	499.199	306.813	339.645	371.083	366.343	301.226	352.444	364.219	395.342	407.002	352.592	336.922	331.735	429.847	353.071	354.596
	Solyc12g042080	351.562	315.169	227.843	265.331	417.962	528.761	397.956	462.067	181.827	136.79	364.355	261.425	194.581	248.751	536.85	395.725	487.14	440.437	374.693	424.696	333.66	455.977	216.937	555.61	362.518	385.739	433.559	671.938	570.651	704.696	599.044	539.345	558.473	487.036	657.183	594.043	589.14	482.744	558.741	505.043	497.585	769.899	723.783	686.408	697.689	463.187	662.733	650.854
	Solyc06g009210	586.288	600.497	606.155	701.827	416.874	502.182	435.831	441.816	307.81	393.465	612.972	516.19	467.62	383.062	383.101	383.601	569.441	487.518	553.299	663.31	334.692	397.838	170.285	694.623	389.589	414.722	600.319	571.671	521.184	611.569	543.29	459.713	520.663	630.469	889.91	746.794	811.105	586.135	812.552	770.41	739.654	703.615	911.863	817.873	935.389	479.19	777.663	744.913
	Solyc03g025520	448.472	441.461	346.25	427.014	241.314	361.404	283.267	218.803	398.771	413.5	806.916	483.4	653.663	542.549	303.628	366.077	436.922	550.167	567.387	835.064	527.23	528.948	261.781	830.112	418.343	429.39	551.297	598.163	486.692	630.576	483.923	389.155	441.941	408.667	528.661	515.244	495.243	437.067	468.445	609.966	431.954	543.91	534.916	504.883	617.508	432.789	466.034	549.056
	Solyc10g080360	1510.85	1834.77	2195.42	2356.35	143.701	183.739	83.2465	158.211	0	0	0	0	0	0	307.37	44.5348	27.4095	46.6922	61.4285	175.239	24.0184	12.1841	20.259	14.8834	340.042	311.327	702.648	53.8685	130.715	76.3385	43.9492	46.8279	68.9806	601.088	966.139	779.667	785.471	507.409	1055.93	718.213	1057.03	643.251	877.074	487.202	899.079	845.07	746.547	648.053
	Solyc07g008240	221.164	248.379	329.668	181.836	0	3.03599	0	1.63279	148.613	54.0288	185.027	18.1514	27.5111	96.2146	13.7051	8.43944	135.042	81.3251	367.676	18.721	860.193	874.995	1104.32	2234.57	9.02179	13.7728	20.6678	339.854	252.983	308.64	193.51	177.222	192.763	97.5454	17.5795	44.9373	24.7904	47.0518	2.5329	18.8294	5.5908	15.7766	103.257	91.1432	35.2446	16.0771	24.8393	129.71
	Solyc02g086880	60.8887	54.2516	43.3916	42.2065	167.167	224.368	211.081	237.577	13.7536	16.884	133.988	48.0581	11.8877	99.7732	158.781	390.06	251.651	350.583	251.601	173.369	382.3	418.527	464.739	422.268	46.3175	35.33	33.0317	222.177	140.181	278.178	97.8632	118.521	98.7348	140.466	282.836	93.9599	422.311	292.394	470.242	404.093	436.223	272.327	183.628	62.8005	207.811	238.891	394.936	197.14
	Solyc10g006470	413.418	378.192	282.036	324.911	283.066	341.027	315.776	260.282	318.372	231.368	529.963	400.658	260.47	288.554	417.631	709.583	390.187	451.157	649.88	621.089	454.256	403.572	336.547	490.288	470.294	419.237	367.792	520.042	424.346	573.304	536.069	547.899	481.136	458.367	431.935	528.383	462.39	453.74	395.797	473.627	397.367	241.683	458.77	410.484	439.085	243.104	407.357	434.18
	Solyc03g123630	283.542	284.328	228.326	212.199	3.78206	3.14518	2.19096	9.93887	71.9581	150.234	175.875	70.1297	136.407	214.232	266.623	129.865	7.99172	52.0434	12.2047	19.6057	6.04747	6.73415	0	2.52264	129.472	159.356	169.258	70.4852	72.3544	88.5644	77.2363	76.2815	89.1519	119.78	189.494	162.497	220.237	79.4981	114.101	383.252	388.891	95.3049	173.956	113.79	255.973	126.006	149.208	144.385
	Solyc11g042930	752.987	672.751	842.184	721.809	1045.32	1064.68	1175.94	1057.82	493.945	590.23	1229.02	585.485	541.863	537.138	824.355	772.268	874.232	983.598	815.148	1366.63	866.4	835.953	462.907	1282.84	615.66	607.142	613.837	676.049	635.593	670.443	709.655	656.925	652.187	619.304	698.186	594.094	740.46	633.669	780.277	715.862	786.436	1034.93	725.615	702.358	685.861	1019.16	806.264	713.726
	Solyc09g007350	597.792	721.087	506.566	670.829	152.333	209.295	177.75	139.597	146.278	135.072	140.715	133.986	160.04	128.813	207.716	298.194	243.093	255.651	248.122	393.317	378.834	357.932	685.172	426.931	227.704	253.379	325.37	349.629	286.264	368.23	284.609	241.371	271.012	424.212	574.895	521.622	556.64	417.17	478.669	464.316	523.349	723.499	588.115	422.283	604.335	423.596	493.632	428.383
	Solyc12g036790	662.32	748.863	822.853	797.295	276.003	297.527	254.707	321.116	908.784	695.099	1201.48	586.119	825.754	863.697	356.93	280.328	213.638	193.631	126.619	144.865	167.206	193.181	196.369	140.397	550.364	617.924	562.729	611.817	563.748	596.355	603.976	534.014	574.27	351.344	433.313	413.673	400.308	386.822	379.936	391.951	523.539	302.008	475.887	382.534	470.138	231.065	457.74	309.246
	Solyc04g045620	700.602	774.595	897.09	844.202	225.917	311.536	254.886	271.422	0	0	0	0	0	0	256.668	359.312	164.486	186.649	129.001	176.629	158.51	185.325	176.265	159.402	704.695	795.327	733.057	639.721	516.398	742.59	685.525	563.731	643.312	282.586	303.751	410.388	289.831	255.272	213.613	291.856	290.867	350.772	310.655	314.929	281.459	265.283	280.501	287.647
	Solyc05g053960	232.669	312.848	215.079	230.162	0	0	2.00327	0	0	0	0	0	0	1.53593	1.90107	6.05222	17.9575	17.1607	22.466	17.2724	18.0227	13.8072	10.2379	5.47006	2.08257	1.27995	0	58.4758	25.7796	81.7283	9.93266	9.5705	9.60915	310.099	136.847	191.164	142.512	179.546	93.397	160.51	123.193	109.586	174.353	210.71	216.433	159.133	135.047	218.142
	Solyc04g080540	519.897	576.595	834.075	318.404	124.472	118.013	73.8562	42.0282	4.64051	3.50834	66.6656	6.82379	4.53476	10.8512	40.4872	55.0947	4663.57	5787.59	6814.29	249.67	4602.77	4436.45	879.278	1753.71	1.3256	2.07158	1.53351	21.0944	16.675	24.3492	17.6626	20.6015	12.9246	439.392	142.716	204.151	134.199	252.175	117.436	168.361	65.3841	107.208	184.913	352.24	133.122	131.399	130.299	482.734
	Solyc08g075700	892.517	936.022	1056.32	1205.75	349.122	518.567	427.79	339.469	138.594	128.451	215.873	198.584	188.711	106.491	321.637	331.247	325.645	443.389	261.513	618	355.305	481.014	184.149	639.997	264.115	288.024	384.571	397.604	346.872	421.789	368.833	299.78	346.994	770.217	982.441	899.928	849.949	721.619	891.43	879.006	954.333	1033.35	936.377	852.028	950.078	687.622	882.907	841.062
	Solyc11g006690	604.504	652.351	687.518	756.378	328.838	458.951	346.84	303.817	224.365	196.849	348.711	235.835	290.982	255.846	216.726	244.49	290.58	324.277	203.648	380.234	369.066	423.71	120.687	536.234	238.592	236.044	279.401	351.303	293.124	368.882	316.327	251.42	284.698	352.55	394.839	372.253	392.494	337.245	406.523	406.387	400.563	452.547	383.402	396.765	393.96	320.009	389.719	403.623
	Solyc01g097240	17.9653	54.4097	0	1.84872	84.3679	60.9701	76.8464	73.3314	113.008	3.25474	2247.1	21.5238	11.2186	573.809	18.6169	1395.13	789.303	964.898	1180.76	1660.34	4783.08	4891.96	7320.4	4606.31	136.574	242.745	182.251	1461.57	876.707	1453.53	1495.32	1330.38	1480.38	4.62187	7.41858	6.71287	5.79726	6.26947	12.6837	6.19094	13.4732	4.00936	5.64083	14.7164	9.65179	2.66833	5.67295	8.9304
	Solyc12g044950	497.766	384.719	441.512	445.317	0	0	0	0	0	0	6.65643	0	0	10.293	3.87647	26.9003	2.88462	1.88369	1.94368	4.98087	0	0	0	0	11.6971	16.0984	3.61336	35.5972	34.2989	40.3915	27.426	25.6077	34.7113	136.082	30.0219	100.259	66.9704	70.529	27.5211	115.669	88.0681	27.5701	69.2564	45.6112	81.9437	15.8157	40.5164	24.9532
	Solyc04g082200	194.123	161.02	148.708	247.741	2914.2	1642.56	4214.12	2474.7	258.136	137.796	1335.16	544.882	127.162	318.162	158.169	1237.98	824.344	2120.53	1647.67	1125.4	1365.39	1370.27	1047.95	1057.98	566.033	244.357	360.674	188.453	148.289	279.301	422.117	677.34	365.293	813.539	1753.71	1811.81	1678.32	1542.43	1266.24	1946.95	1366.16	1333.78	1328.79	996.741	1567.04	1947.55	1402.77	1812.4
	Solyc12g098940	397.963	411.063	408.311	420.482	581.517	623.921	566.407	582.812	98.6028	107.273	243.914	124.899	103.036	151.814	338.805	288.047	125.272	311.68	153.992	455.955	603.961	615.622	244.563	698.409	333.643	337.168	467.343	572.988	476.466	612.541	508.393	434.195	494.135	559.674	516.644	595.255	470.487	472.531	484.179	455.093	505.765	497.298	583.948	793.371	545.174	342.672	539.711	602.45
	Solyc12g096540	674.196	750.841	750.975	871.243	279.373	307.827	284.493	296.126	198	290.759	340.269	347.762	367.778	150.743	252.581	219.362	164.345	191.79	145.829	237.095	176.545	173.9	240.174	229.969	237.449	287.96	379.468	304.093	250.263	333.566	274.699	234.984	268.751	452.713	540.169	537.439	506.24	394.091	490.964	480.35	580.316	653.666	570.134	466.143	542.161	389.068	521.027	422.48
	Solyc01g102830	982.337	944.048	993.623	983.195	242.789	325.868	283.514	270.27	0	0	0	0	0	0	300.126	360.021	181.261	271.989	168.391	239.217	300.55	215.552	251.946	269.727	870.44	930.479	1014.32	929.764	823.63	899.288	855.508	742.533	902.185	537.313	399.993	526.021	393.694	484.464	361.6	363.424	522.491	427.432	458.414	487.795	453.51	247.936	445.923	351.742
	Solyc06g083340	4385.34	5324.74	4997.85	5080.06	1696.12	2078.99	1916.93	1734.48	0	0	0	0	0	0	1261.72	1786.37	469.615	584.491	557.666	1546.2	727.629	473.58	1086.41	1388.39	565.249	453.739	855.408	586.469	472.863	576.07	459.459	436.141	446.008	2182.24	1363.44	1938	1215.47	1840.05	1213.01	1775.89	1192.4	1763.63	1482.23	2410.69	1517.43	1238.05	1189.61	2289.11
	Solyc04g071610	1823.35	2548.26	2817.18	2083.49	22329.9	28335.5	28239.8	32564.8	1238.05	1181.08	2685.36	1554.87	706.912	1948	281.271	241.619	7773.85	3512.66	4917.51	23507.9	1203.12	1186.03	252.49	4580.84	441.911	370.614	343.607	219.253	337.792	297.649	222.106	338.709	230.753	1045.72	2818.46	1745.19	2847.43	2298.29	3177.29	3530.76	2965.64	2500.3	2255.11	946.25	2912.16	1493.78	2505.93	1435.15
	Solyc11g068400	1154.22	1279.78	1023.82	1240.9	191.927	207.047	168.227	171.929	0	0	0	0	0	0	255.174	581.076	329.28	282.038	263.41	488.543	342.24	377.419	649.959	470.251	745.145	646.178	794.138	796.556	618.908	826.469	719.966	617.573	669.22	411.92	517.507	499.55	418.159	419.081	473.907	295.255	397.371	236.982	515.453	411.168	505.301	214.307	487.986	382.949
	Solyc12g056675	27.3353	86.9288	27.3216	47.4872	0	0	5.70043	0	0	0	44.4044	0	0	3.99484	0	220.27	1608.11	2848.78	1041.36	1202.76	1522.14	1698.2	1684.14	940.202	1.79099	1.62615	1.26979	177.65	98.659	193.487	69.8218	72.115	95.7919	25.8626	13.0785	27.5173	30.8047	15.4401	21.4649	16.2738	19.2934	44.5852	19.8624	31.0738	40.449	21.8327	13.1397	31.9087
	Solyc10g086630	429.057	540.09	1199.17	467.031	0	0	0	0	0	0	0	0	0	0	11.7	4.03955	2.74908	1.07711	6.11276	1.46999	0	0	0	0	6.7534	5.72756	9.68561	3.13743	6.40115	16.0135	11.0977	8.69819	11.0897	290.279	189.132	222.873	169.482	162.916	153.639	104.905	168.705	109.885	284.31	442.39	162.725	372.213	169.211	334.977
	Solyc06g069860	392.778	366.549	334.873	427.208	336.614	394.865	301.007	330.886	220.635	294.012	432.927	348.179	311.316	248.315	313.574	235.207	269.919	276.912	230.172	350.574	264.397	320.529	133.497	366.297	302.803	331.992	498.701	441.422	347.474	454.409	372.807	304.232	354.914	442.242	518.669	511.865	464.544	373.12	440.659	497.629	421.957	574.03	569.043	559.978	584.175	395.624	468.964	532.48
	Solyc06g074820	2343.45	2213.7	2714.16	2612.47	161.068	67.1068	32.5903	59.4996	838.468	1688.84	324.341	1238.93	1845.87	613.218	438.91	43.1834	1.02681	1.00578	0	0	1.14971	0	0	1.49612	401.402	512.652	557.771	34.0493	78.6169	100.181	67.5252	99.7555	87.1763	516.446	920.38	614.388	720.74	431.708	736.357	676.397	837.88	772.347	999.817	433.406	681.847	704.544	822.363	389.318
	Solyc10g005230	792.208	817.204	658.628	816.659	241.783	295.451	239.378	315.373	0	0	0	0	0	0	307.942	315.847	109.907	121.754	95.8764	144.3	103.285	91.4117	77.8502	106.216	626.29	677.409	603.919	758.386	694.642	833.138	681.907	672.576	659.357	347.557	277.627	433.78	274.894	342.673	245.995	352.485	315.914	260.508	337.943	366.896	338.838	205.192	273.595	258.369
	Solyc12g042650	561.558	555.089	572.618	659.055	219.141	299.222	251.98	211.562	203.022	180.095	273.68	221.091	266.039	296.599	244.889	300.318	335.658	355.648	297.389	498.841	419.915	392.33	397.839	607.718	233.15	226.69	253.998	366.836	311.137	377.62	303.058	250.42	257.57	564.07	615.372	562.315	530.561	464.66	526.133	502.581	471.767	825.739	609.19	558.918	591.651	539.591	527.85	546.069
	Solyc03g079880	1509.46	1543.62	2502.14	1620.8	0	0	0	0	5.77178	0	0	0	0	0	15.255	0	0	0	0	0	0	0	0	0	0	0	0	0	0	0	0	0	0	4057	3062.05	2449.92	2794.79	7126.33	3292.9	3442.72	2198.46	2983.37	3122.24	4142.2	2819.7	1640.48	4206.65	2345.48
	Solyc06g083010	1540.51	1422.02	1714.34	1548.39	982.757	1036.63	1043.74	1116.7	0	0	0	0	0	0	698.511	666.225	223.758	176.348	124.775	347.254	172.787	166.539	87.445	160.605	330.265	318.787	547.988	351.718	320.324	301.875	374.331	292.57	317.723	591.99	564.622	630.226	569.359	624.112	535.881	436.164	720.173	455.611	697.162	591.913	465.553	385.806	609.556	486.87
	Solyc09g092380	843.078	834.712	1023.62	974.493	9235.91	10695.2	10030.5	11145.4	149.421	152.611	152.157	241.218	190.933	135.308	312.923	203.869	3726.18	1118.11	687.936	644.943	348.683	493.257	80.0823	771.799	173.125	151.381	154.389	91.5964	87.431	114.355	110.224	108.31	99.9364	589.624	819.838	638.836	728.703	575.995	712.252	694.602	853.059	986.304	747.766	525.781	758.018	792.128	744.682	570.086
	Solyc11g069900	1440.83	1505.41	2160.55	1861.69	0	0	0	0	0	0	0	0	0	0	0	0	0	0	0	0	0	0	0	0	0	0	0	0	1.14786	0	0	0	0	1164.47	628.74	721.41	579.792	430.777	676.655	388.41	416.952	522.615	1010.01	698.677	1002.84	1138.81	893.517	528.737
	Solyc06g005060	826.512	794.203	986.429	981.386	497.462	511.612	484.771	434.273	217.796	226.297	305.491	361.92	324.625	215.623	582.465	387.081	325.301	455.713	261.19	246.81	222.587	280.049	56.8819	338.528	249.6	263.883	265.236	419.637	397.713	469.431	376.46	363.477	363.5	829.159	1137.59	840.848	1077.44	901.204	1194.32	1016.36	1351.2	1311.68	1103.03	978.474	1038.41	1150.81	1239.73	915.391
	Solyc07g043360	767.789	923.365	928.149	958.137	279.37	352.48	302.349	263.18	491.857	527.844	840.674	740.625	727.627	544.989	364.99	265.483	459.757	319.381	273.888	546.314	381.398	344.79	477.341	451.578	436.405	474.432	555.393	625.145	515.509	620.977	510.765	434.746	459.571	396.637	532.238	529.768	503.589	408.456	459.946	478.766	532.324	525.707	503.815	486.297	592.431	331.599	479.476	473.679
	Solyc12g099025	346.36	323.371	339.636	334.199	450.582	481.305	462.16	392.388	198.677	210.847	325.958	237.738	244.235	181.492	293.051	256.285	147.207	256.945	130.225	315.107	159.864	221.229	72.329	275.882	307.879	339.165	391.95	352.083	312.544	401.113	377.72	322.528	354.486	344.962	384.865	399.258	377.336	316.622	369.019	336.836	399.519	456.072	396.967	409.413	418.214	295.126	369.866	367.42
	Solyc08g029160	849.865	837.617	1361.22	1041.35	505.062	726.035	692.693	1113.49	135.687	0	136.792	195.092	98.2188	258.53	563.677	324.259	1079.97	604.859	1115.96	1642.45	635.806	601.605	684.214	890.242	709.66	764.188	730.748	668.437	659.846	608.379	708.97	671.074	799.743	205.949	267.726	210.112	246.15	185.276	215.602	202.691	263.348	195.375	252.357	238.112	227.474	200.062	230.315	177.237
	Solyc08g074750	691.281	732.643	601.367	592.81	336.12	516.814	402.897	566.946	0	0	0	0	0	0	788.917	653.93	398.987	446.645	700.305	638.135	541.478	440.099	442.304	415.989	916.883	912.9	1189.74	1104.29	1142.46	960.894	982.266	964.784	1009.21	497.346	291.732	437.307	239.562	379.418	238.235	414.884	325.535	246.089	368.517	534.094	394.198	189.983	323.783	398.323
	Solyc02g092430	423.083	455.511	510.247	529.304	326.516	399.454	256.698	284.67	153.415	172.266	175.221	204.463	261.884	157.422	186.659	134.225	101.064	118.238	50.8052	119.487	71.3452	98.9253	21.0623	136.609	280.718	298.15	396.847	332.052	291.606	371.737	280.455	215.817	255.415	354.038	372.499	418.629	362.694	276.945	327.871	359.375	359.094	520.696	397.297	377.205	402.703	260.85	335.792	361.892
	Solyc06g082140	1198.75	1395.89	1403.55	1538.84	21.4073	13.2764	31.8301	20.8256	0	0	0	0	0	0	699.475	979.214	21.8719	13.3899	11.0531	14.6192	0	0	1.6599	6.82896	993.924	674.823	968.497	1146.13	902.263	963.007	717.963	659.242	653.948	421.992	142.96	279.219	174.718	248.961	139.444	261.107	52.7174	110.731	107.014	538.909	66.8277	41.2778	77.8498	640.484
	Solyc06g064630	465.566	496.077	418.13	535.245	155.707	242.492	176.541	151.162	99.7411	88.6938	158.278	121.092	147.898	84.8112	176.589	191.872	179.406	211.966	157.144	233.703	194.733	198.649	152.17	228.809	238.381	279.187	314.687	379.072	313.155	405.077	329.987	258.439	299.353	419.833	528.761	500.103	452.346	385.908	420.758	448.938	470.977	692.449	539.03	444.222	546.232	347.276	471.51	434.585
	Solyc09g010100	673.068	748.05	710.767	756.611	181.041	229.097	194.821	182.412	251.671	230.315	311.738	266.759	314.485	243.701	248.401	223.856	208.601	201.83	204.478	260.676	191.881	203.367	271.053	255.639	252.599	251.157	280.256	360.72	295.912	367.703	317.609	295.509	304.697	389.481	495.771	447.856	478.61	408.106	483.186	437.175	469.204	741.976	519.141	535.973	501.815	447.783	445.175	517.669
	Solyc01g067730	2056.81	2173.32	1257.47	1527.64	761.169	790.045	675.858	565.626	708.714	879.94	1733.93	650.709	773.269	763.494	507.668	851.195	332.19	360.938	312.421	526.082	247.82	211.766	287.676	263.607	236.459	205.015	200.192	517.255	413.564	531.104	405.406	336.29	335.364	634.828	756.48	649.226	762.966	678.964	793.87	758.565	774.955	987.704	660.98	550.967	640.641	794.526	638.865	635.183
	Solyc02g092580	139.262	101.039	85.7647	82.2126	0	0	0	0	7.83359	6.23409	77.7266	9.05365	9.84864	41.7774	22.2252	131.698	539.081	524.942	1231.42	213.852	753.657	738.94	690.623	550.394	18.3287	29.8623	16.9777	144.34	76.4947	161.762	42.3553	51.2855	56.2638	151.11	179.466	200.077	176.354	103.572	132.626	129.792	126.928	162.533	170.839	97.36	203.895	165.893	146.869	133.142
	Solyc10g085480	730.256	875.317	609.627	804.295	197.446	310.236	244.069	238.051	222.102	274.461	455.839	367.085	371.501	309.038	247.268	309.499	114.979	156.828	186.61	289.413	206.625	203.203	281.889	319.362	258.8	280.498	341.693	365.588	310.949	390.972	355.13	285.252	324.682	355.705	438.058	476.55	410.139	328.354	386.85	503.473	393.788	420.242	450.408	475.71	498.692	260.787	384.02	462.073
	Solyc07g005730	1354.2	1538.47	1923.57	1511.51	509.737	542.177	396.406	428.068	0	0	0	0	0	0	1010.72	857.423	178.947	182.837	124.734	207.253	88.0922	86.7466	95.5333	117.524	955.965	804.774	576.965	1199.77	1135.41	1178.78	1105.57	1110.47	1048.07	1566	904.652	1248.93	873.086	1644.51	1107.27	1162.67	1250.62	1901.26	930.793	1213.26	911.096	2080.41	994.342	991.811
	Solyc03g025910	745.302	653.83	680.42	668.397	339.597	388.106	319.908	362.375	0	0	0	0	0	0	312.113	271.813	142.793	160.744	98.5489	179.49	139.601	174.32	84.7543	162.365	712.104	784.725	946.695	718.026	596.231	732.842	733.422	654.408	733.567	293.86	304.857	369.377	328.926	322.301	322.059	312.704	379.684	242.822	338.225	305.055	287.225	185.8	384.044	246.001
	Solyc02g087330	601.321	702.314	656.629	812.66	46.5223	56.3212	75.806	39.4127	0	0	0	0	0	0	85.5129	558.75	306.027	420.14	361.13	375.368	1115.46	1042.94	1525.93	934.149	283.382	234.409	211.205	399.801	300.507	492.389	454.599	385.342	436.521	323.654	249.726	358.805	274.344	283.546	202.704	225.262	228.584	232.599	261.797	250.791	269.382	269.946	258.679	274.671
	Solyc07g064620	894.193	1098.51	1187.41	1193.84	598.074	606.963	747.388	647.655	610.499	207.798	1654.57	251.83	216.941	778.674	596.255	1667.29	770.344	616.548	680.446	2481.4	364.574	319.825	445.245	653.621	866.107	779.455	639.462	892.095	942.145	954.289	1248.43	1219.57	1182.55	863.454	711.183	978.978	818.722	794.523	779.001	761.562	1000.66	901.336	683.158	956.507	653.034	1091.11	919.924	1274.88
	Solyc06g005260	719.935	963.253	485.583	513.957	164.145	269.305	217.311	280.255	1027.67	871.814	1384.79	598.481	609.84	951.705	213.297	269.452	443.949	552.314	404.978	1280.1	998.725	760.944	1593.96	1150.24	311.848	310.443	305.626	389.513	317.103	402.231	378.437	349.683	375.816	205.595	263.499	276.286	311.437	226.167	274.127	246.627	278.472	337.186	252.503	296.02	267.391	295.832	281.437	326.604
	Solyc05g055310	638.573	669.621	746.366	735.331	539.017	675.951	638.93	771.134	0	0	0	0	0	0	1263.81	827.658	403.338	310.007	510.515	514.254	406.275	334.112	375.895	565.616	1417.65	1346.78	1358.42	1654.05	1505.65	1494	1372.56	1194.29	1322.76	402.168	285.976	401.742	275.515	324.328	251.229	276.402	219.77	446.115	389.583	526.447	353.4	334.751	314.775	406.001
	Solyc04g082235	903.945	999.701	866.951	909.346	111.766	125.324	133.539	116.495	0	0	0	0	0	0	245.584	287.698	79.016	69.9074	55.3884	146.517	128.43	108.584	103.685	98.6834	680.239	749.93	1225.69	552.341	546.917	568.808	520.566	435.373	542.101	431.813	203.779	402.93	245.932	359.451	181.176	332.96	264.975	212.258	275.553	343.505	212.17	105.519	228.003	253.388
	Solyc09g011760	792.67	891.183	826.626	848.788	228.623	246.447	244.583	279.464	0	0	0	0	0	0	469.283	491.062	281.324	212.934	232.101	305.561	266.674	250.584	314.432	280.812	540.631	595.405	528.977	807.588	726.147	859.78	745.459	659.255	781.493	422.915	354.592	476.495	375.216	396.834	328.709	357.045	279.626	341.645	366.316	475.898	370.999	311.915	326.422	392.085
	Solyc09g075290	198.738	230.868	120.584	205.027	190.541	246.893	195.323	213.172	110.105	147.427	175.508	195.511	203.011	133.429	259.886	210.959	114.325	186.882	99.3119	155.659	148.507	176.56	108.728	251.966	238.541	266.394	279.595	475.393	377.778	495.381	358.048	347.712	354.073	402.476	451.214	481.176	419.987	401.508	392.465	497.98	419.297	504.676	470.881	494.915	491.169	307.028	431.414	423.813
	Solyc01g104590	494.735	483.78	471.876	554.722	295.999	373.574	329.522	310.342	159.837	142.366	216.533	225.79	216.482	130.777	311.595	276.589	328.876	374.945	299.502	308.027	229.548	285.163	69.5183	420.66	190.51	196.087	219.418	321.72	288.584	325.653	264.845	231.829	241.308	650.018	964.087	776.29	862.218	623.783	908.028	710.958	871.412	1119.9	887.971	659.384	888.526	767.463	841.044	677.687
	Solyc11g008270	199.639	200.917	191.99	165.826	81.3759	70.5867	83.1556	82.2213	135.381	172.86	245.67	392.842	305.751	253.256	294.168	545.968	81.4564	55.0261	108.163	83.358	101.9	122.529	65.4856	104.538	588.127	736.154	448.535	807.728	763.762	874.8	730.728	736.233	728.277	244.671	160.47	289.112	201.793	189.434	187.308	315.075	226.063	101.004	202.835	289.773	246.425	98.496	197.934	258.05
	Solyc02g083880	509.664	490.275	361.737	443.225	6.45502	4.61917	4.21883	10.006	0	0	13.3096	31.0616	68.8069	102.905	4.06351	49.2857	23.1462	86.9615	36.5334	33.9089	44.733	35.6593	15.0155	11.8798	77.3349	59.788	96.7677	11.5709	20.2943	28.2149	56.0877	51.6762	59.1853	417.284	157.85	592.736	214.812	165.539	104.085	287.299	280.706	280.122	184.052	316.68	224.13	219.901	258.455	385.043
	Solyc09g010440	427.288	394.431	494.269	501.877	762.471	838.359	848.802	830.95	644.167	450.227	919.575	337.453	445.887	692.347	471.348	438.774	473.536	289.174	512.147	480.057	290.198	294.425	346.9	382.04	312.388	289.849	270.487	329.611	315.644	353.924	321.314	313.871	316.215	384.891	409.277	336.001	398.446	320.487	414.02	329.926	359.74	349.678	432.452	387.411	447.767	363.171	404.159	322.025
	Solyc04g007760	3228.97	3535.17	2626.67	2813.43	0	0	0	0	0	1.95756	0	0	0	0	0	0	0	0	0	0	0	0	0	0	0	0	0	0	0	0	0	0	0	134.904	68.2278	203.188	114.146	75.5152	72.9883	1444.32	670.408	63.5125	116.597	104.166	187.788	85.3407	105.889	172.868
	Solyc07g065840	731.302	528.788	612.738	606.95	735.811	736.642	602.861	931.248	602.778	508.334	754.015	1516.08	651.688	650.463	1887.8	593.446	768.332	408.91	458.023	410.447	258.979	264.256	86.9431	353.026	287.18	257.513	227.644	527.936	510.258	530.857	443.029	513.299	408.583	888.298	1103.29	756.277	957.788	907.791	1165.48	861.216	987.581	1145.56	947.455	835.708	928.019	1666.76	1080.3	930.312
	Solyc09g007920	82.5813	40.5956	59.916	63.6959	30.2194	43.5266	93.1339	88.3792	41.2958	28.4939	78.5544	421.561	106.023	142.303	398.668	1089.71	227.31	310.009	225.732	127.137	501.158	559.382	235.09	118.523	231.033	228.549	212.642	173.408	216.339	180.68	317.581	311.305	333.859	1506.62	1369.41	1780.56	1405.72	950.519	1460.68	920.769	1325.63	2028.71	1758.06	1955.22	1258.19	3014.04	1473.8	2541.55
	Solyc08g007220	336.444	357.194	199.095	333.703	190.717	230.17	242.614	171.585	162.878	163.55	219.257	188.637	216.54	141.718	233.412	266.276	140.542	234.615	195.306	174.708	83.4037	148.312	39.4894	251.783	272.065	248.337	255.176	344.824	287.052	364.537	288.088	240.299	260.878	332.376	578.777	439.662	516.626	349.596	553.279	535.581	528.882	424.97	574.397	400.192	612.617	373.231	546.21	396.268
	Solyc12g100240	1099.6	1305.82	870.155	890.39	7.42282	11.5087	210.589	2.57898	0	0	0	0	0	0	8.68544	1135.25	538.113	1002.45	869.577	649.041	292.183	209.562	33.7397	118.789	31.0931	34.0907	44.0536	134.454	117.261	139.275	289.459	164.985	279.606	105.521	25.7811	113.531	53.8355	38.0519	22.4039	41.8035	40.2676	42.0211	58.5068	177.727	42.4969	46.1702	27.7063	108.804
	Solyc03g005740	679.083	802.521	579.073	738.163	392.626	489.268	394.129	408.044	0	0	0	0	0	0	404.223	420.351	279.307	280.048	211.724	387.342	288.113	314.795	158.228	344.707	507.63	473.956	473.903	666.703	541.608	720.122	600.097	548.607	580.052	440.128	329.793	495.858	324.267	475.279	344.867	454.753	400.099	409.573	366.88	599.288	367.584	446.12	366.57	481.075
	Solyc01g100380	456.316	339.334	335.487	449.769	474.556	538.745	509.062	593.86	98.1154	127.162	215.939	89.4111	133.37	184.036	185.078	355.603	63.0482	197.273	70.8617	94.662	27.8085	49.0947	2.49892	73.484	105.801	121.627	114.151	245.394	180.252	294.022	141.6	115.877	129.048	443.515	468.603	511.176	440.613	470.957	411.837	574.207	463.715	420.47	473.85	327.643	544.067	358.547	377.779	324.302
	Solyc05g054580	434.098	426.002	390.301	478.497	233.1	322.474	293.438	183.04	110.469	95.156	105.383	109.175	147.708	78.0928	189.359	213.676	126.645	295.689	135.546	219.361	204.631	307.213	32.4155	511.318	148.213	151.852	187.858	232.157	198.922	255.794	166.481	149.056	157.451	597.725	850.686	672.726	703.208	552.961	748.851	610.377	773.234	870.682	823.948	473.372	849.61	613.167	681.327	489.427
	Solyc04g079970	215.256	137.848	154.632	139.335	1954.49	1631.48	1671.38	1880.75	280.287	231.108	664.106	344.768	172.583	235.984	1461.39	1127.98	1582.91	930.23	1616.95	1242.59	737.127	689.049	560.437	921.709	542.789	489.652	437.62	999.176	986.293	1050.6	934.616	981.217	891.112	1160.93	706.466	885.298	735.999	943.594	667.376	776.155	528.028	795.814	872.258	1222.45	742.794	1074.04	736.395	1252.33
	Solyc06g072030	616.741	516.56	592.768	542.94	81.9463	80.8525	94.9436	69.0214	0	0	0	0	0	0	166.721	637.475	33.2995	49.7027	44.8749	91.1494	42.6118	124.293	17.3292	99.0188	361.331	306.321	681.331	467.494	343.18	493.43	410.734	340.574	416.208	482.668	223.394	560.146	256.981	451.25	165.195	245.194	127.621	183.666	211.113	296.936	178.085	171.447	172.4	276.929
	Solyc10g005560	482.959	453.538	357.165	427.367	291.369	259.833	308.44	251.428	0	0	0	0	0	0	405.827	511.734	207.947	203.687	207.101	343.009	265.516	207.218	307.14	312.862	567.926	510.92	555.9	551.707	511.368	553.707	522.603	522.236	547.854	402.998	264.863	470.521	291.046	416.079	291.975	352.498	295.654	466.288	278.471	332.452	339.022	339.959	263.377	333.228
	Solyc04g077020	1256.62	1502.56	1267.3	1298.66	241.988	312.998	106.115	275.8	624.245	877.16	513.346	687.148	797.763	389.478	1105.25	384.363	91.7847	137.364	69.0894	55.586	102.55	91.0186	71.0822	75.6102	232.368	206.695	235.028	82.1099	83.4893	111.542	90.1668	114.228	96.1414	679.677	847.014	715.984	823.66	837.648	798.849	765.179	1020.69	1296.98	801.585	506.922	815.312	1238.73	951.858	572.224
	Solyc06g069520	430.34	455.632	525.486	491.254	390.841	412.223	436.919	398.638	310.968	201.514	500.106	174.199	115.764	450.144	267.839	406.508	349.729	278.563	382.976	497.229	278.85	263.747	286.146	351.83	364.324	316.856	296.061	623.744	525.022	590.552	576.131	503.201	493.974	343.185	312.917	320.931	291.706	326.102	274.907	262.383	281.973	210.428	346.252	407.658	317.727	269.449	322.876	356.435
	Solyc02g092790	241.602	229.626	335.309	452.271	248.222	365.761	257.876	595.793	39.5029	169.462	38.9193	296.778	474.638	88.1734	48.9319	39.5351	65.8566	577.69	93.9904	247.936	31.9343	43.0029	5.35219	36.9147	59.106	67.8097	128.599	12.2081	22.2686	25.3364	26.2978	27.7057	33.3121	270.682	293.712	367.649	385.898	202.926	281.835	375.913	725.864	303.324	248.354	164.39	327.272	209.704	416.823	221.049
	Solyc03g097900	355.596	369.165	340.041	390.998	317.01	326.327	260.71	301.421	84.22	111.89	128.389	184.869	192.834	101.974	282.28	173.511	122.426	165.462	104.965	147.94	96.7509	125.083	24.0698	174.894	270.452	296.365	310.545	488.391	418.493	510.535	365.042	343.629	368.531	600.437	679.494	611.014	666.118	498.094	627.502	634.874	705.541	706.477	730.179	736.729	704.22	526.314	693.131	605.531
	Solyc10g081510	612.326	507.551	535.511	674.19	234.146	240.639	210.797	214.442	138.785	159.767	196.38	183.269	243.476	159.479	140.814	142.376	32.1063	139.505	42.3189	44.6236	36.9994	66.3069	3.0371	64.3365	172.243	151.651	158.341	72.2112	76.519	97.2312	95.6017	90.7492	93.9562	633.565	840.465	798.654	776.535	615.646	791.92	846.954	1038.68	941.824	789.455	449.246	875.331	1008.04	760.182	492.223
	Solyc06g083360	896.342	1017.08	1130.07	1007.24	305.601	308.077	286.079	368.474	0	0	0	0	0	0	662.071	539.549	436.57	344.52	485.682	380.479	339.414	362.759	472.983	356.425	711.168	657.469	701.38	783.202	726.357	733.042	608.227	666.592	629.959	382.093	340.661	359.998	325.394	401.173	343.604	303.872	280.645	573.997	372.564	407.883	368.922	784.38	311.924	407.586
	Solyc09g075130	327.67	324.67	291.512	294.998	318.825	312.679	318.664	274.056	1093.76	1015.5	2234.34	1478.56	1462.61	1779.85	624.379	521.511	293.82	237.178	287.155	280.557	135.24	165.431	101.59	222.526	313.714	317.012	372.342	395.67	365.503	464.196	372.597	356.333	376.456	325.397	301.333	358.023	275.743	303.751	290.809	347.383	271.941	253.994	303.061	367.166	296.537	189.41	284.328	354.722
	Solyc10g081190	372.736	410.708	383.226	330.688	563.264	538.601	669.214	611.902	167.389	178.676	461.652	258.905	164.492	250.84	599.707	559.012	775.44	828.589	669.776	672.72	659.839	686.144	798.968	615.504	397.769	357.585	331.65	363.8	342.391	394.519	415.966	395.343	392.301	450.09	686.975	396.395	674.505	540.008	845.571	540.345	758.965	475.035	650.445	573.538	644.693	576.455	754.188	610.356
	Solyc03g078400	786.013	769.371	946.257	872.067	744.26	727.158	672.294	693.164	149.263	121.32	205.584	302.964	195.077	144.517	633.726	433.044	432.979	464.589	338.319	157.959	244.283	318.376	79.7683	364.105	233.758	234.206	175.461	343.41	361.542	369.99	345.941	359.336	310.79	678.832	710.752	634.154	695.479	724.576	796.382	709.881	804.171	1024.72	651.005	676.281	647.126	1068.16	743.136	607.161
	Solyc09g009260	810.82	912.77	1052.33	936.367	789.039	883.889	913.033	842.579	9.93924	12.4929	47.1318	20.0647	13.43	16.8334	27.485	89.316	837.004	1187.81	912.446	590.611	515.02	559.913	234.73	635.034	38.5129	35.6478	31.2521	61.0098	53.8331	77.2544	59.6634	45.2656	48.4791	367.64	578.487	365.449	525.582	366.586	500.42	324.045	471.853	592.074	605.187	306.947	517.52	451.454	507.116	340.24
	Solyc10g008870	418.227	437.696	363.858	371.783	476.9	457.547	501.205	303.699	0	0	0	0	0	0	499.356	485.835	123.641	113.709	116.527	222.681	86.8033	82.6481	102.342	155.905	827.997	749.793	634	927.305	808.18	918.953	896.472	816.676	825.485	428.304	346.015	410.541	360.672	421.47	357.654	361.251	337.964	333.473	350.817	412.815	348.786	299.731	386.954	368.092
	Solyc01g109895	1298.46	1720.61	1972.16	1645.41	1.60269	0	0	0	0	0	0	0	0	9.26908	21.8819	20.2762	0	2.00491	2.58595	1.36811	0	1.74391	3.41746	1.91723	1.55562	0	1.51067	11.1264	7.40484	8.44083	29.3686	15.4665	15.1271	1855.98	1691.02	1088.3	1334.98	1951	1684.93	812.561	966.959	986.088	1750.87	1110.79	1846.44	1323.86	1639.74	1267.05
	Solyc05g050230	477.804	531.98	461.277	463.515	601.42	504.609	563.631	386.483	0	0	0	0	0	0	510.104	526.756	190.359	254.95	265.76	201.969	97.7445	108.965	100.309	123.566	583.638	510.444	347.892	644.359	605.874	676.034	631.773	673.63	606.063	368.123	390.851	393.342	322.344	320.971	397.285	275.89	365.243	333.613	365.67	399.142	335.188	502.912	383.773	337.997
	Solyc01g006820	518.179	457.523	590.093	666.04	92.1175	71.412	92.3988	124.465	0	0	0	0	0	0	368.216	221.472	13.0717	12.804	3.30294	0	0	0	3.96817	0	110.06	83.4718	118.1	47.7397	62.0261	42.8177	52.9789	66.3176	56.5114	391.4	183.591	283.884	232.045	285.378	120.576	151.842	279.45	108.854	137.485	175.615	198.619	200.541	236.865	193.808
	Solyc07g008720	449.045	498.103	497.65	535.877	378.257	426.658	383.78	287.78	98.2635	158.422	213.783	160.906	202.025	106.276	218.371	215.849	392.75	319.64	406.187	630.403	286.358	278.862	336.898	424.01	304.309	300.359	362.435	350.004	311.443	367.991	296.095	273.113	298.283	599.083	733.067	638.819	645.837	531.527	591.248	642.332	664.863	506.418	722.962	600.903	744.108	423.617	624.841	528.767
	Solyc01g079880	269.074	273.277	370.112	243.129	1064.99	637.039	890.483	380.875	218.884	144.276	518.204	275.491	103.853	295.058	942.121	356.905	1007.54	929.609	1221.33	1290.45	576.732	598.296	224.563	647.764	682.028	635.426	468.97	613.325	775.722	571.482	549.971	566.391	435.363	136.066	331.92	179.566	298.533	179.619	604.818	209.829	332.598	789.549	247.955	118.713	254.92	984.902	331.479	319.029
	Solyc11g006460	396.03	296.868	356.263	338.785	755.995	770.715	582.726	885.229	205.823	214.67	445.147	485.523	235.98	236.784	1203.87	575.503	794.381	642.136	968.755	410.992	333.462	393.649	196.393	425.207	385.748	413.732	421.957	656.465	659.462	672.917	778.568	857.788	709.292	884.768	806.163	793.744	795.101	809.338	839.155	740.822	781.555	999.909	908.542	1179.5	771.592	1426.56	907.484	1108.03
	Solyc01g104680	370.959	354.733	347.007	389.356	454.172	409.252	524.396	590.143	87.3159	104.853	138.855	76.5344	113.476	63.6251	184.747	134.71	258.327	271.381	361.203	209.628	172.373	183.991	189.2	263.248	121.457	106.946	98.149	138.921	132.907	149.106	125.604	112.186	111.263	263.349	400.214	300.804	362.053	278.666	351.505	340.109	362.585	314.22	333.34	266.279	392.788	270.382	327.361	262.439
	Solyc06g075810	732.637	848.602	698.435	736.878	443.507	502.798	480.904	563.546	130.679	115.263	115.275	96.0808	106.418	101.859	293.295	251.402	276.922	205.917	192.357	301.099	181.818	243.971	185.727	177.067	513.183	612.56	573.208	575.196	510.937	596.276	588.134	530.915	606.243	239.287	308.762	298.5	327.308	219.307	309.987	288.501	371.807	348.96	336.417	331.292	350.66	329.607	342.905	256.983
	Solyc11g072450	419.119	344.663	309.588	398.248	314.927	335.977	311.9	314.193	109.119	118.544	164.726	111.073	151.016	118.105	206.595	312.795	289.019	285.927	276.356	303.762	241.497	270.107	263.65	259.629	266.63	280.09	269.018	303.933	262.884	332.954	276.441	275.918	269.972	297.903	376.819	423.637	364.57	319.189	322.18	411.017	341.062	258.252	389.325	321.881	437.377	214.588	338.911	297.786
	Solyc11g007200	226.01	171.421	187.725	203.369	99.8045	172.449	128.147	241.524	211.234	306.088	545.694	170.839	34.4034	164.647	730.121	736.163	138.56	111.808	208.625	165.73	396.206	493.827	204.827	423.712	357.1	352.784	385.193	416.155	378.524	464.922	556.149	396.672	455.538	566.171	216.77	449.482	236.267	572.11	262.88	511.89	228.605	86.1729	271.519	425.957	257.645	84.6247	274.87	254.316
	Solyc09g098540	519.894	594.659	708.534	639.087	264.165	350.39	277.378	440.355	239.92	262.038	152.7	273.983	301.936	243.872	277.689	85.0425	40.4667	61.0485	20.3535	34.1614	26.9722	29.1025	2.78576	17.0321	255.709	253.287	234.355	83.7182	117.917	113.931	89.4737	93.5807	92.6247	444.069	725.394	535.196	759.943	433.206	777.04	584.379	906.43	715.603	613.149	390.837	777.084	944.091	716.611	472.682
	Solyc04g077230	485.605	720.55	360.137	297.09	4.25975	9.08126	16.9654	2.22001	0	0	0	0	0	0	53.085	726.748	243.451	951.191	391.082	404.534	2158.64	2224.85	2231.16	1577.98	4160.44	3693.8	3923.33	2663.89	2839.47	2501.58	5600.45	4404.29	5519.8	355.897	344.421	517.061	432.308	593.775	524.692	545.059	572.39	479.803	336.434	579.377	464.524	390.151	601.646	751.837
	Solyc07g042550	159.896	131.471	172.993	145.694	49.1537	51.3509	41.786	35.4943	4.6198	2.56782	28.0314	8.88846	2.9253	5.8557	26.0035	156.827	84.9154	216.82	157.064	74.3877	217.907	307.247	56.1466	614.175	10.7514	9.96517	9.48287	62.7335	42.8978	71.3924	37.5847	43.7383	34.2312	198.256	360.445	189.762	367.886	302.568	437.736	264.411	342.352	333.923	323.075	193.06	290.812	310.463	420.642	297.01
	Solyc11g072190	843.613	873.502	895.165	919.739	320.87	324.86	276.835	290.138	169.328	166.925	244.365	241.543	212.634	199.118	483.111	298.276	273.194	269.301	238.627	317.941	172.958	192.926	217.831	255.291	235.041	219.154	260.352	379.071	337.72	374.054	298.693	279.391	279.144	478.429	663.694	516.551	585.395	434.057	589.634	531.326	617.616	508.49	683.659	552.396	625.172	384.767	592.998	488.773
	Solyc11g010390	764.193	689.168	1022.55	1028.01	27.4764	19.2167	20.6174	24.9036	30.1953	17.7554	86.2498	29.6011	18.0322	82.3755	22.5411	36.866	42.5286	70.9857	53.5856	77.5026	64.7021	64.9946	71.3253	67.6431	187.126	221.307	169.928	199.312	248.899	174.483	192.023	168.542	219.738	434.332	856.959	644.371	900.607	456.357	900.89	716.302	1086.89	598.005	868.153	478.729	778.365	476.117	1140.07	471.452
	Solyc06g075960	570.061	561.158	465.938	425.026	87.6725	105.656	79.1993	113.089	1373.02	1063.16	2302.56	1474.35	1219.73	1562.86	613.932	238.521	720.858	566.548	1261.11	446.779	1059.56	989.73	1342.78	2057.71	332.957	316.107	392.57	286.66	320.184	325.405	212.102	254.379	228.227	403.717	413.129	443.949	343.172	344.736	365.63	437.008	426.88	609.087	463.217	407.663	420.533	615.276	364.369	438.545
	Solyc10g007650	1073.51	1336.98	1155.58	1024.94	908.518	988.74	825.73	755.75	0	0	0	0	0	0	1039.39	857.369	457.423	387.948	312.913	458.612	487.19	437.253	677.362	473.742	358.755	312.318	611.922	451.467	365.573	383.517	299.473	283.137	295.942	1032.39	843.735	776.823	871.417	1125.82	818.744	771.539	813.736	1452.72	961.024	1096.67	917.619	1401.89	831.113	990.884
	Solyc01g086960	172.678	173.563	172.6	204.893	253.264	280.996	208.727	403.91	116.375	35.9366	152.437	69.8973	34.1704	152.034	235.394	647.485	369.074	916.319	437.26	580.484	539.094	553.689	207.338	389.133	485.689	532.742	554.729	319.866	417.204	333.601	493.742	455.885	534.251	318.622	266.947	393.976	428.438	338.355	368.046	455.274	611.577	463.145	273.126	390.157	294.056	388.889	357.619	607.097
	Solyc10g077010	620.596	673.281	631.695	699.506	317.828	307.257	320.703	189.275	101.713	98.072	136.424	98.8442	97.9545	100.652	216.107	405.607	259.83	223.451	208.121	227.043	171.876	160.336	240.269	171.982	165.009	155.288	124.137	265.657	214.781	270.923	229.726	217.761	216.507	387.777	564.771	485.645	573.602	393.371	571.478	532.368	624.144	763.799	556.624	420.165	545.611	645.618	570.015	450.789
	Solyc02g079750	355.451	324.494	366.759	350.73	72.8192	107.15	139.898	171.622	16.7869	18.7348	91.2664	16.2215	10.9363	2.80385	57.0913	149.623	120.099	82.9712	60.3187	28.5068	145.252	130.209	235.024	92.8437	44.8945	49.3378	45.2137	251.092	141.18	312.246	102.97	89.6485	99.0384	263.719	230.514	340.381	260.778	258.641	230.289	243.982	274.87	274.329	242.111	254.455	247.71	309.7	246.363	256.153
	Solyc07g008560	14.2014	15.2735	7.30302	12.5583	0	0	0	0	4.05246	7.2276	30.0887	2.58685	4.19681	22.5738	35.1009	76.3923	7.63056	6.83798	14.8441	0	3.8426	4.62747	0	2.31756	36.1147	41.8325	42.2053	126.717	94.3727	119.86	98.2457	107.547	119.887	106.735	46.1371	45.1927	51.7875	75.4248	25.071	76.69	33.0178	36.213	52.0825	52.5524	76.8922	49.8039	31.7756	95.3953
	Solyc05g005160	51.6582	50.3917	33.3258	47.3897	33.1528	47.8819	28.3212	31.2503	6.00053	7.80481	8.97648	8.65289	9.07941	10.4104	17.3707	112.675	58.8161	73.5693	138.801	77.3335	157.065	163.902	125.123	199.905	14.0702	11.1756	12.5844	30.3711	19.8553	38.8139	18.5001	17.3913	18.1206	155.203	211.652	193.676	222.446	159.424	198.986	152.542	186.433	143.996	148.376	71.2409	164.24	123.682	166.231	94.2026
	Solyc03g082570	659.987	800.076	742.37	874.135	165.868	219.714	182.843	153.42	222.788	205.049	346.124	194.98	265.039	231.537	151.351	160.441	256.222	222.27	236.559	210.686	284.483	230.716	396.635	306.342	161.399	151.276	198.477	243.292	200.289	268.08	202.723	172.089	176.82	315.994	507.138	395.72	465.755	281.896	438.081	323.667	469.679	343.14	443.269	391.071	443.017	242.462	421.683	375.744
	Solyc05g052800	408.29	452.712	505.725	500.678	297.108	347.07	249.587	325.794	318.239	351.186	437.904	336.277	378.276	335.959	364.582	304.718	530.434	330.56	472.9	627.363	373.955	335.147	425.602	438.625	349.187	352.591	400.131	572.573	470.417	567.075	464.725	434.591	459.055	433.553	471.102	519.196	429.276	390.439	382.785	468.241	450.928	492.846	496.993	594.577	563.302	353.835	442.772	522.338
	Solyc10g079860	2.79553	14.464	0	3.01836	1.55295	3.96575	3.78373	2.66603	9.89667	17.327	64.1955	11.1827	21.2086	45.472	16.6545	167.221	49.8744	79.5357	24.1136	42.8105	10.9729	11.1327	4.32074	6.41096	16.0107	28.6164	38.073	135.845	84.0493	146.777	115.035	89.6197	102.963	1.80518	4.33585	1.9104	2.38774	2.94515	8.51414	2.25593	3.71668	3.48865	1.70856	3.62285	2.5434	0	1.1409	2.26335
	Solyc01g097020	1779.08	2191.94	2341.82	2106.04	972.351	1202.1	989.211	1152.19	0	0	0	0	0	0	753.426	1005.78	643.783	576.179	561.499	1581.42	537.886	378.663	972.201	555.061	330.181	234.886	468.603	341.944	294.936	318.726	292.888	280.366	260.018	1058.38	830.395	889.281	879.041	855.473	609.97	601.498	646.57	710.025	776.182	915.48	993.093	1079.1	669.237	866.644
	Solyc05g050120	178.992	190.579	116.849	141.604	40.3917	66.3325	37.7116	60.2704	130.945	134.781	508.945	85.6712	111.205	154.675	501.94	778.369	98.3628	278.289	119.313	113.6	335.865	484.455	202.392	429.96	179.972	183.283	152.137	402.661	332.25	493.789	387.907	364.819	386.476	322.061	392.731	341.006	381.785	250.693	277.485	351.947	380.998	322.008	293	271.095	322.032	431.186	309.04	356.267
	Solyc01g011000	438.075	444.667	414.502	467.299	333.361	439.775	419.925	380.261	167.75	121.668	320.357	161.24	180.365	208.355	290.319	386.342	273.629	297.015	275.385	270.931	200.88	255.955	116.793	317.469	236.439	224.523	226.44	410.819	351.88	429.803	332.352	269.668	291.67	493.489	525.371	473.564	515.092	457.061	475.232	454.379	458.944	690.672	495.337	519.546	480.552	552.398	465.987	486.678
	Solyc05g055160	282.522	144.967	179.883	186.155	879.772	854.111	793.357	1176.58	272.208	175.252	664.508	508.796	177.209	364.272	1594.22	620.379	925.873	597.781	859.823	892.442	270.489	428.21	22.6513	630.431	601.824	604.443	521.096	1054.38	1027.98	1084.92	1058.35	1103.25	1008.93	440.529	527.725	436.061	473.276	521.122	572.368	486.396	431.727	618.751	672.805	684.55	481.04	729.505	598.861	731.609
	Solyc04g074300	462.703	485.735	430.973	526.813	207.003	274.698	239.878	205.907	150.226	112.485	183.924	183.78	198.508	144.896	168.096	177.945	229.09	236.662	174.873	221.463	206.042	221.317	219.851	330.88	199.426	218.106	233.107	297.723	246.915	323.849	252.682	219.332	224.066	422.278	680.588	515.266	589.829	392.732	560.015	498.245	642.121	773.715	639.411	423.937	650.903	522.689	587.586	433.395
	Solyc12g096700	270.597	188.847	235.455	276.493	292.929	344.227	267.734	253.857	82.5171	170.175	167.904	200.378	212.565	93.232	183.324	243.357	305.592	258.925	245.487	286.658	287.088	279.15	364.883	347.309	209.091	230.863	303.106	364.847	282.091	388.056	284.199	250.779	278.788	383.328	444.747	474.741	389.658	344.625	345.326	408.392	370.282	418.27	459.311	451.38	488.499	264.067	393.588	372.554
	Solyc09g011670	130.641	144.521	137.586	146.663	7.17154	8.93503	5.71244	6.76311	15.4018	18.6306	54.3451	27.1777	32.1084	39.6165	59.5821	159.133	64.7669	84.972	133.07	40.2293	152.73	150.495	164.241	79.2536	80.3213	76.8509	94.1893	136.901	95.5733	149.828	110.385	95.7219	101.379	291.114	161.432	194.853	169.965	209.592	112.211	175.172	178.525	90.2619	136.136	133.268	172.976	119.872	195.6	171.97
	Solyc01g099410	397.712	467.648	287.466	389.614	44.9028	34.8099	13.247	58.3593	56.317	106.687	70.4798	156.488	203.688	166.504	137.012	42.2455	100.71	95.0068	77.8177	99.6119	68.3725	57.3043	50.2916	91.957	101.059	129.8	197.898	60.8104	57.0019	84.2031	49.4337	41.705	51.0467	330.618	470.252	553.312	398.919	250.154	377.522	520.176	474.835	530.879	490.613	480.814	517.059	283.952	389.143	485.253
	Solyc06g150137	513.162	595.215	572.673	598.234	197.108	236.63	226.418	253.103	52.0394	47.7585	123.877	51.5996	52.2723	288.403	28.2066	443.137	84.9046	123.435	143.011	87.51	565.965	534.582	654.892	406.989	64.0728	35.015	51.2717	57.023	38.2951	70.1114	102.376	103.671	97.7004	456.694	510.875	494.443	611.347	423.813	589.965	394.101	669.965	553.335	529.819	567.464	538.66	1011	656.829	674.818
	Solyc05g056390	551.436	601.016	693.217	824.623	816.058	779.754	769.478	371.964	373.226	410.426	769.632	518.887	596.817	661.166	117.472	66.9425	487.243	368.683	340.436	302.088	578.289	445.805	765.636	385.238	94.2025	90.0472	101.037	186.197	151.838	221.118	114.144	96.3088	109.673	182.745	209.176	245.417	186.096	159.463	175.326	209.174	185.601	268.937	185.071	155.311	231.557	209.702	154.188	172.453
	Solyc06g075190	775.701	909.613	1092.92	767.143	41.9237	37.0143	27.8283	27.918	0	18.3696	55.1147	42.8751	0	85.2251	191.966	854.269	174.754	188.657	223.601	228.641	564.534	506.864	642.921	465.294	755.193	794.531	804.968	701.449	819.303	687.563	974.309	818.446	1115.27	330.27	294.368	275.682	276.44	269.419	279.42	268.931	342.266	202.385	274.639	333.324	313.921	249.901	177.313	334.38
	Solyc06g007520	404.193	473.991	354.602	444.936	237.422	314.067	266.138	218.933	70.7308	64.9613	109.337	70.2635	82.6015	51.456	155.251	191.165	269.113	345.666	178.627	200.755	313.519	412.827	178.875	495.614	149.813	168.513	203.443	216.61	177.854	237.004	205.525	164.523	187.252	304.542	466.757	379.667	428.312	304.874	460.09	442.486	571.101	479.563	463.216	345.072	497.191	276.651	459.641	350.893
	Solyc10g086020	432.38	531.124	408.227	478.472	258.624	318.203	243.642	266.292	227.5	242.475	394.945	306.82	315.269	304.071	387.856	310.705	457.251	370.107	425.646	483.418	382.303	391.038	588.046	484.708	290.579	296.535	339.649	521.361	424.383	499.568	392.951	352.668	388.54	526.389	621.774	561.954	568.393	486.571	529.63	521.057	531.271	719.386	605.5	534.52	645.831	424.236	557.319	479.328
	Solyc03g113730	1413.03	1164.53	1590.26	1144.15	381.835	255.529	378.495	381.892	0	0	0	0	0	0	1586.35	478.045	551.004	342.937	596.083	613.448	179.207	147.726	105.776	235.283	1292.77	1271.66	1059.74	1121.84	1143.12	1077.06	1378.68	1329.39	1262.99	863.915	715.069	814.769	679.647	798.344	839.477	891.485	709.333	740.552	847.452	988.076	747.847	896.42	856.19	826.199
	Solyc04g011510	639.449	602.516	504.181	553.937	194.246	186.224	183.333	191.938	140.827	143.229	156.382	145.886	176.37	144.501	284.956	238.059	251.385	298.884	345.512	157.635	180.551	205.726	94.2861	167.099	220.809	215.6	243.483	217.446	207.109	220.975	180.967	178.4	188.354	426.626	504.799	529.32	531.01	425.001	464.165	408.011	501.365	595.151	602.563	584.516	551.864	479.582	527.918	457.054
	Solyc03g098050	182.829	168.972	115.164	146.084	120.732	114.231	137.362	150.971	111.442	84.6986	182.79	88.4396	74.9064	147.531	323.664	453.353	164.492	258.334	205.821	352.333	135.54	134.588	216.626	163.833	497.828	507.234	553.603	316.953	402.937	345.292	444.241	391.799	469.809	351.594	249.911	489.871	285.438	318.029	231.237	383.785	295.672	453.262	277.428	429.921	353.456	466.964	255.524	525.966
	Solyc05g005190	297.706	301.583	270.235	304.79	237.951	308.22	253.112	274.97	90.6908	94.6189	115.658	85.3499	96.3049	73.5169	215.361	267.387	144.673	207.665	190.685	167.59	299.684	269.44	421.274	270.868	209.869	195.862	226.084	140.838	126.846	167.314	154.084	140.022	142.688	336.563	468.855	400.174	477.963	394.519	486.194	428.984	464.719	662.335	437.585	329.97	423.799	602.72	488.263	391.564
	Solyc09g009020	1221.79	1149.43	1134.19	1292.85	347.015	553.214	316.798	465.479	84.6193	83.1985	136.274	88.5673	85.1109	65.3919	200.565	200.19	552.691	595.195	1080.97	174.529	468.268	482.515	641.434	550.008	122.835	123.445	118.174	128.158	115.317	139.673	106.756	98.5192	106.274	453.576	859.658	574.388	769.043	463.696	718.092	554.942	633.252	1026.17	965.091	557.757	799.786	597.569	801.436	463.654
	Solyc08g077900	90.6255	70.323	249.896	78.9333	0	0	0	0	8.65186	5.01478	75.2297	127.224	1.69094	10.79	9.27205	347.987	27.8227	15.1955	25.9051	2.25414	5.66416	4.02267	0	1.05296	0	0	0	4.96134	2.22192	6.68126	10.1554	8.59067	8.36203	269.01	487.719	208.692	605.286	452.455	450.378	188.566	241.171	479.084	451.553	202.034	375.742	662.746	661.928	353.307
	Solyc10g047650	629.195	661.571	633.6	698.536	326.295	422.667	417.971	389.656	149.883	121.474	161.378	129.067	110.925	197.204	117.09	193.515	197.994	251.235	203.407	243.298	241.756	232.155	115.085	437.216	226.139	263.417	265.757	318.186	294.896	358.031	263.879	250.695	255.984	417.383	505.442	438.953	467.248	456.193	506.78	530.99	597.415	713.122	566.161	517.195	523.986	512.8	624.936	444.855
	Solyc01g109390	223.972	405.021	1968.2	306.519	0	0	0	0	0	0	0	0	0	0	0	0	0	0	0	0	0	0	0	0	1.24955	0	0	0	0	0	0	0	1.68312	102.285	78.8441	111.739	59.0396	54.2797	59.6333	62.6713	89.7896	53.5034	48.7462	61.0703	74.0455	65.5058	35.2826	75.6979
	Solyc02g094200	526.464	551.588	627.815	594.652	434.804	443.427	502.261	520.036	385.875	399.21	880.404	326.516	436.621	337.709	241.88	238.999	309.633	351.871	365.888	597.639	263.135	261.439	59.9428	466.589	299.307	312.474	338.61	320.953	294.382	354.796	367.24	318.376	329.743	291.01	352.347	346.706	387.407	315.974	363.425	418.302	406.474	348.097	372.614	363.31	372.054	291.218	409.961	336.497
	Solyc11g062130	651.16	575.291	638.896	692.299	758.505	844.097	618.755	841.453	108.697	143.431	174.526	308.374	253.442	166.449	615.421	609.274	188.744	449.07	273.731	275.02	265.549	412.006	41.2703	462.999	258.061	249.117	188.113	347.484	322.439	360.849	334.332	314.156	325.235	1065.05	1233.78	1046.49	1214.1	1020.28	1240.07	995.813	1330.71	1404.86	1307.95	1339.23	1226.17	1203.33	1348.4	1186.83
	Solyc05g047390	379.104	434.559	417.644	491.208	188.544	260.957	259.829	185.977	0	0	0	0	0	0	178.586	219.856	192.635	189.84	159.677	219.83	297.893	264.203	108.398	331.535	486.814	443.066	451.09	662.929	530.211	742.306	560.125	438.669	511.865	175.905	217.255	204.547	220.778	200.936	217.969	175.175	234.369	156.059	180.465	170.465	208.739	115.559	223.316	176.485
	Solyc03g112220	38.3508	30.7872	30.2775	43.1313	120.264	114.441	214.291	87.9255	140.756	177.358	319.278	124.187	45.8493	109.712	279.158	418.932	3.63963	1.42603	2.94289	2.43273	0	0	0	0	258.272	187.326	192.908	212.099	201.455	217.318	275.016	233.076	236.442	49.5261	22.6492	42.5075	29.7964	38.2727	23.8957	40.8166	31.7337	23.1449	30.4307	39.3451	26.9299	34.0343	31.4054	53.52
	Solyc03g096420	107.724	86.5545	190.296	53.6794	0	0	0	0	0	0	0	0	0	0	0	7.65143	1.74641	24.6731	12.4951	7.73358	54.4434	50.2688	17.141	4.94126	5.556	18.575	10.4471	102.602	57.3259	88.1277	119.617	82.5846	126.328	1048.64	453.272	1056.67	381.774	547.148	304.476	1144.26	1011.86	526.128	294.688	698.638	775.261	795.709	213.631	750.192
	Solyc08g014120	127.79	137.38	93.0167	119.746	51.249	64.9241	52.4381	91.6353	3.02681	4.57668	13.7315	8.90174	7.88756	7.07778	61.3818	118.92	35.3198	112.194	93.3799	37.3457	20.1089	17.6815	22.0498	17.4451	71.8398	59.3245	44.5412	106.786	122.608	92.0094	115.603	96.8774	102.331	195.253	92.9605	199.18	105.685	186.726	78.9314	182.005	97.0295	185.81	132.622	248.311	160.829	191.845	138.207	225.965
	Solyc12g056100	493.696	485.79	779.691	633.911	949.585	978.73	906.754	1063.67	133.996	143.342	341.028	262.718	166.276	194.677	343.185	157.919	549.718	276.739	212.977	378.303	90.4165	119.985	35.6626	207.317	245.629	255.367	243.663	279.03	274.277	291.962	283.849	272.872	267.524	363.316	360.168	330.753	363.939	405.78	369.58	473.04	391.149	393.591	333.021	399.349	307.138	418.112	393.217	366.868
	Solyc05g053670	484.682	555.715	495.806	557.83	193.996	259.398	217.264	208.482	121.73	122.715	147.999	171.539	190.422	127.994	178.803	176.408	254.904	252.03	177.76	340.982	273.772	263.331	343.584	359.036	202.902	218.779	274.047	292.209	225.523	299.027	242.936	213.486	235.313	492.473	583.7	510.456	537.074	416.594	496.692	504.483	540.976	801.344	576.867	577.593	619.115	505.344	515.666	497.337
	Solyc01g016470	311.302	363.601	308.039	395.947	100.29	114.576	102.777	75.1912	568.601	409.406	873.492	509.633	682.06	773.839	114.105	146.488	94.3771	118.856	84.0323	122.033	105.674	105.298	139.498	179.608	148.696	132.126	154.211	240.431	187.966	270.894	173.01	141.464	172.466	168.968	204.168	221.795	148.998	164.402	134.27	185.552	142.702	162.032	195.206	136.736	195.21	131.328	141.705	144.028
	Solyc06g069090	370.249	367.373	235.316	302.202	194.663	261.849	242.576	181.103	99.5621	108.692	196.778	126.845	169.206	99.3823	251.543	254.852	278.264	293.191	220.811	251.117	201.66	276.372	83.0391	377.606	191.072	197.366	260.371	313.912	275.535	340.169	267.373	233.606	262.4	446.073	506.845	486.804	454.898	418.419	452.035	415.454	456.22	494.067	469.766	410.265	503.752	379.16	453.059	415.507
	Solyc06g073800	323.345	268.111	200.676	253.54	124.267	147.534	135.482	102.108	212.707	219.192	220.785	220.293	237.589	179.561	198.135	210.867	129.601	156.148	109.255	200.329	151.419	169.663	226.428	164.142	322.55	357.326	344.37	369.441	303.356	389.317	340.864	297.683	318.8	317.568	468.671	385.087	402.336	321.161	377.691	361.568	381.929	515.714	476.418	345.066	491.553	326.557	403.16	368.291
	Solyc01g095150	451.767	362.044	361.639	504.213	251.849	306.543	298.798	569.735	30.9611	17.3956	206.211	26.8688	17.8557	82.2888	174.589	948.797	118.21	601.834	194.914	536.362	307.044	296.994	353.342	199.134	691.703	623.752	834.018	274.077	400.154	348.711	665.381	693.66	746.699	693.597	676.812	1079.93	937.204	997.084	530.428	665.334	922.579	1019.04	548.564	845.769	653.625	819.403	725.234	1364.44
	Solyc01g110390	348.533	305.732	338.945	362.222	333.334	394.304	398.017	359.833	1163.82	842.035	1599.09	899.856	1039.47	1053.46	217.863	236.519	212.854	205.855	160.422	153.896	137.404	164.449	183.512	180.486	274.766	293.896	286.385	323.176	286.835	349.114	331.522	305.627	324.775	320.188	266.746	323.897	283.395	287.259	270.859	333.781	296.935	347.497	315.67	327.137	283.502	269.606	327.599	280.972
	Solyc06g069070	121.752	124.967	136.178	128.847	1.19024	0	0	1.2406	18.8508	0	0	0	0	0	40.3625	0	3.04016	0	0	0	0	0	0	0	9.39845	11.7664	10.4853	2.31759	4.21342	6.47422	2.78943	4.83738	5.32805	646.277	172.108	108.879	146.031	1290.34	194.65	586.733	230.024	212.891	139.236	69.2986	165.193	29.243	308.891	226.751
	Solyc03g118040	203.925	159.506	204.784	236.26	375.459	326.157	435.122	262.124	53.1192	82.1652	156.393	47.8196	78.3909	108.068	93.5605	216.436	58.0198	171.667	61.3456	63.1124	62.7964	102.346	7.48125	112.561	72.0264	77.3035	72.0853	153.361	109.237	185.832	99.0242	75.0078	86.0259	281.065	335.324	292.548	323.602	311.745	307.23	336.892	332.226	323.961	311.85	264.917	363.528	325.065	282.359	277.401
	Solyc03g119360	314.521	304.133	247.118	341.84	213.049	277.278	232.914	189.4	86.5757	88.0645	145.6	131.937	125.11	90.1803	174.193	202.897	190.996	302.916	160.501	261.31	204.1	254.509	48.7947	360.071	151.216	155.622	189.004	205.867	171.983	225.33	180.804	148.446	166.347	386.613	479.751	491.199	443.068	373.64	435.223	422.516	423.546	493.884	486.46	381.412	510.949	315.259	460.857	396.149
	Solyc02g080200	405.82	413.317	515.942	388.477	0	0	0	0	139.615	208.421	76.9579	63.0997	125.277	183.103	57.3413	0	0	0	0	0	0	0	0	0	2.64173	0	4.1282	0	0	0	0	0	0	359.019	229.561	277.611	240.338	291.904	162.102	477.764	294.535	198.23	264.338	289.695	370.03	181.389	246.978	264.867
	Solyc10g007980	368.362	448.021	385.378	455.338	197.035	263.935	200.931	186.146	99.3064	110.16	159.544	113.089	124.074	96.1375	160.363	194.765	212.589	210.147	175.13	217.365	232.642	252.446	390.453	276.071	185.784	195.176	231.256	333.224	268.734	347.058	268.339	233.593	258.995	355.87	427.565	408.2	398.072	335.132	381.853	432.57	420.299	499.62	434.508	442.224	465.18	358.991	394.544	375.315
	Solyc07g015970	404.458	374.984	415.483	428.913	171.115	203.461	191.558	180.767	0	0	0	0	0	0	179.159	191.73	131.417	164.884	114.916	103.63	121.52	153.484	86.0635	116.18	408.393	340.837	326.889	529.348	431.513	529.831	445.316	412.654	448.587	248.328	227.167	229.291	204.762	249.665	187.88	156.464	232.728	160.969	237.478	210.205	211.68	157.494	228.491	171.641
	Solyc11g062190	775.706	762.753	779.612	911.152	230.641	287.771	188.339	257.795	74.4743	75.1463	110.176	91.5264	76.3859	84.2844	206.986	217.021	65.5836	200.538	79.8966	112.346	62.7937	91.6849	6.66565	130.678	162.337	150.862	175.183	327.188	310.014	352.345	249.699	249.552	261.255	450.27	651.251	495.133	605.412	446.823	622.921	422.804	614.801	689.577	631.736	480.316	607.309	546.371	586.343	453.572
	Solyc06g073790	300.634	250.787	202.936	257.333	160.031	207.426	169.294	168.143	101.216	76.3851	111.947	101.474	137.356	95.7659	194.014	181.51	205.81	214.011	190.706	258.318	203.053	235.348	224.021	251.375	190.377	202.851	221.36	269.292	221.777	277.187	227.959	205.557	219.764	361.012	468.612	402.753	393.494	332.393	373.365	329.461	368.771	533.444	490.198	375.641	509.461	358.702	406.978	362.575
	Solyc11g012110	372.785	342.133	267.683	335.13	203.761	239.841	223.079	151.257	155.084	157.914	231.086	225.891	196.264	117.614	183.401	202.226	314.459	320.736	263.222	370.878	325.887	343.34	229.846	445.098	167.975	160.977	195.97	250.003	202.127	268.009	207.947	180.422	192.889	365.222	604.363	459.434	520.965	331.982	469.316	402.564	444.82	466.078	556.662	356.179	590.535	359.097	435.381	395.646
	Solyc09g008280	931.413	894.68	1252.48	1200.48	120.376	137.313	111.562	159.44	111.338	138.023	199.897	203.925	196.484	196.719	185.109	264.03	13.9806	133.284	18.4663	52.0195	45.2666	54.5263	10.7864	30.5084	216.813	163.944	166	66.5477	70.6155	100.852	122.34	121.756	113.387	562.627	860.874	906.561	969.327	574.394	743.104	980.759	1202.35	1202.41	693.889	578.406	881.786	1124.72	750.145	742.019
	Solyc06g071530	1515.32	1870.18	1523.17	1806.4	14.1944	22.0077	30.1505	19.7267	0	0	0	0	0	0	734.91	1122.63	6.04266	29.5944	9.16108	4.03892	20.2978	0	47.6935	30.1868	204.482	166.987	323.238	215.587	174.086	176.9	175.402	162.859	165.721	508.345	300.304	433.55	305.397	344.938	281.971	317.109	111.45	345.378	300.882	793.056	235.526	91.2324	255.489	1043.07
	Solyc11g069430	2915.74	2848.46	4095.79	3501.52	710.086	733.883	446.865	781.548	370.504	328.019	382.264	460.546	357.993	317.995	997.402	199.485	349.057	111.585	90.7377	179.633	34.2357	29.5612	13.6924	40.8044	236.183	266.743	216.998	196.215	273.59	195.604	189.22	215.986	171.506	2128.04	1987.5	1714.47	1574.5	1397.37	2048.03	1264.2	1330.28	2115.48	2374.05	1998.11	1676.89	2164.3	1843.95	1356.03
	Solyc01g110530	217.725	191.705	231.774	228.249	142.027	149.016	111.168	105.451	442.448	374.231	743.415	370.923	298.183	578.744	161.187	213.616	88.2085	100.761	136.618	112.27	69.2757	66.8976	79.6531	52.1339	242.014	236.953	211.511	347.52	348.57	385.722	342.412	297.925	318.962	237.524	220.555	322.643	238.912	196.282	209.782	340.528	222.476	222.152	246.254	324.644	248.852	196.771	220.977	263.209
	Solyc09g065755	519.063	524.683	501.594	462.91	308.214	303.532	302.917	287.221	456.704	490.81	887.865	705.986	555.719	496.215	602.117	420.149	467.433	354.555	403.819	263.611	358.744	375.019	389.51	421.102	358.846	337.201	342.184	391.873	373.026	374.94	392.26	392.663	369.373	460.835	429.716	501.008	447.515	436.57	444.754	472.804	452.153	459.693	478.865	544.702	414.758	437.292	469.325	536.511
	Solyc06g075180	454.992	494.258	638.719	630.6	98.6407	134.578	88.4006	86.7575	135.171	162.323	183.67	229.532	262.65	170.408	220.709	194.447	141.1	148.996	90.3747	136.02	191.362	192.148	154.397	147.431	124.515	137.43	168.189	209.016	168.73	208.644	145.583	122.75	138.879	307.94	490.347	442.176	470.502	343.517	457.608	446.777	440.672	754.173	492.683	453.298	534.651	421.761	443.508	392.758
	Solyc01g107100	134.822	137.745	303.243	126.863	2.3015	2.97364	2.03693	2.66543	23.4642	4.73053	70.9656	0	0	29.2628	51.5004	297.744	760.148	631.961	903.118	101.506	3621.05	3545.61	3849.47	1373.55	78.7977	54.1627	89.547	80.4614	153.769	67.797	137.957	105.381	131.917	107.932	39.3768	103.677	88.4985	73.0708	64.3258	92.8304	177.244	92.992	37.2507	80.492	57.9302	126.214	59.3201	180.407
	Solyc08g083380	201.844	201.208	157.582	182.147	99.4552	202.588	152.977	117.247	0	0	0	0	0	0	159.507	221.583	206.731	285.726	194.779	207.854	338.386	385.109	273.365	474.801	268.266	279.136	290.731	574.917	384.178	619.12	373.762	318.263	352.877	171.621	141.201	270.559	167.575	172.125	126.431	232.484	153.486	198.945	174.47	203.706	192.128	160.413	131.016	209.332
	Solyc10g083970	257.106	187.139	274.428	254.048	78.6439	85.3536	60.2718	71.4541	32.6316	36.0629	64.0458	52.5435	47.7437	47.9967	90.5015	140.28	8.83249	35.6939	12.804	15.923	12.8849	15.4806	9.07035	18.658	109.918	103.66	112.428	53.6332	68.8869	69.7325	97.1201	80.7543	93.81	303.758	422.322	434.025	524.91	352.535	458.549	442.069	663.73	815.286	396.388	368.685	451.533	751.862	472.963	464.67
	Solyc10g049580	126.335	152.619	180.09	163.112	0	0	0	0	9.87336	10.4266	4.73987	11.3383	12.5582	12.0935	5.24513	0	0	0	0	0	0	0	0	0	6.31105	9.27163	13.8794	1.11718	1.77058	4.4839	1.27187	1.56633	1.54282	65.0486	116.987	95.8789	125.057	100.74	139.102	118.552	149.409	71.9781	105.063	62.6079	114.203	112.663	121.844	56.8436
	Solyc07g045350	46.8109	47.4345	25.9568	55.9199	15.2609	17.7754	16.0467	15.8276	3.5072	3.32741	10.6072	4.36851	3.09127	9.80916	12.919	50.1511	59.0521	46.35	116.527	48.0904	111.558	100.956	128.163	98.9394	3.19203	2.63884	4.19837	10.5444	13.4607	11.5469	9.30606	8.91299	10.0777	73.4361	78.9465	67.2909	69.7431	55.103	58.3481	48.0325	56.0103	51.0912	66.6912	46.1564	75.9094	46.0921	54.4129	56.6967
	Solyc11g005330	590.916	562.201	694.693	676.669	454.908	505.741	435.481	421.305	75.9408	74.4909	139.705	120.998	94.2006	79.7151	320.289	275.023	200.904	315.279	215.061	140.564	132.188	200.731	15.6096	259.607	130.442	126.111	113.386	210.625	196.988	236.016	196.446	186.591	174.05	592.644	735.801	620.093	695.348	675.195	752.258	651.244	774.913	901.622	701.411	603.668	648.93	859.973	793.391	542.674
	Solyc05g005710	192.667	188.689	173.352	172.594	412.416	399.069	420.944	422.218	0	0	0	0	0	29.3866	259.178	129.033	345.058	160.061	148.259	326.651	127.652	164.479	55.8353	201.234	280.99	279.394	285.723	314.677	335.435	318.532	267.785	238.083	267.632	263.317	188.202	214.15	209.205	216.242	191.351	307.206	280.362	191.314	216.746	183.812	198.332	182.121	218.825	227.322
	Solyc08g074240	325.955	310.058	296.925	321.318	199.041	215.342	174.921	199.135	148.81	158.763	264.783	216.988	215.08	149.676	231.646	225.871	275.01	249.103	250.317	260.379	202.204	240.904	151.515	243.183	184.179	199.757	218.957	344.217	294.75	352.89	285.901	260.076	266.247	330.554	480.883	392.751	457.102	307.158	435.808	420.209	452.752	359.424	467.242	468.523	511.637	271.397	441.653	376.944
	Solyc09g075150	172.035	137.472	112.711	145.684	257.821	278.697	270.047	230.895	167.933	129.075	248.732	209.416	268.569	121.715	136.998	150.6	155.938	189.028	113.665	251.988	155.49	211.957	37.8943	216.52	205.959	224.637	241.741	306.29	253.532	326.757	272.428	237.932	266.137	208.334	213.281	233.927	189.729	197.824	187.949	230.868	195.573	182.246	226.301	190.184	246.768	130.757	191.648	199.435
	Solyc09g009640	311.362	324.124	319.627	328.452	102.912	120.917	115.56	84.5471	15.7052	15.8314	15.8331	73.9016	122.779	97.9321	221.815	227.704	91.7282	99.2365	101.359	151.448	80.4799	81.6521	71.4848	123.109	347.933	374.396	331.469	424.13	364.836	469.107	398.331	376.746	384.107	283.679	268.016	326.693	250.182	334.25	247.557	207.479	262.842	224.132	251.356	244.353	260.483	215.039	267.771	217.08
	Solyc02g064670	234.539	231.212	195.977	230.882	258.053	334.132	270.829	255.201	277.701	198.693	416.027	280.994	313.755	284.571	170.133	219.917	241.953	228.848	183.721	283.693	185.497	195.438	239.852	237.85	249.335	239.231	267.695	302.238	253.031	318.441	265.22	242.618	254.567	209.402	232.831	246.567	219.124	213.708	207.248	239.135	250.772	328.952	236.776	225.39	265.896	180.336	221.757	217.369
	Solyc06g009970	399.02	370.434	409.083	466.257	408.113	520.087	395.028	359.322	167.464	169.833	239.691	204.169	211.88	128.89	260.26	187.474	192.172	274.767	138.426	216.221	127.797	186.435	77.4568	289.411	154.803	157.487	148.415	248.578	224.188	269.057	218.641	192.566	199.695	441.405	595.577	474.343	577.565	447.004	599.638	672.937	751.485	705.414	561.427	433.222	577.288	531.413	592.042	439.664
	Solyc10g081370	266.822	312.358	212.663	273.435	189.407	181.116	211.795	162.344	0	0	0	0	0	0	217.5	233.773	131.072	151.35	83.4703	321.943	311.418	205.189	284.671	347.355	563.203	605.131	632.907	708.879	544.264	723.405	529.605	517.164	527.486	280.498	235.78	276.041	226.999	256.344	204.106	221.341	193.862	179.092	259.627	206.25	283.705	125.597	203.209	213.584
	Solyc04g074570	247.899	132.751	153.516	208.555	113.435	119.693	143.9	85.3919	0	0	0	0	0	0	407.52	389.933	70.4231	82.7767	58.9756	75.3133	13.5176	13.7145	9.77292	45.2323	158.224	127.18	203.282	197.811	187.412	203.064	155.847	133.943	133.356	343.151	333.897	369.309	322.722	295.049	306.783	312.843	280.018	304.646	320.387	310.157	305.727	280.267	314.828	264.674
	Solyc06g072120	420.944	432.16	358.409	443.844	221.429	267.718	253.474	184.791	92.4619	104.502	162.17	117.108	154.189	95.3223	162.373	195.273	213.905	245.342	183.109	285.204	205.193	233.106	192.5	327.605	131.587	127.597	144.961	186.699	147.174	209.86	151.073	124.415	135.4	396.054	487.931	444.547	451.876	382.159	434.495	408.126	489.462	577.291	473.72	336.412	495.491	439.173	437.904	354.969
	Solyc01g108350	3.52797	6.793	0	9.84931	0	0	0	0	0	0	0	0	0	3.10844	0	66.9336	0	0	0	0	0	0	0	0	0	1.47129	1.35934	0	0	0	0	0	0	44.7525	14.0726	14.9445	22.5027	30.2558	21.2513	16.1703	18.0299	17.8988	10.4721	23.3748	31.1922	13.0593	17.3735	34.5063
	Solyc03g083996	93.6384	163.663	92.4724	76.1487	1.30192	0	2.07407	3.16636	1.54908	0	1.56169	0	0	0	0	0	4.01823	0	0	1.11136	5.5852	5.19434	2.69199	12.8055	0	0	0	0	0	0	0	0	0	4.9507	5.50882	13.9599	5.09295	1.76237	8.94665	53.3759	36.2428	8.81119	5.53418	8.62579	8.23831	4.85879	4.22444	17.2211
	Solyc04g005680	326.999	285.886	255.641	303.867	388.081	420.799	360.766	377.101	266.592	236.741	332.989	292.449	271.308	236.887	511.718	351.333	282.134	214.75	226.038	301.457	145.266	176.482	112.782	202.474	275.763	288.632	373.657	403.263	350.317	408.708	369.948	334.564	349.111	460.267	595.505	478.783	518.793	445.903	508.512	488.544	508.556	647.884	635.882	661.012	595.069	490.72	533.807	574.732
	Solyc05g023800	264.517	216.037	233.259	258.7	649.62	583.462	686.882	551.401	98.518	106.904	236.436	117.994	134.8	96.2189	231.747	253.167	354.407	330.314	411.957	304.446	299.516	315.715	290.078	434.428	162.266	156.781	156.144	229.289	190.16	244.463	186.819	178.056	177.343	372.824	420.634	406.781	419.72	372.024	397.652	458.028	411.726	404.738	426.521	390.071	417.69	404.018	423.547	359.124
	Solyc05g055230	283.846	272.796	240.615	297.04	146.024	186.696	152.682	145.518	64.401	86.9067	129.85	109.975	123.16	58.294	143.572	133.819	113.847	134.879	86.5734	167.409	129.901	175.519	80.7503	155.725	166.487	164.624	188.534	218.801	191.193	229.043	196.249	161.486	191.093	304.458	358.76	340.15	317.467	257.76	314.649	334.102	307.24	383.871	334.996	289.598	334.747	205.594	300.423	306.428
	Solyc10g005670	300.013	340.883	220.859	247.617	133.233	139.484	125.632	154.013	0	0	0	0	0	0	211.606	177.012	120.46	98.1328	97.2398	204.08	96.1513	140.908	67.5845	154.912	331.199	381.284	328.363	276.474	299.124	317.888	289.757	297.561	316.69	146.404	155.312	173.589	191.295	165.932	154.236	149.315	175.981	218.804	142.063	156.129	180.171	209.502	200.795	118.48
	Solyc02g089250	79.1752	65.2633	80.7357	57.2826	1.25938	0	0	0	79.9765	87.8085	33.2411	146.627	152.347	52.1306	36.5872	6.02521	0	0	0	0	0	0	0	0	19.1418	23.7658	20.3804	5.94769	4.36812	10.5876	6.81515	9.95894	7.19495	39.0579	41.5184	33.8394	40.4423	44.1715	43.4606	106.781	92.8601	36.4471	22.013	13.7615	50.9315	26.7379	22.5137	24.8458
	Solyc03g119600	207.642	345.569	226.34	239.467	28.8554	37.1007	33.636	27.3867	0	0	0	0	0	0	220.432	157.699	108.758	36.9776	110.378	118.954	76.9907	62.7961	71.4884	71.8433	404.402	484.941	394.096	752.126	594.465	769.325	823.04	591.621	685.135	70.3973	112.644	102.395	114.13	56.192	136.313	196.755	136.391	82.3344	135.463	232.866	140.729	108.565	115.561	301.847
	Solyc11g066840	144.457	81.7825	77.3169	108.186	286.89	296.028	172.67	196.202	33.7096	26.6989	67.968	58.9167	58.9808	43.9169	173.303	161.937	91.5988	122.526	113.987	125.353	138.338	166.881	54.8437	309.282	84.0534	100.272	123.022	259.201	212.051	302.039	148.816	128.436	139.153	420.053	376.599	451.526	339.951	349.559	316.673	410.999	276.515	326.643	403.933	405.807	417.851	240.868	356.714	339.055
	Solyc05g053780	268.757	269.028	216.357	262.316	453.434	591.318	539.983	539.543	112.804	129.485	250.452	123.496	135.084	149.423	260.983	295.44	263.474	441.346	317.758	321.461	409.547	376.313	285.665	745.831	135.017	124.823	138.858	329.989	264.429	325.545	180.391	157.856	163.536	366.462	348.076	317.486	378.704	324.416	338.262	315.118	352.287	323.572	362.295	310.172	331.301	281.141	331.446	311.087
	Solyc08g081190	2643.62	2802.58	3187.11	3032.99	2686.92	2855.46	2848.46	1416.76	645.901	420.869	795.567	594.398	780.879	631.755	614.671	307.383	516.972	222.119	282.751	405.705	108.016	105.632	32.4362	94.4631	577.76	541.053	456.629	347.861	381.045	359.716	380.71	428.237	366.454	2379.58	2475.49	2128.05	2047.61	1997.74	2859.92	1743.86	1853.14	3548.03	2350.82	2485.72	1975.81	2527.51	2177.66	1813
	Solyc04g081090	655.735	734.547	740.1	777.505	291.973	335.113	271.176	288.616	124.103	105.157	174.071	101.561	101.551	129.912	247.209	320.76	260.191	211.199	170.778	213.207	204.448	232.66	271.348	191.606	198.136	208.944	182.756	280.738	251.923	280.919	254.811	250.111	239.947	324.88	497.634	374.864	480.856	323.771	467.167	334.404	466.559	457.178	460.878	351.953	413.045	467.362	437.438	318.337
	Solyc03g117760	360.089	383.374	279.977	339.304	148.565	138.378	174.269	180.275	0	0	0	0	0	0	200.542	325.744	35.3985	112.342	72.2708	101.266	64.2095	79.6214	28.3691	83.1135	562.443	580.202	600.052	314.425	322.807	356.125	500.616	452.938	543.201	212.019	118.096	211.998	160.274	224.26	142.132	128.36	159.067	146.853	149.302	193.064	145.925	157.921	152.722	211.836
	Solyc08g005800	148.522	126.749	82.8877	106.407	9.42944	27.7169	6.17567	16.0531	37.1313	48.3872	40.6887	41.2751	54.27	47.9853	128.461	27.8401	5.46933	10.9112	6.59293	1.60985	2.6968	4.10412	0	1.37867	91.9166	90.7161	76.658	38.4433	41.8707	60.3007	45.4645	56.6162	44.4529	84.281	71.0806	127.466	91.7493	46.3998	38.4611	116.147	105.419	57.1314	63.8381	74.9599	126.23	87.4883	74.2685	123.708
	Solyc11g039840	441.889	418.194	537.713	466.542	707.817	791.707	766.113	816.093	104.746	102.2	283.522	139.031	98.625	109.989	325.372	323.619	789.43	555.001	620.426	478.116	346.681	430.343	181.918	448.659	187.202	187.403	167.246	302.841	270.928	297.846	282.82	266.03	275.2	355.436	417.37	325.799	428.962	368.741	451.309	387.66	488.711	602.07	448.647	454.009	400.607	555.851	482.208	376.731
	Solyc10g074740	247.748	247.989	354.275	324.38	134.641	152.755	107.247	200.259	95.1747	47.9696	187.537	40.7135	22.5469	128.137	170.14	1181.52	361.779	384.175	391.284	711.557	674.145	632.112	1032.85	978.456	624.414	544.188	564.692	396.021	513.131	439.631	902.879	842.272	1097.65	314.715	389.709	465.283	675.456	340.068	526	361.094	952.017	348.293	330.537	369.502	365.364	303.466	348.152	548.262
	Solyc03g082600	244.79	274.302	248.183	269.134	134.384	128.299	141.507	128.398	165.102	149.946	558.437	95.2351	87.8144	171.586	136.347	282.018	333.256	317.833	362.081	322.472	402.489	397.551	651.104	425.339	159.322	142.901	127.548	233.38	222.036	246.433	270.292	247.936	250.15	216.121	254.426	291.062	286.234	218.275	243.391	228.943	316.586	272.312	205.192	223.96	250.115	215.143	226.555	266.812
	Solyc11g065670	295.649	364.4	350.396	373.725	195.212	250.529	232.967	158.976	155.741	151.66	223.366	104.396	137.834	118.186	143.19	221.16	329.037	267.445	246.193	437.539	326.992	331.058	493.901	414.364	121.005	114.098	141.803	194.023	150.565	201.432	149.066	133.227	138.057	225.991	346.067	290.215	335.828	230.596	303.612	297.177	314.872	350.745	303.697	237.089	347.836	282.252	272.22	266.816
	Solyc06g073360	282.327	336.493	304.108	300.238	213.328	250.144	259.584	258.111	722.441	601.592	1678.3	480.36	634.357	1126.22	214.421	246.127	167.712	146.173	125.229	144.127	101.175	142.308	158.763	130.803	270.087	256.041	232.427	370.807	346.817	396.42	341.323	299.47	325.979	198.767	198.497	244.707	191.282	198.383	175.871	230.349	166.428	188.115	219.275	267.968	224.305	175.032	209.688	235.398
	Solyc10g006480	722.439	677.577	634.226	578.416	253.445	290.88	222.968	217.525	81.3996	69.4028	233.535	112.366	70.5171	77.9845	122.08	226.459	19.1964	123.751	36.0349	79.8618	40.1067	55.814	3.12504	98.6423	212.999	237.237	195.272	231.118	211.92	233.989	258.831	237.766	238.771	409.062	763.025	416.936	777.817	551.283	945.926	541.791	812.457	874.279	722.059	531.531	682.418	671.342	714.842	563.193
	Solyc06g048820	712.914	520.454	847.276	775.697	18.1879	15.1572	16.4191	15.166	122.099	82.0531	174.381	23.9392	39.7722	79.3088	458.409	2444.08	344.067	511.929	345.992	202.611	663.216	592.725	229.874	663.598	790.877	692.817	539.935	594.997	774.454	648.655	756.874	670.605	627.456	321.291	108.16	243.051	140.438	138.774	139.427	165.001	213.722	120.455	252.194	342.687	112.404	136.32	206.61	240.267
	Solyc04g074560	149.128	96.4711	92.9171	128.318	82.5547	90.9785	128.078	74.8	0	0	0	0	0	0	252.477	204.678	134.892	161.997	124.322	230.068	69.4426	98.6358	20.0822	170.403	431.025	397.189	380.102	486.622	425.851	569.282	479.719	414.822	433.16	190.753	166.617	183.351	128.228	178.141	166.014	117.733	102.256	79.8168	172.571	177.776	143.402	133.911	151.923	149.894
	Solyc05g008600	353.339	333.272	230.091	260.738	266.099	311.666	302.882	268.699	15.1191	15.8845	54.743	17.9111	21.9191	27.8848	69.827	92.1515	46.211	127.851	48.3148	97.4833	80.5374	121.21	20.8385	134.809	33.8989	32.7583	28.9269	76.5619	63.4284	82.8268	56.778	45.5865	50.7859	270.777	315.394	271.097	328.939	275.143	337.594	275.216	344.878	406.999	341.247	298.91	334.794	373.958	347.638	289.198
	Solyc07g065640	553.306	625.838	708.569	613.039	189.485	140.989	145.624	121.083	0	0	0	0	0	0	370.373	461.841	145.319	144.13	156.094	169.066	173.606	165.774	299.757	157.95	531.483	491.493	413.263	628.168	671.963	651.878	621.331	568.209	539.335	345.92	284.307	322.95	265.649	283.579	312.43	197.912	245.699	205.296	276.528	328.125	278.769	261.188	239.593	314.787
	Solyc01g099840	796.817	786.467	947.583	850.252	236.007	151.587	146.274	109.882	191.518	132.581	402.438	366.451	186.402	298.559	1820.49	384.95	24.3213	8.93365	5.26752	17.9981	1.45888	2.96026	0	3.79687	784.678	796.56	469.152	935.323	790.301	1001.64	843.547	862.826	717.297	601.21	630.063	345.897	505.756	685.495	825.615	596.417	482.806	322.213	800.027	796.743	555.473	333.148	793.604	524.612
	Solyc05g005690	384.318	453.825	376.542	428.63	55.0635	85.405	66.49	49.8147	89.3304	96.6831	112.809	84.4644	113.943	89.4183	130.19	129.404	148.189	101.158	86.2003	129.501	120.499	115.646	174.67	133.144	169.63	171.086	187.622	285.912	229.867	320.479	210.948	191.068	201.751	160.886	217.486	220.708	216.827	153.572	211.819	191.64	240.439	331.149	206.752	210.493	227.354	211.246	208.65	192.11
	Solyc06g060400	304.887	288.058	320.881	301.335	229.782	313.315	241.274	236.186	117.204	123.224	201.783	188.841	146.148	102.611	268.187	214.13	195.862	220.312	166.461	275.765	165.411	197.302	71.376	256.117	228.684	258.751	313.982	367.511	311.471	382.499	317.372	283.768	297.538	343.622	388.685	342.466	382.311	360.73	365.187	430.177	390.33	397.64	394	393.148	387.738	282.501	407.805	349.935
	Solyc06g075800	511.97	499.756	668.024	663.787	60.9792	52.2149	48.5725	36.2097	100.011	161.499	120.403	209.032	273.271	231.592	102.176	107.733	164.252	204.923	145.975	114.045	414.991	384.24	564.558	407.175	72.8428	81.7485	95.7182	84.0777	72.776	94.0587	60.1981	64.6683	62.3837	250.346	325.535	322.599	296.897	200.09	275.723	271.435	321.294	228.056	333.768	240.51	340.731	188.094	253.218	235.605
	Solyc01g108500	236.147	226.84	166.461	175.309	216.965	197.301	208.723	245.236	88.13	101.745	266.643	180.872	130.991	118.05	449.211	526.395	263.376	259.741	382.907	321.554	171.063	183.544	156.862	329.997	213.116	190.03	178.859	397.944	375.077	418.327	371.098	376.728	340.815	548.186	500.19	553.729	530.337	571.297	585.693	605.522	578.218	520.485	459.914	623.434	443.268	666.979	565.396	643.8
	Solyc06g074300	261.208	175.625	159.182	215.328	173.803	204.73	177.397	144.075	83.1187	83.4882	115.703	112.046	113.31	64.0956	194.073	215.878	170.903	220.447	164.201	202.792	227.902	272.975	204.711	280.56	128.325	120.544	150.289	184.375	156.15	190.652	148.201	129.926	136.906	355.925	481.365	442.519	398.803	349.337	384.5	340.205	320.563	559.375	483.778	326.364	532.26	359.272	384.572	355.443
	Solyc12g042900	205.043	228.804	158.705	214.76	110.685	122.266	142.877	108.073	30.4774	35.4895	104.361	35.2351	37.6566	39.3199	94.7036	172.128	90.7939	200.307	141.603	93.7376	159.53	185.656	49.5272	316.105	132.772	150.496	162.458	240.166	191.93	270.78	214.969	177.556	214.278	150.796	210.429	171.164	217.039	163.901	213.277	184.81	226.246	224.604	226.956	204.354	204.859	222.595	227.559	189.842
	Solyc07g066600	380.152	288.012	276.784	309.793	330.099	414.572	332.693	415.765	114.451	136.49	215.634	188.715	170.447	159.245	280.634	222.729	402.998	448.959	687.374	221.322	216.31	268.286	59.9665	246.829	143.692	144.917	151.301	187.847	181.13	195.358	157.373	147.386	154.619	385.946	612.312	443.581	586.999	411.171	573.99	548.545	572.742	627.013	614.471	455.233	588.736	506.663	604.679	381.248
	Solyc02g069910	82.5065	120.336	94.0553	69.4277	7.52893	7.29579	1.49928	11.7713	56.824	45.8243	0	40.1082	29.6155	53.1501	36.1176	35.7374	1.80289	3.53191	0	13.2555	2.01868	1.02404	2.1892	0	245.68	300.784	459.668	36.7648	70.5588	39.0265	61.2942	53.4321	86.2094	30.3931	22.8541	47.6975	57.9841	22.9773	37.1731	75.2758	95.7262	43.2204	17.4421	30.5958	22.6298	19.0248	20.0508	58.8534
	Solyc04g063290	327.489	338.969	290.919	351.42	184.615	224.72	208.99	170.76	106.373	94.5893	133.647	102.337	117.214	91.3352	104.886	119.456	242.161	253.239	183.104	218.161	164.185	196.18	191.958	329.282	172.808	180.389	195.045	261.141	212.245	281.865	215.233	184.228	200.985	305.964	515.057	368.359	442.933	302.224	460.438	399.79	517.016	554.478	490.275	322.444	493.83	340.966	454.523	320.956
	Solyc06g062500	214.238	162.469	169.012	194.566	110.472	123.703	82.6995	107.417	56.3141	80.4191	56.7725	71.7677	116.176	51.21	147.878	123.984	123.696	97.4093	87.3906	176.162	89.683	110.189	87.4434	109.515	181.368	193.912	232.444	289.927	237.556	313.827	242.663	224.098	243.891	223.355	189.474	276.188	181.087	206.958	156.163	194.04	160.994	184.503	201.794	255.128	234.633	121.442	175.988	201.522
	Solyc05g050200	291.421	276.138	223.062	254.956	347.269	393.831	382.501	355.153	203.754	175.037	293.446	257.404	234.094	312.939	333.956	398.883	631.995	489.774	698.773	837.919	504.6	461.365	456.671	499.4	266.027	240.168	245.55	314.142	283.596	308.519	316.06	300.436	295.819	379.835	318.559	410.097	309.391	463.588	278.682	424.904	254.875	492.526	289.709	373.88	306.698	367.204	271.072	380.834
	Solyc06g083820	539.587	655.99	546.123	668.064	90.2132	116.56	93.4333	77.5809	329.871	436.009	619.301	344.498	616.201	430.282	171.615	189.973	153.822	151.272	151.96	232.938	140.669	160.123	238.625	170.424	181.535	161.927	206.333	224.299	189.418	251.294	199.625	162.241	175.022	306.814	515.021	425.88	438.569	295.341	387.834	372.201	363.756	451.571	505.32	404.026	511.473	286.932	372.277	411.796
	Solyc01g010580	319.929	308.592	336.95	329.293	293.097	319.635	281.718	370.463	134.012	130.315	327.484	209.195	167.047	116.282	319.927	253.5	289.149	217.883	291.769	199.807	183.776	194.368	115.233	205.722	171.892	180.293	187.49	375.209	330.297	415.741	305.736	279.144	286.782	334.113	415.183	322.26	361.302	303.651	379.541	321.729	382.887	384.543	440.346	427.837	407.935	320.428	399.639	401.8
	Solyc04g008460	204.797	231.692	233.881	249.092	154.316	190.116	154.197	146.454	102.764	88.3553	157.939	114.761	118.581	90.57	157.7	156.96	188.472	191.938	176.561	217.751	177.44	189.143	185.988	253.899	199.521	208.686	232.499	288.788	259.254	319.713	256.984	211.324	235.418	240.606	301.269	323.973	296.306	270.157	273.298	358.368	315.989	339.677	280.341	235.119	274.957	166.726	267.469	215.994
	Solyc01g105070	109.264	143.023	147.558	124.269	2.19003	10.1866	0	4.16842	1.09945	0	18.4272	0	1.6116	2.14243	14.6104	227.411	41.8326	102.082	36.8112	4.30793	21.854	17.1991	1.84579	3.79687	25.5937	29.7384	27.2893	61.7293	68.1394	71.056	97.997	64.7564	89.8088	89.3549	29.1664	140.198	82.5899	57.2732	37.9403	116.484	103.785	82.2564	35.6184	178.421	73.669	79.4818	47.4988	194.309
	Solyc05g055250	483.822	539.322	412.2	357.178	125.979	209.51	132.302	240.612	0	0	0	0	0	0	118.52	142.085	161.789	132.063	129.909	323.219	104.164	110.276	138.065	118.99	150.748	149.413	142.592	314.288	248.947	321.616	216.535	195.744	227.111	205.01	208.975	291.66	198.602	191.053	173.134	219.751	189.893	154.802	224.734	311.532	233.361	138.77	189.241	251.454
	Solyc11g068490	803.507	794.781	974.449	786.685	457.041	461.068	455.728	496.491	0	0	0	0	0	0	602.191	540.946	407.824	174.768	544.867	965.991	261.14	212.824	261.533	270.583	690.793	556.661	872.354	673.044	664.967	603.308	562.363	468.478	536.564	460.531	311.727	520.593	314.069	345.551	289.744	315.224	258.565	331.895	337.994	483.873	338.461	288.005	321.11	405.236
	Solyc08g061843	285.878	252.49	218.849	277.699	236.727	258.103	243.761	190.09	140.97	142.179	255.12	170.682	188.991	155.939	263.857	287.216	137.444	163.199	161.891	159.715	85.5816	126.397	26.2348	208.821	209.046	214.979	234.13	291.228	258.827	310.393	250.211	223.907	239.227	336.809	508.411	371.266	478.375	345.57	466.403	416.085	467.645	433.926	491.894	391.307	486.867	340.307	462.728	371.786
	Solyc03g005220	182.228	205.91	192.401	214.048	80.0688	93.8916	78.5908	112.28	37.9653	64.159	115.949	47.289	75.6552	90.5174	61.8546	51.8984	137.144	209.005	110.816	171.243	163.686	148.457	138.29	182.114	99.3952	117.7	138.069	109.997	106.784	128.471	110.779	84.4013	104.036	143.901	128.743	189.905	140.317	123.425	116.378	176.791	159.388	144.766	150.887	167.076	159.01	112.911	133.787	154.006
	Solyc03g006700	120.216	165.508	166.568	107.334	0	0	0	0	2.31497	0	30.6141	4.32523	0	15.9213	2.78527	76.3867	2.29433	1.06452	2.92914	0	3.04217	3.29225	3.0792	1.20648	4.8476	5.47588	4.58888	33.7572	23.4561	34.2739	20.0079	20.9706	19.4796	96.1629	202.525	96.8379	194.638	151.392	239.871	210.382	208.95	101.928	145.334	146.992	201.668	70.7499	210.684	156.863
	Solyc09g009650	622.532	1015.43	830.291	795.123	1606.54	2072.14	1470.89	1943.98	0	0	0	0	0	0	245.115	2.07719	0	0	0	0	0	0	0	0	273.052	224.588	279.037	330.187	346.628	339.13	394.982	332.349	317.3	711.552	137.585	291.019	450.657	660.626	436.671	1424.22	385.54	328.058	579.291	1947.29	595.93	482.406	569.784	2018.59
	Solyc03g019780	333.774	352.098	346.551	396.641	298.208	325.966	246.384	314.436	104.001	144.274	173.706	193.299	191.369	131.38	175.721	134.94	199.89	231.598	177.38	232.946	153.414	194.267	66.1969	267.679	120.188	127.033	174.51	185.592	165.852	202.808	147.002	129.861	146.224	400.965	443.11	445.379	401.267	360.177	393.518	379.469	460.165	556.759	464.401	440.455	476.088	342.705	435.623	365.299
	Solyc02g071150	237.364	221.091	214.92	218.311	332.246	318.728	360.448	350.677	309.198	244.228	551.317	279.588	333.72	341.725	341.164	315.616	371.985	325.866	495.367	357.93	293.235	313.047	274.76	340.633	379.654	402.598	427.19	371.129	347.306	363.916	418.187	376.311	385.182	213.132	187.874	237.151	208.434	240.785	204.666	342.102	201.351	177.217	257.887	337.911	241.298	157.584	257.206	301.164
	Solyc08g008330	245.829	203.981	188.815	187.861	366.64	447.363	562.169	421.805	0	0	0	0	0	0	90.3555	202.663	186.575	196.421	136.859	208.65	185.759	209.601	180.74	185.895	166.757	175.29	144.387	237.575	221.671	257.051	215.033	182.297	210.892	238.47	157.683	288.037	174.424	248.396	173.305	193.878	168.115	132.637	177.25	205.913	191.885	151.027	175.41	199.371
	Solyc05g016060	636.814	656.151	956.453	892.735	22.1742	20.4132	23.8447	29.2759	34.9554	14.6817	131.171	14.8493	8.85599	21.1914	54.928	1130.67	669.397	1152.91	1052.06	1160.32	1624.29	1298.7	2714.03	1043.36	130.714	113.737	123.592	412.974	354.2	423.886	489.286	564.744	492.764	560.129	643.881	558.257	808.484	940.954	945.774	510.421	1106.07	870.684	461.77	466.31	457.192	655.658	927.041	519.125
	Solyc01g088660	222.347	195.362	150.568	190.754	236.376	156.652	121.822	114.716	15.7052	15.8314	63.3323	221.705	61.3893	122.415	321.49	34.6346	90.3592	193.779	98.5917	73.2074	87.3781	55.99	81.875	77.798	268.022	214.42	76.4637	289.818	339.933	338.271	307.167	321.289	200.534	305.559	179.565	268.588	109.794	262.566	99.9143	259.827	72.3102	185.006	230.394	502.738	234.254	154.695	184.683	252.087
	Solyc04g007790	42.2138	57.7128	42.0565	31.9112	0	0	0	0	3989.78	3470.16	5744.72	2786.47	3576.33	5740.36	1533.49	207.274	0	0	0	0	0	0	0	0	792.651	845.694	758.463	222.467	273.904	171.204	198.42	307.215	255.978	3.95754	2.27132	3.74364	1.31718	1.71328	0	16.6699	11.4564	1.72419	2.51909	1.71592	6.24994	2.04783	1.10859	13.9443
	Solyc01g096090	262.827	293.432	285.622	279.79	157.544	168.771	146.635	175.639	169.392	110.989	68.3083	59.7811	44.1418	118.83	163.654	192.092	150.626	153.226	174.587	161.086	143.898	149.762	177.196	166.372	327.348	383.976	411.283	439.127	378.4	422.019	446.369	405.061	407.427	177.256	253.206	171.418	178.931	162.687	200.649	138.529	214.558	142.904	292.748	232.326	243.932	126.26	245.793	170.759
	Solyc01g100970	248.943	223.337	209.689	214.16	225.861	213.157	225.242	241.251	102.256	89.4689	227.605	158.813	81.5874	124.929	466.284	280.563	226.655	177.333	201.789	251.21	85.9539	107.543	97.2672	152.841	288.293	294.861	236.633	346.657	380.783	326.43	445.912	446.951	424.548	455.343	449.665	377.526	413.409	502.498	466.466	498.916	437.696	564.53	478.885	596.605	433.238	529.334	521.069	512.749
	Solyc10g083280	350.367	393.773	342.833	418.898	167.333	229.96	189.73	159.371	90.5769	95.9115	163.36	128.06	124.513	64.1234	135.952	132.255	111.46	218.598	127.507	219.588	179.882	214.333	106.158	271.252	139.804	157.018	176.778	190.644	162.945	204.307	174.127	152.264	163.538	238.715	380.497	254.394	327.085	248.222	361.787	259.121	347.674	390.222	369.012	261.887	339.458	266.754	310.63	265.922
	Solyc01g007860	415.599	402.816	514.38	500.295	433.975	399.908	421.551	380.329	90.3014	67.536	87.1209	97.0913	77.1736	81.7384	430.954	233.98	258.945	204.454	205.931	257.426	151.014	170.103	115.584	194.524	284.262	257.207	243.428	350.872	338.426	375.399	356.221	357.371	339.358	389.167	358.899	361.007	348.943	346.315	365.384	346.236	385.889	397.871	371.249	481.92	325.099	432.738	369.817	410.705
	Solyc08g006900	221.677	266.147	219.391	298.411	89.8933	126.728	115.857	77.5809	138.007	154.385	195.122	160.37	190.781	133.807	113.172	101.73	148.715	153.673	122.642	107.594	166.745	191.451	103.437	179.098	130.514	118.253	153.08	166.563	138.75	183.78	156.878	136.209	149.789	246.538	299.09	262.212	255.633	216.703	253.827	259.028	242.846	300.944	275.125	226.591	268.827	205.15	251.005	234.461
	Solyc08g077710	612.849	725.601	647.545	705.866	195.269	268.676	239.255	203.536	0	0	0	0	0	0	214.726	186.468	235.317	185.477	237.294	315.525	240.416	240.303	308.496	291.293	371.267	394.388	483.255	424.237	356.843	536.163	436.729	393.374	468.931	380.799	428.476	545.283	375.566	376.886	345.653	470.543	326.791	293.934	427.216	515.198	439.804	165.767	358.908	442.366
	Solyc12g098800	325.542	87.262	250.211	260.399	0	0	0	0	0	0	0	0	0	0	0	0	0	0	0	0	0	0	0	0	0	1.61345	3.77438	1.4658	0	0	2.64383	1.2295	0	1039.88	414.636	1075.75	414.738	667.498	414.669	235.443	692.143	764.366	533.242	475.099	482.763	910.139	657.831	360.471
	Solyc08g081310	78.2028	81.7041	94.1408	106.704	41.2315	31.9638	36.4919	64.7298	0	0	0	0	0	0	226.172	62.5994	19.0153	38.2068	29.5677	22.8126	11.4646	8.30827	4.73638	2.43573	172.598	151.618	149.847	96.0002	109.803	95.8938	110.376	92.6	109.263	126.079	74.1679	116.849	71.6857	119.238	63.4933	117.728	53.139	98.922	89.5807	136.564	80.5265	147.228	102.935	120.472
	Solyc06g072490	290.63	295.839	225.008	320.108	133.157	181.435	155.454	128.373	40.8835	42.4482	67.3886	54.6424	58.3297	24.2188	133.274	161.374	141.18	223.636	148.344	166.596	148.261	215.851	52.3814	288.383	118.793	120.506	141.17	203.241	176.547	227.151	169.532	139.339	159.525	296.713	444.532	388.117	384.773	313.373	392.607	352.237	395.974	499.239	419.32	331.463	458.043	306.193	372.686	330.863
	Solyc11g070130	276.336	304.011	269.717	241.262	802.806	809.827	765.623	835.184	128.682	139.254	391.097	142.475	76.4362	129.802	226.555	168.847	1012.52	782.931	1439.99	958.022	587.591	571.905	463.182	754.178	192.375	185.368	157.799	242.659	256.101	258.469	272.057	241.353	243.112	257.914	291.526	211.048	284.476	306.555	367.509	362.237	276.813	277.524	289.051	352.115	273.975	295.532	332.211	262.167
	Solyc02g090840	574.688	586.896	968.153	683.732	1138.58	971.975	1100.78	1035.65	165.261	165.302	353.798	109.591	156.299	116.38	263.558	303.405	339.13	328.758	225.538	537.679	289.514	293.214	216.512	366.018	334.573	325.992	290.697	404.928	465.856	359.03	418.833	385.383	345.979	331.781	315.707	320.411	310.093	323.287	372.558	338.463	281.891	505.299	357.561	530.858	293.23	578.197	363.236	415.553
	Solyc01g006900	827.563	804.432	756.685	690.734	308.339	300.639	245.93	305.33	244.124	338.883	510.784	367.403	257.664	430.53	722.026	382.488	319.933	208.308	166.178	295.978	102.276	97.38	150.541	116.613	415.145	385.149	338.038	392.37	394.096	367.512	386.744	396.047	391.46	474.128	570.85	498.753	577.832	439.256	551.368	534.263	668.911	561.828	468.312	459.245	478.211	530.649	471.736	433.513
	Solyc12g150125	3.20874	10.2612	5.46513	6.13233	0	0	6.07932	0	0	0	16.7341	0	0	0	0	114.879	558.921	991.341	313.772	637.649	639.448	560.385	494.801	315.42	0	1.08151	1.29492	48.3498	30.1158	51.7079	38.5357	27.1914	37.5167	7.41392	4.92393	7.82942	12.3413	4.76949	7.22112	6.6146	9.40826	19.401	9.56307	14.7066	13.0275	9.94667	4.99464	10.8128
	Solyc11g027870	421.007	472.231	376.75	455.723	191.888	178.674	167.932	171.701	204.168	221.639	364.16	129.328	204.631	244.83	176.883	203.534	113.976	111.976	88.9055	92.8819	120.72	117.812	114.708	119.689	263.066	329.421	256.334	386.647	311.184	417.388	372.353	324.198	368.912	187.558	149.095	236.377	150.109	185.88	143.743	227.653	123.96	191.224	162.953	216.927	164.159	142.692	144.124	186.841
	Solyc01g008000	423.74	383.151	395.413	426.029	1079.23	1137.97	1029.54	1171.35	164.673	197.721	379.78	234.482	154.086	188.32	560.997	356.202	761.99	574.595	638.756	652.4	631.87	602.629	423.512	686.799	277.588	259.028	277.675	367.069	343.985	363.646	362.166	335.845	337.23	435.359	508.083	393.627	513.783	460.033	557.942	420.378	528.592	548.287	541.839	554.333	486.969	548.319	564.575	544.481
	Solyc01g104470	198.142	178.319	172.21	158.659	528.253	555.184	485.563	553.362	212.193	144.446	580.752	334.368	166.91	345.49	847.936	578.331	380.217	261.074	455.74	363.071	173.286	201.53	234.208	317.126	263.114	261.07	276.159	544.673	485.921	594.713	486.278	519.809	490.717	378.079	313.676	344.518	310.44	336.95	270.943	359.722	266.7	299.844	414.529	610.09	346.986	319.735	336.213	535.312
	Solyc08g078860	294.152	292.077	307.949	324.874	163.993	196.177	193.688	185.176	129.865	133.817	206.566	112.032	135.366	139.464	119.423	153.749	155.048	138.829	124.09	109.819	72.0202	103.835	50.4249	98.0885	249.505	238.152	213.952	291.6	271.124	306.764	295.031	272.846	289.141	228.795	219.445	208.8	211.535	204.224	226.792	205.553	237.267	202.805	217.543	189.397	200.386	171.692	214.735	189.661
	Solyc11g066470	734.86	733.905	996.272	951.751	131.934	161.584	95.3771	127.887	0	0	0	0	0	0	401.085	252.593	67.9651	37.4473	26.4755	57.7313	40.4282	21.7149	24.9304	33.5991	862.503	715.555	624.998	607.888	546.448	551.027	626.814	585.001	570.986	329.807	211.717	371.261	204.039	302.08	198.217	317.193	218.42	282.451	184.742	226.703	230.112	239.295	193.856	219.369
	Solyc11g006820	185.275	208.731	177.362	195.347	146.014	148.109	194.954	139.148	0	0	0	0	0	0	311.6	386.852	185.614	148.069	173.816	253.898	136.832	172.426	128.36	213.71	563.93	553.719	467.969	672.673	631.567	671.024	622.686	530.191	570.919	320.7	219.645	336.791	205.175	260.085	191.66	243.084	204.304	276.606	217.899	306.402	202.332	215.383	213.927	291.554
	Solyc12g096300	293.84	247.908	238.66	327.623	172.645	220.144	183.788	157.305	105.147	127.774	156.983	144.134	175.025	93.4174	198.895	186.804	193.23	178.406	167.573	216.005	132.877	136.571	217.613	176.564	145.83	141.448	149.489	192.23	162.253	203.364	161.5	139.286	146.478	291.067	487.869	379.967	425.134	300.796	400.626	365.13	367.104	458.443	472.142	340.692	505.729	321.572	401.485	374.812
	Solyc09g011420	221.248	257.393	191.734	250.646	74.4747	107.297	114.852	88.1418	140.754	204.686	381.502	187.297	240.519	161.87	130.325	123.409	112.703	142.938	132.786	127.148	166.312	192.417	142.39	226.185	77.1993	79.8813	82.5276	149.919	124.066	172.613	98.4447	74.6565	87.5991	214.366	263.887	244.356	235.826	181.998	218.805	222.593	230.844	219.795	212.785	176.637	240.437	175.141	184.379	189.303
	Solyc01g109220	993.669	1211.74	1009.79	1206.64	222.685	336.631	197.087	216.634	0	0	0	0	0	0	360.324	419.735	54.5093	60.357	83.8374	139.4	95.5311	129.23	178.423	319.665	132.221	104.46	228.284	172.466	135.023	162.363	119.706	92.0053	95.6582	649.671	645.234	568.803	675.114	464.003	599.247	305.475	588.119	706.899	564.165	415.689	591.826	457.085	629.856	405.5
	Solyc03g078290	280.163	288.171	286.113	335.013	125.059	148.359	145.852	89.985	103.948	117.062	127.718	64.0075	99.4631	59.5011	136.282	138.526	119.871	129.336	89.6442	86.6962	64.9625	104.105	14.7783	162.824	169.043	165.148	210.492	224.583	179.488	232.177	165.026	145.831	155.205	286.468	302.166	349.25	303.801	271.931	285.766	265.924	274.788	312.754	278.252	260.179	290.107	224.592	242.831	274.232
	Solyc09g059040	85.7339	113.93	74.6982	70.7609	193.381	162.397	178.166	126.705	18.7491	15.4528	143.84	24.2635	15.1465	26.5046	70.5579	345.62	267.978	481.26	328.65	361.368	309.669	399.943	122.27	464.079	80.0694	85.6045	66.1733	287.228	219.161	312.95	259.517	214.304	236.988	99.4137	109.995	110.439	144.984	94.4488	130.002	151.363	193.657	106.9	96.7121	148.55	111.517	131.144	113.627	146.028
	Solyc02g077940	111.18	103.424	107.3	101.798	378.564	466.104	362.639	198.581	0	0	0	0	0	0	71.0127	86.4159	4.73994	18.5714	2.39535	6.33635	0	16.1538	2.87779	29.5986	26.5032	20.793	49.8074	25.8041	20.2657	27.5489	23.9411	17.3208	14.7735	151.213	24.5804	93.9117	47.5154	106.802	50.1516	82.7011	35.764	62.7956	45.4361	88.294	34.4449	55.4042	38.1731	120.253
	Solyc10g055810	99.7532	72.123	290.343	71.7681	9.08062	3.74932	15.9338	9.94499	38.2155	26.8691	1210.18	44.0687	22.7154	649.182	351.089	630.998	1005.64	847.045	622.61	506.988	1225.77	1076.69	1259.71	1513.48	509.17	933.316	732.685	1277.45	1086.17	1113.81	657.723	892.842	950.286	111.351	151.421	164.346	168.475	97.0335	137.916	129.77	194.556	112.749	153.761	163.306	175.255	114.707	142.35	186.759
	Solyc07g062650	566.497	610.775	585.762	629.593	233.644	305.137	240.337	296.65	94.494	112.039	139.771	125.588	119.421	99.01	147.179	153.987	141.2	198.864	109.977	89.7699	110.548	134.076	40.0322	193.93	137.748	150.53	136.786	177.023	155.319	189.505	125.117	120.202	126.76	248.828	470.18	322.977	459.284	261.916	445.165	298.278	486.719	367.09	479.375	303.777	463.919	261.532	463.422	261.932
	Solyc11g007920	457.629	493.391	509.151	470.757	279.314	212.583	247.958	212.18	138.15	185.331	231.427	224.837	304.516	191.075	178.815	94.7581	337.383	266.573	251.319	331.195	265.873	272.209	277.36	394.502	171.017	172.873	196.029	169.01	161.859	182.364	154.826	133.91	130.069	249.072	302.689	318.772	294.37	208.508	277.095	400.202	283.606	200.144	286.493	270.326	331.882	245.375	261.961	268.795
	Solyc12g006970	309.671	283.064	393.255	467.309	700.497	930.232	735.91	1571.86	0	0	0	0	0	0	244.748	289.018	462.652	2038.89	887.883	1310.34	724.156	764.973	83.3366	500.162	466.493	412.425	789.755	119.496	270.011	189.153	201.504	199.429	271.026	228.919	226.802	232.226	308.245	151.214	246.652	151.011	486.021	130.196	195.214	112.855	286.973	139.994	306.549	142.192
	Solyc01g079480	95.6742	77.6721	63.2332	81.606	109.235	85.5597	98.5819	92.4234	16.6196	27.2238	48.1703	24.4388	20.3011	21.0506	90.9169	251.145	114.75	341.27	150.499	83.3422	147.505	223.556	22.6013	185.967	114.283	140.794	171.844	85.809	129.635	102.753	147.807	146.078	163.15	221.42	143.535	267.295	168.018	195.412	140.803	231.453	211.796	258.833	175.149	286.755	192.682	214.043	166.74	390.273
	Solyc07g054760	61.8756	60.0674	240.473	78.6366	916.702	711.205	613.49	241.299	0	0	0	0	0	0	103.696	1.74074	190.968	138.513	392.798	76.4593	90.8001	98.9093	74.8515	64.313	159.947	130.424	110.759	272.767	316.556	219.237	53.6065	48.8194	31.8836	35.9902	18.0061	28.9023	5.86835	67.1409	12.3926	40.9971	2.524	57.0802	15.8508	22.7765	16.4165	97.6615	9.5253	47.2405
	Solyc11g073250	439.357	456.106	428.552	461.58	137.969	118.539	143.07	111.157	175.875	219.909	179.96	260.076	344.346	309.311	163.442	121.463	126.598	139.808	105.524	155.52	129.061	136.965	142.783	180.556	187.532	221.851	242.17	132.404	119.274	154.781	120.553	111.794	112.556	247.83	422.499	387.405	382.151	216.176	373.551	374.671	452.038	279.086	440.398	270.038	433.335	228.195	382.619	258.529
	Solyc08g075370	260.017	264.701	255.747	234.999	126.786	141.405	130.42	210.556	288.806	275.826	1021.24	278.021	213.576	353.553	378.941	703.148	64.9216	196.76	98.6828	203.865	146.668	159.65	235.725	132.273	395.401	315.215	344.664	414.2	411.795	411.707	543.072	566.538	461.213	590.418	596.104	580.519	601.888	815.169	646.436	718.097	744.058	771.435	645.985	838.845	561.429	777.58	872.875	829.944
	Solyc10g012370	14.3173	10.8071	8.56252	11.1302	70.8525	75.1265	93.73	113.225	5.55946	4.33045	16.432	5.79688	4.93888	10.4394	21.6658	53.2005	122.283	105.713	195.929	89.3517	265.099	302.362	398.891	395.963	12.6464	11.8237	11.0566	53.7382	35.0346	66.3989	20.533	22.8609	20.9358	33.7328	41.7636	47.1314	44.8404	31.9881	35.0922	48.475	39.6503	43.7847	39.8739	32.1	49.3891	37.4099	32.4839	39.4692
	Solyc03g032130	272.583	212	184.758	206.866	291.046	261.516	247.217	223.163	386.704	364.661	635.979	270.432	276.308	286.139	726.467	579.033	426.899	331.689	428.546	222.192	177.079	184.59	150.617	200.869	426.804	417.665	347.66	446.002	437.82	395.437	479.441	521.851	431.198	528.725	493.149	518.543	456.612	392.452	469.101	472.984	299.835	243.206	570.284	554.101	577.976	338.301	423.362	545.126
	Solyc09g008230	254.241	242.773	322.769	247.016	246.968	250.389	281.976	245.987	934.442	767.513	1962.6	2829.59	1065.34	1382.53	491.926	222.722	144.422	204.862	144.26	162.715	116.008	158.851	37.8302	219.58	361.658	427.537	424.302	535.525	505.319	533.621	631.532	598.217	605.498	194.193	164.901	184.899	151.514	221.855	174.809	214.935	191.132	173.324	176.972	194.725	163.058	108.683	178.244	173.74
	Solyc08g082610	87.5427	69.9464	50.0456	77.6649	192.585	143.457	200.946	181.003	46.6254	24.6997	311.531	48.261	24.4462	86.436	154.697	544.54	77.4007	225.99	160.137	228.814	288.792	328.73	373.172	218.134	290.797	242.969	211.587	235.921	254.069	260.272	289.104	309.938	284.066	243.83	361.886	304.099	437.874	345.959	375.132	305.112	347.25	383.788	322.529	301.81	372.587	460.711	387.69	485.556
	Solyc12g005270	450.024	545.901	493.197	460.272	355.795	382.737	378.218	314.048	272.653	429.33	707.842	440.239	515.465	347.256	302.647	182.941	430.62	336.549	362.938	224.955	198.606	212.067	223.917	327.897	299.092	321.968	338.077	235.946	226.493	227.914	229.539	212.719	192.666	274.26	431.684	403.664	342.459	337.461	433.767	425.474	326.525	428.663	408.226	428.38	422.283	370.52	410.043	401.837
	Solyc04g051820	198.59	193.898	208.674	214.872	96.4562	97.1222	129.524	177.964	0	0	0	0	0	0	508.693	1720.08	310.799	597.769	513.767	989.949	487.517	316.073	463.362	374.895	1308.33	1031.8	1949.39	852.137	1035.22	933.102	1563.56	1732.59	1642.11	366.979	237.416	544.534	341.248	367.698	164.029	244.713	382.235	347.839	177.579	307.226	219.822	213.089	278.566	449.262
	Solyc09g007500	442.639	415.22	461.786	492.923	273.805	255.647	235.929	262.656	0	0	0	0	0	0	294.105	322.451	112.162	160.489	92.247	146.999	77.5689	118.048	87.4592	98.8801	317.41	269.911	257.014	320.018	252.134	394.514	267.578	256.907	262.148	218.434	198.161	283.715	217.709	256.882	201.073	231.862	166.862	125.286	169.825	206.375	154.734	115.145	161.936	210.396
	Solyc12g010400	344.66	359.2	238.534	235.509	210.646	144.119	183.929	132.374	40.4025	55.2724	87.2814	54.3187	60.1627	89.9768	32.3154	151.419	138.573	136.619	30.7943	46.7636	132.669	109.219	125.514	35.5148	179.529	160.333	228.58	88.1906	80.1289	110.087	154.117	187.149	159.461	109.48	221.591	164.36	291.851	121.055	187.116	300.116	353.063	163.509	215.74	171.032	222.453	133.221	212.138	230.023
	Solyc10g080380	295.197	500.427	622.064	502.969	0	0	0	0	0	0	0	0	0	0	1.85454	0	0	0	0	0	0	0	0	0	0	0	1.4246	0	0	0	0	0	0	38.8878	63.9989	38.8233	61.2127	49.7162	66.9629	25.0745	69.838	2.33569	26.2889	7.92006	33.6311	24.0423	23.5163	10.8616
	Solyc10g086190	322.755	356.511	283.968	342.377	5.66831	5.97903	5.62531	2.71195	42.868	48.7145	45.767	52.7784	78.5783	68.6951	78.9304	93.113	8.36655	24.5274	11.4548	9.59796	18.9353	25.0755	23.4888	8.59635	55.7114	50.9256	50.0084	28.8556	24.9839	38.6248	22.919	25.5455	24.7818	347.595	424.793	401.2	446.366	370.445	413.238	472.808	526.511	404.735	376.416	293.198	475.339	400.485	400.15	314.873
	Solyc04g012120	500.771	570.519	500.384	569.331	322.306	347.473	373.274	303.463	82.7213	63.6138	130.25	83.7686	92.5033	89.4043	113.341	183.062	292.062	294.094	297.468	405.831	265.318	244.142	646.935	235.038	121.343	107.969	96.9822	152.106	140.998	164.919	136.201	123.213	127.181	318.986	489.775	389.854	537.273	297.827	500.83	430.428	555.503	611.855	449.666	378.741	448.109	620.293	470.068	352.793
	Solyc07g016150	321.803	303.251	335.779	362.008	143.73	168.131	142.066	114.464	74.1852	56.1307	91.1323	104.53	97.5602	85.6972	233.037	185.552	197.306	190.795	112.098	130.101	99.2783	128.381	30.9592	144.742	85.3286	84.9385	89.0418	186.106	163.404	182.848	149.756	150.802	144.961	396.057	501.925	415.018	456.534	399.757	473.342	416.736	451.796	415.778	412.043	353.281	399.22	293.111	390.022	338.796
	Solyc04g074230	149.471	138.538	119.045	119.99	790.896	1037.69	890.844	617.489	48.9801	49.6087	84.1791	50.2113	58.3485	40.723	115.542	150.598	471.35	422.185	468.155	783.449	175.095	153.476	191.07	270.144	126.954	124.804	111.554	244.264	195.582	280.871	181.061	165.595	161.428	146.863	157.913	154.276	170.55	163.842	142.86	201.143	146.708	169.59	156.878	173.696	167.964	183.063	166.603	181.639
	Solyc06g083180	160.577	155.321	101.343	143.905	91.8009	121.703	106.027	89.7224	139.401	134.498	155.163	155.288	186.822	116.64	105.285	138.248	117.845	137.887	148.985	160.761	110.108	127.133	128.933	187.864	167.878	188.489	241.722	201.874	164.455	211.756	166.648	145.9	157.992	283.52	367.696	353.109	342.539	248.735	311.909	383.692	322.521	427.492	409.369	314.284	410.649	275.316	337.852	308.125
	Solyc02g070650	150.204	140.234	155.966	160.116	162.628	180.881	161.967	159.131	118.976	118.485	178.318	202.029	200.322	199.687	139.388	147.471	352.822	270.353	298.686	212.277	781.019	764.9	292.309	510.248	111.132	133.886	146.992	208.895	164.543	230.422	162.807	144.182	158.896	146.879	171.814	191.33	165.89	153.758	138.213	195.165	144.374	170.984	173.675	183.352	180.355	97.5714	145.5	163.902
	Solyc06g071880	343.705	408.692	337.643	424.778	90.4973	133.064	100.122	95.1968	116.081	133.311	181.624	160.462	204.638	96.9138	123.707	135.269	173.283	168.876	146.797	250.124	169.473	150.33	256.123	192.206	95.991	114.051	138.873	169.728	129.38	181.227	116.907	116.693	132.543	223.552	333.425	260.542	296.256	205.153	280.612	257.133	253.473	297.138	290.144	209.092	295.001	220.201	269.302	217.313
	Solyc11g068510	267.35	239.963	205.143	219.12	217.381	232.374	235.435	248.603	471.587	491.115	604.514	393.113	581.899	725.423	174.684	163.124	156.192	139.328	130.822	263.824	152.866	156.651	251.583	205.636	282.389	327.372	358.855	298.174	289.14	297.925	258.454	251.603	256.344	166.53	184.409	261.831	174.608	164.728	154.98	257.92	162.578	157.023	204.355	213.291	213.622	94.4477	165.491	181.91
	Solyc01g005470	10.6885	14.2295	11.031	6.02918	0	1.08804	1.49061	0	50.7837	24.0539	376.885	18.7141	28.6996	128.766	69.0617	900.401	253.484	200.74	346.782	77.2764	890.612	809.408	580.956	576.816	183.343	208.396	170.561	341.915	282.038	315.985	367.355	246.877	320.252	44.2202	11.8774	28.3213	22.5854	25.3513	14.2646	40.1977	35.8151	19.1106	17.5004	43.3127	18.7492	19.7878	35.1438	82.0376
	Solyc09g057650	184.138	179.771	124.395	190.118	304.288	358.122	314.245	286.503	132.879	136.479	284.526	176.021	179.318	160.582	256.63	248.87	197.686	280.574	189.959	327.112	168.933	220.508	59.9812	310.569	72.9244	68.6705	77.5239	87.7344	77.6308	86.9614	73.5724	60.4953	67.1678	285.585	374.02	404.702	369.057	319.116	331.607	411.28	354.129	437.006	401.311	396.35	431.912	290.437	362.026	320.422
	Solyc08g016180	343.748	347.909	319.554	387.181	183.566	265.529	218.884	198.582	115.464	122.14	203.109	154.277	171.494	103.703	192.891	203.311	265.74	250.25	211.099	249.648	346.318	389.041	322.519	356.338	143.406	135.814	166.839	228.142	182.747	231.189	199.777	162.741	186.315	328.299	458.091	434.971	409.488	327.456	409.223	413.694	385.491	473.342	415.688	403.486	475.893	287.652	393.622	397.867
	Solyc06g075040	351.702	312.922	336.988	261.241	0	0	0	0	0	0	0	0	0	0	0	0	0	0	0	0	0	0	0	0	0	0	0	0	0	0	0	0	0	117.169	35.096	46.4317	22.8199	15.1375	29.2436	7.61751	11.1412	43.5958	151.766	123.586	90.72	174.754	124.863	32.8607
	Solyc08g079700	85.7316	81.6583	170.478	120.525	247.446	275.785	204.675	93.7881	70.7449	14.5044	245.996	37.3799	13.2797	116.827	80.9678	186.899	217.689	381.784	204.455	139.961	557.63	594.015	258.76	256.707	892.667	1007.51	1087.56	243.59	504.284	278.071	289.638	249.089	331.961	244.371	211.315	184.673	362.838	249.055	374.521	270.205	504.301	533.076	195.818	197.111	231.665	729.604	146.949	413.791
	Solyc12g005570	287.631	321.405	209.126	282.641	167.002	208.999	180.997	160.801	0	17.7358	17.7377	0	0	0	65.461	143.472	131.754	174.689	119.555	136.233	190.723	202.184	88.3902	203.64	234.257	230.639	207.747	350.181	297.89	348.869	306.83	263.796	313.454	211.301	230.582	306.098	236.851	188.275	199.065	209.744	190.402	281.596	261.084	253.036	214.477	246.749	212.51	225.409
	Solyc06g083440	167.117	162.465	165.344	158.722	11.1967	15.3759	17.3276	20.6734	13.4641	11.8757	11.877	27.7183	8.77154	18.3657	25.0238	22.3938	2.04279	3.60171	2.68408	3.27697	5.48954	6.26568	5.95323	2.55125	22.6357	19.6662	22.875	16.1702	15.6872	25.8046	21.0077	17.6507	14.9866	169.068	164.553	188.21	155.632	166.177	144.87	167.304	135.638	158.359	164.922	133.202	181.107	161.573	143.599	149.273
	Solyc08g062920	377.884	401.398	404.502	448.637	235.961	268.15	241.879	211.84	96.8339	81.6261	127.485	126.327	116.229	81.9922	188.98	158.557	159.175	198.886	134.524	125.411	68.9292	96.7769	16.3284	185.115	117.67	116.869	106.755	173.923	163.385	194.629	147.63	143.209	136.737	324.446	446.856	290.214	410.287	343.789	462.333	460.468	536.817	408.095	419.612	272.076	428.168	418.607	449.111	260.333
	Solyc01g009100	347.041	429.766	409.229	480.977	174.166	218.412	170.557	131.525	112.433	146.716	175.457	124.111	186.63	139.258	125.053	147.587	180.889	173.98	117.697	281.824	196.131	204.005	344.568	215.7	133.182	122.219	139.695	189.227	154.949	192.203	144.912	131.059	141.523	254.405	366.826	286.463	362.473	236.537	301.904	306.597	340.048	317.093	350.313	261.434	393.727	250.916	315.369	285.914
	Solyc05g050130	49.5359	108.921	41.2699	36.0687	3.75419	2.48236	2.57993	0	8.71516	4.22364	166.091	4.33755	5.02259	155.457	75.1255	61.7173	0	1.10503	0	0	0	0	0	0	133.613	116.814	76.965	63.4664	57.1097	72.1757	103.314	64.5324	93.808	37.3885	126.939	45.2795	95.9495	89.2353	311.188	88.0755	135.602	137.021	79.0029	130.847	102.104	194.639	110.932	263.021
	Solyc11g006910	289.582	454.14	346.232	344.191	12.7236	41.6465	22.1465	33.8917	2.88589	2.90907	0	0	0	0	1.354	21.7112	70.8662	52.1715	93.0673	97.1477	113.716	109.988	138.12	225.491	7.81022	11.2883	5.68294	134.674	78.221	162.496	70.457	48.4955	71.9243	77.9216	40.9631	36.4475	39.9692	43.0982	27.4306	26.0863	38.5985	13.6684	81.0076	46.4419	67.3918	26.1605	128.399	24.3301
	Solyc06g007670	263.437	238.939	152.776	252.845	215.262	312.282	246.556	206.629	58.3775	70.4864	94.7464	104.046	121.984	52.6817	146.968	196.834	131.735	200.714	136.181	171.654	184.034	222.338	94.254	268.197	136.827	148.271	173.703	224.12	183.6	249.805	178.84	162.521	172.955	426.938	603.483	531.595	502.805	391.523	489.076	473.814	446.048	593.293	600.223	491.602	658.409	383.757	515.902	485.066
	Solyc06g059870	139.838	194.246	268.052	215.233	69.9171	52.9972	56.1045	44.2653	0	0	0	0	0	0	1189.26	490.799	23.8114	3.88728	21.0582	53.0519	29.9942	6.76248	3.61421	12.3909	2130.07	2662.73	2330.01	3529.11	3476.65	3152.08	2491.11	2264.92	2272.86	313.584	198.942	308	157.474	296.791	241.712	513.786	187.981	235.843	290.07	827.309	279.218	314.085	163.229	648.912
	Solyc05g055440	405.361	403.23	547.369	435.287	231.285	199.079	239.81	187.024	236.961	264.457	247.421	282.076	290.37	219.881	338.827	386.141	466.371	534.023	547.855	289.005	483.744	456.758	631.384	517.687	228.609	196.108	223.204	141.273	159.854	144.836	177.251	178.312	160.413	466.19	495.437	618.456	474.771	460.485	488.991	531.661	523.469	370.038	459.117	421.244	559.023	318.437	429.328	446.799
	Solyc10g006070	184.734	157.845	101.304	158.395	177.84	229.373	204.173	195.265	55.7963	51.4154	108.808	90.1693	78.5745	58.4268	198.175	153.593	126.458	183.696	158.932	171.721	130.625	168.3	60.5721	198.759	131.207	130.325	144.854	211.754	184.214	230.999	157.614	142.43	149.629	284.283	374.894	353.719	331.532	302.366	332.392	390.579	307.91	459.067	373.721	346.707	391.623	307.118	335.201	336.954
	Solyc02g086240	279.127	294.258	266.662	312.45	144.862	190.278	167.835	151.527	77.7304	93.1206	191.528	121.397	138.154	103.725	159.164	180.261	155.144	153.119	145.173	166.016	99.3372	149.423	66.9245	210.407	165.92	164.643	182.511	261.431	221.004	270.909	205.526	179.699	199.574	263.859	372.304	281.572	348.018	241.343	333	309.303	318.98	327.883	367.95	285.743	369.956	291.454	324.994	296.353
	Solyc08g008470	113.324	80.4335	67.9908	96.8416	47.5603	59.5096	62.032	42.9052	0	0	0	0	0	0	161.177	86.9156	6.92655	18.7883	8.07778	2.13679	3.57952	9.07914	0	9.31602	122.325	114.982	69.9528	129.58	135.806	164.217	126.383	132.699	108.133	120.146	125.258	139.378	123.292	105.095	122.001	152.88	121.499	69.7812	106.972	104.234	126.013	82.52	123.519	120.167
	Solyc03g005470	523.87	593.254	597.523	616.278	173.963	168.146	186.855	153.118	126.319	161.101	437.623	89.4882	143.673	253.493	76.1084	524.588	883.018	729.418	1192.99	1250.77	850.566	899.472	1107.62	820.609	63.5888	68.4795	62.0668	320.688	221.495	358.226	216.091	168.403	192.486	375.094	434.028	365.483	399.231	304.871	394.139	272.217	431.173	350.94	387.425	289.438	386.193	357.615	332.746	268.706
	Solyc10g006580	406.64	461.84	392.32	451.442	164.425	234.697	189.221	165.794	50.2226	59.9628	63.7043	72.9556	74.8241	33.0497	123.184	93.9986	174.952	165.446	104.64	172.308	187.304	176.532	124.284	200.246	117.751	124.197	152.222	168.781	142.94	194.79	138.283	112.409	129.406	303.619	425.169	341.022	408.719	283.102	381.236	339.081	471.982	443.223	422.759	309.366	428.105	250.629	389.944	280.267
	Solyc04g080960	688.804	698.82	694.582	560.547	392.922	268.142	366.729	369.785	248.441	285.392	623.929	275.979	214.007	323.452	1286.73	1118.56	142.221	131.157	79.8722	181.674	62.0023	67.5967	61.1615	105.963	470.251	420.101	279.144	573.448	653.574	549.019	452.84	436.298	338.542	1017.88	1445.16	1068.09	1304.43	990.312	1813.25	1099.35	1355.15	1897.37	1435.41	1363.62	1241.64	1742.91	1272.87	946.549
	Solyc11g012325	100.047	94.0611	101.157	140.106	1282.94	1330.15	1575.98	1115.18	4.88918	0	45.2379	14.3101	0	16.949	10.7455	21.4691	181.33	307.011	107.182	378.069	107.094	67.9247	40.5682	128.927	106.429	86.457	64.9481	40.8932	57.2929	53.4029	58.8217	49.7992	53.3009	183.16	216.154	222.179	225.561	109.491	224.628	179.748	286.907	254.98	275.734	161.576	226.535	254.705	232.006	179.121
	Solyc02g084360	367.528	355.446	435.74	416.66	674.853	713.014	568.46	702.282	227.223	197.622	394.077	313.145	196.071	290.666	548.378	234.012	253.379	200.756	132.162	141.94	104.96	128.19	69.4103	129.833	422.442	440.546	337.528	515.986	494.048	503.274	478.762	498.421	461.64	191.716	320.109	192.753	332.158	289.28	314.98	250.899	313.854	268.388	282.016	213.53	233.817	289.649	335.469	194.577
	Solyc01g102660	265.701	171.43	116.743	110.555	463.67	569.52	597.908	671.967	56.669	42.4914	278.334	76.5165	45.1023	126.638	277.93	339.077	402.728	399.93	406.639	248.722	118.854	239.138	36.206	304.114	282.804	344.991	212.326	624.856	540.59	600.017	557.048	531.554	583.775	198.892	217.849	183.158	193.122	218.227	217.656	205.537	239.808	193.146	226.379	209.882	248.326	187.138	253.166	193.312
	Solyc12g006003	543.221	629.489	540.169	543.655	251.957	242.246	279.552	258.707	0	0	0	0	0	0	339.896	332.378	342.454	264.125	376.555	561.728	205.309	215.957	456.762	326.663	562.071	552.856	417.726	508.847	478.521	511.952	509.012	503.045	478.809	313.996	337.933	334.736	302.596	295.409	330.174	288.202	304.431	224.208	364.983	342.971	311.742	291.111	355.215	330.029
	Solyc08g066110	378.306	449.07	427.213	365.749	305.066	297.715	350.795	341.087	452.28	480.712	786.009	356.188	480.808	510.36	296.571	321.613	455.31	440.655	523.42	441.669	355.647	382.934	456.322	395.643	242.872	207.654	195.073	252.971	241.196	267.628	241.816	218.802	209.132	252.11	234.921	245.626	247.16	264.058	249.207	295.092	236.466	255.031	216.732	221.502	226.423	313.061	237.122	229.141
	Solyc12g005330	318.113	318.252	340.867	348.778	201.574	218.265	198.084	182.649	107.238	82.786	125.126	127.733	118.538	84.0682	231.938	180.244	274.498	237.589	193.97	190.048	183.389	236.792	91.0098	251.581	175.384	185.663	237.54	248.322	217.844	273.533	227.832	205.923	224.457	421.372	544.055	426.443	508.838	433.552	498.105	481.186	565.765	547.807	486.935	449.458	472.214	445.176	487.655	384.859
	Solyc02g093110	195.243	232.787	215.333	228.857	188.851	167.191	164.67	178.492	107.69	116.256	247.994	74.502	111.181	140.297	224.15	268.685	76.2069	83.5852	99.8249	94.7918	46.8784	56.8744	29.7318	74.3903	266.209	273.512	230.464	308.535	263.232	326.696	281.607	264.604	260.852	204.671	166.727	199.898	202.139	196.516	195.492	176.663	190.439	283.532	208.585	267.426	201.073	355.735	217.035	220
	Solyc07g005430	286.957	329.254	242.252	246.17	113.306	110.246	124.021	109.263	0	0	0	0	0	0	219.999	308.193	129.94	107.03	122.378	130.278	126.48	140.903	187.368	180.724	271.958	268.136	226.237	565.744	550.421	621.104	481.221	415.119	443.707	254.529	206.747	204.299	225.115	256.923	211.515	213.138	271.104	130.228	241.803	240.978	202.901	128.728	250.151	199.61
	Solyc11g013100	321.604	433.738	426.762	367.039	749.56	758.121	792.79	718.232	130.042	87.3908	422.434	101.986	94.1321	157.674	201.814	333.916	796.967	561.056	639.146	727.86	413.56	378.074	470.877	486.773	331.523	328.06	265.416	422.242	347.592	457.462	402.314	368.574	378.202	155.788	195.748	184.619	194.147	170.223	234.345	202.686	199.257	185.661	223.868	192.809	197.465	245.299	220.233	213.46
	Solyc05g011980	168.426	224.546	271.278	202.129	179.235	164.784	152.584	144.786	37.1374	31.365	95.1169	20.0728	31.3869	32.8586	53.8438	33.5976	247.147	118.064	278.714	237.151	144.772	135.911	100.324	92.9116	54.0241	54.9054	52.4927	58.115	49.6949	60.7896	62.7912	47.2113	54.7151	41.4425	68.3178	37.9461	61.1014	42.6158	81.8968	73.6802	95.0533	49.6858	71.6178	65.1488	79.3918	81.0008	70.0569	100.377
	Solyc03g007470	348.279	385.178	339.938	336.002	224.883	266.977	172.206	229.492	51.046	58.8068	154.384	66.4836	92.6393	66.787	115.105	183.995	78.2178	184.489	87.8201	158.581	141.565	144.218	137.518	155.085	137.686	123.24	120.187	223.484	208.348	206.876	212.586	183.774	179.498	368.132	235.488	310.093	257.597	300.969	240.811	300.798	362.623	288.849	243.923	261.044	304.997	385.508	389.689	350.024
	Solyc01g100350	375.992	354.151	415.32	389.544	444.12	465.724	433.168	530.064	54.0583	42.5119	102.812	141.619	34.4683	66.9395	327.497	249.714	641.08	424.4	489.791	423.632	329.171	351.457	227.114	350.311	189.827	185.502	191.568	258.664	244.945	266.442	267.5	254.872	243.125	340.097	361.584	295.533	368.428	398.441	382.432	345.668	370.846	427.493	357.358	462.545	325.346	436.223	377.433	383.094
	Solyc04g077970	308.571	286.701	330.824	321.11	475.331	533.18	457.752	640.769	103.67	118.371	214.497	142.927	137.349	185.174	316.917	238.206	396.807	240.79	219.851	208.105	143.928	197.719	97.1262	208.581	135.281	148.471	151.994	207.712	184.168	224.092	181.384	176.151	175.897	304.9	386.684	328.04	397.452	349.825	418.055	363.856	453.87	442.992	424.759	449.986	405.38	445.542	459.541	426.311
	Solyc02g082700	415.67	398.946	235.506	336.332	110.77	139.227	139.291	164.001	529.939	627.893	958.978	624.833	564.656	607.834	765.668	741.116	455.147	730.169	704.427	759.732	310.464	270.631	300.73	481.98	409	342.716	448.899	329.821	311.554	318.937	481.984	469.393	425.709	598.536	515.98	984.463	536.685	637.742	524.627	825.483	537.655	873.192	542.531	939.99	583.176	632.404	560.322	922.231
	Solyc02g077410	155.072	104.035	77.7774	117.824	177.345	179.927	198.716	160.451	95.7112	48.24	146.665	91.5758	68.173	97.4806	298.93	286.384	202.019	204.878	268.863	214.584	174.117	179.244	211.343	256.668	206.254	188.932	198.222	316.517	277.875	314.493	259.013	251.863	238.674	306.609	241.609	311.338	234.665	349.312	242.241	330.166	168.982	188.034	268.272	319.754	255.472	178.271	241.691	314.004
	Solyc03g007990	462.788	237.483	239.58	262.168	870.588	744.595	809.037	746.327	0	0	0	0	0	0	1105.43	1061.15	356.517	266.35	256.51	44.4281	121.787	205.935	25.6811	166.028	281.034	235.118	261.112	353.742	363.357	329.201	278.013	324.172	240.803	613.655	331.64	382.565	353.351	679.367	342.627	377.092	298.89	301.919	370.069	407.841	351.294	488.535	359.77	381.078
	Solyc11g072860	344.463	391.365	293.169	345.924	16.8824	14.2425	2.10941	15.1815	92.415	585.56	252.882	465.924	842.884	884.98	101.588	13.8489	54.8738	18.6346	6.72983	37.7237	35.1473	37.8205	19.6356	14.2557	128.953	167.525	219.989	73.8146	78.2779	101.624	57.5919	43.7135	58.0834	265.972	355.63	451.608	296.375	188.148	258.462	333.493	283.364	564.531	397.938	401.475	377.042	386.93	297.487	369.731
	Solyc11g068420	297.843	327.267	330.82	364.777	174.448	223.853	169.949	182.563	57.976	57.5472	88.5665	101.259	82.4772	69.629	179.962	202.892	57.8845	80.9402	73.2557	225.855	139.024	156.136	210.462	218.07	120.788	117.285	135.332	194.791	177.763	207.325	152.821	140.37	148.891	300.568	419.218	313.779	384.269	263.751	365.172	301.533	388.577	406.896	402.28	362.526	439.41	283.145	379.537	332.088
	Solyc08g066160	159.299	198.228	285.844	182.129	110.71	118.01	121.144	164.642	66.636	52.2443	104.5	26.1299	19.2941	57.7108	101.707	89.7706	308.222	271.219	467.42	331.844	365.203	337.669	416.538	374.572	77.5901	81.2995	74.9554	180.097	136.701	176.976	127.901	124.079	122.264	118.027	88.1814	124.952	92.6123	119.576	84.8551	97.6557	87.5554	118.594	85.137	105.311	98.7146	111.64	93.9668	111.356
	Solyc06g076970	272.297	232.665	205.256	215.297	412.947	520.246	425.828	506.721	87.5746	124.341	348.503	110.251	116.679	261.408	213.423	272.81	296.388	292.235	227.964	282.163	136.712	177.006	77.7484	198	122.524	129.642	119.686	221.623	186.115	240.877	164.795	143.989	148.853	225.289	330.641	268.583	368.724	256.13	364.234	296.349	355.624	394.224	338.034	273.316	361.794	297.659	316.456	268.738
	Solyc05g053810	381.324	436.556	408.944	465.827	131.018	122.516	85.755	93.1274	70.4932	80.8424	74.4431	86.0788	98.3941	92.1426	92.2646	84.4506	72.3639	93.976	64.9346	78.6868	38.5031	39.064	51.7609	33.7253	69.4977	58.8516	61.2303	35.7731	35.4217	42.7172	36.0527	35.4086	34.2706	285.941	500.737	377.285	471.476	261.256	459.708	319.187	539.696	464.506	429.769	247.42	470.513	470.286	383.537	280.359
	Solyc11g005880	367.333	320.915	255.592	249.268	220.665	234.993	212.464	249.899	0	0	0	0	0	0	200.815	199.641	230.622	189.124	185.291	316.769	144.126	197.737	229.122	159.54	524.087	543.853	500.892	597.724	481.3	553.569	492.788	441.955	495.696	176.296	296.25	265.373	213.02	161.576	238.893	195.491	226.454	219.252	296.265	189.681	353.028	202.794	240.368	177.289
	Solyc01g059930	177.107	131.623	154.579	152.085	63.2386	55.0609	52.6277	52.6333	137.431	120.274	328.742	174.165	83.0216	186.976	217.341	317.397	137.117	173.568	161.887	206.664	149.818	149.946	283.596	143.019	217.263	239.889	220.045	329.199	307.551	338.692	423.395	374.578	373.79	268.743	334.434	256.569	329.283	373.261	355.319	306.272	275.889	230.421	309.898	305.639	276.331	208.268	366.994	286.484
	Solyc10g080590	228.824	266.675	203.873	264.3	146.709	170.641	150.303	120.121	121.147	119.036	135.086	146.834	176.981	104.92	123.352	108.948	95.4639	103.296	68.5554	104.895	87.8068	103.849	59.1294	134.317	180.025	193.995	204.589	239.866	200.879	228.873	193.341	165.784	179.932	187.89	248.673	215.382	254.679	181.692	240.715	267.742	266.734	306.787	240.869	214.084	264.498	208.354	230.368	215.499
	Solyc01g100860	380.366	388.122	314.244	370.003	503.277	578.929	543.615	458.893	96.9631	120.408	251.526	150.254	135.509	142.892	319.507	417.672	358.391	413.351	356.141	378.682	501.22	524.33	533.759	485.79	161.821	158.74	139.938	248.493	220.242	261.833	239.328	226.44	214.778	465.555	653.473	559.718	637.173	524.989	650.704	560.995	693.501	881.304	678.63	564.781	639.201	794.869	721.246	517.901
	Solyc04g073990	517.075	481.574	534.711	517.646	261.924	505.34	165.87	486.17	33.424	34.9011	110.305	49.3697	23.2395	48.8338	229.323	179.63	419.76	378.281	338.026	308.559	256.702	236.101	260.489	195.424	119.723	143.993	145.58	150.877	136.295	168.646	186.926	174.481	185.261	251.334	465.436	203.092	404.353	429.103	361.105	419.36	429.586	325.934	445.214	332.232	349.668	140.971	451.784	246.221
	Solyc06g082650	438.727	466.49	411.487	542.595	179.915	228.722	196.986	166.016	166.515	216.571	335.781	195.79	258.461	166.997	188.737	324.755	321.245	381.14	251.014	233.183	510.728	513.5	705.658	577.213	141.852	149.488	160.577	279.321	187.45	287.725	164.161	147.68	158.186	336.461	511.723	406.161	538.032	312.854	452.979	342.335	502.88	500.887	504.662	333.374	526.901	342.245	469.21	352.913
	Solyc01g097760	255.811	247.862	197.573	276.429	178.781	189.648	182.667	158.537	69.1493	81.3557	125.87	98.9854	125.411	62.7937	158.6	182.48	114.538	173.269	149.792	163.736	130.895	149.151	74.591	228.539	120.998	122.299	142.54	192.045	160.077	216.577	150.466	131.946	143.891	336.912	460.365	394.612	420.456	324.226	421.227	367.682	423.655	365.372	437.698	310.447	469.892	245.463	390.152	309.136
	Solyc06g036520	340.893	285.55	248.947	260.855	563.735	604.633	526.872	660.866	0	0	0	0	0	0	402.153	383.37	177.025	146.02	109.579	106.435	62.594	69.279	92.5655	105.784	484.938	445.616	352.059	636.774	629.887	593.551	484.635	427.87	454.083	294.764	220.354	245.877	189.629	301.07	204.975	224.915	204.509	203.908	182.684	365.528	181.298	230.188	202.206	286.146
	Solyc05g008105	171.606	208.97	210.725	194.619	809.749	727.586	627.333	474.801	132.226	82.0233	425.541	191.444	66.2629	214.056	100.529	271.459	215.179	91.5127	136.116	195.311	60.9292	56.7359	47.9729	52.7545	187.039	199.625	150.062	397.069	299.624	408.648	277.204	290.38	267.796	60.4361	86.3321	81.8919	53.1376	81.4757	60.9393	44.6112	57.4939	40.4426	76.2185	29.8147	62.377	43.5656	96.1953	29.8039
	Solyc02g092270	350.28	382.291	381.315	386.807	378.288	434.335	392.42	544.067	254.811	283.43	403.783	358.33	320.558	448.593	284.013	206.05	209.459	179.542	169.2	215.422	138.562	170.665	122.201	149.54	220.708	239.605	258.363	288.82	280.255	297.808	283.658	272.902	282.174	223.995	299.645	240.647	290.421	239.242	280.603	295.324	302.224	234.634	312.159	280.264	280.144	206.373	291.119	252.009
	Solyc10g081080	296.922	232.536	222.092	292.541	193.99	231.081	381.906	259.735	0	0	0	0	0	0	378.195	316.989	63.448	76.9455	45.8054	28.2724	30.4467	92.6707	3.66873	75.4671	87.5984	64.123	106.245	64.9587	76.7776	77.9825	76.7823	80.0552	67.1339	433.053	282.024	349.161	227.154	436.427	321.315	215.063	243.164	333.941	244.567	302.255	199.599	520.907	290.25	246.545
	Solyc11g065610	173.718	143.956	179.323	161.519	111.342	126.596	118.252	162.476	0	0	0	0	0	0	523.39	248.274	0	0	0	3.16818	0	0	0	0	119.559	94.0638	120.368	213.542	195.332	184.93	154.344	161.661	147.919	348.083	57.3542	220.411	41.576	297.923	47.5797	208.126	35.764	28.7066	70.6784	227.237	40.7076	30.0106	55.8963	183.694
	Solyc03g119530	131.518	151.259	341.389	152.165	233.83	133.607	93.3265	90.5521	19.223	2.05173	53.3506	14.6324	3.83066	26.4414	41.9429	25.5372	135.591	134.6	333.61	75.2437	147.639	161.038	116.232	161.855	22.1034	26.5747	28.1972	50.4543	77.0057	54.3268	54.9562	49.026	39.5213	45.4024	43.3931	41.2681	55.655	49.39	57.7824	75.8036	101.076	30.3143	36.4048	56.9821	50.4975	57.1111	93.0889	136.149
	Solyc09g090140	773.841	625.538	870.714	937.757	280.776	332.706	260.216	287.74	189.073	192.023	354.385	216.855	207.503	263.76	280.98	198.407	140.977	188.926	144.292	141.796	79.4409	104.759	37.5885	141.8	195.408	194.14	189.69	242.848	244.642	248.13	243.867	240.227	246.933	460.146	733.279	545.278	695.491	464.218	648.509	617.207	752.694	869.045	833.165	565.639	704.173	639.164	697.592	462.223
	Solyc06g034330	71.058	43.2676	32.7272	47.8565	0	0	0	0	0	0	0	0	0	0	178.347	207.442	0	0	0	0	0	0	0	0	162.753	106.325	67.7565	347.679	284.044	302.507	197.443	299.351	206.351	224.68	0	293.505	0	230.092	0	238.604	0	0	0	211.143	0	0	0	231.988
	Solyc05g056240	198.644	202.674	240.114	218.302	219.543	205.251	204.63	226.556	404.971	446.375	1114.15	554.318	554.779	817.166	280.228	257.205	341.901	231.19	183.356	246.149	279.739	308.059	358.757	209.581	252.393	227.818	217.495	422.41	356.592	399.748	362.996	368.527	367.653	154.292	156.614	163.508	162.384	122.987	143.28	124.319	147.704	144.306	169.374	196.655	160.072	173.243	159.124	189.418
	Solyc01g008950	372.635	399.612	384.381	380.217	283.687	315.483	334.033	310.887	119.363	128.078	290.996	197.931	164.984	168.326	275.211	372.653	326.484	278.208	306.63	387.279	333.226	307.682	414.262	333.037	144.008	133.604	132.992	203.891	177.105	208.854	187.26	169.255	167.067	239.735	352.367	290.771	363.31	246.524	378.313	315.408	395.597	437.627	337.847	325.092	352.874	527.222	368.138	326.347
	Solyc09g150143	183.677	122.263	118.768	140.993	92.1891	95.29	116.297	88.7218	84.696	8.53762	42.6927	39.854	33.1064	66.0166	170.652	267.736	49.1953	25.9888	56.147	38.7936	45.4905	42.3855	12.4172	48.3238	119.37	90.5525	59.7387	165.803	164.751	188.587	183.596	205.691	145.455	233.241	175.094	179.138	144.761	292.955	199.299	142.399	101.023	162.362	151.599	155.572	140.59	224.522	185.855	178.745
	Solyc01g096270	749.821	805.785	613.061	556.892	356.766	422.14	422.916	503.691	146.128	113.171	418.597	148.843	169.5	191.685	212.728	379.721	726.452	454.401	566.868	812.769	407.628	391.725	570.336	464.736	207.909	212.477	184.947	321.607	300.214	333.2	326.877	294.091	303.898	316.342	295.532	313.448	318.108	296.461	295.796	260.189	318.899	255.257	259.27	320.464	273.419	194.724	283.51	282.648
	Solyc08g061935	72.0806	110.828	80.7687	88.2817	0	0	0	0	0	0	0	0	0	0	90.669	301.083	0	0	0	0	0	0	0	0	221.662	190.682	171.546	196.779	202.784	186.371	228.304	217.802	158.61	268.233	0	211.57	0	229.703	0	105.921	0	0	0	165.904	0	0	0	162.3
	Solyc11g069090	168.231	117.545	115.128	125.637	496.118	492.749	470.412	499.174	135.743	145.918	250.208	292.902	234.384	227.668	675.251	511.926	156.358	191.131	164.432	119.249	111.582	129.471	61.2421	217.675	322.928	329.064	228.361	519.274	511.813	533.716	392.174	407.108	367.004	329.183	453.568	324.799	435.209	334.618	512.844	358.901	447.983	374.258	438.264	380.718	413.922	460.465	488.158	349.798
	Solyc05g007250	240.669	221.271	195.78	267.605	107.13	161.689	120.761	98.5656	67.2067	73.1342	67.4581	75.8516	96.5736	49.065	93.9272	122.902	135.791	138.531	106.868	139.075	158.493	195.989	160.382	226.593	105.088	102.637	115.105	144.79	119.364	162.89	119.393	97.4095	110.839	277.736	452.903	300.329	403.226	267.689	378.299	297.805	370.174	416.908	464.207	279.235	443.895	208.099	397.787	278.701
	Solyc06g069010	244.067	270.913	225.084	295.049	184.441	232.574	204.978	162.976	52.1565	59.1296	85.0702	68.6724	75.1398	46.7131	125.239	112.003	140.078	201.401	112.069	139.508	134.17	175.924	36.6585	254.308	95.6176	89.3546	93.487	172.915	151.169	188.043	126.167	110.764	118.565	304.286	442.506	385.382	432.158	336.347	439.889	413.641	481.094	508.965	429.986	350.769	425.641	340.779	409.544	315.353
	Solyc08g077980	261.617	232.241	319.133	254.676	722.672	435.225	624.4	163.44	49.7303	31.5632	126.266	39.5431	29.3982	55.9903	123.225	226.062	162.263	181.424	156.974	140.459	293.457	288.343	271.257	185.777	130.925	137.917	123.67	163.191	140.983	186.168	158.006	138.128	142.182	164.915	137.069	160.33	137.084	157.295	136.869	151.806	139.664	161.171	158.015	249.296	123.921	231.268	134.919	232.021
	Solyc01g079420	421.015	463.593	506.577	470.753	270.96	312.975	312.237	289.65	267.6	186.619	358.007	172.249	129.38	191.528	216.658	352.474	318.676	273.33	288.848	423.822	305.355	360.625	294.685	360.747	267.137	242.975	264.252	388.977	329.701	359.456	344.588	314.408	317.7	288.829	278.433	300.826	256.998	258.199	249.504	242.772	245.586	276.665	295.033	354.301	300.676	207.339	269.102	276.555
	Solyc02g068150	303.886	333.87	377.34	422.07	119.381	167.447	128.401	132.868	359.425	487.728	1198.55	390.298	684.457	991.32	111.513	142.394	107.242	89.8577	89.7811	158.906	72.6978	67.1516	83.9375	81.4903	150.061	162.943	142.917	265.557	212.206	256.972	226.097	158.185	183.737	180.259	197.383	225.867	167.57	143.948	157.215	163.509	155.442	191.228	181.31	195.515	195.043	108.865	169.464	177.661
	Solyc07g041310	230.044	247.835	177.153	241.966	117.79	166.407	135.486	123.611	64.5298	64.5627	112.147	103.387	104.471	88.2092	121.619	134.614	193.818	195.677	191.297	203.706	204.923	216.236	182.336	259.895	107.431	105.221	122.728	157.59	138.49	177.468	136.139	113.769	126.258	306.133	394.303	346.997	353.031	310.713	347.094	371.467	348.971	498.495	403.354	359.018	411.383	346.359	379.832	323.57
	Solyc09g092390	407.557	388.285	528.01	492.047	237.625	316.191	229.48	291.86	56.0578	66.1683	69.2938	92.782	91.9624	69.6239	61.802	53.2044	72.0761	47.0047	34.7513	30.5511	19.9451	25.184	11.7454	44.7048	40.2027	30.3817	28.6715	24.622	22.2073	28.4517	21.1898	21.3433	22.3129	260.039	473.538	291.292	445.643	275.696	437.094	324.202	450.706	498.127	420.924	284.919	437.052	503.138	420.549	309.549
	Solyc01g080330	195.419	156.784	168.431	158.303	93.5699	110.184	103.989	93.5514	192.627	194.175	532.65	194.232	143.419	145.854	207.601	240.747	73.3642	86.4313	54.7844	38.0835	38.9556	72.1725	21.4292	32.7457	222.708	192.784	107.492	307.352	279.628	307.24	282.88	319.577	257.248	138.063	202.864	141.467	199.655	155.899	219.829	132.648	210.091	252.314	159.367	158.391	167.885	249.748	188.535	161.927
	Solyc01g111160	1509.51	911.576	1043.65	1109.72	0	0	0	0	0	0	0	0	0	0	867.618	90.4494	0	0	8.45711	0	0	0	3.38681	6.96679	976.865	863.196	680.804	52.0359	77.4312	85.3452	76.1902	141.568	80.9799	182.82	65.0881	279.378	219.019	312.89	396.508	1106.51	949.359	276.607	74.2677	162.716	169.52	239.081	261.528	219.346
	Solyc01g006430	316.158	298.492	429.88	298.155	53.5001	64.8707	86.2157	99.1921	78.6508	86.0109	83.1042	129.952	121.321	68.8486	133.259	187.341	143.815	295.871	172.333	226.418	234.014	231.101	99.6103	287.146	89.7356	90.2908	78.898	229.121	205.445	246.486	237.712	235.435	222.168	276.062	287.033	279.753	272.476	264.913	313.7	313.762	307.75	415.405	288.872	331.358	264.023	457.097	288.946	319.656
	Solyc10g009150	1452.98	1098.07	760.583	951.884	0	0	0	0	25.0829	42.1407	15.5272	8.28272	9.17383	6.86	12.9944	0	0	0	0	0	0	0	0	0	7.76265	21.401	25.416	1.21988	13.4645	51.8066	4.76688	7.27971	7.03798	834.104	513.198	675.183	344.538	527.037	175.355	1145.02	700.785	563.199	618.695	432.386	756.065	364.389	322.683	399.838
	Solyc11g044230	317.822	253.741	401.353	331.98	331.154	368.951	239.11	309.719	17.5944	17.7358	0	62.0935	0	27.4281	184.384	118.774	50.2269	53.4761	61.8007	86.1186	69.6871	81.8657	85.7385	74.5469	356.37	342.384	300.079	280.776	264.204	371.761	254.771	263.796	255.936	286.567	201.641	274.42	197.021	264.269	205.384	206.64	202.607	296.75	225.614	241.428	236.598	283.974	211.673	250.087
	Solyc01g111300	260.576	248.434	176.618	220.297	180.068	230.844	208.757	211.396	310.099	175.336	635.164	239.802	267.653	598.134	164.202	175.917	164.61	133.97	135.79	79.283	89.446	108.899	17.4897	200.745	346.349	300.373	352.313	386.692	320.332	417.48	283.891	237.659	253.048	390.251	605.704	411.867	588.162	339.062	756.566	614.354	736.892	489.486	545.181	368.446	547.411	333.651	622.948	366.597
	Solyc09g075155	108.325	119.733	66.2595	95.9989	22.2944	22.2337	25.5248	20.178	49.7194	40.727	101.828	37.3441	63.9229	49.4872	95.81	116.144	25.5277	49.104	24.2317	51.2033	37.59	31.5635	13.8491	33.7926	150.911	158.077	188.412	213.757	174.653	236.553	186.102	163.898	166.298	168.827	183.539	194.63	162.487	162.809	160.089	177.543	189.189	155.872	197.687	177.371	210.018	113.875	158.151	175.539
	Solyc06g073370	259.569	252.321	241.12	271.735	184.334	245.507	206.419	179.17	170.712	173.609	277.805	197.261	213.552	205.346	188.094	220.979	326.217	311.64	300.359	248.786	312.173	390.245	243.687	379.582	163.468	145.897	183.438	246.267	208.126	247.45	186.061	175.964	186.49	317.136	448.128	339.625	423.821	317.972	410.095	284.385	321.785	558.62	374.911	277.325	417.55	390.616	367.881	312.737
	Solyc01g099520	327.951	357.118	586.006	543.284	118.926	175.426	143.411	225.823	82.7712	13.906	111.26	32.4569	44.9361	64.5163	101.672	356.122	515.772	894.186	531.158	606.648	387.072	380.129	248.146	246.331	258.682	251.043	288.745	134.855	200.007	150.915	221.48	194.05	226.75	309.505	222.435	381.261	353.985	256.85	278.569	280.069	581.4	307.218	208.531	278.589	249.455	254.537	280.619	338.408
	Solyc06g005150	496.987	501.289	524.53	608.441	211.395	221.3	153.763	196.791	44.9666	52.8252	134.74	49.0118	47.0277	51.0153	111.672	95.3385	215.555	282.18	363.351	110.543	134.195	177.365	138.143	132.081	78.0551	94.3879	86.8645	102.859	98.1125	112.167	92.0981	78.4021	84.152	241.327	324.199	313.004	318.715	224.331	310.285	290.433	340.556	417.218	333.631	295.23	320.751	408.279	316.991	270.56
	Solyc04g074100	360.318	359.19	224.873	311.522	26.1329	39.7312	42.8446	31.5582	15.7642	5.29694	23.4604	11.4801	9.78092	8.19165	44.682	52.263	61.5656	82.522	58.4588	61.9423	75.1025	77.8529	57.642	105.217	41.1788	29.498	41.3365	60.6155	48.887	71.3593	59.3361	46.6963	47.5212	128.34	200.242	94.6339	170.667	124.294	161.488	121.58	125.504	105.358	189.04	113.615	172.75	118.991	186.118	106.05
	Solyc03g080180	170.833	160.789	160	173.121	1.83	1.09624	0	0	26.5796	22.7158	30.524	34.3946	16.7136	19.4565	22.431	4.52423	0	0	0	1.63315	0	0	0	0	20.1957	21.4231	19.9777	5.49288	6.7987	4.59372	5.69163	6.07946	5.97743	143.81	263.15	185.371	288.687	239.096	334.756	212.05	299.516	274.886	269.406	192.729	270.76	321.715	323.644	186.739
	Solyc11g071490	326.268	378.062	355.603	415.363	103.087	118.222	103.603	83.1769	634.285	503.512	703.393	466.352	588.839	593.275	115.479	98.1095	99.0132	101.781	75.6051	146.906	119.697	119.587	159.205	127.055	200.897	202.68	203.309	290.757	259.942	282.095	230.48	200.458	205.131	217.246	209.476	232.678	208.146	189.596	176.375	222.242	209.346	206.543	221.635	206.637	229.299	151.822	198.099	207.404
	Solyc08g008590	332.928	447.948	399.174	416.796	120.477	151.112	134.515	100.031	275.131	226.519	322.389	179.623	294.668	282.942	94.7999	144.6	221.328	192.449	150.329	392.122	282.276	225.883	507.086	315.836	115.85	124.669	155.046	165.012	130.671	182.158	131.979	101.465	121.222	148.513	225.393	198.684	188.846	161.148	184.847	199.674	223.259	204.888	202.988	167.45	222.843	129.315	186.44	180.399
	Solyc11g010280	281.588	199.172	106.583	171.661	20.5287	33.2756	17.8385	33.7171	0	0	0	0	0	0	1817.86	794.501	17.8757	16.3423	13.2493	0	0	0	0	0	804.555	633.431	705.571	1170.12	1179.54	1010.05	658.439	709.735	557.617	332.257	209.09	161.482	109.508	210.883	175.234	80.5016	95.9123	102.848	178.969	95.6242	247.207	276.273	163.157	136.602
	Solyc10g080940	350.47	320.464	428.65	424.146	126.169	144.399	78.3296	95.2334	79.0451	78.528	36.0998	87.3858	81.6488	40.9757	197.533	39.667	11.0814	11.922	4.45248	6.67824	10.3737	14.2394	1.93014	11.4804	59.5034	55.1872	52.309	15.4493	22.9762	26.7658	13.9032	19.5236	15.9638	321.752	428.878	378.731	413.016	364.792	419.35	418.225	460.296	542.261	403.455	256.665	428.232	483.821	367.552	242.831
	Solyc12g042380	177.303	119.143	40.201	44.693	47.7783	48.93	40.2758	47.1695	25.7684	17.2303	105.298	37.7909	12.087	34.145	24.0853	118.526	166.885	336.976	184.386	115.558	189.987	284.799	106.687	130.967	32.6008	31.001	24.7214	68.2295	64.4476	64.2712	68.8748	80.1122	65.5456	135.483	166.465	104.338	143.972	135.558	198.268	150.825	143.055	115.674	142.078	196.504	143.567	103.04	128.992	185.682
	Solyc09g090430	77.0755	79.1598	82.52	76.9182	34.2788	27.1275	23.2594	26.3008	166.537	125.424	411.692	184.653	114.73	207.892	382.289	482.565	92.8769	61.0466	129.669	103.025	50.0395	36.7812	49.8365	67.9639	251.275	269.071	224.521	808.295	643.084	806.756	621.342	635.02	604.251	154.921	107.995	122.583	104.507	131.908	92.459	115.428	92.5195	90.1046	121.507	142.759	116.489	102.462	112.539	112.685
	Solyc01g095410	674.017	505.812	525.575	545.816	401.85	855.158	532.883	397.027	432.11	223.026	726.743	87.9798	89.3248	110.111	260.324	598.351	320.397	252.058	237.072	337.959	237.95	246.959	308.738	289.783	252.255	240.838	229.099	315.937	254.752	327.642	307.255	304.257	276.553	243.344	244.119	293.534	267.5	364.804	227.873	358.18	203.615	281.405	254.928	331.465	262.163	230.237	272.252	328.756
	Solyc08g078940	80.0769	109.409	303.454	81.9013	0	0	0	0	1.37415	24.9334	0	25.8645	35.8089	0	0	0	0	0	0	0	0	0	0	0	0	0	0	0	0	0	0	0	0	57.3338	15.845	51.0146	12.8708	16.7854	6.13768	12.1425	10.4643	15.9456	14.0213	32.7386	20.0994	17.8573	7.85333	35.4332
	Solyc02g077480	533.552	572.465	564.712	658.107	76.9201	64.4201	64.9611	44.4344	105.155	139.396	85.6799	186.401	213.963	148.208	120.788	31.9288	67.4637	46.3732	40.2738	120.511	48.3713	61.1768	60.6012	97.5592	66.807	71.8037	101.185	45.847	44.4656	60.3398	36.2005	31.2084	36.2439	249.018	306.207	359.593	268.439	149.69	261.484	334.141	317.193	305.839	275.128	304.9	336.48	199.256	227.745	307.242
	Solyc11g012080	278.175	290.453	275.725	279.073	168.132	165.352	192.338	153.496	729.173	735.029	957.575	541.761	825.065	957.232	228.76	281.364	147.91	198.021	226.261	287.046	195.667	191.705	286.741	220.386	283.104	271.662	271.785	345.553	290.857	324.26	326.705	294.218	282.742	328.747	276.9	333.472	276.936	273.93	255.949	295.614	294.922	189.577	314.313	305.58	322.569	199.979	277.43	275.801
	Solyc04g016470	1.54545	0	0	0	27.7173	50.7098	22.3724	54.6988	0	0	0	0	0	0	0	2.38859	44.6021	65.186	10.0177	12.3034	92.7471	96.5108	168.495	26.5256	0	3.37327	0	16.8605	8.7133	18.2203	9.27926	11.9102	6.25167	0	0	0	0	0	0	0	0	0	0	0	0	0	0	0
	Solyc03g007740	158.109	168.876	156.881	228.551	173.378	149.308	143.033	151.277	39.0154	20.6315	87.2634	44.3924	28.8899	44.2036	268.98	254.212	399.268	258.109	238.397	163.739	245.686	236.175	177.22	175.392	124.008	111.262	98.3502	219.511	217.918	225.502	204.478	198.048	188.474	338.469	365.293	348.258	391.08	374.413	427.257	407.691	443.367	339.428	357.67	342.091	378.94	347.761	394.998	356.675
	Solyc12g088960	206.225	163.974	133.983	155.112	78.6206	98.5937	84.7275	69.8964	0	0	0	0	0	0	136.53	148.057	41.3446	47.7295	30.5944	43.426	49.6	55.3547	65.4442	38.7266	162.444	156.947	156.981	212.845	189.076	213.157	186.986	173.582	182.99	177.105	108.479	172.207	93.7465	161.95	86.529	111.673	96.5575	117.373	110.482	144.135	117.058	99.9619	115.52	137.611
	Solyc04g011430	178.024	134.126	190.62	165.372	1399.09	1282.92	1259.58	1355.74	85.1337	48.3479	161.378	113.55	46.0885	98.1348	581.816	402.043	1498.35	1059.48	1107.74	853.621	634.236	698.99	237.362	725.735	163.465	136.367	112.589	428.428	376.516	411.338	307.209	335.379	292.725	285.879	234.354	215.01	222.676	245.202	225.055	189.712	187.468	255.047	257.635	312.297	197.228	413.558	221.573	329.121
	Solyc06g068780	236.757	189.877	168.331	186.114	120.121	105.864	135.633	117.736	0	0	0	0	0	0	213.674	230.88	139.684	120.214	135.467	148.952	127.473	145.84	142.162	129.074	210.72	208.603	270.787	217.768	204.437	238.667	194.54	189.247	194.189	214.428	140.268	196.713	123.433	195.729	134.498	137.942	97.4749	147.922	183.175	190.436	148.287	139.207	161.635	154.994
	Solyc10g054560	377.931	443.205	416.254	461.24	154.175	215.5	162.978	162.229	64.2477	71.7224	72.6859	63.9316	78.5444	69.9149	164.88	263.201	192.438	152.065	155.618	121.49	153.259	163.443	248.51	165.367	128.238	123.279	106.122	139.661	124.176	152.637	129.1	122.904	113.723	237.047	315.506	280.75	313.25	231.939	305.264	261.884	342.61	409.53	330.461	236.297	311.041	377.685	349.266	267.82
	Solyc02g070330	316.417	317.517	270.455	346.145	144.744	182.327	167.086	146.15	130.454	127.615	172.257	160.293	180.856	107.904	187.58	172.623	172.413	189.763	181.4	201.439	150.366	169.994	172.186	207.08	69.843	69.7438	78.9245	107.722	94.981	117.99	89.426	81.3782	79.5991	291.056	453.951	369.855	409.902	295.28	372.036	345.045	431.344	471.084	387.304	274.202	405.535	346.525	360.636	287.546
	Solyc06g053180	290.458	269.552	231.457	221.038	323.744	329.837	315.445	303.39	0	0	0	0	0	0	191.743	246.209	158.841	196.923	150	330.235	261.206	237.54	309.755	270.03	517.431	411.818	337.208	460.328	432.257	499.547	465.977	411.802	446.595	194.025	154.499	204.402	176.262	175.823	163.112	151.897	164.57	95.4815	183.321	187.511	186.065	121.93	183.02	187.233
	Solyc01g080500	253.098	257.765	424.516	382.919	113.31	109.61	90.3443	106.054	289.554	98.1212	658.041	185.533	117.597	328.937	514.616	1022.68	241.643	263.658	337.084	372.237	269.267	237.603	298.8	335.116	516.942	533.588	415.099	396.946	542.32	396.465	609.188	596.041	642.159	456.441	606.5	399.7	603.912	506.98	789.435	575.021	688.131	493.625	553.893	471.204	492.638	526.438	561.481	615.974
	Solyc07g065170	199.055	194.434	137.581	207.272	138.076	195.392	187.047	132.497	43.9607	53.6879	96.0235	60.6654	66.825	54.0338	93.692	123.387	50.783	162.545	84.7703	185.887	124.245	150.584	44.1848	222.73	105.065	110.456	127.439	165.008	129.74	184.371	150.592	119.178	138.955	190.955	295.923	268.45	256.207	212.156	277.337	280.777	271.538	285.006	293.227	233.97	312.77	192.801	273.842	237.457
	Solyc05g051000	174.808	172.781	132.739	193.025	56.2801	67.5906	63.3894	49.3736	45.1352	29.6125	52.8587	42.5384	69.2697	52.1184	65.9827	93.4652	84.6025	122.376	74.8792	131.379	130.291	129.043	71.8812	160.955	98.1304	90.2934	95.834	131.848	108.642	147.303	114.909	95.577	106.318	150.283	227.65	187.932	206.875	173.832	206.064	201.185	179.566	185.005	212.143	152.726	224.065	137.614	198.418	161.883
	Solyc04g014720	232.794	198.974	207.201	218.551	324.56	284.087	267.122	257.667	143.607	171.661	274.049	207.514	223.946	177.686	200.831	175.072	365.427	309.298	276.896	355.201	241.299	282.113	127.096	406.156	137.901	148.85	181.695	238.144	190.839	261.832	172.847	143.237	162.819	222.472	302.749	259.682	263.545	197.588	247.955	193.256	241.33	199.969	306.92	207.844	339.252	158.05	224.584	208.679
	Solyc06g036540	297.529	262.736	252.045	230.325	497.908	498.771	498.341	516.842	0	0	0	0	0	0	325.93	300.515	281.31	219.156	183.818	250.12	169.211	185.053	119.158	181.384	488.403	530.359	591.502	570.989	565.574	624.853	560.154	510.242	569.229	376.13	202.425	303.001	208.22	348.652	226.117	219.899	174.411	170.37	221.579	286.371	191.893	195.634	238.596	217.759
	Solyc12g099705	142.013	117.1	86.1663	135.434	81.6785	104.189	96.9992	90.8105	0	0	0	0	0	0	50.7203	88.5201	110.004	110.537	135.623	86.8372	179.977	198.758	195.18	246.343	196.001	169.101	192.11	206.893	197.875	215.723	169.545	171.766	172.346	102.732	108.19	116.236	100.608	92.8267	83.3568	107.491	85.0674	86.1487	113.376	101.829	124.67	90.9858	87.0094	102.701
	Solyc04g014490	408.103	431.47	496.868	508.892	293.8	356.56	343.426	317.513	215.086	270.877	719.537	244.879	269.193	402.64	158.696	180.982	196.679	172.55	146.123	396.629	167.969	170.419	138.726	162.543	124.423	117.977	120.809	156.341	133.3	173.902	160.014	130.359	145.231	229.028	336.061	248.784	343.569	212.09	328.394	304.256	398.761	265.913	318.163	241.957	322.499	329.125	302.424	238.031
	Solyc09g090610	157.519	137.215	75.6308	98.079	72.0744	96.6346	71.5276	50.5153	62.7719	52.3244	107.094	48.2826	80.2157	67.7462	84.7137	73.42	63.0728	71.6866	52.0456	84.4707	55.3082	62.3545	35.2722	98.0797	76.3416	77.4966	97.5137	109.33	84.6628	119.866	82.3482	64.4459	66.041	148.624	156.937	160.507	146.928	157.175	124.802	148.083	132.2	191.108	162.579	131.637	193.894	120.16	138.39	136.994
	Solyc07g049530	3.61424	2.90912	1.28011	2.05666	1649.64	2645.76	2577.73	1314.55	14.0357	0	517.481	2.55354	0	107.536	183.151	2747.08	5384.82	2600.18	5337.09	7662.32	6748.37	6572.02	12735.4	13747.2	281.829	289.633	224.931	1173.88	809.732	1213.88	812.218	734.66	845.478	7.44938	15.5409	14.7442	40.6442	20.7599	30.9081	16.37	38.6602	25.2623	10.943	19.8704	15.1263	29.7266	32.7106	36.1979
	Solyc10g081030	259.819	200.848	208.536	244.262	277.623	345.122	273.505	260.128	92.1776	98.6581	202.002	130.207	137.724	122.614	232.827	218.38	171.615	200.169	172.808	235.303	147.046	210.894	104.314	235.86	112.925	114.845	131.592	173.119	153.211	181.951	138.575	126.016	134.002	254.064	394.937	360.098	371.72	255.647	355.23	470.628	337.544	598.818	368.892	402.611	413.807	366.208	317.015	420.733
	Solyc10g055200	50.4975	69.6633	74.571	75.8572	0	0	0	0	9.08445	5.34183	34.344	6.67926	4.93191	46.0259	18.2978	133.735	64.7219	76.4005	87.6994	183.658	993.061	857.246	1444.42	421.33	66.5814	55.9752	49.8731	52.6151	35.8617	62.9728	140.65	116.233	153.572	103.245	227.65	139.543	257.363	191.26	255.923	168.414	303.698	176.605	133.135	119.413	170.403	158.879	252.573	200.856
	Solyc04g025040	165.755	188.46	129.196	187.808	95.9772	83.3992	198.542	146.325	251.104	175.162	440.418	177.064	170.603	240.363	148.423	108.252	4.93959	1.792	1.94153	5.74727	0	2.18221	0	2.97029	186.459	169.855	193.303	132.205	182.886	119.942	112.424	97.7042	110.98	96.5914	147.053	138.069	129.676	71.4738	148.106	64.3858	127.609	158.235	166.066	57.0448	133.672	134.098	148.547	59.1941
	Solyc06g072600	292.526	323.493	229.481	312.634	71.7387	89.8377	51.7705	57.5188	0	0	0	0	0	0	96.4801	97.9104	46.9843	57.5273	34.4284	54.9575	41.4288	48.0369	89.1435	24.9385	148.749	156.132	146.651	251.128	190.996	251.836	174.797	154.347	185.607	149.693	130.455	173.218	122.654	125.797	97.8313	129.358	103.398	179.623	113.846	128.014	126.485	114.987	110.476	128.434
	Solyc05g055260	190.875	224.516	197.889	192.041	120.648	181.781	139.783	120.628	56.2396	30.5261	130.84	15.2676	73.2773	80.9283	132.89	165.08	111.667	122.539	125.953	206.122	129.382	153.913	165.856	196.656	66.9562	67.6468	80.1242	183.969	129.141	192.448	102.791	73.6511	88.3902	165.075	152.377	212.103	153.329	133.309	115.054	224.745	155.212	191.832	186.104	180.402	178.843	171.729	127.674	163.479
	Solyc01g080540	221.539	236.448	205.733	205.49	7.64542	6.33569	16.7997	9.3429	93.5048	38.7122	154.024	72.677	75.0572	84.596	227.739	188.496	37.2048	26.7137	87.9679	38.7081	17.5303	22.9492	19.6243	28.1735	153.976	154.489	144.805	192.941	189.941	199.926	185.904	175.187	167.406	290.834	221.164	212.769	207.293	284.384	213.838	240.391	208.599	275.665	255.958	276.185	222.431	293.2	240.943	274.383
	Solyc01g010270	308.048	414.486	384.855	442.997	81.4236	114.148	117.028	97.5741	88.0899	25.3707	88.8069	118.432	32.7933	98.0886	118.646	68.6852	127.961	111.617	124.612	137.347	58.5661	72.1518	79.7695	77.7671	333.808	315.804	200.35	185.765	238.297	185.827	194.135	200.197	169.561	237.287	188.903	231.455	198.186	210.537	220.12	246.013	239.613	171.117	198.798	164.187	193.341	201.066	220.292	184.819
	Solyc04g011390	431.282	507.242	322.326	362.32	23.3374	17.3219	5.27354	33.8134	277.245	412.554	465.836	1102.69	1066.51	1646.47	129.377	52.1369	103.551	49.0712	57.6842	150.471	140.589	132.912	132.444	437.173	127.116	163.98	204.629	95.56	92.955	139.327	75.6432	60.1264	76.1853	277.464	409.588	418.21	363.141	215.098	322.063	440.76	391.819	490.153	425.396	410.152	543.192	296.495	330.607	414.566
	Solyc06g065590	233.66	195.075	169.383	217.067	146.626	184.711	172.606	140.094	148.784	154.798	187.344	177.488	219.161	155.559	150.77	115.963	109.787	178.148	105.624	149.948	138.12	191.666	85.1433	220.416	159.524	171.423	188.405	233.664	191.284	248.988	185.185	160.208	168.912	244.575	350.104	340.79	302.047	251.296	302.964	311.565	288.974	368.285	337.009	264.787	375.233	229.719	291.287	261.614
	Solyc10g086510	254.162	267.028	223.776	270.337	86.4129	115.581	91.1291	99.3725	77.9066	19.6331	98.176	22.9121	50.7542	151.812	126.093	182.335	90.5419	82.9778	71.4812	84.1541	109.646	112.568	205.73	91.239	136.284	128.163	126.484	252.241	175.891	251.473	169.504	148.407	150.862	142.276	172.296	176.436	146.728	126.176	138.317	139.481	129.66	177.39	148.585	153.214	168.406	154.055	142.84	150.282
	Solyc11g011330	128.755	128.346	68.629	122.597	0	0	0	0	0	0	0	0	0	0	0	2.14562	22.7583	52.2712	28.1577	12.0644	509.899	631.566	968.627	335.615	0	0	0	3.45909	1.22858	2.84836	0	0	0	341.907	489.812	290.409	468.971	298.261	394.912	201.384	331.122	512.371	328.37	287.777	471.116	632.282	373.469	285.763
	Solyc08g007790	12.5809	12.5329	4.89344	7.03211	2.80665	7.23577	7.62536	9.07107	3.52168	3.3768	13.5952	5.05226	5.59582	3.74925	17.8915	44.1126	65.3536	38.6212	82.567	52.0957	111.164	134.658	110.378	73.5849	7.17615	7.67744	5.18775	30.3505	28.3711	32.7585	18.7481	16.085	19.7138	41.7123	23.4154	24.8778	29.5257	30.0172	30.5661	24.2578	23.0621	39.4098	26.3378	30.9798	30.5743	43.6436	29.227	43.7501
	Solyc01g107450	220.721	234.795	185.538	230.034	73.5264	119.302	86.564	98.6191	0	0	0	0	0	0	113	102.885	50.9548	70.5885	50.397	68.6029	63.5742	86.8273	38.4497	113.639	112.371	115.644	122.216	153.371	123.075	188.627	130.672	106.628	114.264	138.641	155.714	189.995	135.908	124.414	137.055	193.947	138.53	163.116	157.968	165.138	151.961	84.3767	148.862	178.073
	Solyc02g063070	178.977	158.179	153.054	175.561	440.494	448.67	472.867	455.3	93.0354	86.3132	226.596	159.568	123.902	110.7	240.894	230.154	638.171	572.288	611.413	499.858	433.159	449.176	370.118	561.811	146.84	139.093	118.755	206.176	191.723	207.728	203.091	184.611	179.841	275.424	389.417	290.417	369.696	349.388	390.963	342.72	323.355	314.788	334.292	289.52	312.12	329.37	355.065	299.326
	Solyc11g069440	347.779	473.695	456.154	479.227	193.143	255.343	195.849	215.216	109.9	98.3418	116.127	107.161	120.222	116.354	153.821	130.885	273.683	177.816	173.775	295.751	183.471	213.861	289.848	258.243	106.724	104.838	120.882	152.955	132.022	146.765	127.922	109.821	112.773	212.82	309.633	243.111	275.359	203.472	264.814	280.083	243.232	328.844	285.239	234.275	339.296	241.338	237.59	243.742
	Solyc10g055820	9.05894	8.10604	33.9771	5.70046	0	0	0	0	0	0	10.5756	0	0	4.35382	1.80435	111.472	5.33468	19.8999	12.6039	5.46884	33.9253	42.022	14.0457	16.9922	30.188	52.1866	42.7229	173.272	127.004	156.096	114.777	112.575	144.719	19.1244	19.0299	16.6125	19.7252	15.4458	15.4216	23.4618	22.8482	13.2513	16.3608	19.7476	19.1129	17.6888	13.8222	25.8276
	Solyc09g015840	81.4833	48.4967	58.9132	87.2454	104.525	156.386	135.201	204.614	57.6992	45.2376	64.6321	82.9602	91.8856	49.971	106.082	166.32	8.83021	39.1764	9.97477	3.81902	6.10676	4.42551	0	5.18969	152.266	135.308	68.0406	148.927	220.402	157.792	185.029	246.057	195.528	196.988	138.273	255.034	172.697	204.347	150.079	144.399	268.246	160.239	102.348	159.858	134.514	190.492	177.636	170.979
	Solyc10g081570	5.26749	4.83127	9.7849	9.5196	197.325	129.287	158.255	286.577	11.8829	3.5725	142.915	10.3002	4.34606	11.2121	20.2565	211.793	57.1101	522.716	267.211	328.714	349.02	433.923	146.829	222.769	237.378	238.198	524.634	85.1023	110.586	151.466	347.297	402.149	303.989	78.6247	32.2447	252.451	64.0058	144.183	24.7265	244.281	48.2888	71.3668	42.0271	158.996	74.1008	45.4368	41.572	292.599
	Solyc05g051500	278.851	276.087	304.871	275.233	116.32	155.296	134.455	146.028	311.687	213.843	370.481	280.069	240.802	177.914	367.586	187.183	261.719	189.03	269.781	162.411	121.492	146.353	114.376	222.122	308.621	303.599	290.857	259.356	256.105	276.376	293.648	278.127	260.08	252.882	303.025	258.066	287.057	295.017	340.604	285.632	300.239	450.034	315.508	314.856	321.911	419.942	350.415	371.913
	Solyc09g057670	244.889	270.237	227.069	250.183	169.939	207.409	147.929	159.94	71.6412	76.6745	153.365	86.3586	96.8021	89.6215	204.583	258.571	131.01	135.894	114.364	140.245	92.2826	97.7229	114.672	106.363	166.653	165.483	169.507	162.011	137.368	188.798	159.075	150.317	143.596	282.733	305.562	321.511	302.077	277.916	276.981	291.351	285.883	263.742	317.478	269.143	323.056	284.828	283.279	263.331
	Solyc02g090120	13.0364	21.521	534.885	27.3936	91.053	76.7491	121.263	36.6568	0	0	0	0	0	0	1.54917	12.2214	954.746	930.217	1699.54	863.002	793.63	724.986	597.312	840.26	3.10831	3.57963	1.96599	37.4403	25.3381	47.2746	51.3527	37.4555	25.0342	6.03327	3.19067	4.68741	8.09519	8.35893	9.01378	11.6188	4.64236	4.89073	5.40637	5.92238	6.7067	13.0351	3.71631	48.202
	Solyc10g008910	372.558	419.334	424.711	421.33	21.0063	13.4109	2.2966	13.7382	41.7738	155.369	65.3491	198.263	275.9	289.679	70.363	7.28201	39.847	18.5493	4.18688	41.1372	28.4927	21.5127	24.1926	18.2308	42.923	55.9279	85.3235	28.877	22.5736	34.2685	21.4047	15.6803	19.3493	214.663	246.363	320.101	203.018	138.419	202.508	378.488	267.58	214.894	249.811	276.586	288.784	167.936	199.262	271.765
	Solyc12g057150	211.659	164.118	251.913	361.192	66.5756	99.9002	45.257	192.587	83.3433	38.7751	271.455	98.0439	75.1791	69.9594	48.6094	418.221	325.46	1294.09	631.471	1016.99	1532.08	1599.27	588.962	1325.19	173.041	174.71	288.648	78.044	163.173	118.483	248.289	191.639	269.536	361.22	298.895	511.173	658.923	429.463	614.028	532.608	1505.37	527.219	268.267	404.066	362.226	331.553	583.106	710.686
	Solyc03g034050	155.264	154.144	121.895	122.727	22.7598	40.1892	29.5438	43.0527	0	0	0	0	0	0	76.5639	68.1614	20.1855	30.0535	46.5159	80.952	10.8488	13.7585	21.5695	32.2685	109.349	97.3481	114.016	184.088	176.579	147.428	161.575	132.719	142.498	227.884	192.607	187.213	180.765	262.165	181.813	164.724	140.797	165.037	151.786	184.242	190.96	153.364	189.503	185.246
	Solyc05g009360	87.1069	61.9206	53.2992	80.0871	123.917	103.549	129.224	91.9904	54.9207	38.4714	172.879	91.7347	117.597	154.768	83.6031	150.739	24.3599	114.781	40.8642	22.8552	58.2202	43.6561	24.5475	71.3684	79.141	70.5858	67.2531	122.568	110.418	146.628	138.85	160.151	120.164	89.2458	62.4987	69.6851	49.5557	87.1016	56.2496	89.0533	39.3515	72.0062	62.7095	82.864	57.8782	76.6467	104.276	87.9277
	Solyc12g056674	0	0	0	0	0	0	5.7504	0	0	0	1.29872	0	0	0	0	48.9358	501.406	819.591	403.72	514.12	605.689	628.799	576.679	302.849	0	0	0	1.39198	1.12727	1.95125	6.19705	4.75894	4.51462	8.78218	5.62661	5.7668	13.2669	5.16942	8.01285	7.39401	14.6775	14.9116	11.198	16.235	14.4371	5.40126	2.59085	11.4038
	Solyc01g100870	286.328	302.426	231.025	297.846	750.56	768.732	669.965	699.486	78.6887	82.6224	185.756	123.339	104.772	110.749	311.751	290.733	353.987	349.395	355.109	368.719	484.886	496.086	314.492	461.977	181.187	175.611	159.642	243.499	224.575	255.581	224.374	218.527	217.228	582.897	691.751	622.67	709.88	576.406	700.785	678.118	708.1	767.937	688.843	630.123	676.071	697.79	733.372	556.257
	Solyc08g076460	236.966	264.263	232.998	239.796	193.124	237.619	197.024	203.524	261.619	221.765	785.25	349.732	333.129	463.454	131.395	159.957	187.03	162.899	142.745	264.387	121.181	104.635	173.98	123.342	155.692	144.422	146.661	227.949	188.888	227.023	216.993	172.922	186.308	233.337	199.022	205.548	185.735	184.503	166.175	226.928	175.031	178.391	211.058	232.447	198.098	164.485	169.846	222.673
	Solyc12g044330	1211.37	1019.47	2190.37	1645.54	10.8276	0	0	1.03453	278.091	381.233	105.218	734.553	533.712	136.459	62.3184	4.22703	1.81494	12.8677	1.22292	0	4.06437	4.71265	0	0	26.6922	30.1672	42.1133	2.93575	5.54051	16.1654	5.93919	16.7271	7.42769	579.097	181.815	304.152	190.675	126.676	89.1463	210.67	110.278	95.9172	346.573	421.358	136.116	114.07	191.757	165.16
	Solyc05g053060	0	0	0	0	0	0	0	0	0	0	0	230.594	85.1343	50.9293	0	0	151.905	357.789	330.712	579.325	448.093	468.901	499.936	234.636	4.89556	0	0	0	0	0	0	0	0	0	0	42.4002	0	0	0	18.7327	0	0	0	0	0	0	0	0
	Solyc01g088520	127.067	58.5938	61.3509	92.815	27.3538	31.8081	32.6827	45.1429	0	0	0	0	0	0	276.156	328.038	2.18339	25.664	13.2406	0	0	7.44101	0	0	86.2132	53.6875	62.2561	97.2466	83.5936	92.0752	67.9908	77.7753	64.4052	278.854	167.952	211.089	160.507	255.186	194.291	148.037	113.489	85.9514	148.832	158.677	155.781	142.493	155.743	162.338
	Solyc09g075010	179.095	161.026	116.764	161.802	187.27	230.693	237.239	189.666	123.542	139.588	271.815	139.903	174.766	168.887	168.677	199.894	206.731	194.649	229.089	200.608	103.376	111.541	63.3502	196.935	183.19	186.039	201.909	233.349	200.204	263.116	204.47	191.005	187.958	266.439	354.653	359.141	358.127	261.299	344.413	409.062	355.148	421.139	338.761	369.005	340.012	396.078	323.214	365.29
	Solyc06g063220	263.627	259.639	275.031	268.68	142.277	151.906	151.559	144.45	71.3571	111.891	127.89	139.906	82.6441	74.1594	137.887	124.188	245.901	188.641	180.078	174.905	333.507	349.49	99.4203	263.622	247.07	249.442	287.243	227.823	211.56	254.412	252.888	234.874	240.816	121.129	147.409	166.825	143.611	112.531	126.488	144.775	185.173	137.146	164.85	137.195	174.67	104.924	159.449	107.545
	Solyc04g049350	66.595	59.9493	43.6213	55.5721	62.5289	68.0348	83.5424	62.0371	25.3133	17.9356	70.1783	33.5545	29.7555	57.0472	78.0269	172.104	46.2679	96.5048	92.5036	42.9602	134.272	159.332	53.9903	149.106	67.4594	60.7228	52.1148	115.178	93.6361	127.921	114.31	97.2342	104.061	124.758	123.278	124.087	129.413	136.715	134.553	156.819	144.085	118.111	126.176	109.346	139.307	179.2	146.145	131.774
	Solyc03g118810	39.7432	58.6965	43.858	48.6026	22.9241	17.4087	13.6639	42.4243	108.91	17.8862	309.65	15.835	15.147	126.858	146.199	1423.23	54.0727	160.943	73.0704	140.974	103.863	101.812	187.001	89.5446	360.218	365.256	431.539	177.735	208.576	162.762	391.849	367.21	439.094	154.395	156.73	216.761	307.212	245.363	231.313	250.295	441.302	302.038	113.991	206.707	152.362	208.063	163.604	398.842
	Solyc09g010565	291.568	305.595	327.522	314.352	42.2723	66.7402	52.5607	41.1953	0	0	0	0	0	0	110.527	92.8408	14.8135	20.6366	11.9777	21.1229	6.63465	7.85317	11.5921	8.22251	158.461	127.992	133.967	236.337	191.319	234.278	158.928	156.562	173.273	106.323	141.121	70.452	113.023	89.6333	124.853	89.9235	101.008	32.3972	110.444	64.3036	106.562	35.9131	101.122	65.2646
	Solyc01g005560	211.399	207.067	147.225	208.324	277.421	290.311	255.999	74.254	80.7849	129.212	182.018	80.0719	104.87	118.656	295.502	360.088	65.5557	105.854	122.724	74.3073	105.522	108.342	68.4103	144.481	68.5404	73.3127	65.7723	248.574	186.35	284.753	176.831	168.393	160.338	368.277	511.076	442.806	504.735	379.387	503.929	383.728	481.78	441.1	441.475	365.352	440.724	375.346	454.8	324.203
	Solyc02g072130	164.914	144.302	122.695	158.237	138.838	159.631	175.345	172.855	31.9569	36.3029	99.1551	53.4687	50.4837	54.2061	143.386	295.763	121.509	257.593	174.107	142.554	116.597	180.542	35.8682	182.285	76.7174	65.4974	70.3083	127.956	110.604	147.988	121.794	116.059	116.672	337.272	385.574	348.294	387.995	375.359	380.979	345.674	449.616	414.018	359.826	347.504	358.837	403.96	403.512	346.028
	Solyc05g013905	369.213	433.694	380.494	397.987	45.6406	57.0827	47.1803	49.8977	38.9533	0	0	0	25.3771	0	137.483	206.938	47.7968	50.2434	42.4174	38.4408	19.5797	23.8379	54.2636	37.8545	248.694	233.457	229.562	312.916	240.312	281.824	251.958	222.502	234.955	83.4572	93.0331	138.483	85.6994	93.9581	75.6946	126.119	76.2325	75.3099	93.7449	140.293	105.767	63.5904	69.2966	130.042
	Solyc09g074890	971.718	1069.07	1243.3	816.012	5.0585	6.03306	5.78568	3.24465	10.1712	0	30.762	0	0	0	0	10.0733	41.7437	94.4333	36.6659	54.1422	114.347	99.0761	148.143	48.41	2.34725	1.52118	2.65596	9.39244	7.18701	7.69771	13.4762	9.43152	13.6652	239.944	324.926	328.228	398.74	191.422	354.85	340.194	492.447	392.199	480.467	648.129	359.817	743.277	440.383	629.454
	Solyc10g150146	480.145	539.415	558.136	580.183	170.045	169.837	150.078	128.969	73.468	102.671	134.666	160.086	150.114	95.0078	130.673	100.683	203.701	111.472	144.458	251.828	124.409	121.631	179.072	171.984	80.6286	79.8163	115.928	140.367	118.531	145.586	102.209	98.5614	107.586	228.523	310.357	244.989	273.391	171.364	292.943	214.21	293.563	254.382	288.323	241.903	305.398	213.34	261.376	223.711
	Solyc10g055630	418.595	355.571	397.98	426.602	91.9884	46.3215	34.7258	15.4402	72.9917	104.191	24.8867	196.385	166.375	51.495	79.2064	5.29846	7.71932	14.1142	2.45206	0	3.45731	7.01535	0	5.50897	46.2414	50.2639	71.1918	5.46571	9.74022	10.8885	8.80479	12.0502	8.65916	283.304	333.463	355.888	282.752	177.047	223.864	246.353	279.325	273.825	341.908	241.82	309.377	240.684	248.501	237.468
	Solyc02g093270	144.148	156.393	172.418	134.623	1.5482	1.4815	8.86999	0	5.61948	2.34398	54.6442	19.5781	3.28223	22.3538	6.85638	253.391	45.223	121.252	145.435	58.9588	75.9117	85.7369	47.3233	50.255	48.0343	40.4896	33.315	128.634	93.4993	141.448	145.009	109.451	124.275	162.426	267.617	230.518	311.257	267.147	291.503	242.565	261.799	209.618	241.278	235.302	235.988	293.075	241.329	257.984
	Solyc06g011280	241.752	179.966	183.193	228.387	198.675	230.711	202.038	192.7	63.8107	56.0814	88.6139	110.927	88.9491	56.8653	201.197	165.115	233.521	249.028	200.127	211.894	166.797	211.239	172.23	270.118	80.0042	75.8375	83.0838	125.993	108.362	138.634	94.2058	87.9496	91.139	306.547	433.644	328.227	387.078	303.753	365.035	356.734	377.514	429.238	424.509	314.274	431.519	317.852	379.45	299.715
	Solyc12g100060	323.327	327.746	500.739	342.774	421.885	351.102	326.334	331.719	257.325	227.136	558.491	508.966	192.83	305.536	564.266	298.027	1462.43	1375.94	1363.62	289.597	943.401	890.696	332.763	722.769	289.929	306.21	278.506	330.478	395.024	328.721	379.04	400.231	348.516	283.371	330.072	232.228	294.981	281.143	351.375	397.651	328.468	283.955	403.703	477.045	346.543	327.678	405.367	346.077
	Solyc09g074570	20.8751	27.876	10.3547	27.7711	1.88223	0	96.4536	0	420.498	183.297	263.518	80.2163	177.693	230.317	37.8493	98.7581	0	0	0	0	0	0	0	0	235.218	230.916	196.051	220.405	238.763	225.435	162.133	158.045	172.853	6.4306	1.81794	3.17983	2.25912	2.67607	1.14128	4.9297	6.54969	0	4.32052	0	4.76417	4.09764	3.28418	2.1335
	Solyc01g009520	213.553	229.482	182.15	225.438	175.576	233.727	166.009	153.985	83.7103	74.8412	117.791	90.1243	109.841	65.94	157.91	143.603	184.262	179.441	124.243	207.059	168.419	154.031	203.396	161.495	112.701	112.973	134.079	175.882	155.567	176.735	138.54	125.983	136.934	203.274	265.981	244.91	245.887	218.418	235.739	242.917	222.167	236.888	258.409	228.084	283.466	153.735	234.053	216.409
	Solyc04g040130	8.01238	11.3562	5.6525	5.4765	0	0	16.7684	0	1.71245	0	77.0893	0	0	15.304	7.89862	247.938	141.175	114.765	85.5458	103.881	54.9247	49.9902	42.3025	16.2191	16.4609	19.1722	10.3719	94.6045	74.2105	103.051	111.905	88.6933	110.744	8.9638	8.60374	10.6534	10.2007	7.69732	8.84879	7.53659	9.69671	24.0777	9.92803	22.0499	13.0669	23.0353	6.42833	18.6177
	Solyc12g057140	281.121	272.272	334.439	404.883	28.1698	37.7454	30.2502	47.2859	37.4524	78.4105	203.308	89.8114	95.7202	65.1216	29.6641	586.895	128.564	797.466	238.763	344.119	1074.01	1200.47	819.434	935.142	79.4906	83.5811	91.3371	91.2252	106.138	107.018	209.357	180.214	258.403	294.095	418.088	334.451	497.022	369.409	503.735	496.509	895.61	429.929	439.929	329.803	379.843	323.528	577.44	408.535
	Solyc09g082060	250.89	269.543	118.813	150.635	54.1851	61.0787	36.8098	45.8609	71.4359	103.648	169.95	122.295	107.141	105.606	410.246	278.193	32.4809	58.7459	38.1848	51.5879	34.1349	46.3179	32.8547	34.5703	403.377	394.609	387.158	262.989	287.74	262.643	422.943	332.163	380.174	237.954	239.404	253.437	253.161	233.284	228.774	255.745	268.544	245.563	288.281	311.721	276.852	185.399	264.311	215.169
	Solyc02g080530	332.855	383.895	453.929	410.346	10.4088	16.7417	3.20279	3.51504	94.8429	84.0638	99.3198	366.807	69.799	117.223	284.84	23.0487	3.41652	5.84124	0	4.06897	1.04331	3.17552	1.88573	3.56869	54.5064	62.7838	62.0687	47.6266	48.6959	45.1495	27.8582	33.4068	28.5102	474.433	841.577	622.179	769.095	552.771	1174.06	977.154	1270.8	1122.47	561.185	379.876	752.792	807.718	790.967	392.282
	Solyc01g107870	230.792	230.413	187.967	217.508	428.557	451.523	452.018	429.611	168.278	180.323	197.637	283.33	278.373	146.735	271.616	250.086	129.627	130.947	140.478	80.3654	68.4495	83.968	50.4027	131.193	166.958	170.581	181.633	169.527	153.046	184.205	162.571	160.495	155.475	367.375	402.174	363.395	412.686	352.06	392.364	395.424	396.738	367.384	410.967	354.923	395.165	364.961	437.253	330.966
	Solyc04g008490	539.395	678.293	533.749	622.949	182.894	221.64	202.617	224.962	1130.73	653.492	1094.34	815.84	923.257	1151.63	202.188	203.041	218.477	142.01	178.417	192.464	245.755	218.454	211.499	242.26	282.26	279.609	258.726	294.286	267.601	293.447	269.572	235.114	251.314	182.22	171.426	263.032	158.68	193.255	125.464	209.624	137.301	173.78	183.727	225.202	191.113	103.954	145.95	193.422
	Solyc07g006265	422.085	380.591	568.591	507.977	267.846	292.503	335.177	332.588	18.2232	0	18.3716	0	0	85.2251	136.83	214.573	175.87	161.706	139.422	208.76	117.403	131.785	121.451	179.245	223.614	199.973	223.72	284.479	236.128	274.145	271.951	240.083	261.317	179.686	237.808	234.322	240.41	179.313	211.835	264.938	286.78	206.326	246.72	229.377	225.984	227.809	251.105	181.715
	Solyc12g056220	1004.73	949.965	1377.75	1373.64	83.5286	63.0933	48.0075	53.4991	401.814	367.841	201.673	498.25	586.01	235.575	571.798	121.982	8.49381	7.19172	18.6974	5.38986	3.14329	5.88753	0	4.3151	219.951	231.23	229.727	92.0911	129.782	104.359	104.161	131.232	100.574	1157.98	1030.27	932.348	761.881	671.492	956.396	617.2	694.225	1572.83	1201.82	1000.17	971.277	1509.7	822.842	737.958
	Solyc06g005940	202.241	168.159	123.075	135.68	180.743	263.515	239.933	297.688	43.6175	69.394	203.979	41.1766	64.8201	238.59	74.761	272.7	35.233	61.3034	42.1834	52.5203	26.343	35.201	7.15365	45.7704	48.948	63.9004	57.5026	116.525	90.1692	135.231	71.1838	60.5859	67.6264	142.244	186.183	161.371	183.914	153.853	179.57	180.417	190.826	193.341	190.545	154.098	212.643	157.362	167.072	148.956
	Solyc07g047800	92.3773	79.6953	49.8043	53.7774	1569.69	1754.32	1964.52	1535.92	24.9018	23.9065	155.21	28.3642	19.313	44.3654	121.363	589.43	1289.53	860.143	1051.14	1197.09	467.034	508.685	482.998	726.844	239.17	268.343	206.402	363.012	301.409	402.268	442.835	404.616	424.183	201.702	184.021	201.139	214.415	148.109	167.569	179.782	178.897	209.971	177.044	249.407	194.491	319.35	206.335	242.016
	Solyc04g076850	209.829	207.853	163.539	217.75	192.504	253.273	244.519	333.761	60.4032	60.7599	83.634	94.8931	53.6304	42.1151	191.312	83.5646	36.7114	36.0717	20.4075	21.0872	20.4243	23.8496	8.70658	34.9598	78.0873	74.9847	74.4244	72.157	70.8492	86.8011	78.9367	76.4244	73.0647	264.031	334.599	269.943	334.709	258.887	333.775	350.321	363.846	363.293	339.292	308.804	327.411	417.937	363.959	304.332
	Solyc11g007020	33.695	23.9947	12.2346	20.6344	28.6167	30.1954	46.74	32.6899	7.67077	9.59206	12.334	7.65308	6.70525	13.169	24.5939	31.3808	43.1458	58.9409	71.032	46.6354	59.8323	95.7736	33.4517	117.798	9.47553	7.18586	8.62462	15.2658	14.0965	18.587	12.326	12.1413	13.6662	56.489	71.79	75.5941	73.3193	46.6481	63.7725	69.092	73.5814	62.9158	55.9068	38.0439	73.5908	54.8822	51.1524	48.9856
	Solyc10g084310	252.165	256.784	275.988	290.126	229.494	269.331	191.491	250.569	35.8842	41.6471	55.1601	71.4297	55.5043	54.2258	223.612	137.85	303.43	190.775	216.73	530.297	222.213	207.326	362.353	289.523	130.35	126.435	169.008	234.575	198.627	238.835	190.477	165.063	179.033	340.19	375.048	329.783	297.353	279.868	276.089	263.682	306.849	407.453	402.842	334.084	393.267	270.261	333.552	281.25
	Solyc12g035130	103.674	61.0228	75.0185	85.5312	426.758	462.299	378.981	576.583	165.891	125.342	319.553	387.905	164.669	207.205	794.762	406.459	270.371	250.904	316.91	109.398	76.428	131.007	15.5964	163.62	188.013	168.309	161.431	294.371	279.533	298.724	293.849	335.954	272.989	429.423	443.336	364.582	442.422	408.657	465.429	432.94	368.679	428.972	487.7	568.263	398.082	575.065	463.954	521.428
	Solyc10g007350	166.251	188.851	139.351	168.963	269.687	292.881	238.21	273.317	290.63	399.497	674.778	341.893	404.905	413.839	151.962	194.793	162.822	244.714	195.445	313.07	268.438	248.279	208.418	285.816	216.472	241.732	243.871	301.805	272.869	302.625	293.495	242.143	263.655	170.646	147.854	200.036	150.871	183.527	141.353	245.686	141.018	118.821	184.794	206.697	184.197	95.8549	158.029	185.403
	Solyc05g008460	285.454	238.766	256.416	301.584	156.631	176.22	168.191	169.532	67.8169	79.5007	112.421	87.464	89.973	59.5581	112.474	151.377	56.5402	120.153	68.2775	51.8604	61.558	80.1931	20.946	120.204	88.8174	86.1735	69.5788	126.215	110.475	138.27	98.8424	95.8555	93.2757	291.933	467.166	339.107	446.987	303.066	449.331	340.331	463.499	493.914	472.855	311.937	480.988	412.053	459.357	273.118
	Solyc12g038980	173.309	138	135.419	151.988	69.0113	83.3961	73.2939	60.6482	98.3385	74.9138	113.518	93.6069	96.8312	88.9379	154.683	107.844	99.153	93.9481	102.835	123.451	117.552	142.454	128.858	161.468	83.1154	84.7091	98.1659	174.974	133.516	184.783	108.434	90.0492	99.1655	175.463	179.377	210.161	145.764	173.704	126.061	228.991	125.232	120.812	186.624	153.462	223.697	89.7957	121.531	150.263
	Solyc12g096150	173.997	177.175	108.72	166.407	124.662	182.648	158.076	104.736	67.3262	60.2527	83.1046	70.3156	102.272	54.7816	101.034	127.422	152.639	195.203	125.832	180.335	161.837	193.301	216.99	214.426	106.434	102.111	115.947	131.669	115.18	138.558	111.908	89.2927	100.227	186.568	226.754	249.564	219.348	199.099	204.677	240.411	233.167	283.911	230.391	192.856	288.481	188.144	218.758	203.272
	Solyc11g066060	288.456	291.743	467.979	508.889	217.695	375.078	241.902	105.697	106.757	79.951	174.551	91.38	91.5563	107.71	98.8176	61.521	25.4434	50.728	25.8232	33.8354	22.9039	22.7855	20.715	24.5198	201.343	170.622	126.059	133.412	119.827	187.099	125.821	117.191	113.699	240.763	345.408	269.045	380.213	321.794	365.738	315.823	488.849	603.773	284.94	231.516	343.606	1031.06	360.929	293.547
	Solyc05g050800	92.9079	77.2313	58.989	80.7759	13.729	15.6099	21.3855	36.1612	11.2996	12.25	75.8719	10.5338	15.5561	29.5799	78.9004	220.088	39.7431	161.277	111.646	99.0022	102.93	121.502	95.2001	66.528	180.695	197.53	168.239	149.377	154.861	170.495	280.148	259.542	285.969	103.066	124.843	139.366	139.706	102.33	97.3119	82.4028	118.156	158.4	121.965	129.048	129.844	206.575	169.161	136.222
	Solyc04g074740	447.14	575.592	689.002	603.458	0	0	0	0	2.72072	8.22773	0	2.13375	5.31745	2.82757	0	0	0	0	0	0	0	0	0	0	1.72367	1.46716	2.06954	0	0	2.55348	0	0	0	168.819	251.251	186.453	237.731	141.211	241.79	168.914	249.713	204.598	269.271	156.608	227.392	242.582	266.376	215.187
	Solyc09g089670	158.183	116.849	88.6777	119.246	29.7806	32.2097	38.5156	27.3693	32.6023	42.0662	100.575	53.6941	66.2675	51.8406	54.3035	100.897	66.7121	90.4323	87.1121	46.333	119.516	123.87	105.588	109.174	40.8611	35.4574	37.9778	101.734	67.3323	128.834	55.7957	49.5768	55.534	172.096	185.172	183.693	189.224	145.875	155.775	143.108	156.086	134.212	184.578	133.302	194.525	125.781	147.064	138.916
	Solyc02g088620	176.068	194.156	128.995	145.515	87.6478	83.2503	93.9255	86.1441	88.0582	72.122	183.098	116.539	50.1967	145.854	96.962	404.764	95.55	91.8641	132.757	139.19	120.254	122.006	159.495	112.091	131.727	125.687	95.9049	225.289	191.324	247.713	291.492	249.052	267.56	138.462	172.576	165.208	165.958	199.392	187.408	179.299	153.024	70.8083	167.02	159.687	154.227	103.877	196.221	143.126
	Solyc06g082680	617.077	734.942	793.748	775.56	563.062	542.265	524.328	520.608	0	0	0	0	0	0	395.282	318.724	313.038	229.969	207.445	317.8	292.64	193.742	277.914	151.218	471.819	394.721	405.841	480.974	452.521	456.923	429.462	391.881	443.358	270.586	275.663	299.484	252.252	256.923	239.557	235.229	236.442	248.719	257.53	246.681	257.528	240.196	233.163	234.279
	Solyc07g042520	75.4803	61.8591	56.1513	65.8581	0	0	0	0	0	0	0	0	0	0	1.63058	0	0	0	0	0	0	0	0	0	0	1.38277	1.66204	0	0	0	0	0	0	129.506	151.556	123.699	162.49	117.311	146.088	111.238	130.235	138.54	156.14	104.44	200.092	214.317	134.529	98.8013
	Solyc04g074730	669.209	475.191	593.997	757.687	608.494	393.482	388.38	553.298	52.9868	64.8579	34.3402	135.797	91.2302	59.0011	135.137	499.099	576.252	1206.78	448.978	1008.37	1051.48	1240.79	532.291	742.679	200.869	195.273	219.576	25.6787	39.8401	76.9133	74.9489	138.24	81.6476	514.306	644.721	671.012	760.882	669.843	665.762	547.822	840.963	674.327	560.05	385.268	465.288	393.568	650.219	507.801
	Solyc03g113100	157.219	145.522	159.803	154.429	660.02	641.403	613.079	309.686	43.041	31.9261	108.888	51.5882	51.8478	25.3196	97.6008	217.184	227.904	200.863	306.678	57.5136	143.365	169.317	126.385	124.929	148.366	138.229	98.8309	202.246	171.903	220.494	209.561	197.547	179.562	201.297	169.599	187.736	165.873	176.405	158.136	165.689	164.649	145.271	156.262	179.675	149.79	254.31	162.846	178.609
	Solyc11g005370	316.417	361.404	310.432	324.861	87.076	112.506	116.192	67.1009	101.789	85.5055	136.823	59.8716	44.2086	317.36	204.054	214.832	119.405	141.747	124.647	286.84	110.15	85.0309	126.38	125.532	337.943	319.468	297.699	347.379	305.814	355.39	324.302	315.122	305.773	161.349	185.455	176.752	174.186	155.135	189.144	194.624	184.67	202.375	179.756	169.455	189.789	178.455	170.591	170.949
	Solyc12g088720	216.269	230.184	148.002	226.122	127.653	163.601	142.398	133.769	85.9778	74.404	108.047	110.558	104.979	68.0273	137.015	122.514	77.8868	109.722	108.929	51.556	70.8675	74.1823	72.3129	115.013	66.3981	63.6352	69.8713	103.006	87.6299	117.166	80.4573	75.7074	77.0586	296.201	421.295	298.679	368.94	310.799	369.13	347.505	351.543	353.083	434.904	303.314	440.212	293.927	414.14	310.391
	Solyc01g057445	230.55	232.81	223.337	297.47	77.834	54.0971	96.9166	67.1402	0	0	0	0	0	0	222.893	512.746	251.937	241.74	258.1	206.198	276.336	303.724	299.678	440.932	156.476	141.557	166.081	319.84	222.789	301.468	222.118	179.181	202.221	241.28	145.166	166.749	148.898	177.305	142.28	115.582	123.567	101.202	133.255	142.736	153.983	180.297	139.012	164.888
	Solyc02g078540	123.782	100.752	75.0252	111.559	154.071	151.643	164.253	123.865	38.2251	43.5581	77.9103	66.9624	64.9635	56.9986	67.7924	116.618	47.0748	81.7304	42.1666	26.4704	52.2911	68.332	31.4541	61.5916	64.8291	59.427	47.2999	84.6424	66.0597	99.0076	63.9319	67.6434	63.1382	134.768	169.098	184.169	188.094	143.992	177.312	220.773	213.407	155.278	146.039	113.85	155.66	143.87	174.299	138.853
	Solyc07g053280	205.842	157.261	181.224	190.342	360.699	341.294	330.647	477.117	150.916	144.666	256.438	359.682	188.774	160.399	483.034	198.839	183.922	250.335	174.43	164.827	70.7797	90.1132	15.6893	164.76	135.717	148.309	142.52	259.16	248.879	266.903	266.144	305.592	259.808	454.495	448.386	315.285	393.372	371.251	406.587	320.859	367.711	373.92	467.325	477.017	424.32	402.155	453.626	384.151
	Solyc03g082720	326.114	400.478	284.303	208.615	288.595	300.095	226.44	288.273	21.531	75.9639	466.685	101.315	112.215	486.691	276.2	282.819	229.471	192.082	189.245	495.47	102.18	122.791	152.051	121.717	522.767	557.957	435.853	823.991	767.24	826.064	767.037	717.093	666.335	258.072	195.524	193.251	170.97	188.854	219.055	203.664	195.103	130.569	268.156	324.04	212.273	155.63	210.662	219.061
	Solyc07g052510	1203.13	800.38	707.232	718.895	0	0	0	0	0	0	0	0	0	0	0	0	0	0	0	0	0	0	0	0	0	0	0	0	0	0	0	0	0	1203.88	1458.83	1313.44	1395.95	1267.29	976.581	1322.49	1023.54	1045.97	1318.39	907.898	1586.15	1297.49	1107.05	903.513
	Solyc04g074510	376.029	360.248	275.606	371.967	86.9631	67.9883	60.4637	63.2298	48.2654	56.624	66.0508	60.3447	71.4114	47.7369	90.6302	79.3549	30.7595	70.6783	34.7859	38.694	27.3938	32.7342	22.263	31.9427	72.9575	69.5214	64.3737	68.3453	60.8609	79.1005	63.5334	60.4647	61.8432	252.44	364.18	294.585	359.95	235.605	347.122	327.962	405.183	339.038	328.875	208.415	342.477	282.239	326.202	232.119
	Solyc06g069120	401.593	373.345	577.771	423.76	308.992	317.428	219.131	375.953	111.013	101.85	162.191	346.889	87.5773	116.95	854.334	211.389	614.719	386.788	490.712	143.624	143.674	153.576	39.8801	195.548	162.998	164.276	150.757	363.831	403.94	346.577	315.494	381.529	268.026	273.448	305.974	228.953	251.177	276.579	356.683	317.112	269.577	244.681	293.469	295.012	226.724	254.44	313.781	283.565
	Solyc01g009750	211.772	220.831	253.039	243.932	360.1	341.903	386.584	350.075	254.088	162.215	401.311	179.343	242.78	264.066	160.833	150.236	161.405	205.745	150.563	305.545	160.609	180.845	71.4826	246.451	206.064	183.058	145.481	230.542	238.464	250.048	233.73	226.76	211.169	130.196	123.498	150.23	89.581	150.317	110.522	104.061	132.535	196.257	162.049	160.713	113.202	250.097	173.295	155.271
	Solyc02g070640	189.442	173.577	154.571	205.946	133.998	200.918	186.963	157.144	109.102	104.719	156.524	119.381	176.717	133.643	103.966	124.357	527.896	458.053	399.185	229.533	997.089	1031.3	457.708	672.122	115.723	120.37	148.925	176.66	143.452	189.145	149.614	121.279	130.834	196.682	229.138	252.482	207.43	182.815	191.564	198.988	168.07	308.91	246.585	217.228	281.97	186.443	199.309	221.315
	Solyc02g067460	367.862	346.193	275.895	382.473	183.945	228.251	199.016	199.728	109.717	115.082	129.107	105.741	125.086	86.964	143.402	134.334	182.254	238.423	157.781	172.521	223.754	230.629	256.641	257.808	111.484	117.26	140.975	108.245	99.8234	124.581	87.808	84.5951	92.2647	266.778	461.692	368.274	447.76	238.942	395.931	312.794	426.044	490.794	407.765	276.036	452.473	342.801	388.981	300.432
	Solyc12g099000	321.152	330.814	417.745	387.715	94.7257	123.422	182.568	136.491	48.2577	46.2671	61.9484	41.1265	41.4991	43.1315	79.6338	51.2639	98.6624	478.307	119.592	396.746	166.884	182.103	39.6712	347.04	122.581	73.3218	93.6735	43.4204	48.7902	66.8286	70.8033	65.1202	65.2934	181.919	187.11	179.335	197.064	200.072	149.689	177.962	249.57	325.127	177.743	186.451	216.428	488.122	205.35	179.027
	Solyc06g084020	341.105	323.412	303.125	295.766	605.26	778.606	687.669	890.828	86.4611	117.429	254.167	221.2	173.219	99.896	251.812	90.6675	323.191	378.428	359.075	501.96	117.646	189.867	62.8511	396.377	58.206	70.9751	91.9649	106.285	128.292	106.633	64.6281	51.765	54.2463	244.458	324.74	286.567	285.261	221.024	362.581	384.275	329.74	251.766	352.439	285.881	361.908	248.769	319.636	293.396
	Solyc08g062660	121.468	66.6981	58.4491	77.4132	231.422	239.643	216.041	202.295	51.5157	33.9751	53.5925	62.2141	53.9121	58.0953	152.866	168.006	284.943	256.2	229.204	194.396	165.685	199.241	134.582	184.069	78.3584	73.8928	81.0468	99.3326	91.9591	107.609	83.1463	82.1018	77.7694	224.736	235.745	305.273	241.399	223.955	216.612	329.736	202.31	344.322	249.175	227.916	274.184	282.339	217.213	251.934
	Solyc09g018750	162.254	116.958	102.299	128.777	60.2678	77.2853	33.2029	64.8095	179.333	243.062	252.906	376.496	308.485	185.328	324.404	156.465	40.3702	53.4486	34.9736	34.5447	8.94111	10.2053	3.50146	16.3445	255.181	289.754	294.732	249.677	263.392	247.327	276.417	279.517	253.655	451.989	428.672	437.013	372.355	448.331	372.32	473.226	312.041	483.28	462.345	553.176	418.657	319.448	432.177	438.451
	Solyc02g094470	314.213	276.704	256.721	346.82	149.575	203.85	161.265	173.449	32.2718	45.6424	46.0184	48.5017	50.842	27.163	100.666	104.288	59.0341	108.558	50.3787	40.5007	40.7826	54.0933	7.97988	82.3527	62.2119	58.7612	61.9366	80.8	67.9447	94.3464	67.1077	62.3625	63.6925	229.041	346.139	285.999	329.158	248.923	328.627	273.923	358.302	390.626	334.61	205.171	344.817	289.903	329.822	203.992
	Solyc07g053260	185.336	188.45	168.756	189.67	397.565	390.252	359.083	342.741	145.545	126.108	209.379	185.165	162.737	134.797	249.457	190.341	323.97	219.503	190.494	171.693	161.615	146.273	222.162	139.632	132.238	119.247	100.301	144.565	137.427	148.898	140.861	135.388	127.019	218.432	298.941	263.986	311.438	237.23	313.622	315.029	302.281	394.145	271.82	251.593	286.224	380.532	277.749	270.32
	Solyc04g081570	52.9465	33.9453	34.3335	40.265	166.537	135.762	177.811	111.671	28.9362	35.1575	87.86	27.7048	42.9373	46.4415	110.927	182.329	38.1188	86.6135	24.7495	40.1564	13.4943	18.075	2.32941	19.9559	82.1126	87.3038	63.425	127.522	103.86	150.632	95.9955	80.9997	90.075	173.115	192.273	218.275	175.356	186.464	163.898	197.31	132.294	199.935	179.587	152.773	229.401	210.471	170.347	191.346
	Solyc10g008620	111.67	103.52	41.7534	118.764	20.9587	16.2478	44.5188	7.28188	0	0	0	0	0	0	130.276	8.45125	0	0	0	0	0	0	0	0	15.7517	16.8192	12.0933	34.5981	24.4539	34.4905	12.1048	18.1372	9.57692	310.459	46.2693	97.023	33.5406	265.695	65.3564	141.345	0	65.8568	67.7093	207.406	70.7323	149.919	57.7413	180.667
	Solyc04g150159	486.334	489.974	506.276	519.152	242.53	311.808	226.28	241.374	115.974	154.46	290.229	7.22362	0	0	319.529	339.488	420.453	359.678	436.628	631.006	532.521	548.425	644.322	652.039	209.705	214.165	287.687	402.862	285.545	429.438	305.728	249.568	280.575	402.031	548.469	514.578	452.699	425.465	448.316	405.577	451.799	776.911	571.849	530.105	582.902	467.284	451.988	511.72
	Solyc10g078450	227.666	271.283	260.261	280.69	195.813	208.471	224.602	188.678	0	0	0	0	0	0	220.049	288.419	279.67	194.331	163.028	271.901	168.006	187.499	268.236	167.613	229.825	233.452	175.019	345.315	291.523	339.664	278.183	295	276.625	174.713	146.256	157.813	142.057	174.759	143.607	159.016	136.276	146.091	126.075	158.37	152.543	159.553	134.986	151.868
	Solyc02g068450	307.304	357	334.017	346.94	147.609	141.945	150.075	131.843	66.5145	67.0488	138.176	92.4734	73.534	81.6952	137.007	208.286	122.217	113.282	112.18	122.889	110.994	122.717	138.631	148.669	143.089	123.722	114.533	188.77	163.41	195.532	162.601	152.18	153.25	231.501	245.315	262.79	248.252	211.866	224.573	149.758	216.999	188.093	217.931	193.8	235.924	179.5	230.168	188.641
	Solyc01g103540	150.232	99.6289	79.6444	100.589	451.782	415.414	434.716	586.361	126.444	136.403	254.196	270.167	142.778	143.27	644.851	440.919	276.514	246.155	201.827	166.151	87.889	111.549	24.7062	188.584	153.176	125.164	97.372	304.518	315.593	294.336	269.175	312.36	237.639	461.43	535.356	401.068	497.542	464.808	546.587	396.283	421.535	447.153	513.793	466.95	461.956	637.814	506.769	482.542
	Solyc06g075830	542.692	635.851	513.025	534.702	116.477	126.606	97.4934	111.247	673.309	625.484	532.384	621.232	567.657	638.009	197.429	123.222	183.714	108.789	158.879	178.589	175.256	189.368	236.222	338.51	372.226	409.98	518.047	251.683	224.908	275.441	223.185	193.977	197.321	287.436	301.722	406.136	247.661	260.195	265.989	353.853	267.649	374.046	336.472	353.367	344.734	299.446	268.42	341.888
	Solyc02g094440	266.332	293.727	252.233	331.572	122.533	134.826	128.738	126.476	47.7724	48.1561	80.2687	41.5779	35.93	76.8946	99.5989	144.809	102.764	113.728	87.5869	116.649	77.9211	94.6215	73.5571	96.0696	103.261	96.8309	96.9661	179.949	142.946	208.281	149.835	134.513	140.498	207.433	294.506	248.873	316.277	206.944	262.429	243.232	279.924	223.745	293.86	227.361	282.992	162.384	273.59	215.36
	Solyc12g015880	154.867	112.489	126.272	152.693	235.338	223.393	174.16	78.3153	100.54	66.5639	134.114	106.795	72.9933	79.3888	87.8632	24.5503	90.9095	62.5601	63.2953	36.4921	48.7258	55.6043	40.6617	36.703	122.74	104.246	71.414	84.3533	87.6928	104.93	55.6659	54.1035	51.8105	165.693	253.646	196.495	219.116	176.196	231.63	212.961	207.811	355.096	213.929	160.785	253.15	764.227	184.506	209.989
	Solyc07g150120	234.74	290.622	507.139	408.203	2.50317	0	3.54469	1.1596	0	0	0	0	0	0	58.5435	63.9105	0	0	0	0	0	0	0	0	78.3161	57.6609	47.9735	57.9842	66.019	51.6663	45.1837	34.7431	43.6667	156.68	172.418	148.34	156.099	145.406	218.803	194.249	118.428	250.032	165.945	153.546	192.501	263.293	163.84	164.565
	Solyc01g100320	191.366	199.385	132.666	178.618	654.356	728.866	729.402	1008.4	44.1153	54.8172	148.33	47.4401	62.0975	94.4897	106.716	272.164	366.498	279.275	258.432	366.152	164.656	176.703	166.498	212.845	44.0816	48.1365	44.5452	90.6793	67.8846	104.718	62.9261	51.4082	55.3863	163.777	233.183	205.784	223.152	170.646	215.276	202.883	217.342	207.859	212.352	156.41	231.191	168.601	204.569	163.073
	Solyc09g010500	133.981	97.1687	118.09	116.928	149.986	158.615	165.005	155.153	78.9431	76.436	156.03	105.087	89.3248	111.73	191.171	175.122	233.295	237.544	250.04	235.774	228.238	268.514	132.755	241.035	114.358	102.441	130.351	155.972	142.006	163.772	144.641	129.281	137.587	149.303	194.452	226.618	181.302	179.526	187.181	241.135	172.103	224.905	195.55	255.093	205.098	189.4	189.818	243.254
	Solyc06g082670	394.186	435.069	429.055	485.952	208.561	261.338	206.628	187.29	91.9106	117.214	162.406	152.809	145.211	108.281	186.057	216.408	247.509	274.459	217.007	282.437	349.06	352.252	432.999	387.421	126.446	126.854	158.633	172.791	138.513	184.824	146.65	129.234	134.96	320.072	450.789	385.757	442.136	322.231	416.238	432.078	466.792	455.612	442.448	390.495	455.826	368.867	447.403	372.496
	Solyc06g007930	116.496	122.623	113.748	120.936	41.5617	49.4198	74.0107	65.5779	80.2105	59.4969	221.23	64.0925	67.0443	87.2926	44.9557	211.819	88.0003	159.495	141.986	142.18	280.854	339.35	321.054	304.541	51.9324	51.3653	40.9106	151.487	96.4897	160.697	139.227	114.097	133.45	155.33	117.279	120.973	144.526	151.911	160.353	118.24	127.477	190.191	107.437	100.786	142.373	186.986	160.82	125.488
	Solyc05g052150	357.401	294.564	265.969	334.337	223.335	269.374	223.622	294.735	19.4767	19.6331	0	22.9121	25.3771	0	156.844	180.144	82.3815	87.5453	59.6986	38.9602	20.885	37.0811	5.66229	49.502	168.366	155.797	97.2264	225.48	190.126	229.795	191.339	197.37	175.371	247.422	274.397	311.468	275.926	212.753	253.229	295.014	249.547	290.355	264.265	322.651	251.582	213.482	249.915	319.511
	Solyc09g007250	208.91	189.714	216.46	240.773	147.15	180.843	162.853	145.494	50.1888	46.176	70.2795	82.9045	78.5467	44.8357	96.6369	95.2162	106.363	135.235	76.3347	110.373	96.7193	114.38	20.1837	160.062	81.3626	83.2669	87.3131	145.089	121.264	161.728	119.328	107.324	113.648	246.05	337.493	270.124	315.195	263.419	325.82	299.113	364.197	338.896	332.587	252.344	332.191	237.998	333.932	204.176
	Solyc12g098330	123.424	105.194	75.6172	101.702	95.7186	121.292	112.168	95.4908	64.8717	59.36	101.106	59.7707	83.076	40.3796	82.8147	92.101	108.77	134.295	86.962	104.667	116.48	114.671	101.278	139.352	92.6788	89.8036	98.7765	141.847	122.01	153.709	123.163	100.734	110.874	159.567	208.233	168.258	175.687	162.262	165.208	168.649	154.92	227.237	211.146	179.099	233.345	144.05	182.079	175.321
	Solyc01g104700	142.004	103.067	123.47	133.261	337.088	305.245	369.896	342.903	100.193	109.233	130.679	101.174	110.083	58.9272	170.384	121.231	578.567	457.003	1025.4	368.588	441.476	448.427	334.136	454.677	95.9327	89.3515	88.5762	106.48	101.947	112.746	98.8733	91.6767	87.6704	220.169	265.04	234.777	252.908	226.498	245.253	258.534	220.992	221.5	268.724	195.275	290.69	201.966	241.527	185.097
	Solyc02g082920	18.7478	36.078	2.52895	9.51503	11.1811	2.36397	15.7883	4.50278	24.7345	10.0969	1132.62	25.9712	14.9154	443.905	98.0736	1623.07	39.9993	85.9893	13.7766	60.0872	18.26	21.8441	18.9158	13.7808	516.281	555.021	469.616	556.532	394.705	580.132	562.621	693.416	634.597	83.0733	104.766	21.3049	192.827	207.028	245.914	109.047	224.33	120.756	33.0107	35.5807	48.6688	23.8672	159.294	94.307
	Solyc08g008457	101.663	59.8462	59.7433	74.5353	32.7858	43.4928	41.4125	46.015	0	0	0	0	0	0	136.68	83.9955	9.50752	18.0194	12.1341	8.18798	1.9728	8.79574	5.26708	7.62016	116.533	103.962	77.2236	115.238	103.941	148.258	107.634	116.653	100.189	102.537	99.1408	121.864	90.0071	93.328	103.865	120.221	117.184	73.8056	93.7921	93.8685	96.0424	98.9528	100.002	102.887
	Solyc06g072280	177.603	144.363	112.983	126.557	39.7821	40.943	34.2378	36.6994	0	0	0	0	0	0	180.481	198.379	64.8224	64.3526	88.9788	71.4315	44.1373	47.7655	61.6933	72.2048	226.277	247.778	217.983	289.929	228.711	351.016	295.757	243.776	256.236	129.007	99.1811	147.33	90.3734	133.701	67.0177	118.982	77.1104	84.5516	120.356	126.371	124.999	71.2473	91.2071	144
	Solyc10g081310	254.847	233.571	237.382	195.914	316.386	316.473	226.888	284.729	120.859	116.533	293.633	133.346	116.393	218.834	308.436	159.661	137.551	120.609	107.256	130.382	50.6126	60.1842	28.1325	47.7524	209.62	202.04	218.503	239.438	241.43	224.51	232.081	202.611	222.171	179.979	237.63	192.933	234.684	164.427	255.814	181.979	249.921	302.214	258.581	255.174	263.085	287.536	252.569	237.399
	Solyc12g056678	0	0	0	0	0	0	11.2329	0	0	0	1.74652	0	0	0	0	44.9068	288	479.543	155.973	602.857	437.079	254.627	211.586	325.127	0	0	1.05304	3.64825	7.35454	7.67131	28.3607	11.2695	17.3628	5.74699	4.10155	4.45777	9.49013	4.90182	4.27771	4.78342	0	11.5717	7.74854	14.913	16.0476	7.74149	3.45161	8.89177
	Solyc01g104170	212.258	208.078	171.924	198.038	271.733	264.554	250.625	243.564	201.471	240.727	304.86	366.231	268.65	174.817	446.829	306.278	208.796	235.534	238.513	188.022	150.677	183.759	79.4736	196.291	311.762	325.734	314.013	288.253	292.341	280.169	335.194	320.997	318.119	317.489	364.643	340.348	366.479	362.502	376.198	377.012	370.097	354.999	384.135	398.68	353.331	353.85	394.812	337.398
	Solyc11g005360	150.006	121.665	85.9537	91.6038	115.178	115.352	167.95	115.51	0	0	0	0	0	0	123.798	156.999	116.485	112.152	132.6	111.075	96.1513	108.391	164.616	158.884	315.818	340.257	307.029	365.087	306.825	386.964	370.77	324.531	353.282	113.771	114.422	124.965	101.626	104.201	94.2672	113.503	97.3229	65.912	128.725	103.083	133.946	75.9009	113.662	96.2073
	Solyc05g052560	318.492	242.365	437.823	448.606	434.241	196.15	225.147	273.233	0	0	0	0	0	0	2116.78	7436.62	216.155	106.933	269.226	248.094	36.6709	44.6461	29.1636	98.1663	2443.64	2291.28	3280.62	1010.16	1960.21	811.241	2293.89	1749.55	2502.93	2140	675.582	2647.03	1924.26	2279.38	1963.05	1310.36	3349.75	1636.38	497.657	1393.21	914.491	2039.57	609.157	2969.55
	Solyc09g082650	274.869	291.933	283.399	257.354	620.974	701.865	907.308	856.99	204.52	209.954	514.75	275.162	179.797	437.93	310.468	279.689	502.213	356.638	319.632	735.803	504.956	509.578	668.579	721.811	193.568	198.429	181.683	240.435	232.666	250.135	229.255	223.495	230.464	157.052	220.112	163.084	221.901	172.636	229.275	259.284	250.858	261.266	219.285	200.582	208.862	260.131	246.609	192.882
	Solyc08g006040	150.955	160.358	124.313	138.321	84.3027	101.647	92.3948	67.5636	69.0584	84.6585	132.953	104.825	112.91	58.3425	105.741	123.784	133.291	132.304	123.507	154.848	125.944	129.537	82.7014	180.613	107.316	110.007	111.555	163.976	136.865	170.664	132.301	115.568	120.91	137.652	214.948	166.5	210.268	152.556	196.393	182.681	178.65	166.92	198.781	157.526	211.108	130.337	188.079	162.405
	Solyc05g010813	260.521	218.27	257.717	220.814	201.479	251.643	272.507	201.03	0	0	0	0	0	0	270.246	132.83	55.5314	101.248	67.2403	14.6999	3.69376	24.3591	0	26.0934	193.973	138.177	63.9942	304.723	321.836	385.78	228.119	293.253	171.89	240.289	289.875	164.284	182.343	304.666	281.92	241.954	153.033	211.03	236.584	182.695	191.057	220.114	267.891	173.594
	Solyc01g005620	343.747	333.482	334.081	368.43	186.968	209.623	175.956	226.623	138.831	175.8	179.785	207.475	219.118	138.747	216.505	154.885	50.9196	70.1262	30.4303	41.7319	55.927	57.2144	34.2847	52.3305	243.683	278.026	246.172	279.537	265.57	267.344	243.766	234.285	249.841	309.592	387.034	346.733	382.89	261.288	342.8	287.386	359.541	351.345	395.745	366.931	387.812	276.377	366.902	284.261
	Solyc10g081440	162.311	188.96	164.154	185.916	77.5244	89.2822	102.326	89.4291	29.4717	36.1668	67.5432	43.0685	43.1704	59.0705	39.0343	83.5966	45.598	51.3599	62.4102	61.3571	51.7287	61.4426	67.0442	40.9046	41.6119	39.2756	48.4978	58.833	45.6391	64.6531	50.4663	42.9949	47.103	167.486	195.558	147.721	216.687	160.811	215.05	168.037	240.575	129.036	178.622	129.905	189.574	131.637	212.824	144.201
	Solyc03g031950	358.257	376.557	483.271	388.181	343.532	362.737	445.752	431.006	101.795	128.266	274.885	124.944	116.055	134.4	223.843	253.439	206.541	218.316	152.292	173.486	100.845	126.597	17.189	170.147	150.235	143.524	121.251	190.05	174.155	206.135	175.215	166.262	157.375	148.806	273.846	162.037	269.443	177.752	355.536	257.364	355.869	239.502	251.808	209.929	242.643	280.955	276.483	214.299
	Solyc01g087120	206.6	136.938	100.681	142.358	185.402	183.506	168.003	172.465	64.289	96.1159	159.967	132.846	117.02	100.596	184.554	224.721	132.42	203.915	148.841	119.787	146.243	183.23	64.6254	180.867	129.722	123.976	132.063	181.176	159.299	189.332	156.889	151.772	160.605	298.571	388.334	351.17	372.01	275.912	357.829	288.053	333.123	267.234	406.102	325.214	397.999	269.081	360.41	275.316
	Solyc10g085215	413.25	376.29	610.367	467.22	191.927	166.713	227.168	166.305	0	0	0	0	0	0	355.933	454.391	327.065	215.506	382.803	298.061	329.84	319.548	419.56	405.707	525.663	467.421	466.787	765.689	677.312	665.071	692.921	649.966	617.983	405.561	290.34	326.387	241.767	361.641	286.828	239.951	210.446	223.009	306.677	358.961	253.626	279.03	267.564	340.199
	Solyc06g072350	258.093	343.68	122.807	197.104	0	0	0	0	62.996	194.15	34.8778	459.224	595.421	202.045	60.9302	0	0	1.08577	0	0	0	0	0	0	64.9731	138.517	129.094	34.6907	55.4334	118.118	73.061	55.5553	65.4701	92.1592	304.662	44.1063	281.733	46.791	173.37	20.8949	106.173	71.014	159.384	16.3867	256.669	71.5321	351.904	37.1136
	Solyc02g090010	395.845	389.73	445.918	348.613	147.69	126.871	148.377	119.269	0	0	0	0	0	0	203.839	233.231	115.975	64.914	121.082	211.257	102.744	91.2103	94.3996	133.7	240.964	248.819	312.955	254.686	226.761	226.07	224.565	209.48	225.645	320.302	168.531	244.515	194.83	288.013	166.655	191.288	177.363	133.144	234.831	273.249	208.802	180.003	169.353	174.396
	Solyc06g071920	221.805	257.221	232.65	236.608	631.429	623.853	534.928	643.141	250.257	204.385	394.91	261.259	207.936	251.069	232.338	118.086	311.36	245.205	223.709	161.054	233.868	257.472	400.801	224.243	118.284	124.195	134.19	245.75	229.197	259.083	183.667	156.116	181.249	125.313	149.093	124.663	149.145	125.294	147.602	183.31	167.687	169.3	162.338	111.521	175.117	187.252	178.942	103.024
	Solyc04g009870	86.0049	153.374	90.9353	60.7462	0	0	0	0	0	0	0	0	0	0	0	26.3492	3.02133	5.91889	0	0	0	0	0	0	3.8533	2.67179	1.35058	20.9468	13.0458	14.9161	39.6826	13.228	26.7183	84.15	5.22267	84.3894	10.0958	29.0539	0	16.0932	10.1319	0	4.82698	47.2817	7.98395	138.32	20.8563	52.45
	Solyc02g068740	149.828	94.7538	100.69	124.33	74.2767	92.1301	82.9664	64.6055	5.39063	3.88138	3.88179	10.8711	10.0339	7.203	16.916	20.2544	51.5192	43.5751	31.2426	57.7203	37.3584	51.8373	37.3365	42.895	7.17134	7.9165	8.11394	7.32086	7.04893	10.7532	4.60852	4.63627	5.25551	154.683	197.902	245.328	197.154	143.277	161.246	158.054	146.989	189.438	192.402	137.048	200.105	176.358	157.214	142.836
	Solyc03g044260	91.4273	85.7079	101.723	98.1731	94.4253	90.3585	103.758	85.8721	91.6368	61.152	179.443	41.5643	31.2698	45.7265	84.1444	141.942	246.423	229.859	273.805	211.974	229.125	277.994	196.306	311.731	73.2636	76.0881	73.6353	217.269	164.681	225.976	162.455	135.939	140.834	96.2491	91.2583	97.0979	90.7746	98.0125	93.9203	95.5745	99.3706	125.532	93.3472	104.283	87.6106	141.962	91.0405	112.43
	Solyc01g098730	60.5796	68.9945	56.9552	57.7251	113.005	154.492	167.052	107.175	0	0	0	0	0	0	145.396	636.357	171.626	140.41	196.625	100.375	96.6301	159.519	32.5626	136.401	255.418	271.45	164.562	353.869	451.555	372.242	563.027	424.557	535.528	83.8375	56.8902	113.855	85.9413	80.6438	85.1868	75.4787	114.453	67.5475	51.1519	96.1932	63.777	75.9886	65.6314	141.769
	Solyc10g054440	131.716	120.468	167.159	143.652	11.6384	7.21156	16.1472	21.3572	58.329	24.1988	224.56	92.7134	33.8359	87.7914	79.8731	708.777	167.871	644.143	372.107	118.554	422.545	468.208	201.108	337.539	185.991	201.753	187.248	157.85	139.188	201.038	278.618	270.97	308.443	72.939	146.47	118.86	264.598	126.922	206.665	183.738	472.382	151.828	93.9277	87.6699	105.593	94.3634	203.251	138.269
	Solyc01g108360	0	3.3789	0	4.24643	0	0	0	0	0	0	0	0	0	0	0	30.7591	0	0	0	0	0	0	0	0	0	0	0	0	0	1.39786	0	1.53215	1.40882	14.3703	7.22418	4.97423	7.89391	15.5129	10.9754	5.30595	11.2202	8.62096	5.92152	13.0641	12.2319	8.98291	8.65906	23.0023
	Solyc07g053740	158.852	176.366	145.392	129.996	74.6631	87.4143	40.9482	117.265	184.906	18.338	313.422	61.008	7.78312	260.315	147.053	440.85	225.88	216.659	330.797	322.331	196.251	178.799	161.934	199.863	830.564	957.996	1204.21	323.751	507.483	297.758	626.371	584.811	759.809	331.83	431.832	433.101	627.13	524.166	597.17	651.928	847.735	468.993	377.783	421.734	445.734	360.771	331.531	846.954
	Solyc02g082020	137.354	139.825	93.0935	128.796	45.8362	48.3383	49.1192	42.4674	351.777	187.731	556.299	154.17	314.553	322.582	63.8908	60.8334	63.0213	69.7372	71.6916	110.332	72.6313	67.3987	113.667	92.8683	126.427	107	98.0377	187.875	151.557	216.844	156.188	133.526	142.31	103.688	87.0596	116.942	68.2859	97.5286	65.0995	98.0871	80.4676	70.2669	95.4891	86.7266	102.43	64.2123	78.4217	74.5118
	Solyc11g010200	277.177	304.756	348.039	377.677	69.7935	77.2669	43.8246	36.5862	22.2842	39.8477	42.1962	53.7973	49.2335	38.9681	60.1349	67.8086	45.584	141.227	55.3973	47.4533	126.068	147.89	250.648	65.6209	61.9822	67.4076	64.9038	88.1232	79.498	100.088	77.9876	69.2729	72.5299	156.306	187.395	189.225	181.254	108.512	162.912	179.016	243.191	201.904	174.009	149.037	181.718	188.651	162.596	175.024
	Solyc09g075420	53.6854	82.7156	155.183	58.7103	189.063	109.257	118.227	90.1269	12.3498	8.50683	20.9581	12.3489	11.532	14.1183	15.161	66.5095	434.656	813.498	1186.77	287.691	646.78	640.921	456.127	728.747	25.8763	22.4839	23.6989	21.7454	24.7432	29.7713	38.7523	36.9144	33.7974	70.5417	47.3467	61.2634	63.4676	44.5167	53.4318	59.2127	126.022	46.2228	43.1517	57.6851	60.1007	118.074	92.8022	163.493
	Solyc04g078750	38.5274	27.8301	36.4725	51.5452	33.1102	81.5515	66.5282	97.6956	20.0775	34.9046	15.4007	24.4747	34.88	9.9794	40.4411	29.4435	11.3651	134.334	21.6261	31.8287	22.6072	20.34	11.7959	11.5772	39.824	29.6169	42.4362	10.7786	12.2108	17.223	16.3618	19.2407	17.2217	180.831	159.196	205.397	177.471	131.713	120.509	154.389	172.57	151.408	177.752	167.553	228.516	253.196	214.87	206.052
	Solyc04g015370	195.233	188.459	225.202	250.833	250.97	231.73	210.563	172.03	117.68	118.625	162.836	138.437	132.285	143.884	197.78	137.597	339.195	212.706	192.704	128.89	257.492	236.821	191.172	155.129	97.5149	92.7411	78.8398	179.925	152.345	199.447	131.529	133.901	139.82	175.094	194.443	160.473	175.781	140.588	161.305	117.724	128.166	143.352	177.861	168.212	174.733	134.317	154.399	150.777
	Solyc10g084530	255.022	251.83	261.231	270.765	117.262	110.666	118.447	95.6533	0	0	0	0	0	0	93.3644	86.2061	24.824	19.9307	19.7428	7.07215	8.20189	16.6427	16.3069	23.3791	78.3935	58.3486	33.7259	90.096	92.4833	122.654	87.9967	88.0783	74.5115	114.807	110.794	126.806	137.342	102.175	137.565	126.928	138.515	70.8579	108.576	110.338	126.894	91.5677	105.812	108.821
	Solyc06g053820	488.353	479.546	509.467	609.709	0	10.6437	0	4.77027	0	0	0	0	0	0	233.966	249.47	0	0	0	0	14.7251	0	0	0	70.9474	52.3731	81.8742	71.1179	63.9461	74.359	48.9066	50.511	47.9942	201.735	106.087	234.443	157.466	231.472	90.3856	232.955	51.4514	79.6468	88.7111	315.957	69.5039	64.0499	73.1296	293.779
	Solyc06g071870	192.519	234.556	173.212	211.999	105.329	118.408	103.094	81.9834	76.5534	63.3857	104.648	82.001	82.7678	72.6853	96.2168	113.318	152.359	153.301	160.143	176.262	189.192	170.338	245.436	188.602	87.8469	87.6915	108.387	124.247	105.945	130.839	105.552	89.8835	100.762	168.196	222.879	191.37	195.293	160.562	198.114	183.965	169.982	217.383	230.548	178.639	226.966	148.932	205.13	189.922
	Solyc02g081430	332.235	365.179	244.979	219.437	56.8512	74.9017	74.3587	44.1751	34.1262	30.3532	132.557	23.6151	31.3869	70.4113	94.9899	147.973	86.9128	110.007	65.2502	108.057	186.822	232.816	170.682	203.244	177.132	148.057	116.109	161.039	173.568	179.548	182.903	188.13	180.658	260.647	216.082	267.312	269.055	224.24	211.437	268.704	280.662	177.894	220.949	232.645	261.095	310.242	220.458	299.981
	Solyc02g065570	185.681	210.495	241.233	200.655	30.7058	7.93466	21.7409	7.11226	0	0	0	0	0	0	560.821	266.433	6.53587	19.206	6.60587	17.4743	10.9773	11.1372	3.96817	8.16267	160.31	151.63	252.227	43.1713	49.1213	60.5528	50.2027	74.6284	49.325	221.294	67.7873	139.707	76.4384	164.489	81.5658	99.4017	98.6293	34.6354	127.043	94.7813	138.17	12.7327	122.192	132.435
	Solyc08g078060	43.9224	26.8627	40.8252	45.5617	24.248	18.2897	17.0525	45.539	5.67716	1.90759	137.361	6.67853	2.46568	41.3008	103.696	573.002	44.3592	134.041	108.068	107.131	75.2061	68.4575	103.409	64.2854	334.252	334.564	378.416	191.714	260.132	195.859	403.354	403.82	447.231	195.398	117.189	231.947	193.323	215.637	97.9797	135.673	176.823	218.123	99.396	151.718	159.519	197.701	105.441	279.304
	Solyc04g072047	189.121	128.166	95.1464	127.771	122.52	128.841	121.083	131.293	62.2962	58.7681	102.855	97.0672	83.6192	80.2566	192.908	185.055	118.425	130.226	120.774	116.023	103.565	130.279	70.3311	107.504	112.936	109.107	110.394	146.381	124.688	143.374	121.909	127.019	125.108	235.968	287.193	307.225	271.849	232.101	251.032	283.908	197.669	281.032	284.107	260.93	301.52	214.736	249.634	242.834
	Solyc06g082870	156.423	145.525	108.382	149.04	129.252	161.563	129.315	130.086	74.151	66.0456	93.714	111.806	100.115	62.1419	146.711	100.17	136.589	141.746	136.42	138.085	110.705	112.604	93.4079	143.421	92.2494	96.6463	113.122	143.806	125.997	156.721	107.659	103.728	105.535	304.902	397.729	348.578	343.668	292.392	323.862	340.875	335.195	447.34	421.983	337.573	427.766	291.313	345.231	311.468
	Solyc12g099260	56.9838	43.2443	34.4737	56.9209	2.17051	1.90699	1.07576	1.50824	6.34621	8.65143	6.15414	8.5321	12.6788	13.9446	11.9215	10.3459	4.49683	8.1457	20.7949	4.94084	21.3128	36.5287	2.76759	20.4642	9.80331	7.32614	7.85491	10.7539	6.28095	14.546	3.6749	5.52142	4.74822	84.3953	116.305	122.908	112.644	56.7983	89.2425	89.6934	115.01	91.076	97.7915	53.3759	122.801	73.9236	70.1271	60.4128
	Solyc10g005100	193.232	155.13	116.328	155.157	621.985	570.186	581.208	586.896	188.046	304.832	249.848	383.138	609.138	84.5301	369.169	541.086	1103.66	1093.12	1430.15	1046.32	547.412	531.875	127.849	548.577	116.878	100.634	129.759	145.509	162.673	143.467	177.493	189.344	133.983	424.221	446.4	432.707	440.529	424.938	497.101	382.364	345.113	303.846	433.447	329.781	363.099	305.8	430.279	347.514
	Solyc01g005820	119.42	136.693	100.8	128.269	122.067	113.967	128.797	108.332	37.6931	43.4866	69.1906	48.9552	46.8411	29.5499	114.929	76.667	37.6182	108.053	56.8605	55.2716	73.7116	85.4689	28.7036	130.363	121.342	127.818	133.558	113.641	107.869	123.389	128.935	110.059	117.84	194.355	163.885	178.075	163.213	198.681	156.396	189.211	162.376	188.253	195.1	177.317	187.508	220.186	175.02	187.067
	Solyc05g010080	44.313	56.2459	74.5034	77.4793	6.04188	6.83058	9.22418	6.47248	13.5105	14.6353	6.50529	20.4006	12.8742	12.8884	5.23677	4.6439	2.65246	5.03879	9.34241	3.43836	2.96994	4.93069	1.46401	9.2353	5.65496	7.49294	7.65975	5.21059	6.31208	8.23132	6.66637	6.29149	5.4583	28.8177	54.1867	45.2418	50.4931	43.2834	51.1575	38.905	60.5119	36.0226	54.4046	30.1798	61.3834	47.4456	56.5018	29.982
	Solyc01g006400	172.683	218.355	134.759	163.375	0	0	0	0	160.147	382.121	373.762	215.074	412.502	3031.57	81.1303	23.8156	0	0	0	0	0	0	0	0	126.824	65.412	111.971	12.0428	27.5875	15.8427	18.4587	24.5718	22.7795	109.061	62.3541	98.3147	63.8037	48.6593	45.462	123.988	76.4537	68.6372	76.4642	127.318	93.1073	132.041	56.1632	170.726
	Solyc08g044280	0	0	0	0	70.0159	100.415	92.9511	94.8724	0	0	0	0	0	0	52.1427	39.2702	3.35322	4.37937	1.12971	4.48258	0	7.61854	1.35724	8.37569	274.246	323.197	527.607	353.757	306.976	408.034	302.838	248.896	274.072	151.076	37.6764	207.582	80.3007	174.516	63.074	146.81	50.6016	51.6165	109.525	164.818	135.868	34.8401	129.239	165.293
	Solyc04g071083	137.655	113.57	176.774	170.097	0	0	0	0	0	0	3.886	0	0	16.1818	1.31131	4.80765	0	12.7634	14.9203	16.6129	2.62655	18.2497	0	13.1536	12.4526	23.8084	10.2183	9.45798	17.8697	8.37208	8.19271	7.23118	7.22268	26.503	18.3824	318.171	24.454	16.1312	17.1941	81.9326	56.7368	81.4542	30.7299	60.3874	87.6794	149.09	35.0353	72.0409
	Solyc08g079900	0	4.71608	1.63087	0	0	0	0	0	4.26977	0	85.8432	0	0	67.7419	2.51686	73.5543	0	0	0	0	0	0	0	0	62.3606	90.0417	75.5755	259.188	183.23	297.273	169.804	120.834	179.73	0	0	2.08512	1.56696	1.03818	0	3.40032	3.30524	0	0	3.54201	3.84427	0	0	5.60739
	Solyc04g074550	182.058	160.801	155.566	182.014	133.772	166.601	159.728	111.244	35.0483	37.9149	54.724	47.264	40.0971	34.6479	92.3886	104.753	98.4372	106.199	76.3748	63.8529	71.7347	79.2394	34.8309	97.5303	76.0736	79.5094	86.198	127.768	109.157	137.82	104.798	88.1702	100.629	170.45	200.521	188.721	219.461	167.922	184.918	165.076	190.689	178.697	206.459	183.739	204.525	141.919	206.078	163.463
	Solyc12g096120	173.828	167.136	173.681	186.153	182.24	152.912	186.718	160.155	266.989	189.977	554.157	73.9016	81.8525	195.864	169.347	127.632	138.277	126.057	143.909	185.764	148.313	169.137	125.514	170.985	336.989	307.526	284.794	319.492	337.706	290.186	323.042	279.832	299.653	103.721	136.375	102.118	119.802	103.151	123.314	86.5221	102.726	78.5108	118.113	102.771	116.675	72.3464	129.948	66.9326
	Solyc06g050120	317.021	294.091	349.82	359.605	353.572	413.378	365.716	425.32	143.666	145.204	224.399	189.381	173.669	119.952	178.611	159.514	271.234	248.199	228.798	231.278	167.754	188.786	126.8	250.412	171.744	190.208	227.878	246.636	205.28	260.928	201.642	171.597	185.04	266.212	319.81	305.936	302.244	247.125	286.672	296.352	296.194	361.332	357.414	321.352	374.378	256.454	326.827	306.855
	Solyc08g080240	357.363	405.943	450.843	445.506	145.11	152.56	139.365	162.399	514.773	398.231	531.032	408.408	389.955	485.222	142.103	118.406	115.292	120.409	59.3401	146.355	67.799	28.0209	38.6197	54.2345	224.269	222.863	227.447	202.34	171.197	213.373	178.199	175.607	188.456	165.456	215.417	234.719	203.098	155.538	183.523	191.318	203.055	208.801	208.949	189.59	223.446	164.73	177.679	183.268
	Solyc05g015850	2.55857	6.48428	1.66781	2.20402	2.75437	0	24.9775	1.76672	0	0	32.6582	0	0	3.82577	1.66362	325.421	291.831	190.569	439.769	502.255	468.556	389.158	766.391	690.413	14.0326	13.9474	9.0046	101.996	66.0354	107.085	84.3227	89.8787	86.9757	15.282	9.35483	20.2144	17.0663	14.9821	14.1683	10.7512	17.2407	13.9296	7.27711	19.9098	13.9433	28.7294	10.7403	56.9966
	Solyc10g011740	75.6121	85.7453	94.7934	121.137	75.5503	61.9016	118.265	107.574	51.046	11.9451	213.197	24.6633	32.0675	51.156	82.7231	503.062	65.9868	297.422	115.426	146.446	136.194	127.669	122.244	85.3403	278.396	241.478	227.951	176.113	221.895	172.582	329.085	342.801	343.573	276.257	245.722	416.158	366.31	314.993	275.466	240.011	525.183	348.674	188.379	245.146	239.383	318.055	411.366	339.064
	Solyc03g097010	214.345	176.148	178.447	184.313	125.664	150.915	153.821	185.002	253.714	247.76	271.765	158.56	196.28	86.5193	107.049	133.838	131.927	88.4589	91.8259	119.998	90.4582	110.316	52.848	120.94	158.882	154.423	144.514	207.998	177.064	209.768	187.686	168.996	188.272	189.407	154.462	210.043	136.113	156.064	128.407	145.639	162.825	176.066	147.177	192.948	155.981	134.07	132.222	164.157
	Solyc09g009390	121.499	90.7936	74.0871	95.6205	128.459	144.86	170.053	158.381	64.0217	70.9612	174.823	77.7401	78.2874	92.9361	116.072	211.946	206.596	324.468	285.872	135.123	618.991	816.669	510.928	678.161	86.5977	78.6909	61.4036	138.41	125.928	147.033	109.548	125.22	101.798	276.607	363.088	313.906	426.913	237.865	363.025	270.706	339.339	397.231	410.654	371.804	416.885	574.637	399.363	340.136
	Solyc03g119040	269.008	279.423	286.996	322.604	96.2088	123.074	105.175	116.875	38.87	48.586	57.8534	69.0049	60.959	35.0348	76.8543	54.0684	83.7359	97.8407	62.9096	65.0205	50.4961	64.7805	6.41147	76.4941	55.6967	54.2652	64.7989	78.5232	66.3643	88.0826	65.9518	55.0649	61.0737	178.723	274.19	211.542	240.987	187.337	233.881	223.055	264.763	318.697	256.94	206.819	264.2	209.417	236.307	196.262
	Solyc07g006280	68.7234	44.8246	55.2715	66.0079	884.462	699.035	719.178	874.145	51.3848	36.2582	198.246	46.7312	36.8235	80.7203	320.711	1423.56	614.881	822.097	668.656	741.334	470.495	451.414	504.174	227.894	505.427	459.947	459.304	350.074	504.546	367.129	673.217	716.975	761.702	525.536	391.816	738.346	717.144	509.215	439.654	408.834	747.221	750.472	342.522	520.515	438.625	674.604	550.835	781.38
	Solyc02g031900	57.5629	52.432	34.2319	55.2758	167.082	177.033	186.977	158.125	0	0	0	0	0	0	94.9853	102.825	55.0894	81.6552	76.3491	104.431	54.8362	74.2567	7.25901	110.034	205.163	233.402	208.331	186.495	182.265	191.372	216.243	167.013	220.483	155.699	92.7349	160.124	79.2651	168.028	81.3929	143.775	96.4068	89.3442	95.6729	122.425	105.064	104.221	122.134	116.684
	Solyc11g006880	55.7077	72.2613	36.9417	68.5772	26.4444	26.7127	45.5325	28.9556	29.7294	23.9746	89.9142	83.9358	30.9887	55.6145	70.105	60.1849	18.9333	37.0909	33.876	23.2578	18.0482	33.1344	3.41746	39.6227	87.7632	77.0003	73.7712	139.08	121.076	140.153	118.996	117.452	106.335	109.605	68.3308	95.0934	81.6465	115.334	72.4672	89.6076	69.4975	63.9185	99.6018	74.5831	91.2739	84.7348	83.8929	78.0848
	Solyc07g062570	198.512	225.092	168.334	246.638	318.831	343.988	350.426	300.249	75.8913	79.6885	142.658	86.4875	86.5222	82.5689	214.288	300.565	195.668	184.382	218.124	226.251	211.878	222.279	182.457	218.593	160.435	147.535	158.933	166.825	156.494	159.702	171.638	147.686	146.613	328.348	255.743	319.393	259.322	294.893	265.018	247.46	242.807	297.757	262.395	304.781	280.345	295.621	246.962	298.772
	Solyc04g005160	96.4721	94.9462	58.1941	75.2942	42.0671	41.3496	51.7885	42.4425	15.295	7.92684	102.813	6.65189	6.0326	49.2683	50.7651	598.433	102.895	279.436	167.49	126.413	509.501	518.014	472.519	316.468	122.742	136.389	122.847	136.485	136.777	150.967	258.429	205.788	282.468	211.406	204.714	284.995	301.405	199.415	199.155	207.804	377.019	255.769	163.919	224.635	214.891	303.559	232.224	333.083
	Solyc07g063890	202.974	219.022	208.147	243.794	91.1262	126.668	111.631	93.4359	30.0194	33.9285	52.4571	42.4146	46.2253	30.9147	70.2559	66.1567	76.3291	80.4788	48.4351	71.1729	61.8683	73.7264	20.8887	96.9602	78.0735	85.3331	107.236	115.037	95.2722	132.031	100.775	82.1641	93.088	164.105	248.534	209.343	217.434	152.017	203.874	221.084	263.443	211.611	228.241	159.1	240.738	116.728	214.923	135.959
	Solyc01g109520	193.129	169.973	195.149	190.479	311.569	295.64	298.306	269.883	31.2	36.4165	71.5163	56.0207	46.6428	37.8864	133.035	179.373	134.463	282.508	134.243	193.509	115.86	145.536	18.4814	149.606	117.554	113.027	100.708	145.757	136.963	161.386	173.615	164.74	160.68	203.27	254.861	204.096	275.968	230.32	277.339	227.663	289.348	174.16	262.463	210.317	229.743	211.289	299.005	200.797
	Solyc11g010670	145.392	326.695	286.543	337.624	25.6626	16.0685	17.8207	57.6122	0	0	0	0	0	0	334.237	491.67	30.2532	16.0515	40.1327	107.847	31.7572	23.6279	29.8478	4.72292	755.492	726.448	559.239	464.023	460.8	408.028	633.725	613.895	775.227	40.3612	34.3191	50.8949	70.0265	34.5469	68.0551	24.8108	69.7485	35.7858	38.9354	43.7086	51.6311	113.577	44.5956	52.6668
	Solyc09g098360	371.603	262.187	350.961	329.518	0	0	16.5265	0	0	0	0	0	0	0	507.612	237.104	0	0	0	0	0	0	0	0	194.78	176.891	196.319	308.723	267.375	315.239	241.676	250.152	233.654	277.389	257.645	237.167	157.714	265.375	140.18	223.658	183.269	60.179	201.083	297.215	157.546	58.0733	205.777	224.302
	Solyc11g010470	122.916	109.905	82.4145	130.942	216.413	181.967	223.55	177.237	178.215	104.195	314.415	216.464	157.9	245.177	155.517	310.835	312.59	341.649	368.348	535.127	241.489	264.056	151.202	408.545	340.805	339.381	365.278	323.563	331.997	301.535	382.512	348.602	317.497	325.722	289.942	344.569	305.884	211.835	258.918	285.183	250.6	415.541	334.86	537.184	303.823	454.673	279.298	419.657
	Solyc01g087020	738.517	519.002	1107.83	1149.13	331.305	598.77	440.891	612.986	0	0	0	0	0	0	41.7448	251.852	47.1547	142.311	42.5074	95.4065	141.273	225.854	267.723	235.567	742.679	523.099	602.156	258.983	349.295	285.539	533.105	439.824	573.663	437.764	554.058	297.053	560.002	633.565	789.708	494.9	677.397	307.775	508.348	274.545	395.713	260.694	642.22	275.935
	Solyc02g078890	135.49	117.967	69.3691	79.834	17.504	1.35696	3.71804	9.7305	0	0	0	0	0	0	49.2911	165.618	12.2951	6.56906	21.4645	25.4013	97.6191	114.278	122.152	136.803	308.931	237.284	282.195	25.9255	85.5376	43.6105	116.921	99.7424	143.19	290.62	78.2509	463.252	134.457	211.871	39.4213	146.026	127.441	110.002	126.192	372.719	121.1	164.402	183.892	486.155
	Solyc01g068400	147.337	132.477	115.505	121.341	136.711	126.788	140.295	148.324	81.444	74.6347	141.821	60.9697	86.8233	126.964	126.343	128.615	186.915	160.528	173.219	151.424	126.832	122.291	44.2226	139.796	136.866	143.002	123.717	189.302	162.254	193.496	171.411	157.008	173.617	142.54	113.872	176.638	117.891	139.368	113.77	164.23	118.986	104.809	125.923	145.684	105.791	122.074	128.319	123.316
	Solyc09g090580	135.173	112.561	116.867	110.774	239.421	218.774	206.566	197.833	59.4364	80.1214	136.15	103.018	71.0272	86.0768	122.326	136.93	177.93	153.433	171.091	162.223	132.308	149.754	100.494	188.522	100.79	111.338	123.176	172.289	159.749	180.762	135.697	121.202	133.818	216.332	243.123	224.433	249.821	200.718	221.81	259.424	253.864	192.527	265.655	318.916	251.035	148.033	252.644	237.988
	Solyc12g010930	236.644	242.509	225.803	246.596	121.302	146.508	119.807	120.607	74.3665	82.2773	131.365	97.6189	93.3507	77.0514	121.671	97.0248	151.379	111.194	102.805	81.2715	97.0797	111.36	103.455	108.282	81.6767	79.7713	88.6997	127.646	104.617	137.341	100.885	93.4437	91.0776	194.963	267.345	222.609	223.702	163.314	218.48	195.273	253.424	340.503	246.762	227.925	266.615	260.132	229.107	213.107
	Solyc10g083120	187.996	205.249	174.992	180.005	211.018	168.654	201.944	196.908	54.375	46.0028	112.572	39.9788	58.1965	69.629	151.996	203.664	101.064	111.773	81.5478	173.437	77.8851	90.4805	77.6307	117.157	177.196	166.983	144.103	214.089	189.504	218.329	238.308	220.358	214.638	208.312	220.731	203.214	221.786	198.979	232.543	206.089	213.59	190.758	205.422	225.193	189.622	219.127	210.538	207.238
	Solyc03g044100	135.527	197.628	94.7276	102.95	4.38188	4.19624	2.73754	0	0	0	0	0	0	4.55517	2.58723	47.0588	5.84311	10.8019	18.0498	16.5023	11.3342	10.3774	7.295	30.0122	8.74963	8.35747	7.48865	7.77124	7.54975	9.10896	9.74355	9.40338	9.26316	100.596	58.0417	75.2971	79.68	73.0977	36.9291	137.165	105.286	31.1512	38.4363	24.266	82.5309	34.9511	44.5484	37.7049
	Solyc05g010440	69.3578	55.4846	51.0493	65.6772	39.3281	32.2556	30.8725	25.3479	0	17.7358	0	20.6978	45.8493	27.4281	88.8507	103.671	9.46303	17.8254	15.4502	2.43273	17.1161	9.92312	5.30341	12.7275	121.207	106.115	48.2269	179.095	156.981	191.679	133.301	166.879	131.442	132.776	94.6864	122.366	80.2678	131.362	72.2795	118.706	62.2469	62.2707	80.8256	99.3393	80.7896	70.1958	85.6322	90.5676
	Solyc08g067020	275.208	291.165	195.038	278.357	285.99	332.465	283.035	223.591	138.881	220.195	330.68	146.137	181.864	152.313	111.161	123.916	92.0204	160.515	66.4102	120.275	97.3891	122.973	46.3024	157.431	110.249	104.047	110.227	146.348	123.893	142.938	125.909	116.755	111.194	208.33	302.607	205.175	296.823	188.311	308.215	155.559	303.037	377.779	268.604	196.096	267.316	283.637	286.518	190.347
	Solyc10g076350	237.777	278.689	334.154	298.071	205.738	184.4	196.196	211.654	262.167	245.396	226.543	196.568	259.008	211.084	158.879	68.5789	100.012	78.8344	52.635	122.621	53.0096	42.3532	94.1355	71.4449	184.187	175.923	156.092	135.853	128.882	138.895	121.523	115.623	119.056	112.496	169.471	150.886	170.39	108.072	172.003	158.94	202.09	132.759	160.833	120.358	178.796	151.219	154.213	113.785
	Solyc01g091220	253.191	281.141	221.486	319.645	77.2916	82.7084	70.8393	55.4172	35.6883	42.3035	52.8587	36.4615	53.586	18.4936	105.871	81.1645	77.6358	92.5407	50.1886	86.8388	57.3106	67.4741	22.3074	100.531	103.14	101.596	113.048	114.846	100.213	120.658	98.3333	86.7054	96.5612	193.233	236.937	216.832	213.779	183.779	200.746	191.247	198.654	218.375	251.112	193.267	238.346	166.04	199.883	199.081
	Solyc04g150104	960.256	772.543	471.621	649.705	0	0	0	0	191.681	177.438	176.127	28.1137	49.6066	64.4903	19.7823	0	1.39306	0	0	0	0	0	0	0	16.8901	24.2097	16.7393	5.84135	9.77192	9.52658	13.543	19.4421	14.9422	991.518	887.667	699.242	592.92	725.978	594.796	838.307	560.587	624.696	797.732	437.259	892.325	566.929	687.327	430.376
	Solyc12g014290	144.217	127.246	99.5862	119.163	206.073	192.862	194.438	254.639	218.916	234.625	347.536	217.568	231.14	101.989	182.195	155.853	176.98	212.957	189.863	182.539	122.998	154.687	50.0204	193.878	168.897	163.934	166.268	178.262	188.047	189.14	216.387	206.965	187.351	161.446	188.897	222.344	187.514	166.869	163.083	219.26	140.379	113.624	197.843	209.114	184.449	100.128	165.876	174.372
	Solyc05g006330	260.062	372.717	361.993	318.118	42.5831	47.6834	55.2759	75.619	0	0	0	0	0	0	66.7403	47.9076	9.064	11.8378	9.16108	44.4281	50.7446	51.4837	18.3436	37.7335	19.0096	11.3551	28.3621	19.2993	13.4735	16.2245	21.6024	15.6331	18.6013	230.305	138.401	146.275	153.96	169.996	139.346	95.4617	116.516	29.7345	117.457	84.7009	107.783	44.1447	137.304	81.1938
	Solyc06g081980	69.3399	85.767	67.2231	58.3143	111.818	112.151	158.6	102.904	166.207	118.876	183.37	95.5008	106.577	127.993	107.989	89.1873	133.277	116.675	73.7729	78.8204	33.3431	41.4967	7.31228	86.9439	188.589	197.699	226.708	142.967	125.386	148.079	125.71	127.494	135.924	43.2912	62.8002	45.9239	74.1316	49.2384	71.3818	86.3987	91.2066	91.9783	57.6193	50.0759	70.6472	61.4294	62.6205	52.9822
	Solyc06g075220	55.2632	85.0584	81.9781	80.8325	0	0	0	0	3.78708	10.5542	1.34749	7.59981	8.12719	2.77821	2.5658	0	0	0	0	0	0	0	0	0	0	0	2.15358	0	0	0	0	0	0	25.249	60.9465	36.0027	65.0129	31.1197	57.7655	38.1495	65.0291	29.8164	60.9543	24.8827	66.5821	63.661	46.7476	29.5882
	Solyc01g109710	12.8139	8.1192	5.31473	8.73925	52.1354	51.8247	85.0656	64.5671	13.0374	6.81444	73.9932	5.68038	4.40406	54.9504	31.1778	625.426	173.305	236.158	235.945	208.704	287.691	373.773	292.268	500.279	165.791	145.613	157.089	167.905	153.958	205.991	211.217	220.213	211.197	24.0849	24.9452	42.3304	47.3235	30.0793	28.4071	45.9214	42.9911	49.4917	21.5182	38.9152	29.7977	55.3113	39.1516	78.2129
	Solyc12g013650	64.9296	90.1604	79.1324	85.1063	12.3761	26.6509	15.0219	13.3776	20.2258	17.4149	27.1872	33.7072	23.059	26.932	28.3492	21.0403	0	0	0	1.00616	0	0	0	0	9.48972	10.5847	14.6551	7.0974	7.95658	7.16324	7.1581	7.90303	8.17684	29.7769	75.8945	32.6496	87.3966	60.8448	88.757	33.1672	66.2551	46.0584	73.2174	26.1409	80.3857	84.5557	86.2328	31.458
	Solyc01g009447	345.904	437.375	330.554	437.126	39.8188	48.3161	43.6688	40.6015	271.027	426.881	392.773	388.577	496.595	237.66	61.3985	84.5298	49.1953	68.2206	51.6776	73.1536	60.3445	47.095	52.689	84.2214	126.73	125.853	157.007	145.945	111.449	163.763	114.445	105.874	115.758	266.633	381.959	352.641	309.839	213.958	266.032	210.313	223.826	370.126	392.244	271.911	384.887	207.292	271.549	276.564
	Solyc10g047800	76.8186	60.8946	61.1775	67.4631	52.9869	60.0354	25.9731	65.142	0	0	0	0	0	0	13.2016	13.6722	2.60273	2.91361	0	0	0	0	0	0	155.618	184.333	123.205	329.726	331.169	381.665	310.143	345.221	276.034	32.1789	21.5313	29.3278	24.5379	31.6104	24.4114	41.4168	14.9624	13.5111	27.3253	50.9789	15.7206	14.1249	29.7305	47.065
	Solyc03g096840	696.107	774.781	915.374	824.836	90.6597	70.2819	61.0519	150.836	833.032	699.769	1357.37	650.779	398.26	647.633	1031.82	708.77	85.103	58.316	78.8159	36.6199	28.2187	31.7417	21.0668	25.545	521.85	529.039	447.985	509.04	543.018	445.46	469.773	459.778	407.482	423.713	405.496	334.331	374.533	296.103	463.946	451.12	451.66	407.711	555.621	533.567	508.891	365.383	512.982	484.249
	Solyc04g081880	267.74	256.228	259.077	285.271	202.209	193.019	272.947	183.147	185.747	143.297	260.431	237.709	176.828	137.919	342.304	422.212	300.783	207.756	340.723	123.711	116.677	127.812	65.1002	249.385	230.695	202.192	218.614	270.284	253.608	275.468	253.458	253.334	219.699	627.603	498.034	460.303	473.656	495.978	480.325	442.293	357.743	534.36	577.945	681.225	462.264	566.434	492.966	576.182
	Solyc03g025950	168.834	172.329	164.324	127.957	240.69	298.707	287.761	295.289	83.7306	63.4368	302.432	117.948	59.0651	115.979	281.133	371.014	460.484	333.646	416.719	254.792	262.519	281.817	240.823	348.432	130.384	122.557	101.739	302.969	253.022	293.536	239.708	230.848	220.91	183.772	212.075	173.787	236.692	195.187	243.423	223.876	224.499	200.09	175.069	214.468	166.313	215.767	212.448	215.825
	Solyc10g006560	396.465	503.318	402.918	433.375	133.059	137.283	149.912	124.629	112.269	147.302	195.824	173.999	190.397	133.346	135.983	108.01	248.904	200.471	208.736	243.748	184.717	176.135	233.958	325.316	96.3101	92.1397	116.383	90.5152	71.8822	92.7402	92.2208	80.3038	77.0665	159.77	213.162	202.892	194.457	144.635	210.321	189.011	219.07	217.383	239.783	213.733	245.285	210.633	231.065	195.418
	Solyc01g096420	100.725	86.0377	54.0684	58.0193	0	0	1.78667	0	17.2527	55.2655	205.238	3.15712	2.99724	25.7	31.2901	272.631	19.0975	67.8105	23.1625	53.293	110.258	115.932	174.357	169.342	14.2506	12.9383	15.4651	185.536	112.554	211.252	72.2158	80.897	73.5481	220.915	281.014	287.062	370.222	168.92	254.782	217.384	308.604	292.947	240.337	186.285	309.418	195.091	229.398	197.017
	Solyc03g115950	230.607	235.911	329.939	320.971	1.24517	6.75702	1.98366	4.75882	0	0	0	0	0	0	33.9902	8.10874	0	0	0	0	0	0	0	0	157.653	110.798	97.8596	28.3563	35.2787	27.1493	45.8289	39.4519	56.6296	342.2	276.263	365.522	292.257	325.763	284.743	280.332	171.315	171.251	291.112	307.747	273.146	333.809	313.771	266.547
	Solyc02g087750	198.655	213.471	185.185	197.14	322.439	360.271	417.038	353.227	70.6523	58.1219	92.5137	62.0969	59.2546	46.8413	142.366	106.284	177.722	171.142	279.043	185.873	104.164	105.681	116.607	123.68	137.763	126.209	111.176	116.636	124.366	127.99	121.321	126.787	120.629	204	202.453	202.372	192.892	199.272	222.624	205.519	225.03	197.27	202.341	203.232	184.153	210.789	217.608	203.813
	Solyc01g065980	122.846	162.32	176.047	158.714	1194.85	931.639	1055.18	725.413	33.9418	16.7312	151.537	28.5205	18.7104	52.9122	77.2832	34.2735	333.312	182.664	90.3942	153.035	23.7782	18.4177	16.0821	38.2147	27.7588	21.7049	15.4448	76.0732	60.6958	69.7171	42.826	44.6307	30.9759	33.5658	118.548	27.7151	110.702	52.4618	159.543	129.076	198.202	45.5796	54.844	14.1856	61.146	146.579	124.089	68.6587
	Solyc04g076060	70.4949	44.8114	51.7715	59.4166	147.415	181.694	152.376	146.271	7.45801	3.50836	22.3891	13.0628	5.83045	9.55945	33.3252	53.5219	298.627	322.377	272.067	164.169	190.286	223.566	215.701	212.419	45.021	44.8689	38.6437	90.1111	82.8	93.6456	88.9266	77.979	73.3257	123.748	218.753	144.387	216.923	123.312	213.983	146.482	190.552	241.373	219.069	135.466	210.681	236.861	212.941	176.573
	Solyc02g070340	288.036	305.785	271.915	326.405	163.589	191.601	163.952	151.333	107.092	81.7566	107.608	113.264	114.041	80.6877	170.168	149.997	179.96	213.413	180.47	185.68	168.029	177.641	126.101	232.846	92.337	88.9072	95.8929	120.17	104.534	130.486	106.039	96.742	100.944	345.967	577.326	362.837	520.056	347.011	485.635	373.478	513.396	608.001	502.157	295.546	490.276	460.345	437.869	286.708
	Solyc09g008140	154.362	157.82	140.412	148.32	112.544	101.727	112.407	97.5059	203.515	241.352	458.618	154.914	155.982	298.598	78.1757	106.135	44.649	43.1353	40.1818	38.0197	40.0631	48.9844	24.5087	48.1236	87.8529	78.6553	66.6767	121.858	95.4719	135.01	126.385	107.521	108.781	116.363	94.3607	101.527	85.0713	101.034	91.2637	109.631	77.9404	67.139	78.6614	106.465	69.0946	66.1303	90.4229	103.177
	Solyc11g069410	308.142	322.578	378.582	348.379	243.55	249.248	220.023	209.483	0	0	0	0	0	0	193.135	232.417	95.3048	65.9506	68.5302	119.797	74.8579	74.3323	81.7568	59.2172	377.888	367.155	358.102	387.967	333.473	406.49	378.131	312.947	374.268	173.458	130.73	164.464	132.296	168.52	138.156	174.715	142.309	159.734	136.607	185.562	140.332	133.015	143.197	165.416
	Solyc04g080740	109.323	128.335	106.49	119.263	219.762	132.294	191.149	99.7079	47.016	10.4266	29.3872	26.5483	15.9275	57.1691	47.9874	105.838	327.441	206.272	275.701	168.859	220.686	171.359	108.07	226.242	29.4179	25.111	16.229	30.3505	27.3128	34.4668	26.2293	33.8623	24.9955	110.171	108.418	107.846	98.6424	75.1079	86.8853	94.545	71.676	85.5464	114.105	82.5968	122.221	114.678	105.921	73.4896
	Solyc12g015860	92.7563	74.4527	30.7874	49.5343	107.884	112.368	109.109	80.2068	26.5364	23.3065	29.666	19.472	22.4228	39.3199	38.9009	58.9089	191.931	181.211	176.535	344.27	148.552	146.513	291.749	231.341	22.3039	16.9443	24.222	16.6876	17.0829	22.6775	14.3712	15.8539	15.1556	111.663	120.963	147.551	128.149	63.8609	88.0482	95.0108	96.5048	104.884	102.524	67.606	128.891	100.742	74.5627	79.5093
	Solyc03g115110	226.551	185.807	165.614	204.93	108.764	126.171	109.165	122.354	56.7947	56.5317	76.3907	87.4606	86.4581	52.4998	120.84	136.75	107.182	126.131	112.694	81.3014	110.553	131.355	90.7166	127.218	82.1977	80.1681	73.4466	111.805	94.8628	119.629	93.6852	99.1812	91.5476	221.379	325.827	282.553	320.201	222	296.148	259.217	309.701	289.133	318.618	249.378	336.224	268.412	298.888	211.202
	Solyc01g111380	146.748	161.479	149.903	159.452	13.7277	22.3927	10.0234	15.3022	30.1355	29.2927	49.9114	35.451	25.2418	58.7232	85.055	59.0947	15.5231	13.5951	38.3927	53.7091	15.9497	21.7835	36.8115	31.9312	27.3149	30.4416	24.6921	33.6432	39.3196	46.8588	35.3396	35.6417	33.6436	124.624	168.26	125.594	133.642	150.122	157.753	185.421	115.135	138.945	177.394	119	165.046	143.912	134.155	129.474
	Solyc12g098680	311.071	183.533	176.19	276.428	0	0	0	0	0	0	0	0	0	0	1014.56	464.121	0	0	0	0	0	0	0	0	128.459	111.65	87.5467	319.438	290.359	291.14	190.18	219.786	191.759	590.659	164.481	444.655	355.046	521.117	444.014	454.386	63.8178	355.37	189.179	771.803	67.0516	364.562	332.069	873.262
	Solyc01g056370	0	0	0	0	0	0	0	0	0	0	0	0	0	0	0	0	0	0	0	0	0	0	0	0	30.9235	33.3893	30.7605	62.4202	39.122	74.3615	22.2313	30.2814	36.0714	0	11.4377	0	45.4481	0	42.285	0	41.9124	0	0	0	0	0	0	0
	Solyc05g046010	71.4465	52.5737	41.7681	36.6645	0	0	0	0	0	0	0	0	0	0	0	0	0	0	0	0	0	0	0	0	0	0	0	0	0	1.05568	0	0	0	197.482	96.9922	152.231	111.553	173.716	94.1516	285.306	171.855	167.847	104.097	124.111	203.682	150.103	111.879	128.679
	Solyc04g078070	200.648	212.197	195.269	173.903	19.169	29.1016	29.4069	23.4953	11.1663	1.73169	4.32969	2.0209	2.23833	9.37313	261.761	270.731	4.93026	3.33053	3.95209	4.54536	3.99752	4.05575	4.74806	2.5479	227.793	195.952	164.224	337.911	339.437	307.498	299.429	281.34	265.934	150.63	64.2122	158.092	66.0397	163.812	73.7048	186.462	36.4873	35.6509	59.7546	206.294	49.8671	40.9032	44.3023	185.005
	Solyc04g007970	181.253	187.651	196.697	179.891	614.037	682.747	539.602	609.382	250.859	160.976	591.542	297.267	152.268	408.236	850.99	566.818	321.299	201.033	355.237	283.147	224.785	204.643	155.804	239.532	409.26	396.22	365.573	637.573	645.633	610.525	601.775	634.003	576.894	250.456	222.185	208.12	213.126	235.507	222.155	251.92	185.838	198.456	226.391	288.216	197.952	256.805	215.589	250.145
	Solyc10g086330	175.689	208.065	157.43	182.477	130.881	158.448	122.681	103.582	141.697	102.468	174.681	101.463	164.556	121.25	97.5492	101.337	176.31	186.439	154.56	282.698	141.742	162.201	178.937	214.066	115.382	106.995	129.891	139.515	124.087	151.899	122.236	100.075	110.258	221.787	228.436	231.774	215.462	205.398	193.726	206.857	201.835	262.861	203.551	159.726	246.35	162.498	178.289	177.487
	Solyc06g035970	228.87	278.875	264.239	269.48	142.163	163.711	117.753	139.825	114.374	95.0255	163.914	125.576	101.888	60.4618	163.15	124.057	144.235	137.504	128.776	110.831	59.266	64.411	53.1447	87.8268	52.629	47.8934	49.7525	67.0371	63.5766	73.3648	71.7426	70.8641	66.8898	196.993	244.348	195.525	256.806	228.574	265.915	221.671	271.793	293.577	243.749	225.615	242.803	326.952	258.817	198.847
	Solyc01g107340	122.158	141.243	159.176	162.116	1.04723	3.71128	1.27111	3.32662	14.9321	24.2945	13.7331	25.2702	22.5277	18.7855	13.9902	0	0	0	0	0	0	0	0	0	10.7905	15.8515	17.1013	2.27455	3.86442	8.77193	4.61503	4.35557	4.3108	54.8119	107.669	80.7436	88.5832	58.3253	94.392	73.1805	111.005	58.291	107.143	46.1224	102.998	49.0397	93.9175	45.4835
	Solyc07g005420	41.2554	39.9503	41.8302	51.5639	0	0	3.63141	0	0	0	0	0	0	0	330.513	156.519	0	0	0	0	0	0	0	0	124.01	102.399	99.6097	193.127	225.831	163.655	202.644	231.372	197.651	829.82	594.437	557.477	373.908	1361.47	618.413	409.125	303.857	566.949	590.677	365.213	513.5	557.213	666.933	429.354
	Solyc07g021610	79.3131	104.727	76.9997	82.1971	20.0484	23.6009	32.3331	10.3194	0	0	0	0	0	0	69.0194	71.2278	16.1212	33.4397	31.1501	51.3417	71.6724	75.9483	6.33328	93.5632	140.505	157.396	124.494	200.438	156.459	210.647	208.948	168.489	172.884	48.585	48.7674	43.9888	48.7197	51.1179	55.8284	48.9917	48.4963	42.3564	54.2892	46.4949	41.3477	42.4908	64.9161	51.2363
	Solyc02g014870	199.57	222.116	219.294	197.502	282.782	294.59	372.138	403.972	105.382	83.013	175.19	120.686	101.844	176.248	172.144	191.529	352.325	306.522	202.097	473.937	311.751	309.848	397.589	386.887	165.343	176.164	180.213	233.88	204.748	219.369	199.299	201.731	207.387	227.6	191.207	223.037	206.263	207.322	196.044	236.95	196.829	297.619	207.096	263.289	226.927	289.008	210.742	222.076
	Solyc08g067500	82.291	65.6257	147.963	109.287	0	0	0	0	23.6941	10.2362	0	282.715	0	47.4903	0	0	0	0	0	0	0	0	0	0	1.43262	0	1.093	0	0	0	0	0	0	385.805	155.441	347.038	221.293	360.825	106.513	288.456	113.859	60.3556	105.527	237.914	104.726	32.0566	90.258	82.031
	Solyc01g111980	28.8897	25.3201	29.3931	45.5626	2.97252	5.01303	14.3449	8.04473	20.6147	7.92582	103.846	12.5918	10.2447	45.6296	149.118	469.238	29.4711	51.0807	88.519	66.1514	58.3909	75.5838	23.17	107.134	189.873	218.148	216.212	168.545	242.028	156.139	280.066	264.235	302.612	247.462	132.339	266.152	253.788	183.085	165.782	136.065	346.741	345.931	87.6065	172.036	145.065	327.453	182.712	294.509
	Solyc12g097040	368.534	421.689	446.335	362.65	211.798	393.517	252.827	396.518	0	0	0	0	0	0	154.799	149.398	166.543	102.915	98.2849	239.071	123.901	186.654	164.226	145.179	257.134	237.693	341.393	252.564	241.824	247.126	242.931	213.602	249.757	206.433	193.212	217.493	160.601	155.255	141.917	232.857	142.434	331.7	197.622	226.082	183.126	188.354	147.885	197.28
	Solyc09g064940	107.239	100.689	120.091	95.9862	432.952	561.6	378.218	329.508	28.9903	16.8203	73.5753	41.8365	17.5688	72.5192	31.218	115.022	347.265	197.087	330.663	639.504	209.041	208.95	257.39	612.044	50.6482	75.0392	73.767	237.513	171.159	252.887	82.6494	93.9712	86.2499	70.9835	105.554	70.1395	126.507	100.473	122.467	96.7979	127.018	77.7157	118.049	109.446	87.2757	65.8589	116.723	73.9808
	Solyc02g083380	191.038	241.061	157.667	164.532	145.679	145.202	248.043	175.946	0	0	0	0	0	0	35.474	170.668	185.312	164.884	238.039	367.147	143.84	108.193	49.3072	223.139	155.6	103.064	119.582	175.989	223.53	199.8	298.898	249.635	184.384	772.807	444.124	611.669	370.052	603.634	481.117	404.185	303.29	855.148	430.528	521.284	467.257	1098.14	424.705	803.226
	Solyc01g094950	154.886	99.9627	98.6326	101.2	265.059	241.491	247.237	268.082	86.3235	39.6565	163.19	77.9678	45.8716	94.1407	320.571	486.274	377.969	383.479	422.753	309.276	302.528	309.057	291.239	371.586	206.495	187.722	187.245	153.022	181.022	161.69	200.635	200.809	206.395	371.5	360.682	310.452	397.79	407.686	413.456	281.748	381.369	471.482	333.445	337.182	351.006	583.266	384.966	431.381
	Solyc04g054980	991.895	841.154	957.174	732.628	212.215	257.43	113.515	277.705	149.567	345.321	309.831	220.779	130.275	260.63	372.473	193.97	34.2491	79.9327	29.9921	51.0733	23.6736	37.0811	5.85532	33.972	265.23	306.94	259.795	153.927	171.214	162.892	241.267	248.795	236.94	307.872	651.232	306.678	637.803	520.707	688.66	571.505	728.71	636.684	634.024	403.554	546.291	415.626	651.723	299.456
	Solyc09g008335	164.902	159.194	152.957	150.575	170.822	141.173	160.759	133.031	106.798	35.8852	271.731	35.8958	86.1417	79.2799	166.611	335.845	141.63	147.978	151.686	135.19	219.512	276.905	244.089	232.12	238.802	208.401	182.899	310.767	287.852	332.675	347.194	303.251	301.483	170.56	191.992	179.015	208.399	184.786	213.288	161.215	173.731	67.7178	184.327	196.633	186.474	101.653	198.966	181.293
	Solyc03g115650	78.9526	52.6017	58.5948	48.8298	625.916	653.214	658.729	870.208	168.503	101.191	412.036	266.056	79.4119	188.627	888.22	442.694	1658.2	1225.53	2946.17	2088.75	943.181	848.556	373.649	1243.07	85.8124	77.2383	68.7787	149.387	144.677	141.856	129.96	142.595	130.955	393.848	378.302	241.193	329.561	276.286	274.753	242.44	223.156	384.829	447.654	588.006	392.202	383.571	338.296	440.772
	Solyc03g123500	120.833	105.141	72.6332	76.2592	64.7008	76.1977	73.2177	64.9657	16.2819	13.3076	41.2579	27.3071	21.9312	25.382	54.8066	80.5096	67.9229	92.544	65.3986	64.3106	60.3849	65.6156	65.6096	79.2164	28.3379	27.0738	22.5167	59.3395	42.3224	63.4726	42.994	45.8335	41.7135	105.732	169.717	99.2212	155.59	121.284	169.144	116.763	186.759	134.853	151.868	82.8417	165.925	218.681	241.046	137.544
	Solyc11g072260	167.922	170.51	131.639	158.091	55.627	72.9626	81.1987	54.0423	44.2478	43.7616	80.7993	53.0346	67.4427	46.8531	88.0651	107.217	90.9368	86.0774	83.3739	128.952	83.6931	78.6011	117.133	109.33	83.3674	85.7851	87.2624	130.232	97.227	127.354	98.3837	81.0012	87.4593	157.679	176.349	187.159	160.04	150.409	154.464	178.746	138.313	177.277	172.581	162.521	177.945	143.32	135.288	172.324
	Solyc09g091740	186.946	208.529	211.919	236.934	118.986	149.985	129.623	108.896	59.7508	48.0057	88.2683	74.8136	74.769	51.6453	128.117	128.8	217.232	162.36	188.03	204.241	190.898	209.819	227.4	238.386	87.6835	82.9523	110.391	149.496	126.382	148.769	114.062	100.151	104.406	192.435	253.779	203.394	234.363	178.331	222.053	204.001	234.251	287.209	252.168	243.971	258.727	192.043	233.817	214.851
	Solyc10g054590	252.963	295.415	265.084	291.961	85.6641	106.873	99.834	100.855	87.3769	64.7532	87.1709	87.8018	88.7734	90.0787	145.343	203.065	89.384	85.9332	73.0031	80.6745	101.352	96.0117	115.94	73.5253	126.034	126.321	115.264	127.627	112.972	130.002	112.881	102.265	102.829	142.699	202.297	164.56	182.912	135.371	176.711	151.778	203.085	224.549	197.167	159.265	200.058	224.582	193.226	168.168
	Solyc10g050160	151.477	124.633	98.193	118.19	2.1986	5.43282	1.02158	2.00518	5.74103	8.102	6.01927	19.4506	6.28343	8.23376	9.97164	38.5389	0	3.10038	8.96465	7.16051	2.65273	3.00087	2.24091	0	8.85375	5.79695	6.51813	2.87313	2.63276	5.16286	8.23522	11.1157	6.00871	319.429	317.267	285.43	324.724	367.1	307.995	290.539	270.86	226.651	286.188	297.799	293.435	334.448	321.533	268.881
	Solyc07g048090	225.84	227.26	282.961	278.099	109.926	40.0419	33.4457	25.7684	6.12552	11.8349	3.85961	17.1142	13.9672	5.57032	12.2	2.73136	11.6521	5.8908	4.46383	11.0543	5.68167	7.36566	1.71156	6.57203	9.65244	11.3578	12.1719	1.58176	2.57238	3.99894	2.41284	2.11951	1.87365	174.074	212.301	229.592	212.339	135.571	180.392	194.737	239.332	271.747	181.254	122.261	237.885	210.889	153.247	126.481
	Solyc01g022750	209.663	216.935	117.573	178.729	202.987	260.01	253.75	246.334	167.512	197.6	355.717	167.71	192.719	327.81	72.7367	95.4366	85.3798	96.7932	60.1762	95.0671	88.8866	98.6358	51.4608	98.6274	123.317	127.364	122.802	170.614	137.146	159.405	131.561	130.031	125.584	126.951	177.427	167.763	184.959	112.833	151.992	166.425	186.14	173.719	149.287	117.665	146.679	135.925	160.545	101.713
	Solyc06g073700	97.1905	107.533	82.2878	87.06	109.92	114.041	135.908	102.221	81.6746	32.9322	65.8715	0	21.2836	50.9293	182.02	147.379	137.937	101.248	129.532	145.648	75.0731	53.5547	63.1811	87.2253	174.325	159.294	136.376	178.96	187.933	188.691	179.535	166.683	182.364	118.039	98.6951	100.444	101.226	116.553	93.9815	106.829	69.0917	85.1252	107.49	117.541	119.04	93.8818	93.6108	115.036
	Solyc05g052140	331.489	320.043	276.738	318.279	304.529	353.442	273.336	342.704	72.8929	18.3696	183.716	85.7502	94.9758	85.2251	133.569	149.911	117.123	122.372	87.9373	125.753	69.9422	92.5027	13.5447	81.7282	163.797	141.657	160.103	181.237	167.853	198.063	182.565	147.398	174.211	335.758	307.544	391.865	345.084	283.368	283.657	218.878	290.521	278.385	296.816	276.946	284.936	228.895	279.552	238.006
	Solyc04g005340	447.661	438.758	626.673	636.014	140.347	180.092	142.459	145.557	39.5518	45.5829	91.1755	91.0271	88.4587	69.3409	123.247	149.977	212.039	247.921	220.07	221.833	248.117	220.502	335.903	188.546	58.1472	51.1561	53.6321	60.578	57.2752	72.5465	61.8572	53.67	54.2903	243.422	389.208	320.932	429.41	309.844	383.899	290.337	465.58	463.166	303.292	219.608	329.99	441.163	387.846	282.394
	Solyc07g016215	470.145	449.647	162.693	335.928	0	0	0	0	0	0	0	0	1.63473	0	0	0	0	0	0	0	0	0	0	0	0	0	0	0	0	0	0	0	0	664.403	709.005	768.72	697.467	654.419	811.175	1960.39	1708.37	942.187	603.731	397.294	949.255	547.338	724.547	551.591
	Solyc10g078660	107.066	124.125	73.9391	117.694	172.219	181.101	196.582	144.117	48.1914	55.0951	138.641	64.988	55.1335	53.1379	142.581	121.088	186.762	199.62	203.009	281.854	260.903	219.669	186.488	308.064	127.425	123.514	156.729	213.52	186.355	223.645	172.511	144.089	158.96	112.021	137.434	152.431	134.184	158.173	143.401	156.041	139.834	138.941	148.251	137.715	161.986	122.567	134.716	154.147
	Solyc11g033288	157.407	197.792	133.289	173.923	90.1759	102.49	107.282	109.392	11.3862	10.7311	18.0115	13.7212	12.7851	11.4004	58.6853	64.2112	67.0766	73.9589	67.1225	69.9197	47.2389	52.9162	14.7062	77.0128	18.3187	17.444	18.3684	40.9746	37.1177	46.8543	34.4922	29.6673	30.0737	195.999	233.316	206.637	241.813	207.498	247.884	215.523	255.509	248.155	255.223	210.668	268.632	301.017	251.88	202.734
	Solyc09g011520	44.4223	58.0202	46.739	45.129	0	0	0	0	2.98673	0	18.0663	0	0	1.69311	0	5.81521	49.5333	83.6319	131.923	52.764	773.508	1008.53	1969.4	963.681	1.45108	0	0	22.7616	18.1721	24.0785	8.7115	8.99202	10.445	47.0094	52.0157	81.209	91.6536	26.55	47.3389	32.4864	60.7749	51.4775	52.9655	88.9902	57.3141	52.1506	51.7376	94.1413
	Solyc02g065780	219.089	242.238	316.153	223.825	1.13994	7.06972	3.02671	0	0	0	0	0	68.774	82.2844	111.937	11.4841	0	0	0	0	2.44516	0	0	0	530.817	544.87	453.622	130.802	189.346	122.394	164.852	186.5	182.977	125.526	125.515	102.843	121.922	98.1634	136.857	174.407	138.53	174.413	167.078	146.33	181.296	170.881	117.038	171.521
	Solyc12g087790	344.718	269.747	375.28	531.988	391.155	533.452	316.58	815.37	0	0	0	0	0	0	112.001	1016.02	554.808	1718.81	835.626	1444.87	1683.64	1642.05	1243.17	1399.84	124.134	94.1807	269.92	99.5562	163.286	89.7584	175.679	146.69	210.97	1214.64	739.016	1255.82	2237.55	1503.7	1928.14	1048.9	3089.72	2103.25	923.253	1422.03	970.05	1338.25	1573.93	2345.12
[truncated: 32,893 more rows]
[truncated: 85 more columns]
