# Supplementary material for: Global expression patterns of R-genes in tomato and potato
Source: Front Plant Sci. 2023 Oct 27;14:1216795. doi: 10.3389/fpls.2023.1216795 (PMC10641715; doi:10.3389/fpls.2023.1216795)
Supplement: Supplementary file 2 [file DataSheet_2.zip]

Archive with 16 entries (16 files):
- S8.jpg
- __MACOSX/._S8.jpg
- S1.jpg
- __MACOSX/._S1.jpg
- S2.jpg
- __MACOSX/._S2.jpg
- S3.jpg
- __MACOSX/._S3.jpg
- S4.jpg
- __MACOSX/._S4.jpg
- S5.jpg
- __MACOSX/._S5.jpg
- S6.jpg
- __MACOSX/._S6.jpg
- S7.jpg
- __MACOSX/._S7.jpg
