# Supplementary material for: Global expression patterns of R-genes in tomato and potato
Source: Front Plant Sci. 2023 Oct 27;14:1216795. doi: 10.3389/fpls.2023.1216795 (PMC10641715; doi:10.3389/fpls.2023.1216795)
Supplement: Supplementary file 3 [file DataSheet_3.zip]

Archive with 2 entries (2 files):
- S4.txt
- __MACOSX/._S4.txt
