# Supplementary material for: Global expression patterns of R-genes in tomato and potato
Source: Front Plant Sci. 2023 Oct 27;14:1216795. doi: 10.3389/fpls.2023.1216795 (PMC10641715; doi:10.3389/fpls.2023.1216795)
Supplement: Supplementary file 3 [file DataSheet_3.zip › S4.txt]

	Gene-ID	ERR791917	ERR791918	ERR791919	ERR791920	ERR791921	ERR791922	ERR791923	ERR791924	ERR791925	ERR791926	ERR791927	ERR791928	ERR791929	ERR791930	ERR791931	ERR791932	ERR791933	ERR791934	ERR791935	ERR791936	ERR791937	ERR791938	ERR791939	ERR791940	ERR791941	ERR791942	ERR791943	ERR791944	ERR791945	ERR791946	ERR791947	ERR829273	ERR829274	ERR829275	ERR829276	ERR829277	ERR829278	ERR829279	ERR829280	ERR829281	ERR829282	ERR829283	ERR829284	ERR829289	ERR829290	ERR829291	ERR829292	ERR829293
R-genes	PGSC0003DMT400002128	2.61445	2.53459	4.28804	2.60597	5.34211	4.46535	3.55081	7.15906	5.58432	6.42589	5.91693	5.82795	2.19902	1.89489	1.45519	1.94405	5.77577	4.38095	7.27857	3.63975	6.99771	3.42657	4.19146	14.8644	11.2889	9.7851	13.8589	0	5.20884	4.76983	4.656	4.72702	4.83248	4.49916	4.86191	6.82103	6.44735	5.49932	7.47468	4.8494	5.54937	6.31348	5.84998	5.55813	5.36594	4.96974	5.21607	7.9924
	PGSC0003DMT400002131	2.39314	2.6707	0	3.39887	3.35287	1.58871	3.53314	5.11806	2.71503	2.53833	4.70642	4.29398	0	1.30588	0	1.12071	10.4659	9.36696	9.37255	10.8358	5.98751	3.91945	4.84924	10.3315	17.4007	3.85601	16.0749	0	4.66404	5.50034	4.4547	5.952	6.95548	7.25644	6.6953	8.71989	8.18125	7.47645	9.69893	8.78284	6.83741	6.46044	7.04111	7.00242	9.10187	7.83606	7.11521	10.682
	PGSC0003DMT400002134	3.71805	3.23973	3.7134	4.33128	5.44442	5.28399	5.0074	8.62615	5.34381	6.54781	7.15673	5.72724	2.80212	2.33229	2.19315	1.66792	9.15025	7.28128	11.85	7.49223	9.5617	6.18727	7.64249	15.864	18.071	10.588	20.0621	0	7.74007	6.7084	7.26794	10.6899	10.8833	10.3897	11.198	18.5109	19.0743	16.459	18.9535	12.374	14.6592	14.8519	13.8114	12.6444	12.9073	12.3978	12.5935	23.7044
	PGSC0003DMT400002320	0	0	0	0	0	0	0	0	0	0	0	0	0	0	0	0	0	0	0	0	0	0	0	1.22106	1.22264	0	1.13565	0	0	0	0	0	0	0	0	0	0	0	0	0	0	0	0	0	0	0	0	0
	PGSC0003DMT400002328	0	0	0	0	0	0	1.64191	1.49248	0	0	0	0	0	0	0	0	0	0	0	0	0	0	0	1.50945	1.44407	0	0	0	0	0	0	3.76875	3.17237	2.36409	2.02603	1.98047	3.02479	1.73747	2.77967	1.51435	3.40293	5.11088	2.09875	3.29732	3.0897	4.43474	4.03428	3.02968
	PGSC0003DMT400002431	0	0	0	0	0	0	0	0	0	0	0	0	0	0	0	0	0	0	0	0	0	0	0	0	0	0	0	0	0	0	0	0	0	0	0	0	0	0	0	0	0	0	0	0	0	0	0	0
	PGSC0003DMT400002788	0	0	0	0	0	0	0	0	0	0	0	0	0	0	0	0	0	0	0	0	0	0	0	0	0	0	0	0	0	0	0	1.53372	1.29759	1.45932	2.40439	1.57798	1.74493	0	1.25143	1.47884	1.64836	0	1.03446	1.58012	1.58618	1.46696	2.28657	1.12265
	PGSC0003DMT400004405	0	0	0	1.32469	1.38274	0	0	6.21115	1.09099	1.38578	3.33513	0	0	1.03625	0	0	2.41644	0	1.07523	0	0	1.68631	0	4.7166	6.80501	0	12.2116	0	1.36762	1.31267	1.63178	12.6044	7.08361	9.25314	31.4358	7.55248	5.21898	4.3611	2.63236	9.91508	9.96146	16.1657	7.97586	26.7246	16.9466	24.3091	20.5433	11.2647
	PGSC0003DMT400005006	0	0	0	0	1.06255	0	0	1.54449	0	1.35733	0	0	0	0	0	1.73567	0	0	0	0	0	0	0	0	0	0	0	0	0	0	0	0	0	0	0	0	0	0	0	0	0	0	0	0	0	0	0	0
	PGSC0003DMT400005011	1.29155	1.03221	1.01877	1.00582	0	0	0	1.03715	1.27787	1.02939	2.23688	0	0	0	1.1435	1.07171	0	0	0	0	0	0	0	0	0	0	0	0	0	0	0	0	0	0	0	0	0	0	0	0	0	0	0	0	0	0	0	0
	PGSC0003DMT400005012	1.39926	0	1.19112	1.44623	2.78949	2.58954	1.48724	3.56679	2.83737	1.73019	2.30023	2.6367	0	0	0	0	0	0	0	0	0	0	0	0	1.11662	0	2.0951	0	0	0	0	1.76353	1.76198	1.81862	2.1458	0	0	1.24463	0	2.71748	3.35059	1.15661	1.60667	4.43801	1.04615	1.59082	1.10958	1.32601
	PGSC0003DMT400005013	0	0	0	0	0	0	0	1.57685	0	1.775	1.5051	0	0	0	0	0	0	0	0	0	0	0	0	0	0	0	0	0	0	0	0	0	0	0	0	2.00599	1.91632	1.90747	1.88849	0	1.55034	1.50541	1.94019	0	0	0	0	2.12342
	PGSC0003DMT400005017	1.90006	1.14343	1.75424	1.57721	3.46962	2.18939	2.45017	6.33386	2.97677	3.49398	3.3379	2.73697	2.03929	1.54895	1.55019	1.632	3.36353	2.13917	3.31176	0	2.13216	1.05911	1.53717	6.04968	5.01739	4.09924	4.98286	0	1.29432	1.74073	1.2847	2.33739	3.11312	2.99327	3.41361	3.30466	3.19204	4.30816	3.41656	4.31603	4.82275	2.75605	4.50237	3.87103	2.10793	2.61944	2.79665	3.57664
	PGSC0003DMT400005032	0	0	0	0	3.69168	2.71894	2.29229	6.60443	0	0	1.34982	0	0	0	0	0	0	0	1.02048	0	0	0	1.71566	1.2954	1.41864	0	1.88333	0	0	0	0	0	0	0	0	0	0	0	1.34821	0	0	0	0	0	0	0	0	0
	PGSC0003DMT400005034	0	0	0	0	1.15491	0	0	1.81716	0	0	0	0	0	0	0	0	0	0	0	0	0	0	0	0	0	0	0	0	0	0	0	1.75015	1.45542	1.74818	1.75152	1.89229	1.2313	1.79554	2.24385	1.52748	1.7767	1.88517	1.85039	1.84494	1.46862	1.5322	1.508	1.71735
	PGSC0003DMT400005040	3.39736	3.59879	3.84489	4.04935	3.84368	2.93889	2.20179	7.96598	5.89097	7.06758	6.78925	5.32385	0	0	0	1.26469	3.28538	3.5245	2.86069	2.11805	2.06261	1.71605	1.50433	4.31325	5.05448	3.74288	5.90642	0	2.3268	1.38153	1.76373	5.00311	5.40117	4.98122	5.80822	2.58754	1.58938	2.14429	1.52069	6.55087	5.5901	4.4403	4.71425	7.88631	2.83959	4.45892	3.57645	1.33821
	PGSC0003DMT400005041	0	0	0	0	1.05132	1.34404	1.60825	2.53475	0	0	0	0	0	0	0	0	0	0	0	0	0	0	0	0	0	0	0	0	0	0	0	0	0	1.15554	0	1.0098	0	1.33513	1.23793	0	0	0	1.63728	0	0	0	0	0
	PGSC0003DMT400005052	0	0	0	0	0	0	0	0	0	0	0	0	0	0	0	0	0	0	0	0	0	0	0	0	0	0	0	0	0	0	0	0	0	0	0	0	0	0	0	0	0	0	0	0	0	0	0	0
	PGSC0003DMT400005663	0	0	0	0	1.53995	1.1168	1.23255	1.5268	0	0	0	0	0	0	0	0	0	0	0	0	0	0	0	0	0	0	0	0	0	0	0	1.8553	2.18673	1.99554	1.56665	2.13686	2.32589	2.12974	2.3318	1.86967	2.27801	2.13934	2.03567	1.93184	2.24448	1.69766	1.71014	2.3259
	PGSC0003DMT400005732	0	0	0	0	0	0	0	2.22363	0	0	0	0	0	0	0	0	0	0	0	0	0	0	0	0	0	0	0	0	0	0	0	0	0	0	0	0	0	0	0	1.01579	0	0	0	0	0	0	0	0
	PGSC0003DMT400005829	0	0	0	0	0	0	0	0	0	1.06184	0	0	0	0	0	0	0	0	0	0	0	0	0	0	0	0	0	0	0	0	0	0	0	0	0	0	0	0	0	0	0	0	0	0	0	0	0	0
	PGSC0003DMT400005841	1.24907	1.0846	0	0	1.65065	1.45669	1.62483	2.57004	1.18796	1.33046	1.21494	0	1.53523	1.07718	1.52478	2.14872	0	0	0	0	0	0	0	1.00368	0	0	1.03231	0	0	0	0	1.37352	2.08428	2.94091	1.64423	1.72862	1.52446	2.39535	2.40148	2.20014	1.30343	2.28789	1.47644	0	1.04244	0	1.18917	3.12074
	PGSC0003DMT400005849	0	0	0	0	0	0	0	0	0	0	0	0	0	0	0	0	0	0	0	0	0	0	0	0	1.41878	0	1.22875	0	0	0	0	3.37741	3.69962	5.03682	3.3908	3.74789	3.99469	4.134	5.55605	4.31065	2.55014	5.04842	3.31121	1.98843	2.2941	1.2856	1.96383	5.62402
	PGSC0003DMT400005852	0	0	0	0	0	0	0	0	0	0	0	0	0	0	0	0	0	0	0	0	0	0	0	0	0	0	0	0	0	0	0	0	0	0	0	0	0	0	0	0	0	0	0	0	0	0	0	0
	PGSC0003DMT400005855	0	0	0	0	0	0	0	0	0	0	0	0	0	0	0	0	0	0	0	0	0	0	0	0	0	0	0	0	0	0	0	0	0	0	0	0	0	0	0	0	0	0	0	0	0	0	0	0
	PGSC0003DMT400006064	0	0	0	0	0	0	0	1.07105	1.04406	1.1283	1.41516	0	0	0	0	0	0	0	0	0	0	0	0	1.04048	1.18472	0	2.02133	0	0	0	0	0	0	0	0	0	0	0	0	0	0	0	0	0	0	0	0	0
	PGSC0003DMT400006229	4.88109	4.09244	4.28457	4.01941	5.51859	4.03991	4.33903	9.71301	8.08155	12.5449	11.6665	9.20854	3.61179	3.08612	2.93257	3.51185	2.87878	1.63158	3.67864	2.02517	2.995	1.19304	2.28942	10.2514	8.78522	9.30023	8.13546	0	3.04379	1.68397	1.57139	4.52969	5.00108	5.59588	5.35184	2.86079	1.82847	2.76935	1.96671	3.09065	3.84627	3.55928	2.97321	4.90136	5.24115	4.01552	3.89193	2.25483
	PGSC0003DMT400006232	2.30128	1.80732	1.86968	2.13527	1.60783	2.64441	1.65858	5.55498	4.71996	5.06613	5.09352	4.14915	1.61959	0	0	1.22032	2.17373	1.24834	1.53141	1.45881	1.86192	1.4779	1.53944	8.42858	7.1907	5.34156	8.11498	0	2.51139	1.25955	1.46783	5.18696	4.80824	5.3783	4.98445	2.45819	2.04411	2.43497	1.76676	3.5762	4.92978	4.11476	3.15472	4.15815	4.64819	4.69442	3.94458	2.4686
	PGSC0003DMT400006234	2.52767	1.89333	2.98282	2.57824	5.8067	3.40673	2.70007	11.4562	5.09817	6.42439	7.28193	4.46359	1.99575	1.60776	2.69532	2.10214	1.25869	1.50639	1.46517	1.41892	1.87565	1.07779	1.72775	5.65439	4.69532	3.99155	3.88618	0	1.69474	2.14529	1.08359	7.9512	6.77418	8.07357	6.6621	5.78552	5.27201	5.20291	5.13157	5.84022	5.44445	6.06012	5.5307	7.00471	7.16134	5.78917	5.46467	4.83755
	PGSC0003DMT400006290	2.2058	0	2.93232	1.92846	4.04241	4.31548	3.82371	7.71318	2.70787	4.08483	3.91418	4.05979	3.34097	2.53303	2.33045	2.00403	4.8772	6.15446	5.60699	3.1664	6.13364	5.19477	3.34983	9.31897	8.64574	3.59038	8.84505	1.68946	6.30946	3.53589	4.85898	2.5007	3.82772	3.62024	3.35514	4.48527	4.40028	3.68509	5.5885	4.50605	4.8994	3.23935	3.32368	2.92287	2.77271	2.57176	1.5825	6.03809
	PGSC0003DMT400006336	0	1.71674	1.57341	0	0	1.0817	0	1.54316	1.30072	1.89927	1.70175	1.32904	1.21746	0	1.42064	0	0	0	0	0	0	0	0	1.518	1.46165	1.08775	0	0	1.10883	0	1.04872	0	0	0	0	0	0	0	0	0	0	0	0	0	0	0	0	0
	PGSC0003DMT400007274	1.85194	1.17987	1.64981	1.75573	3.1193	2.77282	2.4394	8.4611	3.54019	4.90943	5.30164	3.52056	0	0	1.58974	1.32758	1.9616	1.97036	2.18727	1.10682	2.8472	1.98409	2.23942	4.55065	5.37398	3.11185	6.53204	0	2.31523	2.3183	1.85981	20.2372	19.0229	19.9444	20.612	10.7969	11.8449	10.8422	10.9449	10.7932	10.869	10.5035	10.3382	22.394	22.1731	22.6054	20.1052	12.4766
	PGSC0003DMT400007331	1.31434	0	1.01902	1.37849	3.27942	2.63914	1.73908	4.36459	1.75198	1.03587	2.09781	1.4329	0	0	0	0	2.57377	1.89502	1.83923	1.90963	3.32213	2.82478	2.43021	2.42071	3.11777	0	3.83666	0	2.44855	3.15398	2.64936	2.03734	1.62842	1.743	1.23494	3.80416	3.71054	3.96433	4.46534	2.35125	1.62263	4.18599	2.90965	1.39653	1.24798	1.04416	1.06742	4.38379
	PGSC0003DMT400007560	0	0	0	0	0	0	0	0	0	0	0	0	0	0	0	0	1.06762	0	0	0	0	0	1.1773	0	0	0	1.43244	0	0	0	0	2.89849	2.6023	2.89716	3.356	4.5317	5.23047	2.37119	2.79615	3.98686	2.87242	3.03377	5.12962	1.31682	0	1.25177	1.11137	2.75119
	PGSC0003DMT400007570	1.92659	2.68859	2.31168	1.91357	5.72134	6.33115	6.52538	4.74381	3.83964	3.6675	2.36559	3.5438	5.34108	3.47925	3.69857	3.61369	4.59244	3.15369	2.3318	3.99684	7.81649	6.7656	7.63755	9.04901	6.89283	5.60787	7.05435	1.28233	11.0948	9.13377	7.27888	6.51402	6.99743	7.65714	7.71502	3.78354	2.71479	5.04819	2.82958	6.52063	6.65327	10.4932	4.42929	5.21044	5.63159	4.60332	5.1917	5.30456
	PGSC0003DMT400007625	1.97	1.77311	1.59018	2.06041	0	1.71435	1.50815	3.27725	13.1024	20.4178	25.2155	12.451	1.95548	1.01278	1.62878	1.51561	8.98073	3.8397	9.0698	2.72477	2.48998	2.1386	3.53194	105.171	71.6221	77.8157	71.5864	1.31984	5.10477	5.37624	4.49765	2.07383	2.41571	2.18036	2.10601	2.42126	2.39592	3.09877	2.74188	2.18714	2.75344	2.7802	3.30112	1.80206	2.95119	2.63685	2.30226	3.30277
	PGSC0003DMT400007707	0	0	0	0	0	0	0	1.14412	0	0	0	0	0	0	0	0	0	0	0	0	0	0	0	0	0	0	0	0	0	0	0	0	0	0	0	0	0	0	0	0	1.00015	0	0	0	0	0	0	0
	PGSC0003DMT400007719	0	1.07125	1.35468	0	2.43722	1.83001	1.14778	3.20865	1.87108	1.39033	2.17606	1.33247	0	1.15201	0	0	1.38237	1.46905	1.78875	1.42524	2.2111	1.28561	1.41334	2.05643	3.01565	2.01112	3.3056	0	1.11387	1.86523	1.22695	1.69668	1.9918	2.10206	1.55729	2.53051	2.55529	2.97614	2.6347	2.49065	2.32899	1.98056	2.18823	1.01545	0	1.06045	1.1617	2.43712
	PGSC0003DMT400007810	0	0	0	0	0	0	0	0	0	0	0	0	0	0	0	0	0	0	0	0	0	0	0	0	0	0	0	0	0	0	0	0	0	0	0	0	0	0	0	0	0	0	0	0	0	0	0	0
	PGSC0003DMT400007823	1.03542	0	0	1.62614	2.11264	1.16754	1.19577	5.0902	2.43766	3.36152	2.01419	2.64931	0	0	0	0	1.38192	0	0	0	0	0	0	1.85611	1.55176	0	3.03899	0	0	0	0	11.5765	11.8236	8.7014	10.8753	12.5728	12.1378	12.128	11.6902	11.0145	12.4271	10.9804	10.9455	11.4136	11.8005	11.6806	10.4042	12.6245
	PGSC0003DMT400008029	0	0	0	0	0	0	0	0	0	0	0	0	0	0	0	0	0	0	0	0	0	0	0	0	0	0	0	0	0	0	0	0	0	0	0	0	0	0	0	0	0	0	0	0	0	0	0	0
	PGSC0003DMT400008652	0	0	0	0	0	0	0	2.1485	0	0	0	0	0	0	0	0	0	0	0	0	0	0	0	0	0	0	1.2486	0	0	0	0	0	0	0	0	0	0	0	0	0	0	0	0	0	0	0	0	0
	PGSC0003DMT400008721	1.21062	0	0	1.10203	4.01536	3.35859	2.587	7.30219	1.77529	2.61937	2.64967	2.07969	1.25167	0	0	0	3.55141	2.64822	3.85824	2.93972	4.02525	2.34688	3.62522	5.71892	7.26744	2.72331	7.77533	0	2.8471	2.82604	2.13393	11.3763	13.0258	12.5585	13.813	10.4412	10.903	9.1544	9.43943	9.61971	11.3658	11.3132	10.4978	11.7398	11.4647	11.4911	10.4624	10.1026
	PGSC0003DMT400008870	0	0	0	0	0	0	0	0	0	0	0	0	0	0	0	0	0	0	0	0	0	0	0	0	0	0	1.17411	0	0	0	0	0	0	0	0	0	0	0	0	0	0	0	0	0	0	0	0	0
	PGSC0003DMT400009064	2.88903	3.03793	3.17485	3.25057	4.69236	3.08521	3.93718	13.0502	6.32279	7.4787	8.10217	5.83166	4.0787	1.75838	1.52507	2.50802	3.81577	3.20201	3.83118	3.43041	3.83608	3.93613	8.07881	10.1623	11.4206	5.46564	12.687	0	5.61499	3.16427	3.08377	129.916	142.433	137.475	134.591	59.5003	52.6181	45.5232	38.1677	86.9089	88.8786	99.3167	74.0259	111.519	135.299	129.62	125.25	42.4496
	PGSC0003DMT400010966	5.85042	4.74943	5.06466	7.30285	11.0585	10.3884	9.81643	34.2197	8.92371	10.6202	11.702	11.5448	4.54096	3.96574	4.13161	4.58061	6.86319	6.63706	8.9757	7.27535	8.75889	6.39541	8.59562	10.9186	12.1255	7.73932	11.7055	0	8.47362	5.3662	4.56735	8.08059	7.62363	9.56574	8.46721	5.11921	5.97804	4.95295	5.6502	4.22947	4.57275	3.64147	4.39131	10.9557	11.6525	9.40277	10.0492	5.423
	PGSC0003DMT400010970	0	0	0	0	1.49816	1.09721	1.02354	2.18455	0	1.77724	1.61327	0	0	0	0	0	0	0	1.31675	0	1.14093	0	0	3.2849	3.40276	2.02664	3.04265	0	1.51878	1.1332	0	4.61599	5.12241	5.80872	4.79342	3.27212	3.10194	2.43609	2.64462	3.54442	3.95954	3.14784	3.3224	6.3911	6.05988	5.68036	4.96353	2.99669
	PGSC0003DMT400010987	1.64469	3.04975	2.19217	2.37555	1.80151	1.74979	3.60446	3.84063	2.22606	3.07685	3.56741	3.04727	1.09697	0	0	0	0	2.34317	0	0	1.50232	0	1.02448	2.51737	1.44262	0	3.34969	0	0	0	1.11405	7.16566	6.65512	6.94906	9.03552	5.03405	6.64502	6.09826	6.23603	5.21545	7.19531	4.95687	5.43056	8.02209	8.9962	7.28312	8.91862	8.46021
	PGSC0003DMT400011272	1.30167	1.43901	1.94548	1.79538	0	1.46486	0	2.40428	3.11827	5.2423	4.21387	2.61839	0	0	0	1.16304	2.54096	1.57901	2.48345	2.06575	1.35777	1.09943	1.46222	4.53749	5.10777	2.63142	4.99988	0	1.65481	1.30937	1.04702	0	0	1.18952	0	0	0	1.07568	1.06569	1.76973	1.29982	1.22849	1.17794	0	0	0	0	0
	PGSC0003DMT400011301	1.92461	1.41821	1.88621	1.40665	1.01296	1.04328	0	2.01478	2.82439	2.94037	3.50221	2.50864	0	0	0	0	2.16592	1.79153	2.75772	1.50873	1.03659	0	0	3.02792	3.52787	2.27715	4.25615	0	0	0	0	0	1.19512	1.29087	1.00268	0	1.48719	1.45011	1.25034	1.06185	1.0594	0	0	0	0	0	1.07538	1.41661
	PGSC0003DMT400011307	0	0	0	0	0	0	0	0	0	0	0	0	0	0	0	0	0	0	0	0	0	0	0	0	0	0	0	0	0	0	0	3.20696	3.56582	2.93595	3.95875	4.08015	2.61869	2.78162	3.08087	1.91944	2.37544	2.65568	2.27788	4.44445	3.54359	3.81029	3.76733	2.31903
	PGSC0003DMT400011504	0	0	0	0	0	0	0	0	0	0	0	0	0	0	0	0	0	0	0	0	0	0	0	0	1.39675	0	0	0	0	0	0	1.25104	1.10545	0	0	0	0	1.83548	0	0	0	0	0	0	0	0	0	0
	PGSC0003DMT400011589	2.59187	1.85577	1.78519	2.37082	3.88669	3.60706	3.31471	6.55559	2.90857	4.31784	4.4475	3.52836	1.56644	0	1.31862	1.66395	3.73931	2.86948	4.05284	2.77171	4.55777	4.71914	5.08874	6.47889	7.04143	4.40213	7.06933	0	4.29009	3.80634	4.15472	2.13082	2.15011	2.40428	1.86041	3.1537	3.05393	3.56538	3.62833	3.32493	3.47633	2.88345	2.75361	1.37757	1.65085	1.55836	1.49269	3.63636
	PGSC0003DMT400011642	1.43279	0	1.10388	1.23125	2.98106	2.22757	2.45482	4.09757	1.7029	2.0746	2.66577	1.75669	1.2031	1.18101	1.22728	1.28791	2.1798	2.09887	2.79306	2.08508	2.88045	1.89551	2.18936	4.66892	3.68573	2.81165	4.32196	0	2.83369	2.47682	2.48401	1.48518	1.3128	1.14228	1.51965	2.37781	2.38427	1.84062	2.00822	2.03102	1.79769	1.78955	2.41394	1.6179	1.47086	1.45311	1.13105	2.05099
	PGSC0003DMT400011649	0	0	0	0	1.11198	0	1.44222	1.49077	0	0	0	0	0	0	0	0	0	0	0	0	0	0	0	1.2256	1.45009	0	2.09811	0	0	0	0	0	0	0	0	0	0	0	0	0	0	0	0	0	0	0	0	0
	PGSC0003DMT400012121	0	0	1.52827	1.55329	1.14462	1.31418	1.90547	3.56779	2.75651	3.05921	3.41374	1.87114	0	0	0	0	1.65755	0	1.51899	1.64134	1.35057	0	1.58255	3.62005	4.42106	2.56176	4.57248	0	1.17445	1.03867	0	2.55033	2.58019	2.78141	3.11844	1.7079	2.01493	2.05699	1.91301	2.18513	2.80023	2.18608	2.52415	2.09384	2.57276	2.79892	2.45528	2.85864
	PGSC0003DMT400012479	0	0	0	0	0	0	0	0	0	0	0	0	0	0	0	0	0	0	0	0	0	0	0	0	0	0	0	0	0	0	0	0	0	0	0	0	0	0	0	0	0	0	0	0	0	0	0	0
	PGSC0003DMT400012486	0	0	0	0	0	0	0	1.0171	0	0	0	0	0	0	0	0	0	0	0	0	0	0	1.34927	1.00877	0	0	0	0	0	0	0	0	0	0	0	1.08554	0	1.05677	0	0	0	0	0	0	0	0	0	1.36824
	PGSC0003DMT400012949	0	0	0	0	0	1.29109	1.12065	2.89155	1.46134	2.16406	1.61	1.31595	0	0	0	0	1.07329	0	0	0	0	0	0	3.61816	3.72099	2.4245	4.78642	0	1.11749	0	0	2.14666	2.08511	2.06725	2.78607	0	0	1.11723	0	0	1.61824	1.09604	0	2.9716	2.28358	2.92138	2.41023	1.15359
	PGSC0003DMT400012963	0	0	0	0	0	0	0	0	0	0	0	0	0	0	0	0	0	0	0	0	0	0	0	0	0	0	0	0	0	0	0	2.66292	2.93877	2.94073	2.48065	3.99085	3.67619	3.05529	4.03831	2.64871	2.34107	3.79715	2.92665	2.76847	2.71414	2.52727	2.78276	3.29537
	PGSC0003DMT400013234	2.65921	1.91681	1.96586	3.91285	3.65854	2.9547	1.58127	4.51116	4.28706	4.10357	3.14049	4.21781	0	0	0	1.14041	3.53356	2.99709	3.52499	2.58974	0	0	0	4.56559	4.07676	3.08647	4.38895	0	0	0	0	1.91071	2.12105	2.84313	1.92649	2.5899	2.0448	2.22188	2.90008	1.69025	2.26749	2.09566	2.32714	3.45568	2.84089	2.76171	3.60102	2.69664
	PGSC0003DMT400013238	0	0	0	0	0	1.03489	0	0	0	0	0	1.11684	0	0	0	0	1.62244	2.41577	2.07873	1.69364	1.10447	1.63531	0	2.56061	3.64109	2.3166	3.39458	0	1.32926	1.08844	0	0	1.1468	1.45071	1.19888	0	0	0	0	0	0	0	0	0	1.05714	1.51992	1.04075	0
	PGSC0003DMT400013241	0	1.0741	1.23724	1.44162	1.70589	2.11208	1.48103	5.54113	1.82445	1.65056	2.08587	1.6367	0	0	0	0	3.28893	2.44932	3.66632	3.55421	7.4888	4.68103	7.0181	5.17382	5.66495	4.08352	6.65294	0	4.73865	4.49092	4.79479	3.56363	3.79897	2.59685	3.00763	3.05666	3.07356	3.33404	3.41544	3.51257	4.22194	3.70088	3.38251	2.99497	3.55161	3.16854	2.9884	2.41951
	PGSC0003DMT400013242	0	0	0	0	0	0	0	0	0	0	0	0	0	0	0	0	0	0	0	0	0	0	0	0	0	0	0	0	0	0	0	0	0	0	0	0	0	0	0	0	0	0	0	0	0	0	0	0
	PGSC0003DMT400013650	0	0	0	0	3.06507	1.07513	0	7.68261	0	0	0	0	0	1.48559	1.28394	2.09112	0	0	0	0	1.50083	1.41103	1.13953	0	0	0	0	0	1.14635	0	1.32798	4.0751	4.92999	9.16515	2.71512	1.66022	4.10121	5.70803	6.42493	6.66161	3.16721	1.3911	5.18638	2.50624	2.89085	3.30913	2.0077	19.2116
	PGSC0003DMT400013659	0	0	0	0	1.00267	0	0	0	0	0	0	0	0	0	0	0	0	0	0	0	0	0	0	0	0	0	0	0	0	0	0	0	0	0	0	0	0	0	0	0	0	0	0	0	0	0	0	0
	PGSC0003DMT400014228	0	0	0	0	1.38798	0	1.50082	2.65926	0	2.94167	2.30826	1.89523	1.14626	0	0	0	0	0	0	0	0	0	0	0	0	0	1.02889	0	0	0	0	0	0	0	0	0	0	0	0	0	0	0	0	0	0	0	0	1.37997
	PGSC0003DMT400014280	0	1.01091	0	1.40548	0	1.31678	1.40458	3.25357	1.21743	1.96201	1.1435	1.54768	0	0	0	1.25667	0	0	1.01437	0	0	0	0	1.1228	1.39601	1.45252	1.74439	0	0	0	0	1.14147	2.141	1.68501	2.08897	2.70956	2.14997	3.17116	1.84896	3.44812	3.958	3.68686	3.72612	1.74553	2.02055	1.82607	1.64391	1.60235
	PGSC0003DMT400015308	4.26759	3.61156	4.59222	6.99283	4.2708	6.54735	6.09446	5.27231	7.80198	6.41097	6.28668	7.54701	1.48669	0	1.27981	1.24412	3.93316	1.96193	2.84074	3.00952	2.16561	1.37919	1.72496	6.04157	8.00892	3.57521	7.39911	0	1.33466	1.56501	1.15117	1.12257	1.24781	1.66238	1.36089	1.85403	2.08022	2.13805	2.53604	2.32547	2.15075	1.77819	2.01805	1.22983	1.07647	1.13872	1.37478	2.08683
	PGSC0003DMT400015397	1.05429	1.0884	1.23272	0	0	0	0	2.12093	2.58638	3.36756	2.83292	1.69177	0	0	0	0	0	0	0	0	0	0	0	1.76307	1.60964	1.15831	2.92541	0	0	0	0	14.3454	13.1557	10.2689	16.9029	6.46924	6.48987	5.45321	4.72547	10.8933	15.627	11.5343	11.4902	7.86444	7.76614	8.01095	9.19252	6.06661
	PGSC0003DMT400016087	0	0	0	0	1.05244	0	0	4.69683	0	0	0	0	0	0	0	0	0	0	0	0	0	0	0	0	0	0	0	0	0	0	0	2.75983	3.57878	3.79158	2.04123	5.86858	5.60153	4.66282	5.92092	4.37401	2.72535	3.81941	4.22395	2.69483	2.7207	2.14413	2.77729	6.43507
	PGSC0003DMT400016105	0	0	0	0	0	0	0	0	0	0	0	0	0	0	0	0	0	0	0	0	0	0	0	0	0	0	0	0	0	0	0	0	0	0	0	0	0	0	0	0	0	0	0	0	0	0	0	0
	PGSC0003DMT400016161	0	0	0	0	0	0	0	0	0	0	1.34287	0	0	0	0	0	0	0	0	0	0	0	0	0	0	0	0	0	0	0	0	0	0	0	0	0	0	0	0	0	0	0	0	0	0	0	0	0
	PGSC0003DMT400016707	0	0	0	0	0	0	0	0	0	0	0	0	0	0	0	0	0	0	0	0	0	0	0	0	0	0	0	0	0	0	0	0	0	0	0	0	0	0	0	0	0	0	0	0	0	0	0	0
	PGSC0003DMT400016712	0	0	0	0	0	0	0	0	0	0	0	0	0	0	0	0	0	0	0	0	0	0	0	0	0	0	0	0	0	0	0	0	0	0	0	0	0	0	0	0	0	0	0	0	0	0	0	0
	PGSC0003DMT400016795	3.51566	3.13394	3.33664	2.45073	4.05204	4.35777	3.98517	10.1891	5.81129	10.6156	9.37328	5.22072	2.70766	2.92854	2.74575	3.67466	2.01931	1.6862	2.16412	1.54477	1.78475	1.28809	1.30579	4.31924	3.0759	2.17871	4.0176	0	1.72864	1.48546	1.26209	4.37191	4.61262	5.34535	4.86323	6.40824	6.87727	6.7544	6.10908	5.07832	5.70701	4.39784	6.45871	5.15292	5.22299	4.94553	5.31078	9.41351
	PGSC0003DMT400016801	0	0	1.20716	0	1.57751	1.327	1.21503	2.17459	0	0	0	0	0	0	0	0	0	0	0	0	0	0	0	0	0	0	0	0	0	0	0	1.52869	0	1.21364	0	1.39798	1.01581	1.12644	1.2093	1.41869	1.10684	0	1.0529	0	0	1.05159	1.01432	1.50949
	PGSC0003DMT400016802	1.46405	1.72453	1.02623	1.91963	3.44032	2.77944	2.47379	4.10719	1.7242	1.43052	1.67613	1.2163	0	0	0	0	0	0	0	0	0	0	0	0	0	0	0	0	0	0	0	2.30043	2.56187	1.84102	2.37554	2.39747	1.91497	2.54572	2.23598	2.04826	2.47457	1.78797	2.01761	1.82125	1.69817	1.68122	1.98329	2.25247
	PGSC0003DMT400016828	3.68605	3.14634	3.31668	1.96966	8.20461	7.57492	6.61886	21.6797	7.18851	3.53147	6.52857	5.16348	4.21468	1.01495	2.46311	1.23814	7.86318	3.35578	8.2127	4.77739	8.64425	6.32107	7.48376	5.34906	6.07236	4.80581	12.3064	0	7.51199	4.19721	3.40741	30.0959	30.5152	27.774	27.9564	23.6937	25.3168	22.2705	24.5831	19.3229	19.349	20.1123	22.1594	38.1089	34.0527	34.1393	30.3089	28.8101
	PGSC0003DMT400017100	0	0	0	0	0	0	0	0	0	0	0	0	0	0	0	0	0	0	0	0	0	0	0	0	0	0	0	0	0	0	0	0	0	0	0	0	0	0	0	0	0	0	0	0	0	0	0	0
	PGSC0003DMT400017408	0	0	0	0	1.78855	1.51829	1.22055	2.84342	0	3.04527	2.27363	1.42468	0	1.08483	0	0	1.42614	1.24493	1.68238	1.0878	1.94322	1.21417	1.49499	4.77626	6.07555	2.31898	6.53761	0	1.79645	1.81511	1.23515	7.90916	8.06917	7.86446	8.12028	2.72169	2.42463	2.62902	2.57545	4.92051	4.76756	4.86332	3.63948	8.039	8.29411	8.70952	7.52843	3.42154
	PGSC0003DMT400017461	0	0	1.45665	1.81145	2.89505	2.43946	2.18531	3.98251	1.47576	1.48692	1.55253	2.04046	1.19134	0	0	0	1.34948	1.28918	1.26152	1.29074	1.61108	1.41887	1.121	1.62369	2.06331	0	2.32803	0	1.12578	1.56384	1.38154	2.48644	2.88752	2.64681	3.31775	3.40865	4.174	3.81743	3.51343	3.16703	3.91297	3.46876	3.48002	3.47552	3.59246	3.55361	3.14117	4.03127
	PGSC0003DMT400017538	1.09998	0	0	0	6.40697	4.73904	3.0555	12.9879	2.88569	4.44829	5.4537	2.64005	1.48126	1.25522	1.49539	1.62504	1.15243	0	1.85412	0	1.79969	1.80022	2.36168	2.5551	3.3338	2.31191	4.67417	0	1.62314	1.27627	1.43536	9.20091	11.4588	11.1889	10.7547	13.7627	12.6785	11.9728	12.1977	10.8637	12.1542	11.7373	11.6311	9.42515	8.35969	8.5307	9.59875	13.1667
	PGSC0003DMT400018940	1.06027	1.16086	0	1.64627	1.65145	1.10963	1.14735	1.66143	2.20303	0	1.47501	0	0	0	0	0	1.72583	1.08539	1.34938	1.41781	1.0486	0	0	1.87517	2.54632	0	3.54393	0	0	0	0	0	0	0	0	1.10064	0	0	0	0	0	1.1317	0	0	0	0	0	0
	PGSC0003DMT400019055	5.28325	5.00532	5.02115	7.08463	3.68415	3.91174	2.81869	5.94778	6.37656	5.29866	7.1672	6.48878	1.11481	1.35693	2.14995	1.50699	0	0	0	0	0	0	0	0	0	0	0	0	0	0	0	0	0	0	0	0	0	0	0	0	0	0	0	0	0	0	0	0
	PGSC0003DMT400019301	0	0	0	0	1.42485	1.8512	1.94976	5.42581	0	3.26365	0	0	0	0	0	0	0	0	0	0	6.46755	4.04935	6.44319	23.5946	5.16015	18.5146	16.8418	0	6.19718	3.91493	3.0581	0	0	0	1.07593	5.63897	4.27065	4.6049	4.50787	1.81923	3.38115	3.76243	3.4374	0	1.07256	0	0	8.93022
	PGSC0003DMT400019304	19.2196	18.8774	22.206	23.0292	23.2892	23.1457	22.6391	44.9647	52.9079	67.7842	76.7823	55.3411	11.0769	11.08	11.127	14.1646	25.0873	16.7382	22.4044	16.5028	20.5201	13.4374	11.583	70.8194	69.5177	48.3786	70.9644	2.29661	16.4051	13.6952	11.7906	3.37374	3.07136	3.6983	3.48854	3.23376	2.53796	2.9927	3.74102	2.67224	3.30806	3.56058	3.56593	4.54418	5.79776	5.17254	4.72623	5.0685
	PGSC0003DMT400019327	7.99539	6.66766	7.03462	9.74534	14.0126	14.2293	13.3147	37.2775	16.6534	30.4743	19.553	15.7535	4.7161	2.84105	3.42498	3.85186	8.34621	4.97212	9.14625	7.87358	6.81153	5.66685	5.46766	49.5296	39.1368	31.5526	49.3098	1.17033	12.3188	10.5212	7.74182	14.3544	11.8896	11.3647	12.577	28.6944	19.9853	25.3048	22.0659	15.2155	25.2589	23.2573	19.8364	13.06	14.7261	15.3214	16.3539	45.2631
	PGSC0003DMT400019599	2.30684	1.22014	1.72472	2.92984	9.78378	7.84764	6.87791	23.9461	2.25122	3.86323	3.53695	3.03632	1.30856	0	1.52376	1.21135	4.4138	3.83108	3.41081	4.56203	7.15449	5.76128	6.39328	8.46392	11.0882	3.10969	11.4279	0	7.14412	5.2181	4.26434	13.1696	12.9235	12.7983	14.4811	15.8059	14.2529	13.3555	13.9852	10.556	11.0609	15.0899	13.8879	22.081	20.7096	18.0651	18.18	16.394
	PGSC0003DMT400019678	0	0	1.29191	0	2.54776	2.27749	3.76493	7.78467	0	2.32382	1.31377	1.00098	1.60801	0	0	1.35545	0	0	1.16985	0	0	0	1.72607	1.26561	1.76838	0	0	0	1.16039	1.29097	0	2.49185	3.12457	1.64434	2.36193	2.65414	2.29876	2.89412	3.98812	3.54106	3.63115	2.93418	2.70488	3.42347	1.80256	2.79136	2.13777	2.25035
	PGSC0003DMT400019683	0	0	0	0	4.57351	2.80655	2.35604	7.42754	1.05206	1.43905	0	1.28512	1.74664	2.14906	0	1.45497	1.10552	0	0	0	1.65902	0	1.54966	1.92538	1.69105	1.40451	1.53557	0	1.43109	1.52124	1.15224	0	0	0	0	1.06062	0	1.29553	1.63987	0	0	0	1.09594	0	0	0	0	0
	PGSC0003DMT400019688	0	0	0	0	0	0	0	0	0	0	0	0	0	0	0	0	0	0	0	0	0	0	0	0	0	0	0	0	0	0	0	0	0	0	0	0	0	0	0	0	0	0	0	0	0	0	0	0
	PGSC0003DMT400020005	0	0	0	0	0	0	0	1.50979	1.22172	1.51302	2.01541	1.331	0	0	0	0	0	0	0	0	0	0	0	1.19107	1.22833	1.25154	1.1429	0	0	0	0	2.85908	3.13117	2.46332	3.34185	2.20178	1.68008	1.45461	1.65724	2.74935	2.84603	3.06417	2.34615	1.8817	2.69903	2.24618	1.88063	1.66581
	PGSC0003DMT400020342	1.5357	1.429	1.53747	2.10408	3.14579	1.58295	1.21882	6.12614	2.68064	4.379	4.71986	2.70236	0	0	0	1.38816	2.33442	2.22848	2.33478	1.62495	3.06561	1.22596	1.52724	4.59058	5.54788	1.49819	6.67813	0	1.32865	0	1.09268	18.815	20.3236	15.3837	17.2929	28.0289	26.27	20.367	25.2329	22.2153	24.7227	30.4038	25.2811	18.5877	16.6802	17.484	17.2209	47.5227
	PGSC0003DMT400020346	0	0	1.42596	0	1.1108	0	0	3.45645	1.58647	1.73282	4.11005	1.64133	0	0	0	1.12501	1.34096	0	0	1.09368	0	0	0	1.59146	2.60379	1.41052	2.66795	0	1.26454	0	0	0	0	0	0	1.11302	0	0	0	0	0	0	1.13045	0	0	0	0	1.0453
	PGSC0003DMT400020349	0	0	0	0	0	0	0	0	0	0	0	0	0	0	0	0	0	0	0	0	0	0	0	0	0	0	0	0	0	0	0	0	0	0	0	0	0	0	0	0	0	0	0	0	0	0	0	0
	PGSC0003DMT400020350	1.1284	1.20388	2.03459	1.90738	2.49744	1.78879	1.2575	6.35673	3.35898	2.71971	4.12145	2.46291	0	0	1.20767	1.37954	1.31408	1.77356	2.27653	0	0	0	1.01931	2.43137	2.18185	1.63316	1.91842	0	0	1.04631	0	13.76	13.9554	10.7877	13.197	17.6222	15.9505	13.3617	15.1989	14.577	17.676	17.8187	16.0742	13.0755	10.4121	12.0682	11.1914	15.5823
	PGSC0003DMT400020353	3.29354	3.12017	3.32839	3.55657	4.85553	2.99852	3.5113	11.0767	5.70246	8.23431	11.9189	5.511	2.62693	2.04174	3.07034	2.89855	7.64794	5.65333	8.84982	5.58328	6.74695	3.56401	5.8156	12.0045	11.682	7.68673	14.9032	0	4.06503	2.86501	4.64057	20.2732	24.4739	22.6265	21.8662	25.6293	23.1172	22.4826	24.9092	25.9121	26.4433	27.6708	29.1925	20.1332	19.6114	19.8577	19.1743	30.1912
	PGSC0003DMT400020360	0	0	0	0	0	0	0	0	0	0	0	0	0	0	0	0	0	0	0	0	0	0	0	0	0	0	0	0	0	0	0	5.27709	4.81314	3.29269	4.69949	7.73746	6.43408	3.95224	4.457	2.64303	3.24954	5.15709	3.96445	5.16067	2.97838	4.85648	4.51378	5.9617
	PGSC0003DMT400020644	4.70899	3.75971	5.03475	4.96363	8.33571	10.7564	9.21537	23.6178	8.48121	17.929	13.6362	10.3144	5.44333	3.8996	3.49179	3.86628	6.15142	7.15772	5.4436	8.18392	6.15136	4.17947	5.49454	39.4091	38.9377	25.6738	56.3353	1.25539	10.6752	8.26988	6.66535	94.9294	100.53	84.7169	82.1611	55.5461	54.3599	56.146	35.5128	98.0985	101.752	77.1735	81.8398	68.4875	48.3874	56.2888	57.0183	32.6983
	PGSC0003DMT400021294	0	0	0	0	0	0	0	0	0	0	0	0	0	0	0	0	0	0	0	0	0	0	0	0	0	0	0	0	0	0	0	0	0	0	0	0	0	0	0	0	0	0	0	0	0	0	0	0
	PGSC0003DMT400021372	0	0	0	0	2.17012	2.71348	2.2861	3.48236	0	1.38721	1.0761	1.21329	0	0	0	0	0	0	0	0	1.08792	1.05269	1.63313	1.51571	1.51453	1.08658	2.61569	0	1.07389	0	0	1.52324	1.85287	1.79454	1.30428	1.78939	2.13626	2.14705	2.51018	1.9825	2.38671	1.91019	1.85215	1.14153	1.09843	1.38526	0	2.00352
	PGSC0003DMT400021403	0	0	0	0	0	0	0	0	0	0	0	0	0	0	0	0	0	0	0	0	0	0	0	0	0	0	0	0	0	0	0	0	0	0	0	0	0	0	0	0	0	0	0	0	0	0	0	0
	PGSC0003DMT400021522	3.69114	3.70823	4.19044	4.24996	5.8529	5.27492	5.85996	9.67076	7.39871	8.18814	10.8065	7.57981	2.90649	2.95684	2.92597	3.06487	7.79339	5.93939	6.95756	5.96171	6.74559	3.96891	5.9096	4.72236	11.0001	1.27245	11.2596	0	7.17299	7.75785	8.13651	4.00382	3.91265	4.27776	3.98939	2.90269	2.59111	3.46637	2.615	3.02171	3.25141	3.01668	2.11251	2.8584	3.96944	3.53502	3.89812	4.81352
	PGSC0003DMT400021607	0	0	0	0	0	0	0	1.32649	0	0	0	0	0	0	0	0	0	0	0	0	0	0	0	1.9941	1.06721	0	2.43782	0	0	0	0	0	0	0	0	0	0	0	0	0	0	0	0	0	0	0	0	0
	PGSC0003DMT400021631	1.30034	0	1.03956	0	1.25145	1.32225	0	2.50542	1.76767	3.37123	3.41385	1.95609	1.29339	1.14494	1.09649	1.47998	1.10098	1.0547	1.74866	0	1.50995	1.0922	1.36444	3.74105	1.97229	3.07967	2.9419	0	1.31425	1.43549	1.39755	0	0	1.18201	0	1.61466	1.44032	1.52369	1.76599	1.20956	1.11635	1.32625	1.41793	1.04332	1.09571	0	0	1.33739
	PGSC0003DMT400021634	1.08738	0	1.15907	1.17737	2.46606	2.59731	2.37133	5.41251	2.16284	2.33434	2.73178	2.70731	1.01195	0	1.04151	1.15151	0	0	0	0	1.04729	0	0	1.84899	1.81966	0	2.37164	0	1.12002	0	0	2.31505	2.11191	2.04334	2.03279	3.44746	2.95127	3.46916	3.46783	3.5084	3.16482	2.80676	3.16888	1.79356	1.98609	1.91272	1.70703	3.54236
	PGSC0003DMT400021768	0	0	0	0	0	0	0	1.16623	0	0	0	0	0	0	0	0	0	0	0	0	0	0	0	1.12242	0	0	0	0	0	0	0	0	0	0	0	0	0	0	0	0	0	0	0	0	0	0	0	0
	PGSC0003DMT400022135	1.87716	1.63015	1.81842	2.07685	2.1497	2.48398	2.6756	4.6781	2.01086	2.42831	2.45234	2.05863	1.25494	1.06133	1.08049	1.24746	2.13899	1.94177	2.41844	2.11496	2.45172	2.12109	1.99919	2.5912	2.78411	1.64854	2.26845	0	2.2338	2.09092	1.72274	1.09997	1.21893	1.18265	1.0985	2.46536	2.79103	2.52304	2.1432	1.23698	1.90921	1.30904	1.60669	0	0	0	1.17768	1.99668
	PGSC0003DMT400022154	0	0	0	0	0	0	0	1.67481	0	0	0	0	0	0	0	0	0	0	0	0	0	0	0	0	1.21859	0	1.65732	0	0	0	0	5.54446	5.63397	5.29778	5.7267	3.77817	4.33702	3.77436	3.1116	3.93575	4.72293	4.21077	3.75106	6.04662	5.1394	5.04424	4.36712	3.55219
	PGSC0003DMT400022156	0	0	0	0	0	0	0	0	0	0	0	0	0	0	0	0	0	0	0	0	0	0	0	0	0	0	0	0	0	0	0	1.87827	2.18445	1.70016	2.30608	2.22201	1.7089	1.56891	2.29755	1.46793	1.41799	2.39851	2.00258	1.25625	1.33411	1.455	0	2.01276
	PGSC0003DMT400024056	3.69	2.86385	3.66582	3.62673	5.11028	6.20983	4.58499	11.3567	6.7888	10.606	9.07272	7.02244	3.43185	2.54322	2.98087	4.379	4.41291	4.32443	4.95366	1.97851	4.65722	3.15018	4.02931	9.89546	8.15127	9.13758	9.21732	0	4.22867	3.90574	3.99153	9.55905	10.9051	10.1918	11.6426	9.82754	10.1184	9.21981	8.9129	10.3335	11.52	10.2155	10.9262	10.6125	11.2699	10.2214	10.8291	9.35869
	PGSC0003DMT400024060	0	0	0	0	0	0	0	0	0	0	0	0	0	0	0	0	0	0	0	0	0	0	0	0	0	0	0	0	0	0	0	0	0	0	0	0	0	0	0	0	0	0	0	0	0	0	0	0
	PGSC0003DMT400024063	3.70192	2.74019	2.71667	2.15202	6.11935	3.48168	4.91056	7.27295	4.61946	4.77966	3.83556	2.88512	2.41814	2.58226	3.39848	2.74574	4.2504	2.36137	4.17917	3.08345	3.59006	2.8549	3.92441	3.91209	5.12449	2.32174	4.46273	0	3.0527	1.775	2.5107	2.23021	2.25505	1.48082	1.48912	3.75178	3.84806	5.12075	4.68095	3.26248	3.74865	2.58797	4.06337	1.43173	2.19501	1.3781	1.75523	4.58009
	PGSC0003DMT400024123	0	0	0	0	1.10734	0	0	1.93368	1.39376	1.56826	1.15116	0	0	0	0	0	0	0	1.17344	1.05547	0	0	0	1.30498	1.59663	1.02786	1.06131	0	0	0	0	19.0495	15.0608	15.9213	17.9324	1.57258	1.37007	1.75839	1.41407	2.00884	1.8297	1.86135	1.67977	26.5862	24.9697	25.9966	24.3029	1.54345
	PGSC0003DMT400024448	0	0	0	0	0	0	0	1.25718	0	0	0	0	0	0	0	0	1.09263	0	1.02138	1.06941	1.85403	1.9704	1.9817	0	1.54218	0	2.22	0	1.54048	1.36639	1.22533	1.05178	0	0	1.06985	0	0	0	0	0	0	0	0	1.08614	0	0	0	0
	PGSC0003DMT400024924	0	1.28057	0	0	3.52887	1.10484	1.0708	6.81392	1.36005	1.71895	1.57122	1.65579	0	0	0	0	0	0	0	1.01401	0	1.73278	0	0	1.14498	0	1.85123	0	0	0	0	5.37769	4.18225	4.25324	4.77228	3.93545	3.69923	3.58457	4.20125	2.80325	3.42383	3.95141	3.92603	4.65085	4.32277	3.32933	3.30548	2.97658
	PGSC0003DMT400025085	0	0	0	0	0	0	0	1.59879	0	0	0	0	0	0	0	0	0	0	0	0	0	0	0	1.61397	1.58848	1.632	1.99966	0	0	0	0	3.72485	2.49242	3.21473	4.45284	1.39839	0	0	0	1.20577	1.22395	1.78455	1.03354	3.17768	1.93849	2.71039	2.48608	0
	PGSC0003DMT400025432	0	0	0	0	1.00913	0	0	2.10679	1.02594	1.20022	1.52525	1.18379	0	0	0	0	1.32611	0	1.31336	1.31587	1.37648	0	1.75968	4.803	3.92999	2.55231	5.4774	0	1.36542	1.36292	1.15911	0	1.62042	0	0	3.49342	2.99693	2.11122	2.35768	1.58708	2.00536	1.86324	1.52471	0	1.16956	0	0	2.81456
	PGSC0003DMT400025437	0	0	0	0	0	1.55287	1.72092	3.11221	2.13269	1.84185	1.91926	1.55022	0	0	0	1.02045	1.7452	3.1265	2.75225	1.92374	3.2611	1.42466	2.23736	4.43225	5.06905	2.54595	6.56416	0	2.37288	2.72675	2.78338	6.99191	6.0954	4.27724	4.71241	10.8982	9.72954	8.77998	9.74451	5.08964	5.89415	7.21303	6.61171	6.66842	5.63463	6.35651	5.66078	12.033
	PGSC0003DMT400025440	0	0	0	0	0	0	0	3.51562	0	1.38779	1.90221	1.54371	0	0	0	0	0	1.66198	1.32143	0	1.5276	0	0	2.90362	5.65543	1.83426	4.18813	0	1.30244	0	0	1.33761	1.0526	1.05423	0	2.50498	0	1.05981	2.11508	0	1.28418	1.30343	1.01989	0	0	0	0	1.2735
	PGSC0003DMT400027295	0	0	0	0	0	0	0	0	0	0	0	0	0	0	0	0	0	0	0	0	0	0	0	0	0	0	0	0	0	0	0	0	0	0	0	0	0	0	0	0	0	0	0	0	0	0	0	0
	PGSC0003DMT400027529	0	0	0	0	2.1949	1.66957	1.57144	6.15329	1.4186	2.02679	1.60606	1.88585	0	0	0	0	0	0	0	0	0	0	0	0	1.04737	0	1.10989	0	0	0	0	0	0	0	0	0	0	0	0	0	0	0	0	0	0	0	0	0
	PGSC0003DMT400027531	0	0	0	0	0	0	0	0	0	0	0	0	0	0	0	0	0	0	0	0	0	0	0	0	0	0	0	0	0	0	0	0	0	0	0	0	0	0	0	0	0	0	0	0	0	0	0	0
	PGSC0003DMT400027536	0	0	0	0	0	0	0	0	0	0	0	0	0	0	0	0	0	0	0	0	0	0	0	0	0	0	0	0	0	0	0	0	0	0	0	0	0	0	0	0	0	0	0	0	0	0	0	0
	PGSC0003DMT400028241	0	0	0	0	0	0	0	0	0	0	0	0	0	0	0	0	0	0	0	0	0	0	0	1.1165	0	0	0	0	0	0	0	0	0	0	0	0	0	0	0	0	0	0	0	0	0	0	0	0
	PGSC0003DMT400028264	3.02325	3.11707	3.51018	4.24039	4.47286	4.40395	3.42697	7.22585	5.01607	4.38689	6.76524	3.87372	2.95107	2.10353	2.82976	2.50966	5.66295	5.63876	6.01144	3.84333	6.31582	3.64526	4.4477	6.8802	7.76006	2.97381	8.82413	0	4.37035	4.58653	4.24334	1.78083	2.17403	1.78915	1.79522	2.84978	3.09485	3.26878	3.31267	3.25737	3.45253	2.92684	2.65273	1.5928	1.35187	1.53716	1.59338	3.2268
	PGSC0003DMT400028417	0	0	0	0	1.08587	0	0	1.23366	0	0	0	0	0	0	0	0	0	1.3024	0	0	0	0	0	0	0	0	1.26091	0	0	0	0	0	0	0	0	0	0	0	0	0	0	0	0	0	0	0	0	0
	PGSC0003DMT400028423	0	0	0	0	0	0	0	0	0	0	0	0	0	0	0	0	1.23163	1.67848	0	1.66198	1.8946	1.15285	0	1.36887	0	0	2.13602	0	0	1.97833	1.25858	0	0	0	0	0	0	0	0	0	0	0	0	0	0	0	0	0
	PGSC0003DMT400028436	1.52794	1.41228	1.47759	1.25193	1.89532	1.46292	1.09167	2.30452	2.32025	2.39796	3.63244	3.00196	0	1.52751	1.48742	1.12648	1.44836	1.61379	1.73201	2.34636	1.36285	1.26768	0	1.80475	2.42575	0	3.79551	0	0	1.13699	0	0	0	0	0	0	0	0	0	0	0	0	0	0	0	0	0	0
	PGSC0003DMT400028691	0	0	0	0	0	0	0	0	0	0	0	0	0	0	0	0	0	0	0	0	0	0	0	0	0	0	0	0	0	0	0	0	0	0	0	0	0	0	0	0	0	0	0	0	0	0	0	0
	PGSC0003DMT400028851	0	0	0	0	0	0	0	0	0	0	0	0	0	0	0	0	0	0	0	0	0	0	0	0	0	0	0	0	0	0	0	0	0	0	0	0	0	0	0	0	0	0	0	0	0	0	0	0
	PGSC0003DMT400028871	1.17438	0	0	1.1172	4.27805	2.13622	3.80835	4	0	2.56882	2.13421	2.24852	1.37553	1.74159	0	0	1.76385	0	1.51181	1.35453	2.75699	2.73601	3.5184	4.45655	3.78446	0	4.87172	1.01556	3.77428	2.97862	1.89868	0	0	0	0	0	0	0	0	0	0	0	0	0	0	0	0	0
	PGSC0003DMT400028879	0	0	0	0	0	0	0	0	0	0	0	0	0	0	0	0	0	0	0	0	0	0	0	0	0	0	0	0	0	0	0	0	0	0	0	0	0	0	0	0	0	0	0	0	0	0	0	0
	PGSC0003DMT400028890	0	0	0	0	0	0	0	0	0	0	0	0	0	0	0	0	0	0	0	0	0	0	0	0	0	0	0	0	0	0	0	0	0	0	0	0	0	0	0	0	0	0	0	0	0	0	0	0
	PGSC0003DMT400029708	0	1.09162	0	1.25272	0	0	0	1.49438	0	1.96299	2.52873	1.27969	0	0	0	0	1.62266	1.32452	1.50345	1.54116	0	0	0	1.55358	1.37275	0	1.28	0	0	0	0	0	0	0	0	0	0	0	0	0	0	0	0	0	0	0	0	0
	PGSC0003DMT400029713	4.33799	3.57221	3.3817	3.55813	5.1581	3.63848	4.24358	7.07286	4.01835	5.18586	6.58665	4.80751	2.77756	2.04481	3.34601	2.9647	2.14405	3.34555	2.98986	1.89195	2.7686	1.81216	2.3511	3.17854	2.99719	1.91287	3.38402	0	2.28037	2.70983	1.93998	1.74038	2.35427	2.97713	1.24841	1.34	1.42608	2.28309	2.31638	2.74172	1.33282	1.94986	1.86241	0	1.22707	1.00719	1.64962	2.88721
	PGSC0003DMT400029718	0	0	1.05755	0	0	0	1.05576	1.47658	0	2.53322	2.55615	1.32592	0	0	0	0	1.02841	0	1.11591	0	1.05431	0	0	3.28255	1.34274	2.32532	2.01889	0	0	0	0	0	0	0	0	0	0	0	0	0	0	0	0	0	0	0	0	0
	PGSC0003DMT400030011	0	0	0	1.0353	0	0	0	0	0	1.1584	1.88969	1.26748	0	0	0	0	0	1.17228	1.26069	0	0	0	0	0	0	1.10997	0	0	0	0	0	0	0	0	0	0	0	0	1.05808	0	0	0	0	0	0	0	0	0
	PGSC0003DMT400030019	0	0	0	0	0	0	0	0	0	0	0	0	0	0	0	0	0	0	0	0	0	0	0	0	0	0	0	0	0	0	0	0	0	0	0	0	0	0	0	0	0	0	0	0	0	0	0	0
	PGSC0003DMT400030022	0	0	0	0	0	0	0	0	0	0	0	0	0	0	0	0	0	0	0	0	0	0	0	1.04126	0	0	0	0	0	0	0	0	0	0	0	0	0	0	0	0	0	0	0	0	0	0	0	0
	PGSC0003DMT400030027	0	0	0	0	0	0	0	0	0	0	0	0	0	0	0	0	0	0	0	0	0	0	0	0	0	0	0	0	0	0	0	0	0	0	0	0	0	0	0	0	0	0	0	0	0	0	0	0
	PGSC0003DMT400030030	0	0	0	0	0	0	0	0	0	0	0	0	0	0	0	0	0	0	0	0	0	0	0	0	0	0	0	0	0	0	0	1.87283	1.5061	1.68881	3.43319	0	0	0	0	0	0	0	0	3.23527	2.62537	3.0089	2.60446	0
	PGSC0003DMT400030031	0	0	0	0	0	0	0	0	0	0	0	0	0	0	0	0	0	0	0	0	0	0	0	0	1.02499	0	0	0	0	0	0	0	0	0	0	0	0	0	0	0	0	0	0	0	0	0	0	0
	PGSC0003DMT400030034	0	0	0	0	0	0	0	0	0	0	0	0	0	0	0	0	0	0	0	0	0	0	0	0	0	0	0	0	0	0	0	0	0	0	0	0	0	0	0	0	0	0	0	0	0	0	0	0
	PGSC0003DMT400030039	1.37012	1.46795	1.63505	1.29606	0	1.46441	0	1.22294	1.25642	1.77616	1.21033	0	0	1.19953	0	0	1.58746	0	0	1.34366	1.53714	0	0	1.06461	0	0	0	0	0	0	0	0	0	0	0	0	0	0	0	0	0	0	0	0	0	0	0	0
	PGSC0003DMT400030042	0	0	0	0	0	0	0	0	0	0	0	0	0	0	0	0	1.12607	1.30807	1.46713	0	1.73563	0	1.35253	1.40179	1.127	1.80849	1.47609	0	0	0	1.11815	0	0	0	0	0	0	0	0	0	0	0	0	0	0	0	0	0
	PGSC0003DMT400030044	0	0	0	0	0	0	0	0	0	0	1.14196	0	0	0	0	0	0	0	0	0	0	0	0	0	0	0	0	0	0	0	0	0	0	0	0	0	0	0	0	0	0	0	0	0	0	0	0	0
	PGSC0003DMT400030047	0	0	0	0	0	0	0	0	0	0	0	0	0	0	0	0	0	0	0	0	0	0	0	0	0	0	0	0	0	0	0	0	0	0	0	0	0	0	0	0	0	0	0	0	0	0	0	0
	PGSC0003DMT400030826	3.53733	3.95331	4.1133	3.21149	11.3317	5.69053	5.0008	13.9968	4.91377	4.18361	9.58696	5.96364	2.0369	2.24042	2.79001	2.86677	8.50614	6.41707	8.83686	8.04696	9.06035	6.61154	7.98387	8.88354	10.8319	3.13128	11.6956	1.05512	6.48837	6.32596	8.19216	7.10936	8.53966	7.32899	5.67513	13.3357	15.4043	11.4068	15.1971	11.9345	14.6823	14.334	13.5377	4.77716	4.90325	5.63214	6.52054	14.8428
	PGSC0003DMT400031059	0	0	0	0	2.0274	0	0	2.69733	0	1.34154	0	0	0	0	0	0	0	0	0	0	0	0	0	0	0	0	0	0	0	0	0	2.28416	2.13521	2.10514	1.97545	2.12779	2.27432	1.67237	2.02256	1.93273	1.54175	1.67637	1.80889	3.69226	3.21338	2.97954	2.56083	1.89457
	PGSC0003DMT400031062	0	0	0	0	1.31167	0	0	0	0	0	0	0	0	0	0	0	0	0	0	0	1.39254	0	0	1.0416	0	0	0	0	0	0	1.2078	0	0	0	0	0	0	0	1.12118	0	0	0	0	1.35796	1.35172	1.09062	1.16354	0
	PGSC0003DMT400031066	1.97731	1.81688	1.51809	2.35544	6.5813	4.09624	4.48319	14.4665	3.58687	3.95649	3.02885	2.97695	1.8307	1.70494	1.76786	1.27125	1.53421	1.71674	2.78376	2.30931	2.34063	2.78839	3.01143	3.64114	3.43244	2.38062	2.95689	0	2.80251	2.24161	2.5264	8.71629	9.66503	8.59118	9.77177	10.4289	9.72929	8.46485	11.6784	8.06702	8.10719	7.78867	8.48494	11.3814	9.69931	9.05418	7.95691	11.5926
	PGSC0003DMT400031076	0	0	0	0	0	0	0	0	1.06336	0	1.11016	0	0	0	0	0	0	0	0	0	0	0	0	1.26495	1.95596	0	1.34	0	0	0	0	9.06078	8.13552	12.4704	15.7589	0	1.10054	0	0	3.29684	5.87261	1.33129	1.80383	18.2642	18.6879	20.4993	15.4077	1.08835
	PGSC0003DMT400031116	0	0	0	0	1.38754	0	0	1.19709	0	1.15211	1.59799	0	0	1.22497	0	0	1.26204	0	1.32517	0	0	0	0	1.90203	1.67015	1.28731	2.0239	0	0	1.45895	1.39473	0	1.15497	1.52907	1.0589	0	0	0	0	0	0	0	0	1.68868	1.33626	1.39225	1.28523	0
	PGSC0003DMT400031132	0	0	0	0	0	0	0	1.11519	0	0	0	0	0	0	0	0	0	0	0	0	0	0	0	1.71598	1.13071	0	2.23646	0	0	0	0	0	0	0	0	0	0	0	0	0	0	0	0	0	0	0	0	0
	PGSC0003DMT400031142	0	0	0	0	0	0	0	0	0	0	0	0	0	0	0	0	0	0	1.00439	0	0	0	0	1.2583	1.24108	1.16786	0	0	0	0	0	0	0	0	0	0	0	0	0	0	0	0	0	0	0	0	0	0
	PGSC0003DMT400031454	0	0	0	0	0	0	0	0	0	0	0	0	0	0	0	0	0	0	0	0	0	0	0	0	0	0	0	0	0	0	0	0	0	0	0	0	0	0	0	0	0	0	0	0	0	0	0	0
	PGSC0003DMT400032442	2.43287	2.11328	2.4282	2.52677	4.59202	4.08658	3.40416	6.05009	2.60515	3.44453	2.77554	3.03149	2.59182	4.04991	3.44877	4.3565	7.72425	7.08713	8.15421	9.53272	14.61	9.92099	9.0704	5.89408	5.54744	5.82431	3.73736	1.48682	9.96205	8.00833	9.69604	1.21843	1.32591	1.94057	1.28385	1.09017	1.04906	1.28976	1.59667	1.29685	1.3387	1.52741	1.40147	1.07527	0	0	0	1.64769
	PGSC0003DMT400032453	0	1.03373	0	1.15667	1.44016	0	0	2.2663	1.40077	1.19382	1.43011	1.59808	0	0	0	0	0	0	0	0	0	0	0	0	0	0	0	0	0	0	0	1.23481	1.61512	1.75623	1.70844	2.75731	2.06444	2.0693	2.41827	1.55444	1.78619	2.02778	2.21409	1.59867	1.58235	1.73114	1.68171	2.53767
	PGSC0003DMT400032454	0	0	0	0	0	0	0	0	0	0	0	0	0	0	0	0	0	0	0	0	0	0	0	0	0	0	0	0	0	0	0	2.59151	2.1766	2.00828	2.93989	2.48099	1.95384	2.04793	1.81089	2.30128	2.36636	2.0892	2.36212	2.18503	1.83965	1.83537	1.84484	1.19213
	PGSC0003DMT400032456	0	0	0	0	0	0	0	0	0	0	0	0	0	0	0	0	0	0	0	0	0	0	0	0	0	0	0	0	0	0	0	0	0	0	0	0	0	0	0	0	0	0	0	0	0	0	0	0
	PGSC0003DMT400032932	0	0	0	0	0	0	0	0	0	0	0	0	0	0	0	0	0	0	0	0	0	0	0	0	0	0	0	0	0	0	0	1.30928	2.1469	0	1.07236	1.32657	0	2.04845	0	0	0	0	0	0	0	0	0	1.40555
	PGSC0003DMT400033636	0	0	0	0	0	1.09731	0	3.72645	2.19486	2.22949	3.3378	1.84394	0	0	0	0	1.2761	0	0	0	0	0	0	4.4467	5.10824	2.06376	4.98029	0	0	0	0	6.02831	5.8103	6.39124	6.91597	1.28483	1.12286	0	1.07726	1.87289	2.25561	2.29077	1.65885	6.80018	6.54852	7.19479	6.59629	1.15909
	PGSC0003DMT400034059	6.81121	5.79201	7.46724	7.61519	14.1191	12.3123	10.305	28.6351	8.90575	9.51518	8.9005	8.25546	5.47809	4.27362	4.13314	3.9942	2.85355	3.17527	3.34576	2.4305	3.4665	1.98784	3.02935	4.17559	3.68518	1.7711	4.5356	0	2.8305	2.34638	2.0656	15.0347	14.6465	15.1775	13.8138	20.2265	20.3563	17.4342	19.8118	13.4558	12.0524	14.7931	15.9996	10.5113	11.1188	11.2644	10.6155	21.734
	PGSC0003DMT400034063	0	0	0	0	0	0	0	0	0	0	0	0	0	0	0	0	0	0	0	0	0	0	0	0	0	0	0	0	0	0	0	0	0	0	0	0	0	0	0	0	0	0	0	0	0	0	0	0
	PGSC0003DMT400034074	0	0	0	0	0	0	0	0	0	0	0	0	0	0	0	0	0	0	0	0	0	0	0	0	0	0	0	0	0	0	0	0	0	0	0	0	0	0	0	0	0	0	0	0	0	0	0	0
	PGSC0003DMT400034090	1.56245	1.02522	1.23724	1.45677	3.78407	3.06068	3.35063	5.35567	2.58144	3.6682	3.43085	2.62455	1.02351	0	0	0	1.65678	1.62972	2.10576	1.36766	2.05994	1.85297	2.27476	4.70828	6.28208	2.82061	6.24413	0	2.35452	1.97935	1.5286	7.15035	7.38126	6.15398	8.21473	5.68702	5.9299	5.32805	6.27474	6.1072	6.55729	6.65506	6.34848	8.47722	8.42107	8.0877	7.89795	7.69453
	PGSC0003DMT400034242	0	0	0	0	0	1.05327	0	0	0	1.30828	1.99578	1.22633	1.38994	1.48912	1.49826	0	0	0	0	0	0	0	0	3.5512	0	0	1.23661	0	0	0	0	0	0	0	0	0	1.00111	0	0	0	0	0	0	0	0	0	0	1.60296
	PGSC0003DMT400034632	0	0	0	0	1.47664	0	0	3.12192	0	0	0	0	0	0	0	0	0	0	0	0	0	0	0	0	0	0	0	0	0	0	0	0	0	0	0	0	0	0	0	0	0	0	0	0	0	0	0	0
	PGSC0003DMT400035068	1.97424	1.19738	1.51481	2.13382	3.6443	2.87892	2.64639	6.10512	2.31566	2.24958	2.03541	2.16028	1.02555	1.08639	0	1.0428	2.38879	2.21704	1.80283	3.28055	3.38765	2.55977	2.41602	4.85552	5.04103	2.78343	4.9864	0	2.53788	2.34589	2.06562	3.63617	2.74574	3.1846	3.05826	2.89897	3.32302	3.21623	3.62262	3.25368	3.75946	3.29042	3.15205	4.0697	3.55785	3.95831	3.61541	4.61974
	PGSC0003DMT400035090	5.85528	4.78287	5.04475	5.85226	29.3818	29.6455	27.9875	39.1258	7.97462	13.4133	14.3742	8.52353	14.6389	12.8482	13.4402	12.4995	9.50567	7.49673	8.80727	7.77718	21.162	16.1416	18.1504	14.4377	13.999	6.91224	15.8015	2.80212	14.5081	16.3437	13.1675	21.3436	23.9426	24.8121	20.7777	24.7969	28.0774	26.5749	28.2578	24.9708	24.8959	21.9922	23.573	21.2568	22.2541	19.864	20.7064	29.1573
	PGSC0003DMT400035134	0	0	0	0	0	0	0	1.31123	0	0	0	0	0	0	0	0	1.09984	0	1.14228	1.09837	0	0	0	0	1.34364	0	1.38624	0	0	0	0	0	0	0	0	1.0015	0	0	1.01709	0	0	1.07619	0	0	0	0	0	0
	PGSC0003DMT400035183	1.00504	0	0	1.00633	6.54413	5.86483	5.08749	9.29509	1.47591	2.74477	1.59421	1.19978	2.686	2.58041	2.89154	2.88999	2.25652	1.0518	2.07652	1.80549	6.24705	4.28148	4.24459	4.27116	3.43962	1.5585	5.56811	1.03257	4.3199	4.56099	3.78899	5.15982	6.04718	6.38714	3.8366	5.91581	6.44069	7.48833	7.09383	5.8976	5.87683	5.27129	6.3429	4.86315	4.04988	4.5262	3.87265	8.2717
	PGSC0003DMT400035245	1.57263	2.0005	2.27601	1.50388	2.79402	2.40531	2.01982	3.97201	2.48948	3.1917	2.66327	3.08042	1.31431	1.00446	0	0	2.61799	2.32395	2.5917	1.63489	2.69508	1.29838	1.52049	4.73138	3.78636	3.05064	5.3455	0	2.03998	1.60859	1.49275	3.09034	4.00042	3.20195	4.05253	4.81714	4.80773	3.99124	4.97678	3.49806	3.76901	3.97477	3.83851	2.13322	2.94019	2.57428	2.71879	5.93328
	PGSC0003DMT400035453	1.76071	1.57905	1.42585	1.40947	0	0	0	1.24543	4.03821	4.51386	6.32243	4.17325	0	0	1.18969	1.22486	1.89043	1.65027	3.11908	1.4569	1.16534	0	0	2.48367	2.67119	2.4056	3.47517	0	1.04263	1.00866	0	0	0	0	0	0	0	0	0	0	0	0	0	0	0	0	0	0
	PGSC0003DMT400035672	1.89223	1.26725	2.21057	2.67728	4.20903	3.48368	2.57196	8.86311	4.19675	4.31681	3.49335	3.40226	0	0	1.27488	0	2.20754	1.54165	1.79227	1.48114	2.10196	1.19398	2.28686	3.61092	5.53313	1.52026	5.67593	0	1.9727	1.63306	1.74917	16.71	15.6688	18.8491	18.6847	10.3565	11.2509	9.8126	10.6283	11.0777	10.3194	11.6546	10.5803	22.6921	21.8988	19.8539	17.8782	13.7422
	PGSC0003DMT400035714	0	0	0	0	0	0	0	0	0	0	0	0	0	0	0	0	0	0	0	0	0	0	0	2.69272	3.02667	1.39059	2.84314	0	0	0	0	11.2573	12.4205	11.5762	9.89937	3.83214	3.39108	3.81639	3.28724	5.58327	4.91195	4.86377	4.38952	11.4882	11.1807	11.5019	10.2186	3.73738
	PGSC0003DMT400036058	5.32224	5.5592	4.51215	4.45708	5.88622	7.77576	6.46075	5.90705	5.34602	4.91311	5.56435	4.47013	4.65856	6.52794	6.31172	4.55903	5.77667	5.48111	4.74926	4.32169	6.01757	5.16643	5.00475	5.77125	5.78514	3.66562	5.1508	0	5.63163	5.06884	6.84429	5.98921	5.35761	5.55369	4.61625	5.59099	6.504	5.82083	6.92947	6.50684	5.82345	6.05787	6.50191	4.90284	4.89124	4.1083	4.56268	6.22357
	PGSC0003DMT400036070	1.1838	0	1.1655	1.1158	1.53271	1.97075	1.65437	3.80157	2.46632	2.90313	2.15839	2.78261	0	0	0	0	2.33839	2.15755	2.01004	1.37624	2.75419	1.72203	2.20651	4.95825	5.19811	2.38145	8.7929	0	1.62841	1.36742	1.62306	5.82141	5.12795	5.31458	5.69876	7.73919	7.66001	7.60941	7.86632	6.19629	7.11317	7.39296	7.19526	4.95164	5.36717	5.36963	5.01817	8.42349
	PGSC0003DMT400036104	0	0	0	0	0	0	0	0	0	0	0	0	0	0	0	0	0	0	0	0	0	0	0	0	0	0	0	0	0	0	0	0	0	0	0	0	0	0	0	0	0	0	0	1.09743	0	0	0	0
	PGSC0003DMT400036467	2.27304	1.60153	1.97939	2.69807	7.87874	4.82839	4.03469	9.72026	2.73638	3.0975	3.14733	3.13397	1.25694	1.43304	1.56763	1.43801	4.04477	3.07092	1.69202	4.03031	5.49199	3.65138	3.75317	3.19305	6.67176	0	6.15406	0	3.26477	3.84843	3.45992	6.68967	7.22689	7.60968	6.95314	8.83618	8.05943	7.35224	7.68291	7.3712	7.741	7.9913	5.59854	6.68468	6.00978	6.24538	6.26886	8.46492
	PGSC0003DMT400039125	2.66564	2.26063	3.94221	4.10246	3.7329	3.3111	3.38559	11.8759	6.80524	9.04799	10.3523	6.86788	1.47156	1.05961	1.65722	1.96992	4.52691	3.37652	4.72511	3.31117	4.04588	1.99459	3.40796	8.7752	9.86875	5.56731	10.7903	0	2.54393	2.88422	2.96201	3.45295	3.92214	3.70054	3.81893	5.65445	5.84705	4.4782	6.16609	4.81118	5.30434	5.86535	5.41889	2.92465	3.10134	3.18172	2.90105	5.57533
	PGSC0003DMT400040528	1.59358	2.49564	2.35655	2.94545	3.10404	2.57862	2.91331	4.82237	2.37069	3.60259	3.40035	4.03896	0	0	0	0	3.31168	1.60071	1.86309	2.06056	3.21289	2.43833	3.51691	3.82104	7.19947	2.56108	5.82706	0	2.57115	2.53524	2.59163	8.95435	8.75917	9.01357	8.18988	2.08965	1.78477	2.43037	1.88715	3.55316	4.20218	3.80397	2.64819	6.94407	9.52874	7.08561	8.12067	3.01902
	PGSC0003DMT400040557	4.66099	2.97632	4.17068	5.12302	8.96889	5.2883	5.56112	13.3835	7.54886	7.17025	9.66624	8.0611	2.02591	1.61663	1.68242	2.06308	3.26357	3.10498	3.60841	1.89463	4.57087	2.95031	2.17228	6.90502	8.79732	3.81414	10.6503	0	3.94634	2.8424	3.17827	18.7387	21.1061	18.3162	19.6997	16.577	17.6764	15.6607	15.5866	15.0058	14.9243	16.0783	15.2398	19.2954	18.8358	16.7717	17.1137	14.1455
	PGSC0003DMT400040590	1.84406	1.85577	2.92657	2.89461	5.02615	3.34653	3.21637	9.10546	5.56445	6.10007	6.38921	4.23631	1.22359	0	1.12636	1.11517	2.59367	3.28218	3.07673	2.43131	2.50045	1.97295	1.77486	9.99157	8.38314	7.24009	8.44385	0	3.08832	2.96775	1.52969	8.27496	9.29018	10.3586	8.6431	7.46494	7.27541	7.16595	6.34918	8.67767	7.65714	6.64511	7.69839	9.12063	8.18066	7.27545	7.52098	6.74942
	PGSC0003DMT400041023	9.8938	7.16082	7.7445	10.2359	3.87351	8.10109	4.8656	11.5936	31.4621	43.5809	41.9836	31.835	2.50497	2.62139	3.23137	3.42411	8.367	4.5829	8.19761	4.62066	4.81906	2.82334	2.95189	127.715	101.445	38.4165	107.453	0	8.30963	8.56839	5.89739	3.9088	1.85682	3.48349	2.9437	2.13791	1.97545	2.87201	3.25561	3.33633	4.81087	3.95444	3.99626	2.62145	3.61242	3.09077	3.19425	4.24166
	PGSC0003DMT400041040	0	0	0	0	0	0	0	0	0	0	0	0	0	0	0	0	0	0	0	0	0	0	0	0	1.26367	0	0	0	0	0	0	0	0	0	0	0	0	0	0	0	0	0	0	0	0	0	0	0
	PGSC0003DMT400041042	1.00327	1.22925	0	2.10979	0	2.59341	1.36104	3.54559	4.23051	4.87183	6.19906	4.6164	0	0	0	0	0	0	0	0	0	0	0	7.61599	7.48615	5.96535	8.22557	0	0	0	1.30635	0	0	0	0	0	0	0	0	0	0	0	0	0	0	0	0	0
	PGSC0003DMT400041376	0	0	0	0	0	0	0	0	0	0	0	0	0	0	0	0	0	0	0	0	0	0	0	0	0	0	0	0	0	0	0	0	0	0	0	0	0	0	0	0	0	0	0	0	0	0	0	0
	PGSC0003DMT400042194	0	0	0	0	0	0	0	3.16931	0	0	0	0	0	0	0	0	0	0	0	0	0	0	0	0	0	0	0	0	0	0	0	0	0	0	0	0	0	0	0	0	0	0	0	0	0	0	0	0
	PGSC0003DMT400042752	1.65616	0	0	1.3744	1.54197	2.41923	0	5.71665	1.56032	1.89212	2.01508	2.35867	1.53218	1.50857	1.18783	1.3127	6.43616	5.77628	6.27659	4.16022	8.21442	5.13081	3.55737	9.14328	8.41784	7.15243	8.01599	0	5.72721	4.35037	4.34204	25.5318	32.6851	35.4255	27.3927	33.3827	34.4849	36.1746	31.4323	33.4798	33.6299	24.7931	32.3773	30.5634	29.3293	28.8497	32.704	39.603
	PGSC0003DMT400042754	2.49119	4.69993	4.75821	4.04215	3.43041	3.60062	3.63517	6.08821	5.34769	6.78397	6.20074	5.84527	2.186	2.62699	2.76429	3.22377	3.77953	3.12792	5.37847	2.40472	2.01416	2.2069	2.79981	4.94949	5.0132	4.46831	4.91635	0	1.93068	1.94228	2.08979	1.34666	0	1.67213	0	1.15333	1.77894	1.30725	1.41341	2.00509	1.64524	1.10253	1.51391	0	0	0	0	1.02683
	PGSC0003DMT400042758	0	0	0	0	0	0	0	0	0	0	0	0	0	0	0	0	0	0	0	0	0	0	0	0	0	0	0	0	0	0	0	0	0	0	0	0	0	0	0	0	0	0	0	0	0	0	0	0
	PGSC0003DMT400042780	1.95993	2.01605	2.63151	3.11106	4.26791	4.24793	3.93369	7.45758	3.1087	3.41675	3.14215	3.47144	1.1922	1.12619	1.0971	1.8589	5.71318	4.59393	5.29194	3.9082	5.80192	4.09095	4.16957	5.12779	7.88797	3.11556	8.93408	0	4.42451	4.05	3.47414	4.59329	4.92156	3.43617	3.56728	14.3504	17.4374	16.5232	14.4582	12.0744	15.6839	10.7899	14.1913	3.17866	2.79343	3.26204	2.99392	11.3899
	PGSC0003DMT400042959	0	0	0	0	0	0	0	0	0	0	0	0	0	0	0	0	0	0	0	0	0	0	0	0	0	0	0	0	0	0	0	0	0	0	0	0	0	0	0	0	0	0	0	0	0	0	0	0
	PGSC0003DMT400043301	0	1.0282	1.3603	1.51261	0	0	0	2.23528	2.33385	2.56329	3.60043	2.001	0	0	0	0	1.06299	0	0	0	0	0	0	1.86796	2.07334	1.44134	2.95747	0	0	0	0	1.48805	1.55992	1.74525	1.62467	1.84758	1.82255	1.49765	1.29956	1.38196	1.18509	1.3218	1.41476	2.26211	1.61643	1.56151	1.7601	1.58529
	PGSC0003DMT400043329	2.36616	2.34393	2.29632	1.94754	1.3159	1.5933	1.88451	1.68412	3.59047	3.23787	4.00659	3.95338	1.09839	1.54264	1.53828	2.1728	3.15459	3.59619	3.82796	3.3507	2.06847	1.6422	1.60633	2.88192	2.70947	1.49134	3.77249	0	2.12026	2.47925	1.79751	0	0	0	0	0	0	0	0	0	0	0	0	0	0	0	0	0
	PGSC0003DMT400043611	0	0	0	0	1.35678	1.57019	0	4.33462	0	1.68425	1.03393	0	0	0	0	0	0	0	1.04231	0	1.62268	0	1.29187	3.16634	2.62593	0	3.62607	0	1.86126	0	1.01745	4.14404	4.74724	4.49349	4.78286	6.02211	6.35864	4.52111	6.28228	4.72175	4.89949	6.2714	5.3101	5.40353	5.46001	4.38132	5.16208	6.79081
	PGSC0003DMT400043719	0	0	0	0	0	0	0	0	0	0	0	0	0	0	0	0	1.03658	0	1.82513	1.52126	1.43447	0	1.29198	1.6385	1.95144	1.23012	2.70465	0	0	1.2645	1.06829	1.41869	1.29964	1.68141	1.26833	1.50391	1.35255	1.28521	1.6987	1.16662	0	1.35771	1.59275	1.35999	1.31954	1.15623	1.21871	1.50969
	PGSC0003DMT400043725	8.4142	7.94303	8.87344	8.25928	11.1303	7.23564	6.91843	21.858	12.1525	22.4024	20.5065	14.5758	6.00039	4.89346	5.30116	6.24337	6.82635	5.61427	7.5892	4.53554	5.53315	3.6434	4.11006	8.39668	9.80314	3.28499	11.8887	0	3.20846	3.66985	3.25985	6.55639	6.76145	6.11254	4.79569	8.66627	9.09475	8.96904	7.851	7.12604	6.19632	7.45207	7.56238	5.27143	6.7909	5.26355	6.3287	11.0174
	PGSC0003DMT400043731	0	0	0	0	0	0	0	0	0	0	0	0	0	0	0	0	0	0	0	0	0	0	0	0	0	0	0	0	0	0	0	0	0	0	0	0	0	0	0	0	0	0	0	0	0	0	0	0
	PGSC0003DMT400043732	7.59273	8.12921	8.41468	8.7033	9.92569	8.48511	8.06747	14.9053	11.92	11.9391	14.9243	11.7217	4.96479	4.96217	4.04719	4.23184	2.16242	1.13459	1.9325	1.23552	1.33642	0	0	4.62929	6.10709	2.49635	5.81307	0	1.25567	1.10397	1.4081	3.69323	3.54773	4.09542	3.68785	1.68616	1.12619	1.30292	1.27234	2.06115	2.19983	2.46212	2.07754	3.06796	3.10777	2.17162	2.71031	1.35309
	PGSC0003DMT400043733	3.9796	3.13882	3.77933	3.62962	5.52667	3.19367	3.35676	12.6869	4.12956	5.33847	6.09008	4.91611	2.12109	1.59462	2.21846	1.99349	6.3619	4.77964	5.32251	6.70256	6.31242	4.33682	6.87063	9.07377	9.87409	3.56627	9.80403	0	6.91569	5.45572	6.30824	25.7323	26.8925	22.3317	18.7494	29.7857	22.8281	22.9378	30.3174	21.5437	18.4584	30.1954	28.8341	13.8542	12.6902	12.5258	12.3847	30.7965
	PGSC0003DMT400043751	2.93019	2.03598	2.54515	1.84051	1.79831	1.59785	1.56208	2.16518	2.58647	4.8496	4.72539	3.48237	2.16702	1.91232	1.83958	1.74401	1.24958	1.05627	0	0	1.0274	0	0	2.04331	2.0877	2.96271	2.51597	0	1.44112	0	1.03856	0	0	0	1.25501	0	0	0	0	0	0	0	0	0	1.56122	0	1.12439	0
	PGSC0003DMT400043956	0	0	0	0	0	0	0	0	0	0	0	0	0	0	0	0	0	0	0	0	0	0	0	0	0	0	0	0	0	0	0	0	0	0	0	0	0	0	0	0	0	0	0	0	0	0	0	0
	PGSC0003DMT400043961	0	0	0	0	0	0	0	0	0	0	0	0	0	0	0	0	0	0	0	0	0	0	0	0	0	0	0	0	0	0	0	0	0	0	0	0	0	0	0	0	0	0	0	0	0	0	0	0
	PGSC0003DMT400043963	0	0	0	0	1.07302	1.1098	1.30402	2.11329	1.25391	1.11611	1.62733	1.38978	0	0	0	0	4.15151	2.00655	2.92975	3.48836	2.28883	1.43118	1.99815	7.09259	10.3274	5.52675	8.47596	0	2.36711	1.26147	0	2.55093	2.5616	2.14638	3.1042	0	0	0	0	1.34372	1.69483	1.6076	1.10022	2.32391	2.38061	2.94406	2.16156	0
	PGSC0003DMT400044028	0	0	0	0	1.21132	2.76121	0	3.24196	1.89382	2.40796	2.89548	0	0	0	1.34603	0	0	0	0	0	0	1.10156	1.21763	0	0	0	1.18111	0	0	0	0	1.05452	0	2.01311	1.14836	2.24864	3.25532	2.86453	1.91254	1.22611	1.94779	1.84926	1.81275	1.1092	0	1.13156	0	3.01018
	PGSC0003DMT400044045	1.23247	1.29795	1.13394	1.37215	1.74659	1.71076	2.00444	3.48208	3.74494	3.40788	5.38982	1.80756	0	1.455	1.64831	1.2323	1.41975	1.87901	1.00344	1.04803	1.54275	1.08032	1.56011	2.64031	2.93699	1.3491	3.15419	0	2.15628	1.76136	1.28724	1.75736	1.49153	2.08574	1.65354	0	1.06317	0	0	1.12129	1.18796	0	0	2.00859	3.90348	2.34803	2.49103	1.06568
	PGSC0003DMT400044170	1.46563	2.4206	2.00033	2.64185	3.26629	3.53571	2.86666	4.20032	3.53533	4.78921	4.99435	4.03703	1.53181	1.03801	1.5269	1.44219	3.03242	2.16576	3.21961	1.70328	2.96168	1.9971	2.38418	6.88748	7.78368	4.06968	9.95996	0	3.40656	3.30545	2.11405	3.1637	3.35903	2.9424	3.48237	3.11501	3.37699	3.23297	3.29557	2.77801	3.13137	2.50047	3.32177	4.28003	4.37955	3.90613	3.64617	3.21822
	PGSC0003DMT400044611	0	0	0	0	0	1.18167	0	2.43346	1.02913	1.56914	0	0	0	0	0	0	0	0	0	0	0	0	0	2.93596	1.89394	0	2.25158	0	0	0	0	0	0	0	0	0	0	0	0	0	0	0	0	1.02381	0	0	0	0
	PGSC0003DMT400044895	0	0	0	0	1.25302	0	0	1.77885	0	0	0	0	0	0	0	0	2.15581	1.61939	1.84931	1.56618	0	1.14766	1.29481	1.11035	2.29944	0	1.37691	0	1.16784	1.35181	0	2.73709	1.91702	2.27296	2.75411	1.88128	2.04624	1.87209	2.31148	1.54752	2.3437	1.89595	1.78855	3.12638	2.94795	2.57179	2.22073	2.18657
	PGSC0003DMT400046505	0	0	0	0	0	0	0	0	0	0	0	0	0	0	0	0	0	0	0	0	0	0	0	0	0	0	0	0	0	0	0	0	0	0	0	0	0	0	0	0	0	0	0	0	0	0	0	0
	PGSC0003DMT400046881	0	0	0	0	0	0	0	0	0	0	0	0	0	0	0	0	0	0	0	0	0	0	0	0	0	0	0	0	0	0	0	0	0	0	0	0	0	0	0	0	0	0	0	0	0	0	0	0
	PGSC0003DMT400046894	0	1.12846	0	1.09194	2.23727	1.87628	1.81416	3.52571	1.67698	2.51262	2.12737	2.36334	0	0	0	0	1.56183	3.02956	2.40554	2.06204	3.74611	3.18326	3.27466	5.26072	6.01182	2.3559	6.64421	0	5.44299	4.90565	4.59729	9.45727	2.37748	10.7124	9.15597	10.2976	12.358	11.1472	12.0679	10.6923	2.71444	8.57506	10.7274	10.6241	8.86797	8.70188	8.41759	3.23684
	PGSC0003DMT400047001	0	0	0	0	0	0	0	0	0	0	0	0	0	0	0	0	0	0	0	0	0	0	0	0	0	0	0	0	0	0	0	1.40429	1.4161	2.47303	1.65016	0	0	0	0	0	0	0	0	2.20229	3.30251	3.58469	2.78823	0
	PGSC0003DMT400047006	2.69873	1.19898	1.77659	2.32596	3.3037	3.12311	3.43126	7.42883	3.17828	4.06296	4.35099	4.52278	3.96433	1.7187	2.17273	2.41708	2.75091	2.29303	2.61619	2.99339	3.54934	2.28826	4.1333	6.26496	8.4607	5.17655	7.7869	0	3.81654	2.62105	2.91215	70.5622	84.0603	69.4625	57.0808	27.0432	24.1714	23.6716	15.7631	62.4626	60.2834	83.9818	52.938	40.2972	55.3271	48.8857	49.1291	24.2325
	PGSC0003DMT400047416	10.2371	9.90703	9.43881	9.15042	10.0196	9.33931	8.81072	14.962	10.5145	11.1436	11.5088	12.1753	6.62281	6.31809	5.82834	6.58508	3.12055	3.40729	3.81316	2.54397	3.98576	2.92157	3.07389	3.37111	4.53723	2.21604	3.46598	0	4.07423	3.2179	3.18941	19.5472	18.2041	17.8574	23.5263	12.8094	11.4772	10.5869	11.3527	11.883	13.2584	13.0783	12.5022	28.4795	26.8328	26.7959	22.8841	9.91724
	PGSC0003DMT400047418	10.8542	13.1032	12.9874	13.5615	19.4623	16.1187	13.3923	23.0503	14.531	14.4584	14.4744	13.7908	9.44834	7.43206	7.43982	7.46695	7.88056	7.00737	8.00149	7.37997	9.62028	8.01321	7.43531	8.23007	9.95951	4.0248	11.0096	1.43321	7.70849	8.19942	7.82708	44.6167	42.4898	43.4413	55.5903	23.7801	26.8224	21.7088	25.6944	25.7578	29.264	26.1121	27.8469	64.6914	60.4743	61.8917	55.0325	28.1582
	PGSC0003DMT400047451	1.20305	1.2422	1.52732	1.84795	3.32539	2.13868	2.0167	4.80882	1.47539	1.82959	1.55213	1.29457	1.04215	1.13274	0	1.07254	0	0	0	0	0	1.06388	0	1.03783	0	0	0	0	0	0	0	5.39041	6.00379	5.42972	5.97934	8.41571	10.1365	7.74956	10.6774	7.68939	9.44715	8.52638	7.93848	4.89837	5.08202	4.58467	5.06922	9.71628
	PGSC0003DMT400047452	0	0	0	0	2.78698	1.61481	0	3.5135	0	1.12244	0	0	0	0	0	0	0	0	0	0	0	0	0	0	0	0	0	0	0	0	0	9.85314	8.7338	9.15551	9.7142	10.2112	10.3356	11.2783	9.6087	9.05956	11.9607	9.09744	7.91958	10.414	9.97718	9.57307	8.9485	9.76499
	PGSC0003DMT400047499	1.2806	1.5206	1.60038	1.60788	1.67744	1.72445	2.03243	4.68076	2.79118	3.02591	3.03939	2.84373	1.1475	0	0	0	1.85986	1.51448	2.47993	2.39081	2.33753	2.12788	2.46447	3.00289	3.3057	1.84382	4.41644	0	2.53181	1.80916	1.86203	1.5171	1.42454	2.45119	2.09803	1.60661	1.59912	1.92424	1.79483	1.84181	1.80212	1.53841	1.35517	2.70994	2.44296	2.17545	2.28144	1.62098
	PGSC0003DMT400047502	5.15338	4.27593	4.40909	5.98036	8.06418	5.81165	6.24143	18.2644	8.22297	7.72699	8.58794	6.93071	4.01505	2.8175	3.14993	3.78651	5.39486	4.77821	6.71286	4.9732	6.5681	4.14025	7.16311	9.42752	13.1405	5.23082	12.8497	0	7.29846	6.17463	5.61793	22.2212	22.0942	18.967	24.9295	12.5891	14.3882	10.9438	14.9515	12.9413	16.315	13.8384	14.659	26.4084	25.5744	25.9941	21.1232	17.625
	PGSC0003DMT400047508	0	0	0	0	0	0	0	0	0	0	0	0	0	0	0	0	0	0	0	0	0	0	0	0	0	0	0	0	0	0	0	2.31774	2.17284	1.78164	2.34095	0	1.83857	0	1.08931	1.30303	1.93485	1.80755	1.07348	3.33796	3.78927	2.78434	2.31802	1.05855
	PGSC0003DMT400047510	3.14694	3.04747	3.31446	3.59833	6.11224	4.53301	4.46257	13.076	5.39162	7.70854	6.71534	5.88295	2.37761	2.67104	3.01898	3.05421	4.66956	4.71922	5.37833	4.06789	5.44674	4.47452	5.50354	8.49185	7.37506	5.45099	9.97128	0	5.6226	5.09538	4.43208	87.2727	70.7493	62.4763	95.7968	16.1376	22.8203	13.508	21.9659	24.6931	35.1292	30.881	23.9556	119.666	118.849	118.368	100.252	21.2554
	PGSC0003DMT400047578	4.44109	5.45799	5.69475	5.65279	10.9738	12.1114	10.4588	19.4176	7.78212	11.6203	12.1358	8.19421	5.0253	4.13582	5.91447	5.96927	6.41704	6.84383	7.83933	4.59385	8.37665	6.39633	8.27494	10.5254	11.6869	6.42369	15.5086	1.21343	7.15319	6.55669	9.19115	3.33684	3.66319	3.26394	2.6058	13.0396	13.9064	13.9287	12.7618	11.2971	12.9499	9.63303	12.1072	1.78864	1.57303	1.98194	1.93485	11.4276
	PGSC0003DMT400047772	1.46343	1.37842	1.88669	1.82783	6.58657	3.48551	3.54089	12.053	2.09571	2.50959	3.17193	2.37959	0	1.02586	0	1.06981	2.98021	3.19195	2.09829	2.20991	4.45908	3.09466	3.26599	1.75648	4.26671	0	5.1224	0	2.86562	3.13245	2.33852	5.90704	7.10789	6.95296	5.74985	5.68556	5.92767	6.29601	6.26646	5.32085	5.51789	5.57234	5.65004	6.14164	6.14495	5.38332	6.31543	6.56903
	PGSC0003DMT400047775	2.8315	3.9675	3.5479	3.84679	4.72739	3.63886	3.80348	11.9149	5.57854	5.33713	6.7771	5.58621	3.36433	3.02493	2.28967	2.93796	4.8492	6.24462	7.02521	4.76757	6.62269	6.0758	5.95444	6.41621	7.59969	3.41034	9.0739	0	5.49667	5.92097	5.30176	2.74364	3.0234	3.50201	2.95916	3.52522	3.44328	3.09257	3.24147	2.88554	3.6262	2.46508	2.70864	2.88878	3.09714	2.80736	2.71355	4.11355
	PGSC0003DMT400047777	0	0	0	0	0	0	0	0	0	0	0	0	0	0	0	0	0	0	0	0	0	0	0	0	0	0	0	0	0	0	0	0	0	1.43172	0	0	0	0	0	1.60325	0	0	0	0	1.52121	0	0	0
	PGSC0003DMT400047787	4.70432	3.85648	4.22876	4.01932	7.63602	6.44531	6.00418	14.719	5.4744	7.13145	8.31203	6.29252	4.38061	3.43023	3.8564	3.7325	4.56935	4.87387	4.51021	3.59608	6.22856	4.18152	4.78887	3.93082	5.17692	1.37613	6.73395	0	4.19695	4.10535	3.688	2.14938	3.32639	3.4962	1.99193	4.92318	4.57059	5.08696	5.80881	3.97852	3.41355	3.78416	4.32938	2.12751	1.84928	1.91306	1.64035	5.32325
	PGSC0003DMT400047788	2.3441	2.03804	2.31725	1.65343	2.8521	3.16252	2.32103	5.5736	3.69673	3.1681	4.62039	2.51411	1.50346	2.326	2.06745	2.49015	2.80135	1.93378	3.90577	2.2799	3.82338	2.09086	3.38596	4.56678	3.76511	4.83041	3.90727	0	2.26006	1.50588	2.81392	3.1871	3.12003	3.73199	3.45791	4.18675	4.68831	4.14654	4.85487	3.2446	3.28961	3.97436	3.4088	3.46896	3.1204	3.48929	3.53661	4.76289
	PGSC0003DMT400047907	0	0	0	0	0	0	0	1.56478	0	0	0	0	0	0	0	0	0	0	0	0	0	0	0	0	0	0	0	0	0	0	0	0	0	0	0	0	0	0	0	0	0	0	0	0	0	0	0	0
	PGSC0003DMT400048109	0	0	0	0	0	0	0	0	0	0	0	0	0	0	0	0	0	0	0	0	0	0	0	0	0	0	0	0	0	0	0	0	0	0	0	0	0	0	0	0	0	0	0	0	0	0	0	0
	PGSC0003DMT400048116	0	0	0	1.02649	1.42927	0	1.228	1.94423	1.40033	1.61811	1.2722	1.14064	1.00262	1.0186	0	0	1.02777	1.363	1.6438	0	1.49101	0	0	1.31062	1.34272	0	2.36665	0	1.47928	1.06717	0	1.06461	1.36434	0	1.16729	0	1.14317	1.19418	1.0828	1.12339	1.61717	1.11403	1.07084	1.13613	0	0	0	1.48348
	PGSC0003DMT400048664	1.37438	0	1.42742	1.44672	4.51282	4.01597	4.38508	5.19501	1.47443	2.31162	2.41005	2.03494	1.52471	1.70545	1.60145	1.89493	2.9395	2.91964	3.04434	2.53508	2.75671	1.68648	2.45175	2.12497	3.44069	0	3.4062	0	2.36623	2.8627	2.67644	1.33899	1.64431	1.60258	1.13372	1.26932	1.26764	1.44678	1.3617	1.8094	1.35598	1.40921	1.48896	0	1.23592	0	0	1.12837
	PGSC0003DMT400048669	0	0	0	0	0	0	0	0	0	0	0	0	0	0	0	0	0	0	0	0	0	0	0	0	0	0	0	0	0	0	0	0	0	0	0	0	0	0	0	0	0	0	0	0	0	0	0	0
	PGSC0003DMT400048768	1.68364	0	1.36521	1.52633	2.02229	1.97367	1.68348	3.26383	0	1.4027	2.60631	0	0	0	1.01414	0	1.81403	1.54156	0	1.55727	0	1.00309	0	1.2066	1.05691	0	1.77466	0	2.37019	0	1.27599	0	1.13406	1.14899	0	1.34568	0	1.62214	1.54231	1.40896	1.0764	1.29731	1.13747	0	0	0	0	1.44144
	PGSC0003DMT400049097	2.96414	2.1578	2.11437	2.30757	3.58337	3.10736	3.00042	6.2104	2.6167	3.8849	2.67686	2.85892	2.16567	2.07934	2.21411	3.00395	7.96539	5.77431	7.21355	7.04163	5.73702	2.84254	3.81319	6.97819	6.33437	4.95735	5.89806	0	3.53931	2.60448	2.33299	0	0	1.15481	0	0	1.07953	1.56227	1.66644	1.08665	0	1.19877	0	0	0	0	0	2.23195
	PGSC0003DMT400049253	0	0	0	0	0	0	0	0	0	0	0	0	0	0	0	0	0	0	0	0	0	0	0	0	0	0	0	0	0	0	0	0	0	0	0	0	0	0	0	0	0	0	0	0	0	0	0	0
	PGSC0003DMT400049985	2.67698	3.42626	3.98708	3.3714	6.42129	6.03988	5.48252	11.0761	7.70838	8.98293	8.40438	6.87346	2.62743	2.47361	2.73987	2.93897	5.42707	4.07249	5.58451	3.7247	6.34759	4.13621	4.65451	12.0606	12.8124	6.29789	14.4678	0	5.23978	5.16537	4.04179	1.95844	1.95018	2.85661	2.36711	3.04158	3.04903	3.34105	3.42854	3.23749	3.42015	2.96319	3.05026	1.5934	2.15932	1.94119	1.98508	3.94475
	PGSC0003DMT400050510	1.01482	0	0	0	1.45359	1.60415	0	3.5485	4.77914	6.56154	7.19118	3.53144	0	0	0	0	1.91841	1.64957	1.87473	0	1.34855	0	0	9.06916	9.91913	6.851	11.3671	0	1.03874	1.21414	1.12447	9.89384	9.43356	8.16578	11.6765	3.73703	4.73832	5.10438	3.73918	6.09383	7.4577	3.66318	4.95956	14.5247	12.6008	14.9975	13.3242	5.774
	PGSC0003DMT400050639	0	0	0	0	0	0	0	1.72811	0	0	0	0	0	0	0	0	0	0	0	0	0	0	0	0	0	0	0	0	0	0	0	0	0	0	1.00088	0	0	0	0	0	0	0	0	1.21941	1.04239	1.08204	1.2435	0
	PGSC0003DMT400050640	1.82847	1.71759	1.84544	2.12963	4.39293	2.87273	2.38732	4.72156	2.19724	2.47507	2.69338	2.11319	1.97142	1.42321	1.67068	1.57428	3.49465	2.02346	2.27525	2.25949	3.94493	2.78302	3.4141	2.58556	4.16658	0	3.83505	0	2.92912	2.49726	2.94449	1.79303	2.13426	2.14788	1.72816	2.74344	2.0905	2.94712	2.5842	2.5021	2.3789	2.25743	2.36812	1.56182	1.50915	1.77631	1.44759	3.22353
	PGSC0003DMT400050805	0	0	0	0	2.61093	1.78923	1.83195	5.47655	0	1.37292	0	0	0	0	0	0	0	0	0	0	0	0	0	1.82283	0	1.15913	1.50853	0	0	0	0	0	0	0	1.38826	1.0147	0	0	0	1.00083	0	0	1.07415	1.12426	0	1.16188	0	0
	PGSC0003DMT400050821	0	0	0	0	1.60633	1.32832	1.70896	4.35412	0	0	0	0	0	0	0	0	0	0	0	0	0	0	0	1.11103	0	0	0	0	0	0	0	2.84058	2.78241	2.60785	3.08685	1.71917	1.95937	2.22159	1.94927	2.272	2.66677	1.69545	2.34428	3.45835	3.28951	2.88886	2.92703	2.29467
	PGSC0003DMT400050825	1.78488	1.15731	1.44593	1.88078	4.14493	5.10922	4.91726	12.5666	4.43895	6.01529	4.93896	3.94517	0	1.05293	0	1.22388	2.00744	0	1.26059	1.79559	6.05358	3.42832	4.37903	11.6762	7.40873	6.05872	8.73883	0	5.57923	4.59162	4.65965	1.86254	2.14543	2.05967	2.54238	2.60658	3.85899	3.56955	3.52103	3.18328	3.84954	2.77746	3.64413	2.20431	2.84046	2.48232	2.19684	3.89022
	PGSC0003DMT400050981	0	0	0	0	1.71449	0	0	2.40618	1.19756	0	0	1.64444	0	0	0	0	0	1.13173	1.28638	0	0	0	1.37025	0	3.21334	0	2.61761	0	2.07493	0	1.1338	9.7071	10.6109	9.58653	13.5317	2.74079	1.56563	1.89352	1.72663	4.671	5.69877	6.13424	3.83394	13.3634	10.9098	13.0557	8.9953	2.22586
	PGSC0003DMT400051007	0	0	0	0	1.97483	1.46446	2.22682	4.40148	1.05159	0	1.30214	1.35636	1.31736	0	0	0	0	0	1.09729	1.232	1.94377	1.19803	1.35503	1.11999	1.59068	0	0	0	1.00985	0	0	1.91447	1.41554	1.52481	2.30401	2.98153	2.31163	2.74588	2.28534	2.93015	3.77512	3.30577	3.21992	1.52691	1.91715	1.72891	1.46845	1.96664
	PGSC0003DMT400051008	0	0	0	0	0	0	0	0	0	0	0	0	0	0	0	0	0	0	0	0	0	0	0	0	0	0	0	0	0	0	0	0	0	0	0	0	1.20926	0	0	0	0	0	0	0	0	0	0	0
	PGSC0003DMT400051269	1.18527	1.33928	1.1171	1.53488	1.2097	0	1.55085	4.54102	4.31282	5.72406	5.78025	5.09758	0	1.38869	0	1.39529	1.39187	0	2.02947	1.48263	0	0	1.13529	4.70354	4.9014	3.83212	4.25686	0	1.43934	1.39959	0	1.58325	1.95701	2.73538	1.83712	1.54796	1.32982	1.29443	1.35588	1.0616	1.075	1.7443	1.12857	2.50731	3.28657	1.92348	2.20125	1.44717
	PGSC0003DMT400051273	0	0	0	0	0	0	0	0	1.70387	0	0	1.30986	0	0	0	0	0	0	0	0	0	0	0	1.37163	2.06474	1.30168	1.01649	0	0	0	0	0	0	0	0	0	0	0	0	0	0	0	0	0	0	0	0	0
	PGSC0003DMT400051304	0	0	0	0	0	0	0	0	0	0	0	0	0	0	0	0	0	1.16045	0	0	0	0	0	0	0	0	0	0	0	0	0	0	0	1.42577	0	0	0	0	0	0	0	0	0	0	1.26807	0	0	1.1756
	PGSC0003DMT400051415	0	0	0	0	0	0	0	1.07099	1.15381	2.10049	3.01572	2.09929	0	0	0	0	1.84996	2.22068	2.89746	1.44306	2.02398	1.32809	2.04161	3.95523	5.20198	3.59741	5.6923	0	2.09161	1.73541	1.27986	5.52986	5.34375	3.60742	4.01244	9.94215	8.27264	7.4035	8.0225	4.87578	5.11657	5.20538	6.24567	4.35052	3.73839	4.44285	4.85049	10.0018
	PGSC0003DMT400053046	0	1.63247	0	0	2.39888	0	0	1.84623	1.67651	0	0	0	0	0	0	0	1.04141	1.35641	0	0	1.55569	0	1.31756	1.76978	3.17639	0	0	0	2.52956	1.38313	0	5.67288	4.54221	5.02048	5.33012	2.94458	3.28435	3.01613	4.13528	3.91602	3.71538	3.82179	3.27273	5.80824	5.27898	5.21114	4.54806	5.33073
	PGSC0003DMT400053047	0	0	0	0	0	0	0	0	0	0	0	0	0	0	0	0	0	0	0	0	0	0	0	0	0	0	0	0	0	0	0	1.74405	0	2.17319	1.53367	0	0	0	0	0	0	0	0	0	2.12673	0	1.08682	0
	PGSC0003DMT400053053	1.11565	1.92038	0	2.1158	2.26184	1.45646	1.45885	3.44668	2.38842	3.43364	5.60438	3.93276	0	0	1.00134	1.18444	1.15495	1.24705	1.55158	0	0	0	0	2.59317	2.95802	2.10064	4.16072	0	1.09682	0	1.34139	3.94846	4.39915	4.37609	4.59393	1.82011	1.13821	1.42205	1.36697	2.52074	2.64392	2.56817	2.48747	4.13144	4.08896	3.3937	3.70565	1.42575
	PGSC0003DMT400053056	0	0	0	0	0	0	0	0	0	0	1.67781	0	0	0	0	0	0	0	0	0	0	0	0	1.14621	0	0	1.44663	0	0	0	0	0	0	0	0	0	0	0	0	0	0	1.1512	0	0	0	0	0	0
	PGSC0003DMT400053057	1.65169	0	1.73562	1.13714	1.09807	0	0	2.18963	3.14646	3.27748	4.3327	2.20269	0	1.07371	0	0	4.26668	2.84395	5.39177	2.88415	1.99486	0	1.2726	5.19193	4.57274	4.74167	5.01158	0	1.50357	1.75986	0	4.20955	3.83905	3.56482	3.76496	1.09493	0	0	1.16861	2.47044	2.00126	2.13245	1.89229	4.15974	3.71518	3.34036	2.98679	0
	PGSC0003DMT400053065	0	0	0	0	0	0	0	0	0	0	0	0	0	0	0	0	2.78292	4.27293	4.3558	2.08353	2.91732	1.59819	2.84038	4.43766	5.82288	2.93694	6.9669	0	2.4105	0	0	0	0	0	0	0	0	0	0	0	0	0	0	0	0	0	0	0
	PGSC0003DMT400053436	0	1.09224	1.09785	0	1.09121	0	0	0	0	1.0333	0	0	1.00556	0	1.06468	0	0	0	0	0	0	0	0	0	0	0	0	0	0	0	0	0	0	0	0	0	0	0	0	0	0	0	0	0	0	0	0	0
	PGSC0003DMT400053446	0	0	0	0	0	0	0	0	0	0	0	0	0	0	0	0	0	0	0	0	0	0	0	0	0	0	0	0	0	0	0	0	0	0	0	0	0	0	0	0	0	0	0	0	0	0	0	0
	PGSC0003DMT400053452	0	0	0	0	0	0	0	0	0	0	0	0	0	0	0	0	0	0	0	0	0	0	0	0	0	0	0	0	0	0	0	0	0	0	0	0	0	0	0	0	0	0	0	0	0	0	0	0
	PGSC0003DMT400053465	0	0	0	0	0	0	0	0	0	0	0	0	0	0	0	0	0	0	0	0	1.03969	0	0	0	0	0	0	0	0	0	0	0	0	0	0	0	0	0	0	0	0	0	0	0	0	0	0	0
	PGSC0003DMT400053496	1.37391	1.20574	0	1.63692	1.38539	1.59682	2.31218	2.44067	2.02265	1.07548	1.90144	2.75823	0	0	0	1.10648	0	1.17293	0	0	1.30036	0	0	0	1.08438	0	1.43603	0	0	1.24506	0	0	0	0	0	1.08245	0	1.05047	0	0	0	0	0	0	0	0	0	0
	PGSC0003DMT400053754	0	0	0	0	7.37354	5.90977	4.28073	21.6143	2.5647	5.26755	3.54085	2.406	1.38758	1.47691	1.43608	1.28484	0	0	0	0	1.46907	0	1.28933	2.00723	0	0	0	0	1.22858	0	0	10.7734	10.608	10.4231	9.19871	19.807	20.3271	19.2653	21.5226	14.6096	13.2717	14.4613	17.6707	8.46479	8.10411	8.47382	8.43141	17.9522
	PGSC0003DMT400053802	0	0	0	0	0	0	0	1.87767	0	0	0	0	0	0	0	0	0	0	0	0	0	0	0	0	0	0	0	0	0	0	0	0	0	0	0	0	0	0	0	0	0	0	0	0	0	0	0	0
	PGSC0003DMT400053809	0	0	0	0	0	1.11325	0	1.73087	0	0	0	0	0	0	0	0	0	0	0	0	0	0	0	0	0	0	0	0	0	0	0	0	0	0	1.1413	1.02062	0	0	1.1018	1.03999	0	0	1.13561	1.16369	1.17146	1.02926	1.29446	0
	PGSC0003DMT400053954	0	0	0	0	0	0	0	2.20291	0	0	0	0	0	0	0	0	0	0	0	0	0	0	0	0	0	0	0	0	0	0	0	0	0	0	0	0	0	0	0	0	0	0	0	0	0	0	0	0
	PGSC0003DMT400054250	0	0	0	1.1567	1.42795	1.12443	1.49148	3.07849	1.03781	1.20583	1.18584	1.17014	0	0	0	0	0	0	0	0	1.06738	0	0	0	0	0	1.92668	0	0	0	0	2.46993	3.05123	2.57883	2.64404	5.01456	4.08195	3.91458	3.43694	5.1617	6.65402	5.54679	5.58772	1.9284	1.9671	1.7899	1.80796	2.91611
	PGSC0003DMT400054356	0	0	0	0	1.09441	0	1.20898	3.11842	1.16492	1.82909	1.43977	0	0	0	0	0	0	0	0	0	0	0	1.26146	2.15058	2.23463	1.46512	2.645	0	1.38367	1.12155	1.10761	9.67142	10.0549	10.6061	9.30756	3.21695	3.34751	3.45849	2.93101	4.6756	4.3283	4.4716	3.73871	11.6017	11.855	10.497	9.60708	3.85186
	PGSC0003DMT400054534	0	0	0	0	0	0	0	0	0	0	0	0	0	0	0	0	0	0	0	0	0	0	0	0	0	0	0	0	0	0	0	0	0	0	0	0	0	0	0	0	0	0	0	0	0	0	0	0
	PGSC0003DMT400055296	0	0	0	0	0	0	0	0	0	1.96745	0	0	0	0	0	0	0	0	0	0	0	0	0	0	0	0	0	0	0	0	0	0	0	0	0	0	0	0	0	0	0	0	0	0	0	0	0	0
	PGSC0003DMT400056053	0	0	0	0	0	0	0	0	0	0	0	0	0	0	0	0	0	0	0	0	0	0	0	0	0	0	0	0	0	0	0	0	0	0	0	0	0	0	0	0	0	0	0	0	0	0	0	0
	PGSC0003DMT400056265	0	1.09225	0	1.06464	1.40253	1.84685	1.66406	2.48279	2.95257	3.66097	5.15233	4.05117	0	0	0	0	2.87155	1.59985	3.24359	2.32324	1.97854	1.10655	1.48922	13.7948	14.3381	6.29905	15.9439	0	2.04327	1.83124	1.59912	9.02191	9.24121	9.79246	10.6251	8.70923	7.19844	8.13394	7.56409	9.2658	11.1232	8.64884	9.0297	12.1241	12.4825	11.4157	9.60687	10.3789
	PGSC0003DMT400056267	1.05231	0	1.03326	1.91162	2.47849	2.36695	2.10495	5.60171	3.32824	2.58979	3.69337	2.34937	0	0	0	0	1.06927	1.4355	1.52862	0	0	0	0	2.10608	1.88302	0	2.75285	0	1.39859	0	0	2.00247	2.27336	2.03826	1.89096	2.30976	1.80385	2.27366	2.15827	1.9331	2.63686	2.16885	2.44884	2.72584	2.51136	2.53233	2.72388	2.9291
	PGSC0003DMT400056268	0	0	0	0	0	0	0	1.16444	0	0	0	0	0	0	0	0	2.26395	1.90114	2.68774	0	2.57288	1.59699	2.07295	3.35518	3.59644	2.37074	4.47404	0	1.75438	2.34655	1.82213	8.53136	8.44368	8.67641	8.4308	14.3099	15.2637	13.7299	14.0834	10.8387	12.0927	12.1757	12.0102	9.78066	8.15814	8.58292	8.23154	14.4124
	PGSC0003DMT400056338	0	0	0	0	0	0	0	0	0	0	0	0	0	0	0	0	0	0	0	0	0	0	0	1.1783	1.62485	0	1.86293	0	0	0	0	2.12471	2.14483	1.98312	2.39528	3.12398	3.014	2.75792	3.20715	3.01606	3.87683	3.81985	3.5325	1.83744	2.01305	1.51306	1.6306	3.43204
	PGSC0003DMT400056487	4.93312	5.22047	4.88311	4.29185	2.17172	3.06954	2.65184	3.51536	5.95986	6.16007	7.90461	5.80979	2.91111	3.36328	3.66893	3.6528	4.21999	4.50662	4.56707	2.81212	2.08831	1.98417	1.91335	3.91221	3.44656	2.42484	4.54778	0	2.53348	1.70899	1.93766	0	0	2.09622	0	0	0	1.15817	0	1.60703	0	0	0	0	0	0	0	1.64169
	PGSC0003DMT400056552	0	0	0	0	1.97169	1.34754	1.35555	2.0589	1.06858	1.13821	0	1.12596	0	0	0	0	1.14103	1.0388	0	0	0	1.00164	0	0	1.46406	0	1.40735	0	0	0	0	1.16628	1.23471	1.20134	1.19721	1.31673	1.33006	1.26193	1.72414	1.34044	1.85351	1.23845	1.48601	0	0	0	0	1.45919
	PGSC0003DMT400056553	0	0	0	0	0	0	0	0	0	0	0	0	0	0	0	0	0	0	0	0	0	0	0	0	0	0	0	0	0	0	0	0	0	0	0	0	0	0	0	0	0	0	0	0	0	0	0	0
	PGSC0003DMT400056602	0	0	0	0	0	0	0	0	0	0	0	0	0	0	0	0	0	0	0	0	0	0	0	0	1.04734	0	0	0	0	0	0	0	0	0	0	0	0	0	0	0	0	0	0	1.24767	0	0	0	0
	PGSC0003DMT400058213	3.09325	3.04733	3.03812	3.12132	5.66445	5.28178	4.27607	11.5337	4.06693	4.04494	5.78393	3.35618	2.25679	1.65093	1.83871	1.68208	5.12613	5.1964	4.77932	5.28308	6.81403	3.9931	4.46368	5.87724	6.98897	1.40295	6.6996	0	5.9364	5.68219	4.84551	6.80884	5.58404	6.27413	4.83528	10.5785	9.92556	10.8879	10.6792	8.62215	8.35385	9.76619	8.57137	4.40738	4.88427	4.63838	5.19995	11.1421
	PGSC0003DMT400058450	1.04327	0	0	1.03858	2.30375	2.69532	1.37425	4.57888	2.08542	1.96674	2.96934	1.45805	0	0	0	0	2.74271	2.71659	3.22613	2.02924	4.18495	3.43589	3.6701	5.36975	5.84345	2.62886	7.28431	0	3.10192	2.78177	2.15794	5.54856	4.81583	5.54452	6.62499	10.0288	10.7165	10.1627	10.8338	7.71882	9.00135	8.64862	9.70872	7.88248	7.7619	7.05021	7.19028	15.0444
	PGSC0003DMT400058642	0	1.33801	1.52157	1.3667	4.02374	2.58669	4.78471	6.37437	2.94068	4.52016	4.16765	2.98147	1.12694	0	1.14343	0	2.70602	1.48682	2.06951	1.77383	2.40499	2.09996	1.30068	4.02473	5.22457	1.78446	9.02761	0	3.12709	2.45908	1.86336	2.42895	2.99031	2.2359	1.89094	3.94745	3.15142	2.44555	2.81442	2.40254	1.27848	2.30947	2.83638	1.12941	1.84669	1.59944	1.24302	3.2187
	PGSC0003DMT400059181	0	0	0	0	0	0	0	0	0	0	0	0	0	0	0	0	0	0	0	0	0	0	0	0	0	0	0	0	0	0	0	0	0	0	0	0	0	0	0	0	0	0	0	0	0	0	0	0
	PGSC0003DMT400059360	0	0	0	0	0	0	0	0	0	0	0	0	0	0	0	0	0	0	0	0	0	0	0	0	0	0	1.00932	0	0	0	0	0	0	0	0	0	0	0	0	0	0	0	0	0	0	0	0	0
	PGSC0003DMT400059783	0	0	0	1.07691	0	0	0	0	0	0	0	1.03448	0	0	0	0	0	0	0	0	0	0	0	0	1.10024	0	0	0	0	0	0	0	0	0	0	0	0	0	0	0	0	0	0	0	0	0	0	0
	PGSC0003DMT400059786	0	0	0	0	0	0	0	0	0	0	0	0	0	0	0	0	0	0	0	0	0	0	0	0	0	0	0	0	0	0	0	0	0	0	0	0	0	0	0	0	0	0	0	0	0	0	0	0
	PGSC0003DMT400059789	0	0	0	0	0	0	0	0	0	0	0	0	0	0	0	0	0	0	0	0	0	0	0	0	0	0	0	0	0	0	0	0	0	0	0	0	0	0	0	0	0	0	0	0	0	0	0	0
	PGSC0003DMT400059833	0	1.29264	0	0	1.78539	0	1.06261	1.01787	1.37549	1.57328	1.86301	2.00527	0	0	1.0871	0	0	0	0	0	0	0	0	0	1.04431	0	1.14107	0	0	1.10291	0	0	0	0	0	0	0	0	0	0	0	0	0	0	0	0	0	0
	PGSC0003DMT400059867	0	0	0	0	0	0	0	0	0	0	0	0	0	0	0	0	0	0	0	0	0	0	0	0	0	0	0	0	0	0	0	7.64243	4.92603	5.86977	7.3297	2.48779	1.99868	1.54435	1.77543	2.7649	3.03002	4.86852	2.5614	8.0079	4.80457	7.5835	6.95513	1.40607
	PGSC0003DMT400060798	0	0	0	0	0	0	0	0	0	0	0	0	0	0	0	0	0	0	0	0	0	0	0	0	0	0	0	0	0	0	0	0	0	0	0	0	0	0	0	0	0	0	0	0	0	0	0	0
	PGSC0003DMT400060815	0	0	0	0	0	0	0	0	0	0	0	0	0	0	0	0	0	0	0	0	0	0	0	0	0	0	0	0	0	0	0	0	0	1.12344	0	0	0	0	0	0	0	0	0	0	0	0	0	0
	PGSC0003DMT400061831	0	0	0	0	0	1.48222	0	3.70549	5.13391	6.40812	7.50685	5.08123	0	0	0	0	0	0	0	0	0	0	0	9.04734	10.2094	5.62467	11.8916	0	1.0872	1.09461	0	4.43925	4.66685	6.16849	6.81398	1.86386	0	0	0	2.93776	2.53371	4.07876	2.54791	3.8751	5.11073	3.80492	3.79003	1.51962
	PGSC0003DMT400062180	0	0	0	0	0	0	0	0	0	0	0	0	0	0	0	0	0	0	0	0	0	0	0	0	0	0	0	0	0	0	0	0	0	0	0	0	0	0	0	0	0	0	0	0	0	0	0	0
	PGSC0003DMT400062184	0	0	0	0	1.17251	1.02342	0	2.53814	1.89073	2.3914	2.11724	1.76623	0	0	0	0	0	0	0	0	0	0	0	2.57453	2.58592	1.28082	2.63122	0	0	0	0	0	1.04136	1.29234	0	1.519	1.43007	1.41257	1.29049	0	1.39942	1.17569	1.13269	0	0	1.06499	1.0909	1.28427
	PGSC0003DMT400062272	2.16348	1.96542	1.98344	1.68748	1.25863	1.28547	1.32722	3.0929	3.30481	2.57413	4.09489	2.75205	1.89199	0	1.70332	2.39043	2.04663	2.2076	2.91343	1.38981	1.66258	0	1.14947	2.07026	2.01524	2.92641	2.56223	0	1.61325	0	1.6558	0	0	0	0	0	0	0	0	0	0	0	0	0	0	0	0	0
	PGSC0003DMT400062276	0	0	0	0	0	0	0	0	0	0	0	0	0	0	0	0	0	0	0	0	0	0	0	0	0	0	0	0	0	0	0	0	0	0	0	0	0	0	0	0	0	0	0	0	0	0	0	0
	PGSC0003DMT400062366	0	0	0	0	0	0	0	1.03677	0	0	0	0	0	0	0	0	0	0	0	0	0	0	0	0	0	0	0	0	0	0	0	1.36827	1.36802	1.54452	2.17357	0	0	0	0	0	0	0	0	2.04686	1.99344	2.18778	2.19622	0
	PGSC0003DMT400062549	0	0	0	0	0	0	0	0	0	0	0	0	0	0	0	0	0	0	0	0	0	0	0	0	0	0	0	0	0	0	0	0	0	0	0	0	0	0	0	0	0	0	0	0	0	0	0	0
	PGSC0003DMT400062608	0	0	0	0	0	0	0	1.91596	1.98972	2.80491	3.27703	1.83482	0	0	0	0	0	0	1.35213	0	0	0	1.18698	5.79515	7.44666	4.6166	7.2029	0	1.51392	0	1.07412	3.27186	2.99949	2.97694	3.32503	1.5218	1.20717	1.04071	1.32631	2.26695	1.65094	2.11385	1.86141	3.2617	2.93878	3.1301	2.87519	1.26364
	PGSC0003DMT400062611	0	0	0	0	1.49782	1.32021	0	3.8247	0	1.39988	0	1.12107	0	0	0	0	1.20353	0	0	0	3.68958	1.20914	1.29694	2.99784	5.84984	0	6.39481	0	1.60876	0	1.47652	7.30253	8.6118	8.47506	8.52936	3.69032	2.42339	2.71783	2.72846	5.55474	4.33983	4.84136	3.72766	11.3619	10.5537	9.9689	8.5002	2.83652
	PGSC0003DMT400062764	0	1.37184	0	0	3.33027	1.99192	1.68552	5.27904	0	1.82346	1.2932	1.11089	1.35253	1.87332	1.16507	1.74538	0	0	0	0	0	0	0	0	0	0	0	0	0	0	0	0	0	0	1.05877	1.73053	1.38146	1.65941	1.94814	1.60342	1.43012	1.60322	1.89785	0	1.08702	0	0	2.02548
	PGSC0003DMT400062766	1.10742	1.07501	1.08143	0	1.34861	0	0	1.77445	0	0	0	0	0	1.08454	1.47184	0	0	0	0	0	0	0	0	0	0	0	0	0	0	0	0	0	0	0	0	0	0	0	0	0	0	0	0	0	0	0	0	0
	PGSC0003DMT400064588	4.7783	2.90945	3.98815	4.64101	11.5734	10.2298	9.27974	20.1635	6.10634	7.38277	6.8286	6.32472	4.26122	3.60485	3.07578	3.79572	2.9338	2.98842	3.66013	2.88926	7.35788	5.37617	5.55847	5.76574	5.84789	2.70332	6.96035	1.24877	5.4797	4.67644	4.89602	4.7645	5.14473	4.47024	5.10686	7.91899	8.63985	7.54314	8.03645	6.22223	6.38915	6.29678	6.9213	8.52042	5.67834	6.55481	5.81187	11.0478
	PGSC0003DMT400065023	0	0	0	0	1.01446	0	0	3.96947	0	1.6506	1.00769	0	0	0	0	0	0	0	1.28562	0	0	0	0	2.31281	1.80989	1.49261	2.72617	0	0	0	0	1.48814	1.53369	1.77394	1.71177	4.4715	3.79653	3.34007	3.67533	2.7334	2.80644	2.56075	3.06581	1.1331	0	1.1479	1.12942	5.29555
	PGSC0003DMT400065579	0	0	0	0	0	0	0	1.33723	1.15976	1.22211	0	0	0	0	0	0	0	1.35345	1.11952	0	0	0	0	1.22514	1.04977	1.05277	1.20867	0	0	0	0	1.51587	1.58642	1.32198	1.5899	2.29865	2.51066	1.77552	2.44069	2.05131	2.56549	2.01467	2.63933	1.20064	1.00025	1.45137	1.11751	2.05743
	PGSC0003DMT400065581	0	0	0	0	0	0	0	1.70983	0	0	0	0	0	0	0	0	0	0	0	0	0	0	0	0	0	0	0	0	0	0	0	0	0	0	0	1.04364	0	1.04457	0	0	1.14735	0	0	0	0	0	0	1.0877
	PGSC0003DMT400065668	1.66197	1.30165	1.66819	1.75215	6.80344	5.52026	4.82783	12.4298	3.22257	3.08773	4.76156	2.64272	2.19885	1.18137	1.35061	1.69658	1.53096	1.27293	1.63506	1.87472	3.10513	1.65587	2.8333	3.3556	3.84142	1.48547	4.37743	0	3.66816	1.5782	1.66565	8.26909	8.44303	8.45092	8.08107	9.88124	9.18032	8.31171	8.48952	7.72545	8.42696	9.43983	8.30388	6.70263	8.71175	7.93378	7.72474	8.6966
	PGSC0003DMT400065792	0	0	0	0	1.09947	0	0	2.45241	0	0	0	0	0	0	0	0	0	0	0	0	0	0	0	0	0	0	1.05722	0	0	0	0	1.44535	1.36246	1.72374	1.68176	1.66113	1.30264	1.4117	1.47562	1.52168	1.42601	1.01681	1.1853	1.85931	1.65686	1.55125	1.63819	1.93348
	PGSC0003DMT400065806	0	0	0	0	0	0	0	1.99045	0	0	0	0	0	0	0	0	0	0	0	0	0	0	0	0	0	0	0	0	0	0	0	0	0	0	0	0	0	0	0	0	0	0	0	0	0	0	0	0
	PGSC0003DMT400065971	0	0	0	0	0	0	0	0	0	0	0	0	0	0	0	0	0	0	0	0	0	0	0	0	0	0	1.43961	0	0	0	0	0	0	0	0	0	0	0	0	0	0	0	0	0	0	0	0	0
	PGSC0003DMT400066993	2.41641	1.63859	3.00965	2.99654	3.5723	2.40878	2.89007	4.81444	3.40223	3.59455	3.96429	3.88064	1.71225	0	1.1986	1.63483	3.38036	1.85162	2.7364	2.50546	3.03402	1.40436	1.48446	6.2764	8.34012	3.18395	6.66866	0	2.2349	2.67049	1.51429	1.92802	2.04377	1.9421	1.94876	2.0417	2.12703	2.41466	1.91979	1.95242	2.20918	1.63236	1.89851	1.8217	1.87799	2.24039	2.01779	2.62492
	PGSC0003DMT400066996	0	0	1.1608	0	1.02482	1.09074	1.10714	1.4531	1.27736	1.20944	1.59778	1.34045	0	0	0	0	1.25141	0	1.38161	1.13423	0	0	0	1.75745	2.48584	1.34575	2.22605	0	1.04815	1.43573	0	0	0	1.05367	0	0	0	1.12202	0	0	0	1.15893	0	0	1.06469	1.28155	0	0
	PGSC0003DMT400067280	0	0	0	0	0	0	0	0	0	1.41879	1.56878	0	0	0	0	0	0	0	0	0	0	0	0	1.4668	1.28568	1.41316	1.6245	0	0	0	0	0	0	0	0	0	0	0	0	0	0	0	0	0	0	0	0	0
	PGSC0003DMT400067354	4.79751	5.12865	4.59849	4.78525	3.72901	2.2275	1.92647	6.06845	11.0422	13.4238	22.3633	11.4373	1.60641	1.35117	1.21032	1.54716	7.03617	7.42906	10.0226	3.48078	3.13319	2.00842	3.13081	16.0722	15.3501	9.30714	20.749	0	2.56803	2.0572	2.11629	5.9475	5.74964	5.67154	4.20689	10.2782	10.7673	10.7732	9.59805	8.20443	7.83772	8.10244	9.1507	4.81413	5.29791	5.24451	5.11498	14.2489
	PGSC0003DMT400067963	0	0	0	0	0	0	0	0	0	0	0	0	0	0	0	0	0	0	0	0	0	0	0	0	0	0	0	0	0	0	0	0	0	0	0	0	0	0	0	0	0	0	0	0	0	0	0	0
	PGSC0003DMT400067977	0	0	0	0	3.86849	3.83004	1.48373	3.55047	1.50381	3.43831	0	3.01762	0	0	0	0	0	0	0	0	0	0	0	0	0	0	0	0	0	1.03817	0	35.5955	33.6292	40.3016	31.0203	20.8388	20.5334	16.1254	16.5695	24.3678	30.8626	31.0275	26.7674	23.3919	20.3608	26.1125	23.8148	12.9956
	PGSC0003DMT400067981	1.8071	1.50683	1.57994	1.33302	0	1.30732	1.1603	3.96043	3.10065	5.00433	5.27446	2.79583	0	0	0	0	1.09126	1.019	1.68386	0	0	0	1.41824	4.00363	4.35264	4.6348	4.95926	0	1.30796	0	0	10.2435	13.8429	12.3896	12.6366	10.9323	9.32613	7.03754	7.62096	12.9487	13.0667	15.75	13.5668	7.66482	9.93357	8.19324	10.2695	8.79333
	PGSC0003DMT400068337	0	0	0	0	0	0	0	0	0	0	0	0	0	0	0	0	0	0	0	0	0	0	0	0	0	0	0	0	0	0	0	1.54125	2.60004	1.20902	1.91543	3.79903	3.33193	3.35929	3.90333	2.76898	1.73623	1.92816	2.57531	2.12378	1.43177	1.61111	1.37214	2.56153
	PGSC0003DMT400068569	0	0	0	0	1.28588	1.59087	0	2.25476	1.11393	1.24181	1.11866	1.46468	0	0	0	0	0	0	0	0	1.22939	0	0	2.35438	2.87178	1.05712	3.70257	0	0	0	1.02001	4.58445	4.90538	4.95465	5.8015	7.60433	8.06364	6.88856	6.94563	5.68915	5.75552	5.81185	6.15169	5.46502	5.13748	4.58246	4.70437	7.78961
	PGSC0003DMT400069009	0	0	0	0	0	0	0	0	2.56669	5.50775	3.64928	3.32808	0	0	0	0	1.90395	1.41442	1.93604	0	0	0	0	20.5311	24.6368	2.48174	28.8261	0	2.0477	2.32394	1.09921	0	0	0	0	0	0	0	0	0	0	0	0	0	0	0	0	0
	PGSC0003DMT400069012	1.60767	1.50844	1.43749	1.97017	1.92179	2.86024	2.18472	5.79147	12.9476	23.184	22.4677	14.354	1.51503	0	1.46113	1.68692	6.31741	3.08452	6.44522	2.10342	3.50027	1.43391	2.7882	71.962	49.8601	46.9455	51.4259	0	5.01868	4.59671	3.97746	0	1.15343	0	1.07429	0	0	0	1.29204	1.26101	1.67908	1.40433	1.0579	1.0453	1.37604	1.44977	0	1.97357
	PGSC0003DMT400070285	0	0	0	0	0	0	0	0	0	0	0	0	0	0	0	0	0	0	0	0	0	0	0	0	0	0	0	0	0	0	0	0	0	0	0	0	0	0	0	0	0	0	0	0	0	0	0	0
	PGSC0003DMT400070402	0	0	0	0	1.87691	1.5054	0	1.72469	0	0	0	0	0	0	0	0	0	0	0	0	0	0	0	1.1292	0	0	1.71097	0	0	0	0	1.10725	0	0	1.15543	1.86013	2.22984	1.76085	1.49254	1.59996	1.02672	1.13644	1.44248	1.14228	0	1.25794	0	1.50444
	PGSC0003DMT400070503	0	0	0	0	0	0	0	0	0	0	0	0	0	0	0	0	0	0	0	0	0	0	0	0	0	0	0	0	0	0	0	0	0	0	0	0	0	0	0	0	0	0	0	0	0	0	0	0
	PGSC0003DMT400070515	0	0	0	0	0	0	0	0	0	0	0	0	0	0	0	0	0	0	0	0	0	0	0	0	0	0	0	0	0	0	0	1.56269	1.16045	1.82452	2.19961	0	0	0	0	0	0	0	0	2.38467	1.74654	1.71889	1.73031	0
	PGSC0003DMT400071445	2.49497	3.57556	4.1888	3.43868	2.41607	2.50851	2.42236	4.20185	4.98301	4.29745	4.60883	5.04146	2.29246	1.99784	3.4858	2.86087	14.5405	10.4205	14.2829	10.7273	10.6055	8.40991	7.91969	34.3013	41.9951	22.0765	37.9398	1.23749	9.75416	8.8247	7.167	59.8393	47.8421	44.2962	60.4885	13.584	10.4146	10.7053	8.7256	23.7747	24.8648	26.2271	19.0099	42.3965	47.0663	43.129	38.149	14.9885
	PGSC0003DMT400071638	2.57196	3.00065	3.53024	2.32018	5.10495	4.67425	4.7421	4.73131	4.10928	3.66297	4.31965	4.58573	3.40845	2.95649	1.91883	3.39857	3.72741	3.64877	3.95636	4.42666	5.65329	4.46048	4.54338	4.9759	5.17067	2.77318	2.85847	0	4.42252	4.04456	3.22598	0	0	0	0	0	0	0	0	0	0	0	0	0	0	0	0	0
	PGSC0003DMT400071795	0	0	0	0	0	0	0	0	1.10691	1.25265	1.12821	0	0	0	0	0	0	0	0	0	0	0	0	0	0	0	0	0	0	0	0	0	0	0	0	0	0	0	0	0	0	0	0	0	0	0	0	0
	PGSC0003DMT400072845	0	0	0	0	0	0	0	1.35246	0	0	0	0	0	0	0	0	0	0	0	0	0	0	0	2.15683	3.04249	0	2.16897	0	0	0	0	20.8409	16.1082	17.4537	25.6419	2.01119	1.67641	1.85453	0	7.14284	9.558	7.93022	5.53089	30.214	26.0244	30.1706	23.1107	1.96832
	PGSC0003DMT400075120	3.26223	3.78388	3.53144	3.61177	3.37438	3.15475	3.17951	5.79196	6.48398	5.65034	7.63709	6.39974	1.09868	1.36167	0	0	4.5364	4.3351	6.02221	3.45689	3.65039	3.41598	3.7052	6.83463	7.33976	3.27786	9.73329	0	3.01616	2.86849	2.03458	2.24625	2.23009	2.4037	2.4416	3.62954	3.37366	4.31554	3.61776	2.91938	3.2791	3.0169	3.19287	1.92988	1.79918	2.0761	1.83608	3.49001
	PGSC0003DMT400075374	0	0	0	0	0	0	0	0	0	0	0	0	0	0	0	0	0	0	0	0	0	0	0	1.44308	2.98462	0	2.99099	0	0	0	0	0	0	0	0	0	0	0	0	0	0	0	0	0	0	0	0	0
	PGSC0003DMT400075375	1.16715	1.31496	2.22231	1.81005	1.1016	1.02428	1.77449	1.96795	2.72316	2.56374	2.71527	2.84091	0	0	0	0	3.04065	2.32434	3.26092	2.68641	1.80452	1.2324	1.23928	5.61944	8.68291	2.45432	9.43134	0	2.06267	1.01665	0	1.07901	1.28305	1.29342	1.05123	1.20153	1.67027	1.54921	1.27921	1.53836	2.10478	1.59929	1.51762	0	1.12172	0	0	1.70484
	PGSC0003DMT400075439	0	0	0	0	0	1.32537	1.02695	1.89635	0	0	0	0	0	0	0	0	0	0	0	0	1.06859	0	0	0	1.49141	0	1.69607	0	0	0	0	2.67217	2.07471	1.47462	2.67561	1.25088	0	0	0	0	1.26015	1.89339	1.07192	2.49316	2.12913	1.77581	2.65152	1.27929
	PGSC0003DMT400075447	5.3673	5.29531	7.17632	8.27787	3.60518	4.40951	5.33227	6.74051	17.7324	13.6922	17.4301	17.0738	2.13955	0	0	1.33574	0	0	0	0	4.90749	2.99087	3.06323	18.3914	11.5176	16.6852	11.9141	0	7.11254	3.82671	4.39251	3.35588	1.32408	1.8274	3.24075	1.24286	0	0	0	0	1.57481	2.70667	1.10059	3.44243	1.72142	3.56923	2.86344	1.33045
	PGSC0003DMT400075607	0	0	0	0	0	0	0	0	0	0	0	0	0	0	0	0	1.02852	0	0	0	0	0	0	1.48946	1.55428	0	2.34294	0	0	0	0	0	0	0	0	0	0	0	0	0	0	0	0	0	0	0	0	0
	PGSC0003DMT400075625	1.06622	0	1.47506	1.49743	3.11852	2.8884	2.61437	7.69916	3.07949	3.9381	4.25417	2.82131	1.2441	1.27973	1.00604	1.31118	1.57279	1.80062	2.32682	1.30706	2.9594	1.72416	2.31089	5.2021	5.86384	3.41226	6.32491	0	3.24461	2.56389	2.50841	10.5384	11.8588	13.455	11.6775	5.22313	4.49575	4.54137	3.9477	7.1446	7.33373	8.21634	5.66419	9.15152	10.351	9.5974	8.94648	4.81093
	PGSC0003DMT400075731	0	0	0	0	0	0	0	1.49936	0	0	0	0	0	0	0	0	0	0	0	0	0	0	0	0	0	0	0	0	0	0	0	0	0	0	0	0	0	0	0	0	0	0	0	0	0	0	0	0
	PGSC0003DMT400075747	1.35705	1.11616	1.66303	1.50776	5.06058	4.6849	5.13668	9.22358	3.60961	5.56652	4.42311	3.11031	0	0	0	1.00879	0	0	0	0	1.33702	0	1.42757	4.79315	3.71194	2.64151	3.90124	0	1.58714	1.32095	0	0	0	0	0	0	0	0	0	0	0	0	0	0	0	0	0	0
	PGSC0003DMT400075763	0	0	0	0	1.35714	0	1.00234	1.99522	0	1.4432	1.00007	0	0	0	0	0	0	0	0	0	0	0	0	1.27107	0	0	0	0	0	0	0	0	0	0	0	0	0	0	0	0	0	0	0	0	0	0	0	0
	PGSC0003DMT400075774	1.80871	2.20427	2.05199	2.76342	3.03141	2.50737	3.03195	6.01723	3.65413	4.385	4.58154	3.67462	1.44007	1.6018	1.71596	1.66151	1.07388	1.3587	2.3654	1.14193	0	0	1.26174	2.49442	2.1211	2.24792	2.05095	0	0	0	1.3598	0	0	0	0	0	0	0	0	0	0	0	0	0	0	0	0	0
	PGSC0003DMT400075881	4.52772	4.29228	5.52991	5.4472	13.3406	10.2397	8.62195	16.5846	5.77282	6.41991	6.15995	6.47786	4.30079	3.56271	3.25813	2.9254	3.8534	2.91176	3.63836	3.323	7.43278	5.76842	4.77683	7.98856	6.88362	5.3864	7.94179	0	5.03179	4.62139	4.39656	3.46703	3.67453	3.62026	3.87552	5.35434	6.14532	6.09758	5.40719	5.78706	7.30064	4.34833	5.42178	4.07151	3.83973	4.74981	4.32459	6.21688
	PGSC0003DMT400075885	32.5893	23.9027	32.0547	46.7127	66.666	70.732	64.725	60.2162	50.1258	50.3318	46.0115	51.324	29.3514	26.1484	23.61	23.1741	32.1815	20.6673	23.0553	25.78	37.4038	30.4233	31.3223	99.6769	75.81	54.8822	74.2304	5.33947	35.9397	35.2069	28.7518	4.21688	2.88173	5.87713	4.76441	1.50801	2.37306	3.64673	2.39144	3.44705	3.27179	2.60781	1.78837	3.47558	6.44223	4.23024	5.38442	3.33972
	PGSC0003DMT400075886	1.16576	1.04548	0	1.54759	2.3388	2.19511	2.54571	2.42236	2.34486	2.86925	3.09477	2.83423	0	0	0	0	2.51789	1.18667	1.70577	2.33464	2.37411	0	1.38913	9.718	8.29076	5.66202	5.51218	0	2.08933	2.08979	1.1887	0	0	0	0	0	0	0	0	0	0	0	0	0	0	0	0	0
	PGSC0003DMT400076082	0	0	0	0	1.06523	0	0	3.0106	1.09139	0	1.26121	1.08282	0	0	0	0	1.0468	0	1.43007	0	0	0	0	2.99121	1.71867	1.67537	2.48346	0	0	0	0	0	0	0	0	0	0	0	0	0	0	0	0	0	0	0	0	0
	PGSC0003DMT400076089	0	0	0	0	0	1.0461	0	0	0	0	1.27576	0	0	0	0	0	0	0	0	0	0	0	0	0	0	0	0	0	0	0	0	0	0	1.59787	0	0	0	0	0	1.19986	0	0	0	0	1.24889	0	0	0
	PGSC0003DMT400076092	0	0	0	0	0	0	0	0	0	0	0	0	0	0	0	0	0	0	0	0	0	0	0	0	0	0	0	0	0	0	0	0	0	0	0	0	0	0	0	0	0	0	0	0	0	0	0	0
	PGSC0003DMT400077130	3.40234	2.12643	3.55916	3.13035	5.57174	4.2288	4.42616	14.3827	7.39599	7.1121	5.88997	6.49481	0	0	0	0	2.34296	2.13025	1.80491	2.10274	1.97742	0	1.12321	3.6159	5.38332	1.95197	7.12925	0	1.41893	1.78258	1.13021	10.7978	13.086	14.2207	11.7496	11.6051	10.4074	10.8828	9.15264	10.5184	10.5435	13.15	10.5098	12.1312	12.838	13.217	11.0713	10.2072
	PGSC0003DMT400077239	0	0	0	0	0	0	0	0	0	0	0	0	0	0	0	0	0	0	0	0	0	0	0	0	0	0	0	0	0	0	0	0	0	0	0	0	0	0	0	0	0	0	0	0	0	0	0	0
	PGSC0003DMT400077241	0	0	0	0	0	0	0	0	0	0	0	0	0	0	0	0	0	0	0	0	0	0	0	0	0	0	1.1213	0	1.16187	0	0	0	0	0	0	0	0	0	0	0	0	0	0	0	0	0	0	0
	PGSC0003DMT400077717	0	0	0	0	1.38718	0	1.05518	2.61362	0	1.00977	0	0	0	0	0	0	0	0	0	0	0	1.03532	0	1.46939	1.43949	0	2.31177	0	0	0	0	1.71298	1.58889	1.39555	1.35938	1.59676	1.8331	1.79474	1.6791	1.40025	1.64523	1.65731	1.44791	1.93531	1.46435	1.4793	1.44596	1.94057
	PGSC0003DMT400077718	0	1.05173	0	0	3.93405	4.13507	3.00109	8.40272	2.06137	4.66947	2.68651	2.41543	1.78306	1.0436	1.26088	1.46631	0	0	1.08628	0	3.13944	2.0251	2.25662	4.10699	3.49455	3.06623	4.31508	0	1.74472	2.25547	1.54794	3.50831	3.26764	3.74763	3.91772	2.20269	2.56109	2.44252	1.99047	2.01225	1.96184	2.40295	2.29745	3.51329	3.10364	3.3337	3.30228	3.13815
	PGSC0003DMT400077723	2.27429	2.36345	2.62876	2.96472	12.2987	8.44317	6.77407	24.312	5.32401	9.39015	6.70957	4.86102	2.47225	1.97759	3.00799	3.44129	2.73396	1.17513	2.86285	1.64371	9.26637	5.34358	5.3306	8.63633	7.31374	2.73928	8.73714	1.04165	6.26838	6.14346	5.09142	8.2186	7.91044	9.22098	7.23595	10.973	10.0764	10.1509	10.8713	8.74378	9.77814	8.99922	8.70428	7.88574	7.63195	7.29375	7.47539	10.5841
	PGSC0003DMT400077727	0	0	0	0	0	0	0	2.19681	0	0	0	0	0	0	0	0	0	0	0	0	1.01273	0	1.14707	0	1.52309	0	1.81765	0	0	0	0	1.5319	1.25309	1.26663	1.61721	1.08203	0	0	0	0	0	0	0	1.96397	1.66249	1.50939	0	0
	PGSC0003DMT400077736	0	0	0	0	1.33432	1.29034	0	2.33935	0	0	0	0	0	0	0	0	0	0	0	0	0	0	0	0	1.0484	0	1.34871	0	0	0	0	1.31493	1.44508	2.36228	1.41883	0	1.00391	0	0	0	0	0	0	1.80991	1.47907	1.56417	1.5913	1.13605
	PGSC0003DMT400078333	0	0	0	0	0	0	0	0	0	0	0	0	0	0	0	0	0	0	0	0	0	0	0	0	0	0	0	0	0	0	0	2.24132	1.6977	2.09771	2.09131	0	0	0	0	0	0	0	0	1.98569	2.34675	2.2743	2.20283	0
	PGSC0003DMT400079272	1.26762	0	1.36408	1.81499	2.19985	1.76812	1.84046	3.84004	2.63259	4.1718	3.45448	1.84718	0	0	0	0	0	0	0	0	1.33681	0	0	1.93366	2.23447	1.35913	1.44173	0	0	0	0	4.47897	4.27165	6.09832	5.73187	1.91183	2.15349	2.2559	2.70302	2.58702	3.38344	2.22517	2.3777	5.05446	5.02956	5.17776	5.20396	2.10661
	PGSC0003DMT400079273	0	0	0	0	0	0	0	0	0	0	0	0	0	0	0	0	0	0	0	0	0	0	0	0	0	0	0	0	0	0	0	0	0	0	0	0	0	0	0	0	0	0	0	0	0	0	0	0
	PGSC0003DMT400080429	1.14483	0	0	0	2.00853	1.15045	1.41577	2.10631	1.58598	1.23359	1.40662	1.04906	0	0	0	0	0	0	0	0	0	0	0	0	0	0	1.48851	0	0	0	0	2.14103	1.24023	1.63218	1.6421	2.72022	1.78526	2.51031	2.69688	1.6471	2.2621	2.58119	1.859	1.86974	1.65262	1.53946	1.45129	2.25407
	PGSC0003DMT400080647	11.8154	8.90182	13.15	14.7818	28.3743	26.7483	21.6587	48.1629	29.4392	35.4596	43.9056	30.4377	8.37402	8.57334	9.3153	8.32791	19.2403	13.7374	15.4087	16.6325	24.3574	13.7913	15.5693	57.5012	68.0163	31.8414	75.9217	2.70715	18.6563	16.5591	17.0691	17.6631	18.1268	18.0465	18.2718	22.0374	22.3774	21.8888	22.7444	21.5166	24.1766	22.8545	22.7337	17.2644	16.5597	16.6186	16.2887	28.7329
	PGSC0003DMT400080822	0	0	0	0	0	0	0	1.61316	0	0	0	0	0	0	0	0	0	0	0	0	0	1.05119	0	0	0	1.6053	1.0978	0	0	0	1.35527	2.82691	3.12386	4.19988	2.80486	4.57874	3.73131	2.61634	2.62109	1.75247	1.57718	4.28751	3.20178	2.96422	2.16368	3.12928	2.52333	2.7153
	PGSC0003DMT400080930	0	0	0	0	0	0	0	0	0	0	0	0	0	0	0	0	0	0	0	0	0	0	0	0	0	0	0	0	0	0	0	1.58631	1.71256	0	1.14861	2.60806	2.32272	1.86517	2.52612	1.74862	2.34882	3.05022	2.63919	1.11339	1.71362	1.67186	1.41969	3.08348
	PGSC0003DMT400081486	0	0	0	0	1.23046	0	1.12637	1.42011	0	1.19712	0	0	0	0	0	0	0	0	0	0	0	0	0	0	1.11717	0	0	0	0	0	0	0	0	1.46164	0	0	1.29436	1.23882	1.6011	1.80859	1.68657	0	1.14667	0	0	0	0	1.31761
	PGSC0003DMT400082452	0	0	0	0	0	0	0	0	0	0	0	0	0	0	0	0	0	0	0	0	0	0	0	0	0	0	0	0	0	0	0	3.5526	4.36416	3.54136	4.20479	5.47693	4.84681	4.95683	5.62604	3.99269	4.0479	4.60259	4.85423	4.99134	3.49727	4.42281	4.19329	5.66364
	PGSC0003DMT400082495	0	1.57016	0	0	0	0	0	0	0	0	1.51502	0	0	0	0	0	1.21494	1.01764	1.36361	0	0	1.36591	0	1.91732	1.331	1.08398	2.29411	0	0	1.30237	0	0	0	0	0	0	0	0	0	0	0	0	0	0	0	0	0	0
	PGSC0003DMT400082499	0	0	0	0	0	0	0	0	0	0	1.35406	0	0	0	0	0	0	0	1.40888	0	0	0	0	0	0	0	0	0	0	0	0	0	0	0	0	0	0	0	0	0	0	0	0	0	0	0	0	0
	PGSC0003DMT400082501	0	0	0	0	0	0	0	0	0	0	0	0	0	0	0	0	0	0	0	0	0	0	0	0	0	0	0	0	0	0	0	0	0	0	0	0	0	0	0	0	0	0	0	0	0	0	0	0
	PGSC0003DMT400082504	0	0	0	0	0	0	0	0	0	0	0	0	0	0	0	0	0	0	0	0	0	0	0	0	0	0	0	0	0	0	0	0	0	0	0	0	0	0	0	0	0	0	0	0	0	0	0	0
	PGSC0003DMT400082505	0	0	0	0	0	0	0	0	0	0	0	0	0	0	0	0	0	0	0	0	0	0	0	0	0	1.17739	1.22976	0	0	0	0	0	0	0	0	0	0	0	0	0	0	0	0	0	0	0	0	0
	PGSC0003DMT400082507	0	0	0	0	0	0	0	0	0	0	0	0	0	0	0	0	0	0	0	0	0	0	0	0	0	0	0	0	0	0	0	0	0	0	0	0	0	0	0	0	0	0	0	0	0	0	0	0
	PGSC0003DMT400083225	1.26088	1.22748	1.42411	1.91011	3.06219	3.49348	2.31583	3.29731	1.85116	2.03208	1.41739	1.31429	1.47489	1.44626	0	1.5309	3.02424	3.05954	1.93951	3.68199	3.93898	2.68703	3.03362	3.5353	4.87445	3.02774	4.32066	0	3.9728	3.38809	2.86205	0	0	0	0	2.03256	2.47944	1.93227	2.03275	1.59293	1.7188	1.31844	1.43233	1.09361	1.52667	1.2042	1.4423	2.13719
	PGSC0003DMT400083265	0	0	0	0	0	0	0	0	0	0	0	0	0	0	0	0	0	0	0	0	0	0	0	1.06406	1.62036	0	0	0	0	0	0	1.83447	0	1.23315	1.06177	1.81643	1.08405	1.90261	0	1.11579	1.68043	0	1.16052	1.28	0	1.15716	0	1.57662
	PGSC0003DMT400083267	1.63378	1.22264	1.27907	3.0059	1.34896	1.61561	1.12342	3.10227	2.35102	2.15199	1.95082	1.94096	0	0	0	0	5.99097	2.95472	6.46311	3.28422	2.61967	2.6515	4.72218	10.8578	8.26988	7.70323	6.93123	0	3.52072	2.80097	2.67442	0	1.34615	1.18522	1.51461	2.67686	1.80784	1.83882	2.14514	1.47156	1.62862	2.12068	2.43727	1.03855	0	0	1.03557	2.49782
	PGSC0003DMT400083276	0	1.58435	1.24613	2.77136	1.9961	2.08549	1.38577	3.25396	2.8591	3.64933	3.17221	3.8837	1.24261	0	0	0	1.70731	0	1.50466	1.93238	0	2.21859	1.08308	5.30592	7.49153	2.72258	6.14815	0	1.48003	1.36569	0	7.54302	6.58052	7.95777	7.44806	6.87939	6.29985	4.545	5.69343	6.52448	6.90933	8.84029	7.50379	5.16103	6.57183	5.73111	5.87574	5.54265
	PGSC0003DMT400083277	0	0	0	0	0	0	0	0	0	0	0	0	0	0	0	0	0	0	0	0	0	0	0	0	0	0	0	0	0	0	0	0	0	0	0	0	0	0	0	0	0	0	0	0	0	0	0	0
	PGSC0003DMT400083472	0	1.22151	0	1.05515	0	1.32702	0	1.49777	2.03094	2.0177	1.89175	1.89927	0	0	0	0	1.3622	0	0	0	0	0	0	4.97623	4.51066	3.79115	4.24078	0	1.39808	1.56407	0	1.47896	1.71966	1.96261	1.84128	0	0	0	0	1.35351	1.5983	1.58868	1.12291	1.02636	1.78529	1.35134	1.22028	0
	PGSC0003DMT400085254	0	0	0	0	0	0	0	0	0	0	0	0	0	0	0	0	0	0	0	0	0	0	0	0	0	0	0	0	0	0	0	0	0	0	0	0	0	0	0	0	0	0	0	0	0	0	0	0
	PGSC0003DMT400085896	0	0	2.29095	1.17343	5.18283	3.03637	4.02734	11.2106	1.75104	4.95031	4.11559	2.40394	1.87387	1.68244	2.28784	1.55575	3.27402	3.98807	2.80317	2.80099	2.4311	1.35802	3.96682	4.43766	5.00482	2.09781	7.96353	0	1.92437	2.38183	2.8275	1.88974	2.27342	1.80188	1.77351	6.70838	9.81398	6.04359	8.95373	4.4553	5.56701	5.1064	4.64087	0	1.20075	1.10027	1.20924	9.45855
	PGSC0003DMT400087588	3.23626	3.40101	2.50494	2.91377	3.34858	2.5553	2.872	5.29497	3.35228	3.80247	4.5598	4.2606	1.37352	2.25392	1.84109	1.16222	2.09794	1.15442	1.95682	2.10361	1.93879	1.06376	1.76078	3.34882	4.37549	1.66191	4.05833	0	1.48108	1.40217	1.02255	1.5203	1.19026	1.74238	1.32719	2.27238	1.7992	1.36784	1.61557	2.50626	2.64501	2.60039	2.25237	0	1.32112	0	1.00814	2.32214
	PGSC0003DMT400088449	0	1.15156	1.43067	0	1.90145	0	1.10651	1.84322	1.5256	2.18674	4.46027	2.49509	0	0	1.043	0	0	0	0	0	0	0	0	0	0	0	0	0	0	0	0	2.76091	3.0601	2.88887	2.31688	3.82651	3.62493	3.31932	4.10804	2.63437	2.57673	3.21202	3.24496	3.87762	2.90922	2.9266	3.23028	5.12226
	PGSC0003DMT400091887	1.47798	2.36162	2.45854	1.43612	3.77694	3.6466	3.00003	6.11985	3.2059	4.16572	5.14049	3.34388	1.82526	1.55633	1.39616	1.64558	1.19698	0	1.22492	1.01521	0	0	0	1.34356	1.49715	1.283	1.18673	0	0	0	0	1.71583	1.93287	1.86735	1.95355	2.39286	2.17701	2.2476	2.26545	3.34437	3.79206	3.44689	3.17671	1.13688	1.08281	1.72865	1.61821	2.37945
	PGSC0003DMT400092985	0	0	0	0	0	0	0	0	0	0	0	0	0	0	0	0	0	0	0	0	0	0	0	0	0	0	0	0	0	0	0	0	0	0	0	0	0	0	0	0	0	0	0	0	0	0	0	0
	PGSC0003DMT400093366	0	0	0	0	0	0	0	1.26398	0	0	0	0	0	0	0	0	1.16798	0	1.29043	0	0	0	0	1.78404	2.1162	1.24134	2.3603	0	0	0	0	0	0	0	0	0	0	0	0	0	0	0	0	0	0	0	0	0
	PGSC0003DMT400093615	0	0	0	0	0	0	0	0	0	0	0	0	0	0	0	0	0	0	0	0	0	0	0	0	0	0	0	0	0	0	0	0	0	0	0	0	0	0	0	0	0	0	0	0	0	0	0	0
	PGSC0003DMT400093805	2.96612	0	0	0	0	0	0	4.18702	1.85801	3.63887	1.89076	0	0	0	0	0	2.02827	0	0	0	1.52989	0	0	1.71228	2.7067	0	1.1404	0	0	0	0	0	1.0937	0	0	0	0	1.71139	0	0	0	1.48305	0	0	0	0	0	0
	PGSC0003DMT400093829	1.19983	1.35108	1.31407	1.89018	1.27244	1.87828	1.55438	3.03849	1.80034	1.65924	1.49047	1.964	0	0	0	0	1.08019	0	0	0	1.34516	0	0	1.21605	2.02751	0	1.29719	0	0	1.0125	0	1.04489	0	1.21624	1.3445	1.45197	1.30637	1.36103	1.59853	1.20406	1.43172	1.15475	0	1.16276	0	1.16084	0	1.22537
	PGSC0003DMT400094852	0	0	0	0	0	0	0	0	0	0	0	0	0	0	0	0	0	0	0	0	0	0	0	0	0	0	0	0	0	0	0	0	0	0	0	0	0	0	0	0	0	0	0	0	0	0	0	0
	PGSC0003DMT400095530	3.09087	3.65953	2.2335	4.67042	5.32494	1.20732	0	4.90543	5.87077	11.0484	4.47669	6.8422	0	0	1.02885	0	4.76462	2.7724	1.4328	3.86446	0	0	0	2.75744	11.7005	0	11.5303	0	4.08249	3.43255	1.40931	23.3675	19.9102	31.8221	21.828	4.60351	4.99581	2.59819	4.9477	5.83339	6.62666	6.7762	6.0851	17.4127	16.9859	15.7861	16.638	5.64447
	PGSC0003DMT400096630	0	0	0	0	0	0	0	0	0	0	0	0	0	0	0	0	0	0	0	0	0	0	0	0	0	0	0	0	0	0	0	0	0	0	0	0	0	0	0	0	0	0	0	0	0	0	0	0
	RDC0001NLR0001	0	0	0	0	0	1.1786	0	2.03541	0	1.52642	1.23545	0	0	0	0	0	0	0	0	0	0	0	0	1.36281	1.48776	0	1.70023	0	0	0	1.01702	0	0	0	0	0	0	0	0	0	0	0	0	0	0	0	0	0
	RDC0001NLR0002	1.53208	2.16503	3.41567	2.20512	5.17186	3.42105	2.69851	13.0258	5.42212	9.34846	11.1937	6.76398	1.73325	1.63104	1.91991	1.89809	2.24313	2.47616	1.84092	1.7673	2.4998	1.20709	0	7.68386	8.75787	5.9565	8.69703	0	2.25736	0	1.28417	1.61391	1.35573	1.43532	1.29774	4.16866	3.80146	2.65014	3.60156	1.70666	2.01366	2.24336	2.5496	1.20007	1.379	1.37142	1.11618	3.55766
	RDC0001NLR0009	0	0	0	0	0	0	0	0	0	0	0	0	0	0	0	0	0	0	0	0	0	0	0	0	0	0	0	0	0	0	0	0	0	0	0	0	0	0	0	0	0	0	0	0	0	0	0	0
	RDC0001NLR0010	0	0	0	0	0	0	0	0	0	0	0	0	0	0	0	0	0	0	0	0	0	0	0	0	0	0	0	0	0	0	0	0	0	0	0	0	0	0	0	0	0	0	0	0	0	0	0	0
	RDC0001NLR0011	3.07927	3.53858	4.53541	4.93641	7.70061	6.47644	5.27092	12.8234	10.6241	11.5492	13.7269	9.61932	2.69212	1.68419	2.17534	1.81244	7.71594	6.07694	8.54862	5.54117	8.22271	5.09682	7.84919	22.6624	34.9197	16.7639	35.6298	0	6.65262	4.74403	5.20264	8.75383	12.688	12.0171	8.41931	13.5096	12.2822	10.4966	10.8772	16.5359	19.738	19.9939	15.3034	5.26164	6.3519	6.14322	6.86187	15.4286
	RDC0001NLR0015	7.55215	6.12784	7.14232	7.77141	10.5626	12.381	11.1089	19.2791	15.1712	18.178	19.0229	14.9225	3.81904	5.0627	4.40014	3.79103	11.1264	8.21646	8.3607	6.94045	13.1539	7.40052	9.54688	23.8229	32.0742	15.039	31.1403	1.05207	7.78759	5.37762	5.14675	26.0457	29.2593	31.9189	26.4363	23.2593	20.5332	20.2856	16.4955	28.2896	34.0389	35.5054	26.0971	19.3347	20.8324	22.2805	20.5524	24.3099
	RDC0001NLR0016	3.2023	4.45124	4.39917	4.18025	8.53483	6.99037	6.6565	14.7627	8.33732	7.00552	9.41011	7.35643	2.20316	1.55671	2.3705	2.20216	8.14384	6.26204	7.46495	6.02259	10.7661	6.30075	9.59434	19.6584	30.453	10.6976	26.391	0	6.75426	5.24887	6.53996	25.6445	33.9199	28.566	23.2128	37.7707	28.012	27.3691	24.1544	46.1992	49.0637	58.842	38.3749	14.6807	16.8502	15.5701	15.7121	32.747
	RDC0001NLR0017	0	0	0	0	0	1.03528	0	0	0	0	0	0	0	0	0	0	1.1816	1.20466	0	0	0	0	0	1.85744	2.02628	1.08395	2.00012	0	1.28958	1.04847	1.13645	3.34299	4.23539	3.61197	4.94068	1.72406	1.83406	1.62719	1.7294	2.43866	3.42999	2.4194	2.10902	4.68467	5.01809	5.02395	4.36893	1.18481
	RDC0001NLR0018	1.51876	1.07087	1.07779	1.20188	0	1.1404	0	1.68266	0	2.10471	2.38014	1.44963	0	0	0	1.12462	0	0	0	0	1.47563	0	0	4.16398	2.7813	2.18188	4.4559	0	0	1.00822	0	0	0	0	0	1.47744	1.24429	1.79348	1.21394	0	1.10704	0	1.10393	0	0	0	0	2.01366
	RDC0001NLR0019	0	0	0	0	0	0	0	0	0	0	0	0	0	0	0	0	0	0	0	0	0	0	0	0	0	0	0	0	0	0	0	0	0	1.06165	0	0	0	0	0	1.03477	0	0	0	1.04779	0	1.04311	0	0
	RDC0001NLR0020	2.63962	1.25132	2.40061	2.12508	1.11676	1.63788	1.28699	1.58579	2.12793	1.71364	2.70019	3.07556	0	0	0	0	0	0	0	0	0	0	0	0	0	0	1.26132	0	1.28986	0	0	1.97355	1.74186	1.60113	1.60515	0	1.35855	1.32306	1.3116	1.2328	1.50928	1.05975	1.30084	1.42177	1.54715	1.22396	1.47745	1.38763
	RDC0001NLR0021	6.04154	4.83491	7.06761	6.02459	5.61931	6.27414	5.83976	20.8131	26.809	37.5047	38.9134	23.4238	3.17009	2.84405	4.15213	4.70232	3.34126	2.16781	4.33157	1.39915	2.97217	1.82076	2.67028	21.6339	18.5751	11.9255	24.0815	0	3.00565	3.16386	2.28651	5.54931	5.56648	7.82999	7.73567	3.27481	2.81203	4.13544	3.183	5.44426	7.37771	5.63462	4.99599	7.60639	9.20038	7.22698	7.64405	7.1114
	RDC0001NLR0024	0	0	0	1.02813	0	0	0	1.10465	0	0	0	1.05253	0	0	0	0	0	0	0	0	0	0	0	1.12822	1.0269	0	1.26116	0	0	0	0	0	0	0	0	0	0	0	0	0	0	0	0	0	0	0	0	0
	RDC0001NLR0025	0	0	0	0	0	0	0	0	0	0	0	0	0	0	0	0	0	0	0	0	0	0	0	0	0	0	0	0	0	0	0	0	0	0	0	0	0	0	0	0	0	0	0	0	0	0	0	0
	RDC0001NLR0027	0	0	0	0	0	0	0	0	0	0	0	0	0	0	0	0	0	0	0	0	0	0	0	0	0	0	0	0	0	0	0	0	0	0	0	0	0	0	0	0	0	0	0	0	0	0	0	0
	RDC0001NLR0028	0	0	0	0	0	0	0	0	0	0	0	0	0	0	0	0	0	0	0	0	0	0	0	0	0	0	0	0	0	0	0	0	0	0	0	0	0	0	0	0	0	0	0	0	0	0	0	0
	RDC0001NLR0029	5.24891	5.69494	6.11004	8.74751	9.61147	8.1222	7.88202	15.1104	10.9637	12.1054	12.7003	10.8377	2.67407	2.11078	2.5417	2.34541	3.07786	2.39964	2.57295	2.41455	2.91235	2.1288	2.43418	9.45103	7.2623	4.38415	7.90284	0	2.06158	2.46025	2.48337	0	0	1.09052	0	1.75838	1.21811	1.5612	1.62237	1.33672	1.44746	1.27381	1.10378	0	1.04284	0	0	1.86367
	RDC0001NLR0031	0	0	0	1.02833	6.46567	2.11772	2.33954	7.23507	0	0	0	0	0	1.80888	0	0	1.0547	0	0	0	3.20654	2.53051	3.33344	5.19456	4.7755	0	3.22476	0	5.16896	2.0628	1.28754	0	0	1.80385	1.09251	0	0	0	0	0	1.41483	0	0	0	0	0	0	0
	RDC0001NLR0032	0	0	0	0	0	0	0	0	0	0	0	0	0	0	0	0	0	0	0	0	0	0	0	0	0	0	0	0	0	0	0	0	0	0	0	0	0	0	0	0	0	0	0	0	0	0	0	0
	RDC0001NLR0033	0	0	0	0	0	0	0	0	0	0	0	0	0	0	0	0	0	0	0	0	0	0	0	0	0	0	0	0	0	0	0	0	0	0	0	0	0	0	0	0	0	0	0	0	0	0	0	0
	RDC0001NLR0036	0	0	0	0	0	0	0	0	0	0	0	0	0	0	0	0	0	0	0	0	0	0	0	1.07275	0	0	0	0	0	0	0	0	0	0	0	0	0	0	0	0	0	0	0	0	0	0	0	0
	RDC0001NLR0038	0	0	0	0	0	0	0	0	0	1.34427	0	0	0	0	0	0	1.13141	1.72537	1.10217	0	0	0	0	0	0	0	1.55676	0	0	0	0	1.1217	0	0	1.04031	2.42481	2.88325	1.92547	2.26763	1.70676	2.65842	2.31742	2.21729	0	0	1.05451	0	1.57285
	RDC0001NLR0040	0	0	0	0	0	0	0	0	0	0	0	0	0	0	0	0	0	0	0	0	0	0	0	0	0	0	0	0	0	0	0	0	0	0	0	0	0	0	0	0	0	0	0	0	0	0	0	0
	RDC0001NLR0041	0	0	0	0	0	0	0	0	0	0	0	0	0	0	0	0	0	0	0	0	0	0	0	0	0	0	0	0	0	0	0	0	0	0	0	0	0	0	0	0	0	0	0	0	0	0	0	0
	RDC0001NLR0042	0	0	0	0	0	0	0	0	0	0	0	0	0	0	0	0	0	0	0	1.12188	0	0	0	0	0	0	0	0	0	0	1.2654	0	0	0	0	0	0	0	0	0	0	0	0	0	0	0	0	0
	RDC0001NLR0043	0	0	0	0	0	0	0	1.36128	0	0	0	0	0	0	0	0	0	0	0	0	0	0	0	0	1.00308	0	1.238	0	0	0	0	0	0	0	0	0	0	0	0	0	0	0	0	0	0	0	0	0
	RDC0001NLR0044	0	0	0	0	0	0	0	1.04809	0	0	0	0	0	0	0	0	0	0	0	0	0	0	0	1.37198	1.18525	0	0	0	0	0	0	1.58874	2.08949	1.63089	1.60528	0	0	0	0	0	1.04018	0	0	1.30338	1.1076	1.26254	0	0
	RDC0001NLR0045	0	0	0	0	0	0	0	0	0	0	0	0	0	0	0	0	0	0	0	0	0	0	0	0	0	0	0	0	0	0	0	0	0	0	0	0	0	0	0	0	0	0	0	0	0	0	0	0
	RDC0001NLR0046	0	0	0	0	0	0	0	0	0	0	0	0	0	0	0	0	0	0	0	0	0	0	0	0	0	0	0	0	0	0	0	0	0	0	0	0	0	0	0	0	0	0	0	0	0	0	0	0
	RDC0001NLR0047	0	0	0	0	0	0	0	0	0	0	0	0	0	0	0	0	0	0	0	0	0	0	0	0	0	0	0	0	0	0	0	0	0	0	0	0	0	0	0	0	0	0	0	0	0	0	0	0
	RDC0001NLR0049	0	0	0	0	0	0	0	0	0	0	0	0	0	0	0	0	0	0	0	0	0	0	0	0	1.14664	0	0	0	0	0	0	0	0	0	0	0	0	0	0	0	0	0	0	0	0	0	0	0
	RDC0001NLR0050	0	0	0	0	0	0	0	0	0	0	0	0	0	0	0	0	0	0	0	0	0	0	0	0	0	0	0	0	0	0	0	0	0	0	0	0	0	0	0	0	0	0	0	0	0	0	0	0
	RDC0001NLR0052	3.04848	2.89071	2.87275	2.74305	4.24398	4.60321	3.74845	8.58428	4.96529	5.12229	4.72612	4.71795	1.58309	1.2711	1.79127	1.45112	4.68904	3.55473	4.09348	3.83369	3.62574	3.16318	4.30536	6.78525	7.66135	4.35062	8.09565	0	3.34315	2.26358	2.69238	3.9421	3.74304	3.8624	4.54444	2.88101	2.70237	3.07352	2.99026	3.55555	4.27356	2.82417	3.3924	4.93138	5.11001	4.57531	3.81666	3.39287
	RDC0001NLR0053	3.04848	2.89071	2.87275	2.74305	4.24398	4.60321	3.74845	8.58428	4.96529	5.12229	4.72612	4.71795	1.58309	1.2711	1.79127	1.45112	4.68904	3.55473	4.09348	3.83369	3.62574	3.16318	4.30536	6.78525	7.66135	4.35062	8.09565	0	3.34315	2.26358	2.69238	3.9421	3.74304	3.8624	4.54444	2.88101	2.70237	3.07352	2.99026	3.55555	4.27356	2.82417	3.3924	4.93138	5.11001	4.57531	3.81666	3.39287
	RDC0001NLR0074	5.62082	5.56941	6.94917	8.13838	6.25106	6.00463	4.15712	7.24515	9.4615	7.19044	9.39773	8.82764	2.90451	2.07172	2.79944	2.1851	8.68328	5.12838	7.57071	8.46634	7.03056	5.16506	4.10006	10.5241	13.6424	6.49179	13.7133	0	4.11578	3.76452	5.24238	11.2583	9.00964	10.236	11.8101	9.49841	8.6242	8.50053	9.16655	8.17783	10.1013	9.26106	8.53966	12.3453	13.9164	13.1297	12.552	10.5392
	RDC0001NLR0075	0	1.24435	0	0	2.25207	1.08742	1.14006	3.46489	1.35203	1.61013	2.12667	1.29314	0	1.02106	0	0	0	0	0	0	0	0	1.03954	1.35139	2.77939	1.49297	3.23897	0	0	0	0	0	0	0	0	1.3001	0	0	0	0	0	1.02293	0	0	0	0	0	0
	RDC0001NLR0076	4.98261	3.79231	5.86155	4.95174	10.1053	9.84671	9.71632	16.2019	10.0085	13.8733	15.5906	11.2439	3.7103	5.14938	3.94394	5.12153	8.55318	6.91902	9.01573	7.01701	6.55269	6.37075	7.51826	15.7868	19.1128	10.2345	21.2745	0	7.54348	6.9999	6.9108	5.38946	7.24294	6.27766	4.45431	11.2561	10.7669	10.9956	10.6853	8.27159	7.43488	8.50882	8.38825	3.58681	3.77806	4.53496	3.95979	9.5568
	RDC0001NLR0077	0	0	0	0	0	0	0	1.12295	0	0	0	0	0	0	0	0	0	0	0	0	0	0	0	0	0	0	0	0	0	0	0	0	0	0	0	0	0	0	0	0	0	0	0	0	0	0	0	0
	RDC0001NLR0080	1.21512	0	0	0	4.95409	3.0708	3.82437	7.19036	1.66794	3.71639	2.2222	1.70687	2.10176	1.69801	1.41784	0	0	0	0	0	0	0	0	1.15401	1.64838	0	1.39103	0	0	1.08667	1.62375	2.88187	3.43337	3.47517	3.34379	2.18516	1.92266	2.15883	1.72617	2.5911	3.48404	2.16969	2.60598	2.9741	2.61721	3.15957	2.46387	2.26342
	RDC0001NLR0081	0	0	0	0	2.41327	1.95077	1.54254	3.95583	0	1.09993	1.18148	0	0	0	0	0	1.13053	0	1.30701	1.24722	3.62062	2.51265	3.06816	5.52358	4.50626	1.91379	5.07939	0	3.0593	2.62459	1.95388	7.63834	7.4852	7.94111	8.43312	6.05525	6.23639	5.39527	5.83708	6.74017	7.14079	6.80621	7.08954	7.22184	7.71512	7.78564	6.2455	6.97328
	RDC0001NLR0082	0	0	0	0	0	1.08691	0	1.9096	0	0	0	0	0	0	0	0	0	0	0	0	1.03014	0	0	0	1.86053	0	1.1454	0	0	0	0	2.92737	2.57008	3.58147	3.60057	2.12363	1.84906	1.76811	1.206	1.94315	3.27742	1.73257	2.21759	4.02407	3.3464	3.47092	3.64193	2.7388
	RDC0001NLR0086	0	0	0	0	2.68487	1.2151	1.90371	2.96724	1.20762	1.92821	1.27467	1.0718	0	0	0	1.10577	1.12051	1.14622	1.46175	0	1.44118	0	1.3149	2.19508	2.06839	0	2.2154	0	1.14197	1.28045	0	2.38397	3.57678	2.32723	3.00143	3.16717	2.26042	2.19472	2.20147	2.65353	3.06289	3.36074	2.44602	2.90863	2.34564	2.66264	2.52712	2.20044
	RDC0001NLR0088	0	0	1.51549	1.29292	3.85249	3.04053	2.09727	6.78031	1.57285	2.56262	2.50693	1.51478	1.60074	0	1.10706	0	1.57273	1.6396	1.45751	1.00345	2.30302	1.76528	1.56025	3.53313	3.87491	1.71132	4.06227	0	1.58132	1.39321	2.06462	6.20328	6.56855	6.98762	7.23234	4.74931	4.5607	5.46904	4.93951	5.22769	6.5779	5.68184	4.75534	10.871	8.55148	9.61481	8.45242	4.20759
	RDC0001NLR0093	0	0	0	0	0	0	0	1.10355	0	0	0	0	0	0	0	0	0	0	0	0	0	0	0	0	0	0	0	0	0	0	0	0	0	0	0	0	0	0	0	0	0	0	0	0	0	0	0	0
	RDC0001NLR0104	0	0	0	0	0	0	0	0	0	0	0	0	0	0	0	0	0	0	0	0	0	0	0	0	0	0	0	0	0	0	0	0	0	0	0	0	0	0	0	0	0	0	0	0	0	0	0	0
	RDC0001NLR0108	1.43354	0	0	0	3.15834	2.22898	3.0939	4.02252	1.1916	1.29705	0	1.06831	1.50618	0	0	0	1.14488	0	0	0	2.37807	1.37775	1.14628	1.84883	1.70303	0	1.97466	0	0	1.1404	1.35756	5.95235	5.71625	6.20803	4.02175	6.11081	5.01783	5.15936	6.4285	4.1515	2.57905	3.05502	3.72129	5.62683	5.3453	3.89721	4.41675	6.64636
	RDC0001NLR0110	1.77003	2.33389	2.18885	2.29295	4.36609	3.47589	2.45589	6.48182	1.92694	4.17799	2.8848	2.17604	1.24683	2.35049	1.75893	2.70516	4.44406	2.81926	4.59527	2.17228	4.51158	4.23772	3.31132	7.2203	5.75921	3.29771	7.10142	0	2.71214	4.55023	2.7769	2.20139	2.2975	2.21938	1.94387	2.60517	4.71435	4.04395	3.78056	3.4111	4.00541	2.88172	2.98358	1.37783	1.78561	1.99937	1.89382	3.53018
	RDC0001NLR0111	0	1.28601	0	1.42377	1.04801	2.33034	1.96818	4.05878	2.0071	2.88177	3.16711	2.24205	1.07632	0	0	1.43334	2.40693	2.76002	1.8991	2.25787	3.34262	2.58252	2.14302	2.41032	4.81038	0	3.87726	0	2.50075	1.62282	1.77036	0	0	1.44419	0	0	1.06518	1.44892	1.41011	1.26581	1.82279	1.37138	0	0	1.14524	0	0	1.71704
	RDC0001NLR0112	1.06757	0	1.65062	0	1.24408	0	1.39371	3.12323	1.54117	1.2644	1.7688	1.84603	0	0	0	0	1.75182	0	1.23163	0	1.2303	0	0	2.40697	2.60661	0	3.32871	0	1.04054	0	1.33205	0	0	0	0	0	0	0	0	0	0	0	0	0	0	0	0	0
	RDC0001NLR0113	2.79759	2.37405	2.62852	2.33737	2.84541	3.02578	2.82901	5.4994	2.05493	1.54504	3.13247	2.27585	1.20659	0	0	1.38695	2.46832	1.81876	1.99974	1.93638	2.09891	1.76295	2.21659	3.74276	3.46256	1.21251	4.07419	0	1.34716	1.06317	2.24608	1.83613	1.4976	1.45083	1.57767	1.33122	1.1006	0	1.23718	1.29526	1.35514	1.6238	0	1.03358	0	0	1.2166	1.16165
	RDC0001NLR0118	1.22782	0	0	0	0	0	0	2.07297	0	1.36229	1.10495	0	0	0	0	1.2193	0	0	0	0	0	0	0	0	0	0	0	0	0	0	0	0	0	0	0	0	0	0	0	0	0	0	0	0	0	0	0	0
	RDC0001NLR0121	0	0	0	0	0	0	0	0	0	0	0	0	0	0	0	0	0	0	0	0	0	0	0	0	0	0	0	0	0	0	0	0	0	0	0	0	0	0	0	0	0	0	0	0	0	0	0	0
	RDC0001NLR0123	0	0	0	0	0	0	0	0	0	0	0	0	0	0	0	0	0	0	0	0	0	0	0	0	0	0	0	0	0	0	0	0	0	0	0	0	0	0	0	0	0	0	0	0	0	0	0	0
	RDC0001NLR0124	0	0	0	0	0	0	0	1.45532	0	0	1.41869	0	0	0	0	0	0	0	0	0	0	0	0	0	0	0	0	0	0	0	0	0	0	0	0	0	0	0	0	0	0	0	0	0	0	0	0	0
	RDC0001NLR0132	0	0	0	0	0	0	0	2.21109	0	0	1.17574	0	0	0	0	0	0	0	0	0	0	0	0	0	0	0	1.1149	0	0	0	0	0	0	0	0	0	0	0	0	0	0	0	0	0	0	0	0	0
	RDC0001NLR0137	0	0	0	0	0	0	0	0	0	0	0	0	0	0	0	0	0	0	0	0	0	0	0	0	0	0	0	0	0	0	0	0	0	0	0	0	0	0	0	0	0	0	0	0	0	0	0	0
	RDC0001NLR0138	2.19974	1.24577	1.46276	2.36789	1.35566	1.07958	1.17138	3.11153	1.88407	2.37377	2.30518	3.07095	0	0	0	0	3.49921	3.01305	3.08572	1.95791	3.4436	1.82422	1.66708	4.24619	4.48874	2.31727	5.30896	0	2.38915	1.3884	1.26207	1.82216	0	1.52082	0	0	0	1.07847	1.04311	0	0	0	0	2.34661	1.51918	1.78629	1.2805	1.13176
	RDC0001NLR0139	0	0	0	0	0	0	0	1.27943	0	0	0	0	0	0	0	0	0	0	0	0	0	0	0	0	1.05986	0	1.40326	0	0	0	0	3.21358	3.34196	3.24318	2.6733	3.1156	2.43449	2.21003	2.43957	1.52914	2.60139	3.05081	2.2574	3.03595	1.92547	2.19148	2.28936	2.90636
	RDC0001NLR0144	0	0	0	0	0	0	0	0	0	0	0	0	0	0	0	0	0	0	0	0	0	0	0	0	0	0	0	0	0	0	0	0	0	0	0	0	0	0	0	0	0	0	0	0	0	0	0	0
	RDC0001NLR0147	1.69062	1.18577	0	0	1.46589	2.47869	1.09269	4.18011	1.66843	2.47776	2.42227	0	0	0	0	0	1.24849	2.07296	0	0	0	1.24548	1.84161	1.30537	2.89593	0	3.04083	0	0	0	0	2.93611	2.03566	3.03102	3.80205	3.42242	1.96301	1.8793	2.68811	2.05601	1.8805	2.29851	1.98585	3.39874	3.85138	1.44548	1.75761	3.08017
	RDC0001NLR0148	2.95049	2.05554	3.25503	5.05108	10.4349	6.62169	7.31556	18.7545	6.43146	7.29504	7.45674	6.08881	1.36019	1.95701	1.26286	1.25094	3.70453	3.61342	2.91008	5.55375	6.96009	2.88753	5.06078	7.09531	12.9936	1.64033	15.1384	0	4.04878	4.6937	3.58381	11.0136	9.57475	10.7811	9.39947	13.0849	12.2779	10.6811	10.9154	8.80202	10.7285	12.5483	9.79867	14.1172	10.3242	10.7571	10.2827	13.7767
	RDC0001NLR0150	3.3129	2.35344	3.06043	4.51993	6.52425	4.88451	5.45772	16.7157	10.1241	14.544	14.6328	11.5259	1.13818	1.55259	1.59408	1.84388	2.07305	1.92094	1.83536	1.23298	1.81595	1.26389	1.73325	3.75172	5.94044	1.15641	7.7896	0	1.66322	0	1.02498	2.50904	2.03962	2.36199	2.40779	2.72302	1.99856	2.08184	2.05044	2.51585	2.28222	3.18503	2.38523	2.51148	2.60285	2.05786	2.33308	3.05166
	RDC0001NLR0151	1.45478	0	1.75674	2.36651	2.65558	3.50257	2.567	5.87007	5.09421	6.55125	5.19924	5.36194	0	1.39324	0	0	0	0	0	0	0	0	0	5.4338	5.56868	6.62903	6.44514	0	1.59314	0	0	0	0	1.57628	1.32329	0	1.40037	0	0	0	0	0	1.30684	1.7538	1.47248	1.80943	1.91273	1.1214
	RDC0001NLR0152	1.34966	1.66646	1.68456	2.18344	4.50019	2.40445	2.34191	5.00228	2.8769	3.12605	4.83674	4.36827	0	0	0	1.34878	1.45282	1.39133	1.692	1.48251	1.18955	0	1.51674	1.60342	4.12955	0	3.58756	0	1.46028	1.29206	1.13488	2.94831	2.27594	2.49187	3.17487	3.7438	2.94845	3.61441	3.38845	2.80442	3.60947	3.50241	2.96127	3.26923	2.79091	3.07412	3.1723	3.62583
	RDC0001NLR0153	2.38433	2.8446	2.31536	1.85025	4.66478	2.68494	3.09031	6.47262	3.25729	4.57042	3.85856	3.69313	1.98641	1.94749	1.39987	1.81498	0	0	0	0	1.29718	1.07388	1.21227	0	1.20415	0	1.4045	0	0	0	0	2.62356	2.93057	3.19417	2.4781	3.13842	2.29299	2.6745	3.22312	2.24318	2.36941	2.58182	2.2489	3.37669	3.4747	2.63802	2.67032	2.43196
	RDC0001NLR0158	3.22151	2.51855	4.32393	2.83917	4.51231	4.03323	2.70667	5.11734	6.63792	6.84975	7.07608	6.54008	1.37243	1.98683	1.60286	1.705	2.1645	1.39558	1.90196	1.81038	2.56968	1.92066	1.71266	4.86019	5.49769	0	7.4262	0	2.0342	1.55847	0	1.52981	1.32493	1.31884	2.09664	3.27697	3.04801	2.98126	2.65859	2.14905	3.17552	2.65348	2.57924	1.60616	1.74309	1.92358	1.6031	2.97993
	RDC0001NLR0160	0	0	0	0	0	0	0	0	0	0	0	0	0	0	0	0	0	0	0	0	0	0	0	0	0	0	0	0	0	0	0	0	0	0	0	0	0	0	0	0	0	0	0	0	0	0	0	0
	RDC0001NLR0161	0	0	0	0	0	0	0	0	0	0	0	0	0	0	0	0	0	0	0	0	0	0	0	0	0	0	0	0	0	0	0	0	0	0	0	0	0	0	0	0	0	0	0	0	0	0	0	0
	RDC0001NLR0162	0	0	0	0	0	0	0	0	0	0	0	0	0	0	0	0	0	0	0	0	0	0	0	0	0	0	0	0	0	0	0	0	0	0	0	0	0	0	0	0	0	0	0	0	0	0	0	0
	RDC0001NLR0163	0	0	0	0	0	0	0	0	0	0	0	0	0	0	0	0	0	0	0	0	0	0	0	0	0	0	0	0	0	0	0	0	0	0	0	0	0	0	0	0	0	0	0	0	0	0	0	0
	RDC0001NLR0164	0	0	0	0	0	0	0	1.1579	0	1.09255	1.19385	0	0	0	0	0	1.61323	2.48386	2.5197	1.20344	1.60818	1.71891	1.79145	2.82622	2.44492	1.7612	2.54135	0	2.33996	2.45472	2.30033	0	0	0	0	0	0	0	0	0	0	0	0	0	0	0	0	0
	RDC0001NLR0165	0	0	0	0	0	0	0	0	0	0	0	0	0	0	0	0	0	0	0	0	0	0	0	0	0	0	0	0	0	0	0	0	0	0	0	0	0	0	0	0	0	0	0	0	0	0	0	0
	RDC0001NLR0166	0	0	0	0	0	1.72091	1.32984	3.44963	0	0	0	0	0	0	0	0	4.12234	3.3918	5.46809	6.26857	9.21472	5.36411	7.43758	5.54787	7.1184	2.2735	8.96814	0	4.60076	5.40907	4.48478	0	0	0	0	1.52856	1.42819	1.78896	1.72214	1.26801	1.82255	1.41059	1.24712	0	0	0	1.06778	1.13811
	RDC0001NLR0167	1.52109	1.9746	1.51889	2.93842	4.17569	1.61607	0	7.92923	1.75565	2.34725	1.68966	2.91226	0	0	0	0	13.957	4.58865	11.5063	8.56463	7.28983	2.81167	7.82597	16.0402	23.2178	6.83165	18.6162	1.36362	9.54446	4.74004	4.55185	6.73361	5.75339	5.56632	5.51611	10.4278	9.32545	7.19817	12.3565	7.05955	6.3639	7.82653	7.39063	4.17657	5.72991	5.93059	4.61908	9.09101
	RDC0001NLR0168	0	0	0	1.33737	0	0	0	0	0	0	0	0	0	0	0	0	3.45698	1.49914	2.27407	2.73831	0	0	0	4.99379	5.40162	2.68884	4.18248	0	0	0	0	0	0	0	0	0	0	0	0	0	0	0	0	0	0	0	0	0
	RDC0001NLR0170	0	0	0	0	0	0	0	0	0	0	0	0	0	0	0	0	0	0	1.46486	0	0	0	0	2.04983	1.76377	0	1.15533	0	0	0	0	0	0	0	0	1.17252	1.74841	0	2.04555	0	0	1.01753	0	0	0	0	0	1.46162
	RDC0001NLR0171	0	0	0	0	0	0	0	0	1.13471	1.52859	1.81412	2.00524	0	0	0	0	0	0	0	0	0	0	0	0	0	0	0	0	0	0	0	0	0	0	0	0	0	0	0	0	0	0	0	0	0	0	0	0
	RDC0001NLR0173	1.10204	0	0	0	1.70801	1.03393	0	2.09453	0	0	1.65303	0	0	0	0	0	1.05304	1.74402	2.3172	1.63666	2.41676	1.62876	2.7931	1.88852	3.19393	1.88426	2.65805	0	3.22127	2.65931	2.4431	0	0	0	0	0	0	0	0	0	0	0	0	0	0	0	0	0
	RDC0001NLR0174	0	0	0	0	0	0	0	0	0	0	0	0	0	0	0	0	0	0	0	0	0	0	0	0	0	0	0	0	0	0	0	0	0	0	0	0	0	0	0	0	0	0	0	0	0	0	0	0
	RDC0001NLR0178	0	0	0	0	0	0	0	0	0	0	1.019	0	0	0	0	0	0	0	0	0	0	0	0	0	0	0	0	0	0	0	0	0	0	0	0	0	0	0	0	0	0	0	0	0	0	0	0	0
	RDC0001NLR0179	0	0	1.47206	0	3.01074	2.38656	2.72568	8.45968	1.97451	2.31951	3.65608	2.31893	1.26203	1.24558	1.65183	1.31643	2.76961	1.64929	3.74852	3.58255	3.66545	3.29106	4.71938	3.22425	2.9228	2.11282	2.92029	0	3.81478	2.06101	3.70396	1.09288	1.31124	1.98764	0	1.16542	0	1.18036	0	1.07341	0	1.3256	0	0	0	0	0	1.34137
	RDC0001NLR0181	0	0	0	0	0	0	0	0	0	0	0	0	0	0	0	0	0	0	0	0	0	0	1.02512	0	0	0	1.72328	0	0	0	0	0	0	0	0	0	0	0	0	0	0	0	0	0	0	0	0	0
	RDC0001NLR0182	0	0	0	0	0	0	0	1.23647	0	0	0	0	0	0	0	0	1.47089	0	1.2481	1.81105	1.63536	0	1.77436	1.04286	1.61976	1.22605	2.32446	0	2.00137	0	0	0	0	0	0	0	0	0	0	0	0	0	0	0	0	0	0	0
	RDC0001NLR0184	0	0	0	0	0	0	0	0	0	0	0	0	0	0	0	0	0	0	0	0	0	0	0	0	0	0	0	0	0	0	0	0	0	0	0	0	0	0	0	0	0	0	0	0	0	0	0	0
	RDC0001NLR0185	0	0	0	0	0	0	0	0	0	0	0	0	0	0	0	0	0	0	0	0	0	0	0	0	0	0	0	0	0	0	0	0	0	0	0	0	0	0	0	0	0	0	0	0	0	0	0	0
	RDC0001NLR0186	0	0	0	0	0	0	0	0	0	0	0	0	0	0	0	0	0	0	0	0	0	0	0	0	0	0	0	0	0	0	0	0	0	0	0	0	0	0	0	0	0	0	0	0	0	0	0	0
	RDC0001NLR0187	0	0	0	0	0	0	0	0	1.03464	0	0	0	0	0	0	0	0	0	0	0	0	0	0	0	0	0	0	0	0	0	0	0	0	0	0	0	0	0	0	0	0	0	0	0	0	0	0	0
	RDC0001NLR0188	0	0	0	0	0	0	0	0	0	0	0	0	0	0	0	0	0	0	0	0	0	0	0	0	0	0	0	0	0	0	0	0	0	0	0	0	0	0	0	0	0	0	0	0	0	0	0	0
	RDC0001NLR0190	0	0	0	0	1.06959	0	1.0832	0	0	0	0	0	0	0	0	0	0	0	0	0	0	0	0	0	0	0	0	0	0	0	0	0	0	0	0	0	0	0	0	0	1.08218	0	0	0	0	0	0	0
	RDC0001NLR0191	0	0	0	0	1.31924	1.17292	1.07407	5.8354	0	1.16178	1.03882	0	0	0	0	0	0	0	0	0	0	0	0	0	0	0	0	0	0	0	0	1.66147	2.09772	1.86399	1.22426	4.17021	4.61064	2.88819	3.88249	2.65071	1.33891	2.51912	3.00518	0	1.10836	0	0	2.55213
	RDC0001NLR0192	0	0	0	0	0	0	0	0	0	0	0	0	0	0	0	0	0	0	0	0	0	0	0	0	0	0	0	0	0	0	0	0	0	0	0	0	0	0	0	0	0	0	0	0	0	0	0	0
	RDC0001NLR0199	1.0766	0	0	0	0	0	0	0	1.48717	0	0	0	0	0	0	0	0	0	0	0	0	0	0	0	0	0	1.82101	0	0	0	0	0	0	0	1.04295	0	0	0	0	0	0	0	0	1.18951	0	1.16011	0	0
	RDC0001NLR0203	0	0	0	0	0	0	0	0	0	0	0	0	0	0	0	0	0	0	0	0	0	0	0	0	0	0	0	0	0	0	0	0	0	0	0	0	0	0	0	0	0	0	0	0	0	0	0	0
	RDC0001NLR0206	0	0	0	0	0	0	0	1.91818	0	0	0	0	0	0	0	0	0	0	0	0	0	0	0	3.49776	3.58683	1.37298	5.39651	0	0	0	0	4.71535	2.76134	3.73134	10.8294	2.16213	1.27219	1.74042	1.85057	3.50502	4.75297	5.1678	2.96977	10.0277	7.14363	9.96659	6.95651	3.90165
	RDC0001NLR0209	0	0	0	0	0	0	0	0	0	0	0	0	0	0	0	0	0	0	0	0	0	0	0	0	0	0	0	0	0	0	0	0	0	0	0	0	0	0	0	0	0	0	0	0	0	0	0	0
	RDC0001NLR0212	0	0	0	0	0	0	0	0	0	0	0	0	0	0	0	0	0	0	0	0	0	0	0	0	0	0	0	0	0	0	0	0	0	0	0	0	0	0	0	0	0	0	0	0	0	0	0	0
	RDC0001NLR0213	0	0	0	0	0	0	0	3.42955	0	0	0	0	0	0	0	0	0	0	0	0	1.0058	0	0	0	0	0	0	0	0	0	0	12.4848	14.3011	7.96919	11.3581	18.7937	19.5419	15.8306	19.381	11.0318	13.0273	12.6087	15.4843	17.743	13.2857	14.1024	17.5004	12.7299
	RDC0001NLR0214	0	0	0	0	0	0	0	0	0	0	0	0	0	0	0	0	0	0	0	0	0	0	0	0	0	0	0	0	0	0	0	0	0	0	0	0	0	0	0	0	0	0	0	0	0	0	0	0
	RDC0001NLR0217	0	0	0	0	0	0	0	0	0	0	0	0	0	0	0	0	0	0	0	0	0	0	0	0	0	0	0	0	0	0	0	0	0	0	0	0	0	0	0	0	0	0	0	0	0	0	0	0
	RDC0001NLR0218	0	0	0	0	0	0	0	0	0	0	0	0	0	0	0	0	0	0	0	0	0	0	0	0	0	0	0	0	0	0	0	0	0	0	0	0	0	0	0	0	0	0	0	0	0	0	0	0
	RDC0001NLR0219	0	0	0	0	0	0	0	0	0	0	0	0	0	0	0	0	0	0	0	0	0	0	0	0	0	0	0	0	0	0	0	0	0	0	0	0	0	0	0	0	0	0	0	0	0	0	0	0
	RDC0001NLR0220	1.5687	1.12423	1.74986	1.3477	1.43338	1.21181	0	4.22776	3.32182	4.47606	3.95499	3.13527	1.11657	0	0	1.15769	2.03857	1.27916	1.97785	1.91215	1.23083	0	1.24105	5.33503	7.18884	5.54445	6.60895	0	2.36807	1.43903	1.1239	3.75118	5.19195	4.82048	4.82378	3.76426	2.66239	2.38952	2.42692	4.31183	4.88857	4.80057	4.50018	3.39943	4.02566	3.1655	3.54965	1.80537
	RDC0001NLR0221	0	0	0	0	0	0	0	0	0	0	0	0	0	0	0	0	0	0	0	0	0	0	0	0	0	0	0	0	0	0	0	0	0	0	0	0	0	0	0	0	0	0	0	0	0	0	0	0
	RDC0001NLR0222	0	0	0	0	0	0	0	0	0	0	0	0	0	0	0	0	0	0	0	0	0	0	0	0	0	0	0	0	0	0	0	0	0	0	0	0	0	0	0	0	0	0	0	0	0	0	0	0
	RDC0001NLR0223	0	0	0	0	2.21005	1.9195	1.81167	4.34686	1.11457	1.77117	1.5148	1.15675	0	0	0	0	1.57477	1.3074	0	1.1077	2.80808	1.6403	1.55991	3.17212	4.50908	1.61812	3.2676	0	2.37973	1.46954	1.12931	7.7269	8.17893	7.10761	8.43792	6.4739	4.79335	4.98287	5.22189	6.77092	7.2338	7.89921	5.87487	7.84378	7.07194	7.46365	7.41791	4.8239
	RDC0001NLR0224	0	0	0	0	0	0	0	0	0	0	0	0	0	0	0	0	0	0	0	0	0	0	0	0	0	0	0	0	0	0	0	1.1646	1.16491	0	1.09895	0	0	0	0	0	0	0	0	1.18226	1.23187	1.21978	1.00322	0
	RDC0001NLR0225	0	0	0	0	0	0	0	1.62772	0	1.801	1.89374	1.23683	0	0	0	0	0	0	0	0	0	0	1.10442	2.66505	2.42291	1.90327	2.85835	0	0	0	0	2.3773	3.49044	3.03545	3.11967	4.11735	1.85368	1.94008	2.14539	2.49974	2.62786	3.3979	3.29313	2.83342	2.57694	2.48373	2.60603	1.94804
	RDC0001NLR0226	3.36145	2.86067	3.03342	3.03893	4.68247	4.77992	4.65303	13.341	6.07598	7.98411	6.86424	6.11265	1.52965	1.82119	1.77895	1.62386	4.92966	3.89259	4.42567	3.98238	4.07462	3.39991	5.14556	8.14573	11.3475	5.12584	9.68052	0	4.88895	3.26514	2.80721	14.0431	16.361	16.7101	15.352	11.9881	9.68826	9.4051	10.4168	10.7962	11.9516	13.1583	11.7971	14.4238	18.411	13.2304	16.5179	12.2844
	RDC0001NLR0228	4.85937	6.43425	5.1058	5.32263	4.48658	3.90022	6.05971	1.93967	6.76173	5.28103	5.72306	7.43388	5.13773	5.03255	4.79516	4.87825	0	0	0	1.19607	1.00789	0	1.61816	1.0759	0	0	0	0	1.01224	1.3584	1.36963	2.10532	2.50518	1.37581	2.30036	2.45654	2.02122	1.14408	2.03776	1.77987	1.78729	2.11866	1.78857	1.75524	1.8236	1.67821	1.48825	1.54059
	RDC0001NLR0229	0	1.06774	1.85328	1.58526	4.57485	3.85421	3.13481	12.8687	1.84222	2.49139	3.49196	1.60439	1.59496	1.01676	1.0501	0	1.40726	2.34869	2.56101	1.47009	2.05633	2.24553	1.72867	2.81447	2.16682	1.46079	2.21284	0	2.17908	1.99713	1.44391	7.96322	7.72057	7.47868	8.04197	7.91883	8.41654	7.94862	9.09507	6.12504	7.19245	7.04981	6.81503	10.5695	8.68042	9.64319	9.01403	7.60199
	RDC0001NLR0230	0	0	0	0	0	0	0	0	0	0	0	0	0	0	0	0	0	0	0	0	0	0	0	0	0	0	0	0	0	0	0	0	0	0	0	0	0	0	0	0	0	0	0	0	0	0	0	0
	RDC0001NLR0232	1.98222	1.44692	1.32583	2.25954	0	0	0	0	3.41833	3.45847	3.09874	3.31821	0	0	0	0	2.34409	1.74892	2.5128	1.04481	0	0	0	4.05371	3.42025	1.58623	2.86983	0	0	0	0	6.04667	6.1538	11.7901	11.7198	1.32769	2.13189	1.19668	1.60254	3.08038	4.32663	1.57321	2.29075	11.0043	8.98341	11.2883	9.10475	1.48892
	RDC0001NLR0233	0	0	0	0	0	0	0	0	0	0	0	0	0	0	0	0	0	0	0	0	0	0	0	0	0	0	0	0	0	0	0	0	0	0	0	0	0	0	0	0	0	0	0	0	0	0	0	0
	RDC0001NLR0238	0	0	0	0	0	0	0	0	0	0	0	0	0	0	0	0	0	0	0	0	0	0	0	0	0	0	0	0	0	0	0	0	0	0	0	0	0	0	0	0	0	0	0	0	0	0	0	0
	RDC0001NLR0242	0	0	0	0	0	0	0	0	0	0	0	0	0	0	0	0	0	0	0	0	0	0	0	0	0	0	0	0	0	0	0	0	1.07416	0	0	1.3226	1.34164	1.01991	1.02316	0	0	0	0	0	0	0	0	1.29761
	RDC0001NLR0243	0	0	0	0	0	0	0	0	0	0	0	0	0	0	0	0	0	0	0	0	0	0	0	0	0	0	0	0	0	0	0	1.81665	1.5092	1.86266	2.11398	1.24719	1.70369	1.54293	1.28808	1.62295	1.92195	1.4361	1.33799	1.48648	1.99832	1.74375	1.56817	1.04219
	RDC0001NLR0244	0	1.21563	1.08536	0	3.43834	2.42878	3.16157	4.21189	2.36241	4.09715	2.29543	2.60948	0	0	1.32803	1.47836	1.29393	1.09547	2.17335	1.32371	2.55768	2.22076	2.01878	4.19565	3.35698	1.79432	3.60486	0	2.53508	1.91902	2.04852	4.8549	5.01045	5.97787	5.51179	7.48837	9.08	8.40472	8.75591	6.01107	7.15975	5.6413	6.68875	5.68863	5.48718	5.67878	5.0884	7.19759
	RDC0001NLR0245	0	0	0	0	0	0	0	0	0	0	0	0	0	0	0	0	0	0	0	0	0	0	0	0	0	0	0	0	0	0	0	0	0	0	0	0	0	0	0	0	0	0	0	0	0	0	0	0
	RDC0001NLR0246	0	0	0	0	3.23606	2.06933	1.52819	8.72434	0	1.04575	0	0	0	0	0	0	0	0	0	0	0	0	0	0	0	0	0	0	0	0	0	0	0	0	0	0	0	0	0	0	0	0	0	0	0	0	0	0
	RDC0001NLR0247	0	0	0	0	0	1.26968	0	1.58785	0	0	0	0	0	0	0	0	0	0	0	0	0	0	0	1.06426	0	0	0	0	0	0	0	2.94268	3.23793	3.30853	2.73941	6.12298	6.04433	6.69747	6.33081	5.63077	6.2164	5.64842	5.69186	2.7228	2.49958	2.17815	2.4534	6.12363
	RDC0001NLR0249	0	0	0	0	0	0	0	0	0	0	0	0	0	0	0	0	0	0	0	0	0	0	0	0	0	0	0	0	0	0	0	0	0	0	0	0	0	0	0	0	0	0	0	0	0	0	0	0
	RDC0001NLR0250	1.35451	0	0	0	0	1.06195	0	1.08882	0	1.26088	1.77009	1.46288	0	1.14179	0	1.81993	0	0	0	0	1.08554	0	1.16925	1.02455	1.36225	0	1.2318	0	1.14116	0	0	0	0	0	0	0	0	0	0	0	0	0	0	0	0	0	0	0
	RDC0001NLR0251	3.36313	3.01892	3.77288	4.40263	4.31871	8.36523	3.58918	16.8933	5.79401	5.45293	6.96037	6.14816	0	2.0897	2.12825	0	2.40328	1.51853	1.99448	2.65425	3.29357	1.33086	2.32863	6.02322	9.26994	2.80203	7.79085	0	2.46858	2.92719	0	10.0746	11.7462	10.672	12.2644	10.5884	11.3885	8.68232	9.11757	8.83735	11.6111	8.4072	9.49756	10.8309	9.20593	9.22196	9.63206	7.10306
	RDC0001NLR0256	1.63251	1.91828	1.44966	1.86617	2.91095	2.17094	2.13346	4.35786	3.02111	5.8135	3.65199	3.46799	1.35236	0	1.18958	1.08889	3.03999	2.23364	1.96518	2.03606	2.28405	2.42392	2.83	6.86428	6.61825	3.2533	7.45648	0	2.43816	2.07274	2.15865	5.48163	6.2013	6.72881	5.53935	4.00933	4.51483	3.9907	4.10006	3.93234	5.01183	4.65234	4.03041	5.65854	5.03233	6.04636	5.48611	5.16719
	RDC0001NLR0259	1.43884	1.70075	1.43083	2.44687	3.24175	3.30825	2.65968	5.69319	3.56533	1.87006	1.84576	2.67559	0	0	0	0	2.54179	1.98469	1.94376	2.90211	3.51288	2.54938	2.44536	2.66139	6.07749	0	6.53767	0	1.64026	1.17498	2.02175	7.59229	7.2619	9.45884	5.85851	1.02282	1.21843	1.29972	1.3296	3.28568	2.71288	3.09841	2.28509	6.96106	6.78839	5.86745	7.20138	2.29694
	RDC0001NLR0260	0	0	1.17464	0	2.96367	1.83616	1.46153	3.74234	1.47973	3.13681	3.10969	1.33439	0	0	0	0	1.38163	0	1.2456	1.51918	1.94037	1.74465	1.73382	2.09824	2.90135	0	3.14658	0	1.33216	1.37322	1.09058	6.26517	5.63857	5.5128	5.89029	5.30857	4.14155	4.45602	4.3714	4.28973	4.45832	4.62316	4.07685	6.72733	6.7069	5.82333	4.77262	4.38108
	RDC0001NLR0262	0	0	0	0	0	0	0	0	0	0	0	0	0	0	0	0	0	0	0	0	0	0	0	0	0	0	0	0	0	0	0	0	0	0	0	0	0	0	0	0	0	0	0	0	0	0	0	0
	RDC0001NLR0264	1.11421	1.07746	1.65166	1.28592	0	1.06903	0	2.04683	1.38695	2.82924	2.13065	1.21688	0	0	0	1.04838	0	0	0	0	0	0	0	0	0	0	0	0	0	0	0	0	0	0	0	0	0	0	0	0	0	0	0	0	0	0	0	0
	RDC0001NLR0266	0	0	0	0	0	0	0	0	0	0	0	0	0	0	0	0	0	0	0	0	0	0	0	0	0	0	0	0	0	0	0	0	0	0	0	0	0	0	0	0	0	0	0	0	0	0	0	0
	RDC0001NLR0267	0	0	0	0	0	0	0	1.49203	0	1.06386	0	0	0	0	0	0	0	0	0	0	0	0	0	0	0	0	0	0	0	0	0	0	0	0	0	0	0	0	0	0	0	0	0	0	0	0	0	0
	RDC0001NLR0269	0	0	0	0	0	0	0	0	0	0	0	0	0	0	0	0	0	0	0	0	0	0	0	0	0	0	0	0	0	0	0	0	0	0	0	0	0	0	0	0	0	0	0	0	0	0	0	0
	RDC0001NLR0272	0	0	0	0	0	0	0	0	0	0	0	0	0	0	0	0	0	0	0	0	0	0	0	1.0384	0	0	0	0	0	0	0	0	0	0	0	0	0	0	0	0	0	0	0	0	0	0	0	0
	RDC0001NLR0273	0	0	0	0	1.26662	0	0	2.67278	0	0	0	0	0	0	0	0	0	0	0	0	0	0	0	0	0	0	0	0	0	0	0	0	0	0	0	1.03352	0	1.02443	1.37116	0	1.09564	1.13441	0	0	0	0	0	1.13457
	RDC0001NLR0275	0	0	0	0	0	0	0	0	0	0	0	0	0	0	0	0	0	0	0	0	0	0	0	0	0	0	0	0	0	0	0	0	0	0	0	0	0	0	0	0	0	0	0	0	0	0	0	0
	RDC0001NLR0278	1.50628	2.31364	2.8493	2.32408	5.30776	4.11564	3.35888	7.37458	3.19264	3.2368	3.03529	3.65226	1.24962	0	1.49332	1.15303	3.15503	2.32063	2.75269	2.55016	3.64168	3.54622	3.27054	3.97388	6.07617	1.59727	4.70499	0	3.27472	3.13221	2.64051	10.8873	12.8147	12.2542	12.0263	9.13272	8.22767	8.76562	9.04112	9.51277	10.6854	8.75794	8.8245	11.6472	10.8875	10.0616	9.99891	7.95524
	RDC0001NLR0280	1.57064	1.36377	1.98938	1.38458	2.33032	2.46856	2.22455	3.68328	2.08871	2.99952	2.68812	2.60177	0	0	0	0	2.2008	1.94192	2.22151	1.71314	2.95043	2.18473	2.06181	1.90742	2.82178	0	3.26677	0	1.57285	1.89433	2.19433	0	0	0	0	1.08243	0	1.08886	1.14215	0	1.06062	0	0	1.14537	0	1.16102	0	0
	RDC0001NLR0281	0	0	0	1.00147	1.83899	1.65756	1.87541	2.58412	0	1.111	1.25155	1.16779	0	0	0	0	0	0	0	0	1.35593	0	0	1.15725	2.23139	0	1.35965	0	0	0	0	4.885	4.97376	5.5987	4.99383	2.27969	2.03372	1.91952	1.88426	2.50209	2.31441	2.38966	2.13253	5.1939	5.44803	5.19889	4.59255	2.05804
	RDC0001NLR0282	0	0	0	0	0	0	0	0	0	0	0	0	0	0	0	0	0	0	0	0	0	0	0	0	0	0	0	0	0	0	0	0	0	0	0	0	0	0	0	0	0	0	0	0	0	0	0	0
	RDC0001NLR0283	1.21221	1.09983	1.57902	1.16648	5.44758	2.89965	2.69166	7.05803	2.27284	3.5813	3.35507	2.04975	0	1.69063	1.7382	1.38829	2.71115	2.54315	2.92376	2.23444	4.45993	3.00601	3.61283	4.64208	4.63144	2.2281	5.01756	0	4.28452	3.87491	3.41768	1.96717	1.90769	2.11675	1.70043	2.88032	3.18855	3.82489	3.96202	2.78141	3.27445	2.72351	3.3544	1.69399	1.35646	1.44395	1.61267	3.4868
	RDC0001NLR0284	0	0	0	0	2.8177	1.75326	1.64154	3.86492	0	1.26132	1.63752	0	0	0	1.06156	0	0	0	0	0	1.6801	0	1.36887	1.48685	1.71953	0	2.859	0	1.22327	1.06385	1.68211	2.55078	2.18558	2.78419	3.73089	1.44599	1.54327	1.9012	1.73593	1.7371	2.04498	1.51765	1.45146	4.75506	3.40018	4.4099	3.45311	1.69065
	RDC0001NLR0286	0	0	0	0	0	0	0	0	0	0	0	0	0	0	0	0	0	0	0	0	0	0	0	0	0	0	0	0	0	0	0	0	0	0	0	0	0	0	0	0	0	0	0	0	0	0	0	0
	RDC0001NLR0287	3.93164	3.52231	3.95357	3.06482	8.24302	4.66158	4.73496	14.8272	5.47136	8.04855	7.52629	6.93821	2.64409	2.53256	3.02088	2.39028	6.55979	5.39275	7.61207	5.4726	8.14213	6.13881	6.24877	5.30864	8.22301	0	11.1993	0	5.41935	6.34149	5.58946	0	1.02598	0	0	1.36838	0	1.19069	1.05091	0	0	1.02735	1.15555	0	0	0	0	1.11354
	RDC0001NLR0288	0	0	0	0	0	0	0	1.09885	0	0	0	0	0	0	0	0	0	0	0	0	0	0	0	0	0	0	0	0	0	0	0	0	1.0339	0	0	0	0	0	1.06732	0	1.15475	0	0	0	0	0	0	0
	RDC0001NLR0289	0	0	0	0	0	0	0	2.16215	0	0	0	0	0	0	0	0	0	0	0	0	0	0	0	0	0	0	0	0	0	0	0	0	0	0	0	1.03195	0	0	0	0	0	0	0	0	0	0	0	0
	RDC0001NLR0290	0	0	0	0	1.43071	1.38599	0	1.60145	0	0	0	0	0	0	0	0	0	0	0	0	2.32935	0	1.12138	1.55403	1.86056	0	2.3991	0	1.93534	2.02598	1.48264	0	0	0	0	0	0	0	0	0	0	0	0	0	0	0	0	0
	RDC0001NLR0292	0	0	0	0	0	0	0	0	0	0	0	0	0	0	0	0	0	0	0	0	0	0	0	0	0	0	0	0	0	0	0	0	0	0	0	0	0	0	0	0	0	0	0	0	0	0	0	0
	RDC0001NLR0293	0	0	0	0	0	0	0	0	0	0	0	0	0	0	0	0	0	0	0	0	0	0	0	0	0	0	0	0	0	0	0	0	0	0	0	0	0	0	0	0	0	0	0	0	0	0	0	0
	RDC0001NLR0294	0	0	0	0	2.17487	1.4976	1.3035	4.70639	1.63076	1.8306	1.53092	1.0462	0	0	0	0	0	0	0	0	1.09802	0	1.03878	1.37221	1.17083	0	1.64108	0	0	0	0	1.92496	2.39704	2.8293	1.95013	2.90934	2.55538	2.72764	2.75703	2.42119	2.34256	2.14728	2.2393	2.0708	1.87146	1.79312	1.89662	2.75097
	RDC0001NLR0295	0	0	0	0	0	0	0	0	0	0	0	0	0	0	0	0	0	0	0	0	0	0	0	0	0	0	1.14492	0	0	0	0	0	0	1.33373	0	0	0	0	0	0	0	0	0	1.1124	0	0	0	0
	RDC0001NLR0296	0	0	0	0	1.04121	0	0	1.06443	0	0	0	0	0	0	0	0	0	0	0	0	0	0	0	0	0	0	0	0	0	0	0	1.28047	1.03454	1.40345	1.24363	0	0	0	0	0	0	0	0	1.80928	1.50474	1.24526	1.18834	0
	RDC0001NLR0297	0	0	0	0	0	0	0	0	0	0	0	0	0	0	0	0	0	0	0	0	0	0	0	0	0	0	0	0	0	0	0	0	0	0	0	0	0	0	0	0	0	0	0	0	0	0	0	0
	RDC0001NLR0298	0	0	0	0	0	0	0	0	0	0	0	0	0	0	0	0	0	0	0	0	0	0	0	0	0	0	0	0	0	0	0	0	0	0	0	0	0	0	0	0	0	0	0	0	0	0	0	0
	RDC0001NLR0300	0	1.1889	1.93516	1.59428	2.11883	1.87682	1.49263	7.05731	3.60677	4.32108	4.19355	4.15091	1.05087	0	1.44527	1.17875	0	1.48699	0	1.12179	0	1.05349	0	2.72865	4.02508	1.80515	4.58096	0	0	1.02431	0	2.93976	2.80662	4.91522	2.63641	1.48821	1.0547	1.30232	0	1.51082	1.19788	1.27632	1.12786	4.18105	3.29325	3.85515	3.06929	1.7796
	RDC0001NLR0301	1.91303	2.39743	1.58917	1.7493	3.77764	2.66979	2.31612	5.41401	4.49469	5.03231	6.12429	3.71807	0	0	0	1.31595	2.31461	2.20114	2.19112	1.35504	2.91692	1.37159	1.92192	4.68979	6.43437	2.69189	5.64407	0	2.44586	1.49099	1.57133	4.71267	4.07631	6.3378	4.93454	3.54613	2.76562	3.24914	3.0775	3.57569	3.11072	3.91509	3.2465	6.05106	6.27908	5.47087	4.92252	3.64165
	RDC0001NLR0304	0	0	0	0	0	0	0	0	1.1288	1.8954	1.20645	1.19461	0	0	0	0	0	0	1.35941	0	1.151	0	0	3.19152	1.886	1.23633	3.28077	0	1.46825	1.43617	1.1862	3.59385	3.44703	5.4369	3.32913	0	0	0	0	1.88498	0	1.2235	0	4.6146	4.4223	4.28859	2.63622	0
	RDC0001NLR0305	3.12486	2.92556	3.43116	3.22384	4.96813	4.13013	3.42438	9.3757	8.79491	12.8476	10.6466	9.5179	2.91086	3.01396	2.44205	3.49643	3.1425	2.94387	4.13952	2.43681	2.98101	2.37699	2.3161	12.2545	11.4368	9.4108	9.11159	0	3.45764	2.96723	1.72479	11.6854	10.6153	20.7099	13.8015	4.15005	3.65132	3.94132	4.11207	5.05496	4.36021	5.0393	4.18322	15.3079	15.0686	15.9591	14.47	4.94752
	RDC0001NLR0307	0	0	1.4628	0	1.02977	0	0	2.49249	4.69291	4.32678	6.43719	4.16528	2.71073	1.09294	0	0	0	0	0	0	0	0	0	1.84918	0	0	1.06343	0	0	0	0	1.00389	1.40366	2.58298	1.45424	0	0	0	0	0	0	0	0	0	2.26077	1.52854	0	0
	RDC0001NLR0309	1.94208	1.70806	2.14993	1.31224	1.54095	1.30993	2.16792	4.13083	5.13505	8.26129	5.59927	5.76047	0	1.51425	1.11791	0	1.23589	1.82949	2.14597	0	0	0	1.62624	3.89947	6.12778	2.2716	4.4697	0	1.16321	0	0	10.3562	9.25778	17.0174	10.3572	1.44487	1.12661	2.52345	1.93955	4.29306	2.37544	2.68414	2.08845	12.4484	12.3608	11.7147	9.91272	2.51224
	RDC0001NLR0311	0	0	0	0	0	0	0	0	0	0	0	0	0	0	0	0	0	0	0	0	0	0	0	0	0	0	0	0	0	0	0	0	0	0	0	1.13155	1.06558	0	1.30615	0	0	1.08549	0	0	0	0	0	0
	RDC0001NLR0340	2.10148	2.1983	2.98452	2.3055	2.93621	1.71649	2.42066	4.14864	2.71028	2.8855	3.46138	2.03617	1.37914	1.48101	1.7733	1.32564	2.07404	1.66803	1.95875	1.03977	1.32758	0	0	3.03419	2.51331	3.28687	3.51867	0	1.4739	1.42902	1.53801	0	0	1.3286	0	0	0	1.03839	0	1.00801	1.21309	0	1.10789	0	0	0	0	0
	PGSC0003DMC400005331	0	0	0	0	0	0	0	0	0	0	0	0	0	0	0	0	0	0	0	0	0	0	0	0	0	0	0	0	0	0	0	0	0	0	0	0	0	0	0	0	0	0	0	0	0	0	0	0
	PGSC0003DMC400011621	0	0	0	0	0	2.33502	0	5.1217	0	1.79444	2.39885	0	0	0	0	0	0	0	0	0	1.90586	0	2.39224	1.16279	1.18123	0	0	0	0	0	0	2.89357	1.69143	1.74518	1.33968	2.75794	1.56881	1.1582	3.28242	2.26295	2.61487	3.0063	2.31848	2.03026	2.80478	1.76723	1.84689	1.85336
	PGSC0003DMC400017022	1.08427	0	0	0	1.111	0	1.47875	4.89695	1.36414	2.50307	2.25605	1.9772	0	0	0	0	0	0	0	0	0	0	0	0	1.11105	0	1.8122	0	0	0	0	2.25453	1.34121	2.65838	2.48645	2.35499	1.53673	2.21275	1.24547	3.94714	4.81331	1.97538	2.80895	1.36539	0	1.73001	1.52913	1.16469
	PGSC0003DMC400017032	0	0	0	0	0	0	0	0	0	0	0	0	0	0	0	0	0	0	1.11919	0	0	0	0	0	0	2.14997	0	0	0	0	0	0	0	0	0	0	0	0	0	0	0	0	0	0	0	0	0	0
	PGSC0003DMC400018173	1.23738	0	0	0	0	0	0	0	0	2.30099	0	0	0	0	1.26055	1.21677	0	0	2.15917	0	0	0	0	0	1.34132	0	0	0	0	0	0	0	0	0	0	0	0	0	0	0	0	0	0	0	0	0	0	0
	PGSC0003DMC400019325	0	0	0	0	1.03681	1.02961	0	2.47941	0	0	0	0	0	0	0	0	0	0	0	0	0	0	0	0	0	0	0	0	0	0	0	0	0	0	0	1.04155	1.11057	0	1.22954	0	0	0	0	0	0	0	0	1.22815
	PGSC0003DMC400019797	0	0	0	0	0	0	0	2.0251	0	0	0	0	0	0	0	0	0	0	0	0	0	0	0	0	0	0	0	0	0	0	0	1.68404	0	2.56561	1.83824	0	0	0	0	0	0	0	0	2.53149	1.74177	1.41563	0	0
	PGSC0003DMC400029868	0	0	0	0	0	0	0	0	0	0	0	0	0	0	0	0	0	0	0	0	0	0	0	0	0	0	0	0	0	0	0	0	0	0	0	0	0	0	0	0	0	0	0	0	0	0	0	0
	PGSC0003DMC400030872	0	0	0	0	0	0	0	1.57285	1.2832	0	0	0	0	0	1.06873	1.28419	0	0	2.31409	0	1.57306	1.05346	0	2.16295	1.85767	0	1.72864	0	0	0	1.49712	0	1.02164	1.02411	1.0265	1.46686	1.07879	0	1.36426	0	1.11232	0	1.58885	0	0	0	0	1.09119
	PGSC0003DMC400034551	0	0	0	0	0	0	0	0	0	0	0	0	0	0	0	0	0	0	0	0	0	0	0	0	0	0	0	0	0	0	0	0	0	0	0	0	0	0	0	0	0	0	0	0	0	0	0	0
	PGSC0003DMC400035774	0	0	0	0	0	2.54423	2.20838	0	0	0	0	0	0	0	0	0	1.51499	0	0	1.47405	6.73617	0	0	0	2.38846	0	0	0	0	0	2.43034	4.18281	1.56248	2.0715	1.17421	0	0	0	0	1.25461	0	0	0	0	0	1.09138	0	0
	PGSC0003DMC400035780	0	0	0	0	0	0	0	0	0	0	0	0	0	0	0	0	0	0	0	0	0	0	0	0	0	2.86922	0	0	0	0	0	0	0	0	0	0	0	0	0	0	0	0	0	0	0	0	0	0
	PGSC0003DMC400036038	0	0	4.63087	1.62887	0	1.40791	2.82523	9.8259	3.37722	2.18035	2.57302	0	0	0	1.53414	0	3.40902	1.1338	0	6.16173	5.29059	0	4.54121	1.19567	3.23728	1.3615	6.66733	0	1.82506	0	1.9366	3.21842	2.11472	4.82978	3.87087	8.38311	6.57889	6.92105	8.45088	7.32178	5.64905	4.82795	4.60099	0	2.63406	4.44494	2.64017	10.7902
	PGSC0003DMC400036042	0	0	0	0	0	0	0	0	0	0	0	0	0	0	0	0	0	1.6097	0	0	0	0	0	1.62438	1.18052	1.59102	0	0	0	0	0	0	1.32504	0	1.65812	2.83292	0	1.13916	0	1.61319	1.06133	0	1.62052	0	0	0	0	1.65746
	PGSC0003DMC400036063	16.7545	6.60849	18.0441	29.7942	12.8616	13.0545	9.73026	23.5228	29.1954	30.9247	43.1479	17.9703	17.3533	14.8778	14.693	21.3777	21.5622	15.1328	26.1139	14.1491	19.7897	8.07865	6.87603	23.9658	21.2312	37.0209	28.9881	1.31395	13.0304	16.4733	10.2389	1.44865	0	0	1.61541	0	0	0	0	1.82871	0	2.32169	2.98283	0	0	1.00643	0	4.15788
	PGSC0003DMC400037239	16.6938	3.45167	8.71556	16.9674	11.2425	6.03008	5.13472	22.3323	15.9493	18.1207	15.1327	18.1909	7.23803	5.16657	4.39249	2.25595	11.5879	24.3525	7.41912	14.8099	17.6945	9.43854	19.1852	16.2398	19.07	6.11219	12.0796	3.32708	15.5981	16.1619	13.5806	8.26726	8.55988	7.91468	10.8661	17.1881	26.526	25.1115	20.2519	15.8807	21.4915	12.6819	21.4739	6.23861	9.61708	9.15573	12.96	28.4233
	PGSC0003DMC400039504	0	0	0	0	0	0	0	1.2572	0	1.13363	1.64701	1.08145	0	0	0	0	0	0	0	0	1.34204	0	0	2.39203	0	2.07932	1.56183	0	0	0	0	0	0	0	0	0	0	0	0	0	0	0	0	0	0	0	0	0
	PGSC0003DMC400045298	7.54983	0	0	16.0475	34.9624	27.2508	25.2117	6.44463	18.8507	14.7141	27.2278	39.5149	16.8285	12.5845	13.2314	0	11.2212	40.5819	6.46633	30.7693	17.2733	15.9254	23.6659	27.5856	40.042	24.2938	42.1859	3.53655	8.25484	26.5969	20.7844	2.70112	11.44	4.40861	13.6887	18.9118	17.0312	12.7221	18.001	19.8954	14.8665	13.2636	20.0064	11.3996	17.7985	8.35206	24.2984	13.8806
	PGSC0003DMC400045906	0	0	1.01308	0	1.09623	0	0	3.2919	1.34674	3.30251	3.66585	2.49523	0	0	1.18037	0	0	0	0	0	0	0	0	3.52736	3.83201	1.77965	1.97219	0	0	0	1.01852	1.88972	2.77462	4.63401	3.59953	2.64635	3.1472	3.02109	2.58621	3.55785	3.18193	3.78719	2.84164	2.78625	3.89851	2.12999	2.24225	3.20994
	PGSC0003DMC400047612	0	0	0	0	0	0	0	0	0	0	0	0	0	0	0	0	0	0	0	0	0	0	0	0	0	0	0	0	0	0	0	0	0	0	0	0	0	0	0	0	0	0	0	0	0	0	0	0
	PGSC0003DMC400047656	0	0	0	0	0	0	0	0	0	0	0	0	0	0	0	0	0	0	1.40258	0	0	0	0	0	1.02172	0	0	0	0	0	0	0	0	0	0	0	0	0	0	0	0	0	0	0	0	0	0	0
	PGSC0003DMC400048660	0	0	0	0	0	0	0	0	0	0	0	0	0	0	0	0	0	0	0	0	0	0	0	0	0	0	0	0	0	0	0	0	0	0	0	0	0	0	0	0	0	0	0	0	0	0	0	0
	PGSC0003DMC400048787	6.50654	4.04943	7.65902	8.9925	7.61588	1.30337	3.79303	7.08561	9.66414	12.7468	16.9822	6.08277	4.22821	5.47378	6.25817	8.51151	6.51406	9.25527	10.6654	6.52197	3.01679	0	1.84135	8.9117	7.56058	6.51638	13.2153	0	3.20872	5.27443	3.81888	1.54057	1.38968	1.35905	1.17854	0	0	1.77077	2.16172	2.90592	1.7134	1.50699	1.28146	1.30327	0	0	0	2.15593
	PGSC0003DMC400051099	25.5644	30.3043	31.9252	29.1668	34.054	37.0767	33.3765	40.0681	56.7296	58.3476	48.6855	58.429	27.3406	18.1891	20.1531	22.0751	28.8423	12.9657	41.0736	23.3627	45.7472	58.6368	57.6403	88.139	51.9024	81.545	62.7329	7.62753	55.7085	49.1415	47.7348	8.12863	2.84723	0	8.46181	1.22859	0	0	0	2.1956	0	2.57657	0	10.2733	6.38685	7.45176	8.42498	1.62175
	PGSC0003DMC400052690	0	1.63102	2.23507	1.5524	2.37873	1.60259	1.76911	5.46142	1.94083	0	3.95011	2.53323	0	0	0	0	0	0	3.79863	0	1.59778	0	0	1.10213	2.11817	0	2.38005	0	1.19674	0	0	0	0	0	0	0	0	0	1.13103	0	0	0	0	0	0	0	0	0
	PGSC0003DMC400053062	0	0	0	0	0	0	0	0	0	0	0	2.23478	0	0	0	0	0	0	0	0	0	0	0	0	0	0	0	0	0	0	0	0	0	0	0	0	0	0	0	0	0	0	0	0	0	0	0	0
	PGSC0003DMC400053470	0	0	0	0	0	0	0	0	0	0	0	0	0	0	0	0	0	0	0	0	0	0	0	0	0	0	0	0	0	0	0	2.60012	2.49272	2.51456	2.50261	1.46365	1.19065	1.5989	2.25942	1.16677	1.46865	1.21023	1.28069	3.34116	2.8441	3.1172	1.87258	3.57925
	PGSC0003DMC400053797	0	0	0	0	0	0	0	0	0	0	0	0	0	0	0	0	0	0	0	0	0	0	0	0	0	0	0	0	0	0	0	0	0	0	0	0	0	0	0	0	0	0	0	1.16285	0	0	0	0
	PGSC0003DMC400054329	0	1.92841	0	0	0	0	0	0	0	1.8153	0	1.99929	0	0	0	0	0	0	1.12773	0	0	0	0	0	0	0	0	0	0	0	0	0	0	0	0	0	0	0	0	0	0	0	0	0	0	0	0	0
	PGSC0003DMT400031082	5.48343	5.10002	4.83694	4.84372	1.25675	1.77933	1.7606	2.44579	7.56351	5.8288	5.54511	8.09785	0	0	0	0	8.514	3.70635	6.59475	2.32579	1.3801	0	0	11.9369	14.3462	5.61697	8.33665	0	0	0	0	12.6953	11.9334	19.0569	16.9855	1.84447	2.18048	2.25756	2.18626	7.75171	7.83774	3.65991	3.5254	13.335	12.0718	14.3886	10.1603	2.87248
All other genes	PGSC0003DMT400000002	5.24114	6.19574	5.80879	4.44017	3.42841	2.88262	1.93252	7.14383	11.1197	14.3532	15.7962	10.8679	3.04504	2.2252	2.70666	3.31702	5.39444	3.96771	6.21448	4.02024	2.30132	2.08313	2.04575	16.7026	11.9196	11.7676	10.8849	0	4.34616	4.84014	2.77985	6.19782	8.39551	8.10234	8.76303	6.28477	4.85146	4.95908	5.61501	7.4251	8.06822	5.60455	6.00736	12.0668	11.4666	11.5209	10.5714	6.00144
	PGSC0003DMT400000004	3.25105	4.32395	3.44102	4.60292	8.21321	6.90803	6.07785	9.68461	6.80404	8.95064	9.91375	6.4265	6.13821	6.89807	7.28737	7.77029	4.86602	4.15933	5.41326	4.61363	7.23196	6.57868	7.00425	5.48251	5.16809	6.92974	4.65924	0	5.87724	5.8416	6.77165	2.14472	2.86137	2.63962	2.16449	3.20038	2.16266	3.38301	3.17426	2.4544	2.26217	4.22404	3.12622	2.01954	2.01149	2.27555	2.47437	2.75558
	PGSC0003DMT400000009	1.77698	1.56413	0	1.407	2.78544	1.52643	1.59899	8.66916	2.7316	3.10221	3.4852	3.09718	1.22825	1.65705	1.3844	1.41143	2.32315	2.70143	3.42796	2.96815	2.18971	1.88848	2.33589	1.55055	3.04321	1.2342	4.46709	0	4.31533	2.82698	3.00035	4.3346	7.65134	2.87266	3.87055	4.79354	4.97746	3.76725	4.85494	4.39679	3.4625	4.8269	5.11176	5.53221	5.18248	3.53577	4.27993	4.05252
	PGSC0003DMT400000010	41.0785	39.1242	38.2368	38.6614	38.5792	35.6435	36.8674	27.5817	40.3931	36.3285	34.6769	37.4483	34.1406	32.4656	27.8132	32.1424	44.9156	32.5757	39.1389	46.2574	39.3558	34.6755	39.0529	38.3528	41.856	29.3717	32.9621	6.31095	36.1995	33.9307	34.1729	24.534	26.2299	28.2929	23.9464	23.2527	24.0683	20.4315	23.8	23.587	24.4853	25.383	25.0832	28.3173	27.838	26.4611	24.2193	28.1859
	PGSC0003DMT400000012	7.99707	7.60004	7.9717	8.60908	9.22451	11.0806	9.78332	8.57098	9.3185	10.7241	11.1817	9.72809	7.73154	8.30541	8.19681	8.11944	9.34625	8.95848	10.2339	7.2435	8.10847	6.16452	8.64718	9.68818	10.8455	9.7369	10.6765	1.27727	7.03482	7.91585	7.55514	7.99012	8.98528	9.30724	7.01075	9.35847	8.62793	10.579	10.0153	10.082	9.29274	11.7615	9.3639	7.96554	7.79831	6.8259	9.22015	9.94214
	PGSC0003DMT400000016	3.541	5.91882	5.61349	6.71471	8.35375	6.65059	6.54105	10.1344	6.76963	7.4787	6.69417	7.14914	3.60123	3.80038	4.76884	3.5856	5.22017	6.28019	6.26792	5.42367	5.04422	7.02344	5.75969	7.96138	6.99355	4.20677	8.17179	1.07685	5.78076	6.66007	6.14169	6.74438	6.80646	7.83541	7.25288	13.3836	10.3172	12.3965	11.7621	9.32242	9.56549	9.37174	10.8412	8.89391	7.42901	7.65519	7.06389	14.3927
	PGSC0003DMT400000019	0	0	1.13535	0	0	0	0	1.10287	0	0	1.16996	0	0	0	0	0	0	0	1.34366	0	0	0	0	0	0	0	1.45217	0	0	0	0	0	0	0	0	1.24494	1.14822	1.18579	1.50901	0	0	1.04849	0	0	0	0	0	1.96249
	PGSC0003DMT400000024	15.1494	9.25241	14.3199	18.1748	48.0872	16.7787	17.9072	114.219	25.7384	23.6697	35.429	27.0001	7.43837	7.35225	7.89959	6.13766	19.1283	17.6893	22.1318	21.0721	16.8829	12.9232	17.2155	29.8552	53.4117	10.7194	68.2872	2.99195	17.4731	17.2228	17.5164	120.956	112.05	85.4015	88.2683	208.008	193.974	162.449	243.558	107.823	113.176	153.083	128.297	113.914	100.202	104.827	103.362	224.517
	PGSC0003DMT400000025	14.6002	13.8222	13.9071	13.2698	17.7497	8.78892	9.34558	44.3357	25.3731	26.3405	38.9185	24.4613	8.37669	7.36648	8.04637	9.86769	13.9049	14.39	23.5532	11.6458	9.01715	8.53315	8.01817	23.3932	24.3725	22.1262	27.6197	1.42776	9.23276	8.76051	8.2906	19.4576	20.9037	18.8473	20.7061	49.8406	45.8459	40.5934	50.6456	24.9542	27.9203	35.6586	33.9224	22.4788	22.7502	23.4253	23.594	53.9783
	PGSC0003DMT400000028	36.547	40.8963	41.306	32.6553	21.047	18.1846	17.735	26.7959	61.6834	76.5786	86.6833	61.6674	25.8384	23.2385	26.3218	25.3196	42.0284	41.9531	61.6757	39.9802	25.427	23.9539	26.2093	57.8102	57.7848	67.697	75.8791	5.50608	27.5311	32.7095	37.1959	6.13374	10.9961	11.3588	7.94864	8.3175	6.0785	5.8985	10.3922	8.55496	5.89511	5.33698	7.65113	5.5552	5.67926	6.87793	5.49019	14.5492
	PGSC0003DMT400000030	9.01793	6.23618	21.1849	11.8901	14.287	7.0199	11.6294	16.7254	18.0879	32.1681	37.9241	26.7862	17.3561	22.9214	30.0342	14.797	21.9936	27.1697	40.5551	31.7039	19.2637	25.1011	18.337	51.8566	56.4301	88.4714	52.0439	3.20632	28.1381	25.8603	37.0419	9.59898	12.3727	12.393	15.1315	16.8097	14.1768	14.7341	14.3498	12.6445	12.539	12.442	10.6866	15.1134	17.4426	15.3062	15.741	20.0274
	PGSC0003DMT400000034	25.1143	26.3754	24.1868	29.1762	27.0872	25.4505	29.8334	21.5886	27.5169	21.908	20.9217	23.1953	14.8127	16.1333	13.4317	14.6724	29.0588	16.1627	24.041	27.4637	23.888	21.7922	22.2066	23.401	25.3072	16.3543	15.8878	3.37901	23.5623	20.8739	21.5874	6.69521	6.65297	8.3834	6.07583	5.99594	6.0518	6.63705	5.91178	7.05761	7.07267	7.10729	6.01667	5.26333	5.99139	5.20666	6.02353	7.69856
	PGSC0003DMT400000036	5.51288	2.18967	3.20579	6.30385	1.62294	1.25839	5.19664	1.90488	2.25336	1.66259	1.07314	1.58275	0	0	0	0	9.68853	5.92657	14.3011	6.06944	5.52436	3.43508	4.68356	9.23029	6.24175	9.32876	6.45686	0	1.82994	3.34824	3.30876	0	0	0	0	0	0	0	0	0	0	0	0	0	0	0	0	0
	PGSC0003DMT400000041	28.3588	28.5607	30.7706	35.1093	25.299	24.2471	23.3158	20.1194	31.1553	26.6458	28.4047	28.6895	19.1761	17.8495	17.1301	17.3965	33.395	30.4815	32.3497	29.6036	22.3416	20.6489	18.7587	25.3812	24.9734	15.9036	21.0158	3.81457	20.3449	20.7088	18.7669	13.0472	13.2907	13.7613	11.7528	16.2029	14.8309	15.048	16.0841	14.0559	15.3795	16.3307	15.5163	11.4861	11.0818	11.74	10.1645	14.0481
	PGSC0003DMT400000042	0	0	0	0	0	0	0	0	0	0	0	0	0	0	0	0	0	0	0	0	0	0	0	0	0	0	0	0	0	0	0	0	0	0	0	0	0	0	0	0	0	0	0	0	0	0	0	0
	PGSC0003DMT400000043	0	1.20827	0	0	1.21149	0	0	0	1.96744	0	0	0	0	0	0	0	2.52766	1.14308	4.04533	3.04427	0	1.13864	2.41788	1.38076	1.67852	2.01521	0	0	1.277	0	1.58644	1.71308	1.83177	1.29972	1.70246	2.42653	0	1.60733	1.80233	1.63031	2.01147	1.91723	2.51532	1.61646	1.42694	1.85421	1.56317	1.83487
	PGSC0003DMT400000049	0	0	0	0	0	0	0	0	0	0	0	0	0	0	0	0	1.03408	1.50921	1.04454	1.25943	0	0	0	0	0	0	0	0	0	0	0	0	0	0	0	0	0	0	0	0	0	0	0	0	0	0	0	0
	PGSC0003DMT400000051	0	0	1.18462	0	0	0	0	0	0	1.21575	0	0	0	0	0	0	3.22222	2.95665	3.0297	3.61631	0	0	0	0	0	0	0	0	0	0	0	0	0	0	0	0	0	0	0	0	0	0	0	0	0	0	0	0
	PGSC0003DMT400000054	7.09344	8.86739	7.04131	9.80129	8.5346	7.93106	6.86081	9.07768	9.70471	9.15613	7.98825	9.20096	5.5734	4.50827	4.86261	5.53019	9.61772	11.7727	11.2433	12.4282	6.98719	7.35619	6.48062	6.81495	10.2105	5.86845	13.0408	1.10607	6.51346	5.78883	5.05257	7.8101	8.85528	8.10552	8.30262	9.79794	9.96174	11.5973	11.6998	10.7457	9.34842	9.67229	11.7786	6.2275	5.88097	4.99205	6.34616	7.88169
	PGSC0003DMT400000060	3.83769	3.30117	4.31059	4.78732	5.13323	4.87799	5.09906	6.50015	4.18778	3.71865	4.83033	3.03798	1.80863	3.69671	2.73158	2.40702	5.44895	6.44972	5.64709	5.71378	6.5388	3.43947	5.992	5.36661	5.5339	1.5761	8.50531	0	3.72791	4.94727	4.75208	4.83159	5.22537	4.92866	4.96366	7.9185	9.25427	7.32471	9.15579	8.57289	7.14132	8.09677	7.74298	4.29132	4.57042	5.44997	4.807	9.18433
	PGSC0003DMT400000061	5.7521	6.63944	7.34156	6.84771	7.70564	6.78376	7.46197	10.613	10.2112	9.46209	9.72546	10.1038	7.0105	6.40225	6.23373	7.08494	6.54577	7.34438	7.93044	6.97758	7.74697	6.24289	7.23147	8.75525	8.5111	7.49178	8.95368	0	7.02277	5.41018	5.60158	4.93536	6.07489	5.55065	5.83789	10.1592	8.94177	9.02003	9.65097	7.98979	8.63713	10.1169	9.08863	5.1089	5.55585	5.2886	5.37703	10.4112
	PGSC0003DMT400000063	6.20865	8.01742	7.38897	8.03622	10.1902	10.1655	10.045	10.9355	6.973	7.12471	7.97042	10.0399	7.86385	6.35255	8.17748	6.57037	8.84228	6.74523	9.08881	7.2657	10.143	9.13251	9.44612	8.32803	9.00492	7.5552	6.17326	0	9.03678	7.95045	9.81557	8.18796	7.89827	9.40439	8.67887	9.96098	9.44475	8.84206	9.23445	9.38618	10.0543	8.74617	9.43022	8.249	7.85977	8.33229	6.89388	7.55144
	PGSC0003DMT400000064	9.25045	10.7993	11.429	13.7135	14.3592	14.8398	17.2403	7.24467	12.9941	8.71617	11.3308	11.4953	14.7005	13.6141	14.7184	12.9432	12.0747	12.7603	13.5668	13.4398	13.8186	12.0531	12.7887	8.97654	9.81978	7.99126	12.4417	2.72152	16.1866	16.1101	18.0476	2.49121	3.35155	4.71963	2.92092	3.49706	2.94825	3.3815	3.1869	3.26701	2.99537	3.82006	3.12211	2.5413	2.05433	1.93469	2.05136	3.39022
	PGSC0003DMT400000066	89.1739	81.9386	87.3731	97.2263	83.65	96.1477	91.9997	65.7149	82.7252	73.318	72.0746	83.8897	56.2941	54.0646	53.1474	51.7294	97.6529	78.1473	86.553	117.833	102.333	99.6638	95.9488	88.2201	87.6083	58.5374	72.1	12.7634	95.0356	95.1124	90.9895	85.8797	84.5207	99.3904	71.0656	63.2591	62.5847	69.9239	67.2313	70.5097	63.2786	72.6026	66.4327	77.1742	80.8042	67.8964	72.6758	67.2155
	PGSC0003DMT400000067	19.0499	23.209	19.3439	30.6521	6.58124	8.75445	13.6326	4.511	12.5654	5.78546	4.2709	14.7199	0	0	1.12011	0	29.1271	20.7429	22.6947	16.8408	7.85614	7.38484	5.33468	10.5868	10.6484	7.9107	9.22167	0	2.49978	2.99843	2.43162	9.79622	4.6995	11.5106	5.86696	4.9826	6.22053	5.51227	6.96428	6.58088	5.278	6.05104	5.58017	2.96054	2.50801	4.23073	3.31091	3.78137
	PGSC0003DMT400000078	10.2568	12.9051	10.07	12.4602	11.1681	13.0069	13.8109	8.51937	16.8315	12.9061	25.0999	13.8064	10.5631	10.1912	8.58824	11.3085	18.1692	19.4695	19.0573	20.0637	23.4784	19.9414	21.7125	12.2091	20.0166	16.0092	18.2119	5.36193	29.1068	30.7558	26.0567	33.9184	36.8737	37.3853	31.8456	24.0781	29.6391	33.0747	26.1424	35.7005	39.9154	35.6971	33.1661	15.3709	15.6871	16.4745	18.5263	22.4366
	PGSC0003DMT400000080	9.47787	12.1128	11.3859	13.8685	0	1.43598	1.59806	0	11.0381	7.09105	4.25288	10.344	0	0	0	0	11.7284	6.7267	8.81712	12.0633	0	0	0	13.9707	10.7094	7.94663	7.10377	0	1.0942	1.20573	1.01503	4.34583	1.49931	1.84369	3.54613	2.16529	3.08428	2.34456	2.76475	1.98916	1.64635	2.26467	2.49341	1.81491	1.12165	3.18356	2.45792	1.81044
	PGSC0003DMT400000083	0	0	0	0	0	0	0	0	0	0	0	0	0	0	0	0	0	0	0	0	0	0	0	0	0	0	0	0	0	0	0	0	0	0	0	0	0	0	0	0	0	0	0	0	0	0	0	0
	PGSC0003DMT400000086	10.6411	1.05013	1.92377	6.02041	6.11808	1.03781	0	21.147	7.56018	6.32774	10.2574	4.35674	3.08273	7.07148	3.54537	6.17008	8.87806	5.94878	9.84041	5.52204	3.10858	1.91178	1.08285	14.2426	10.0526	10.6258	9.21173	0	3.09265	2.95354	1.21364	0	0	0	0	2.401	0	0	0	0	0	1.17803	0	0	0	0	0	1.45167
	PGSC0003DMT400000089	2.80689	2.37827	2.15621	1.20824	17.5758	10.6377	6.93222	40.905	7.10701	14.5488	23.6882	7.52103	3.88234	4.47479	4.79071	4.66769	2.05977	4.49369	4.76737	2.07164	6.53431	5.35337	8.09953	16.2698	17.2542	9.83608	24.7455	0	5.74758	4.80531	5.17654	25.6464	28.8648	23.8675	24.0025	43.6377	45.6913	40.0758	47.9487	32.1581	28.836	36.5111	41.0491	22.4501	21.8403	22.8903	22.6216	41.8637
	PGSC0003DMT400000094	0	1.08796	0	0	0	0	0	0	1.93791	1.02988	0	1.70251	0	0	0	0	1.77178	2.13577	2.17476	0	0	0	0	1.84854	1.25491	0	2.44043	0	0	0	0	0	0	0	0	0	0	0	0	0	0	0	0	0	0	0	0	0
	PGSC0003DMT400000098	0	0	0	0	0	0	0	0	0	0	0	0	0	0	0	0	0	0	0	0	0	0	0	0	0	0	0	0	0	0	0	0	0	0	0	0	0	0	0	0	0	0	0	0	0	0	0	0
	PGSC0003DMT400000107	0	0	0	0	0	0	0	0	0	0	0	0	0	0	0	0	0	0	0	0	0	0	0	0	0	0	0	0	0	0	0	0	0	0	0	0	0	0	0	0	0	0	0	0	0	0	0	0
	PGSC0003DMT400000108	4.37489	2.8242	3.77765	5.98007	10.9781	7.46849	7.2183	29.093	6.01369	10.7742	9.95768	7.84355	2.77427	1.78222	2.12584	1.61347	6.66449	5.65654	4.74966	5.46169	8.06888	5.28693	8.91405	15.9668	15.1206	13.161	19.0406	1.20947	9.33963	7.24234	7.40631	58.4849	67.043	67.1071	65.164	71.2785	68.9137	59.3704	59.6165	72.9129	87.7418	75.7243	71.6153	65.8473	68.3187	65.6908	64.1988	74.1678
	PGSC0003DMT400000110	0	0	0	0	0	0	0	0	0	0	0	0	0	0	0	0	0	0	0	0	0	0	0	0	0	0	0	0	0	0	0	0	0	0	0	0	0	0	0	0	0	0	0	0	0	0	0	0
	PGSC0003DMT400000116	21.0315	20.7276	21.1803	21.9178	27.5011	26.5589	25.1949	25.9838	21.9616	21.4077	19.4263	22.5079	12.4442	14.8519	13.6267	13.7462	26.3297	26.108	24.7394	23.1695	24.9984	24.6556	24.2047	25.1939	26.6186	16.2771	29.8523	3.76444	22.1427	21.1759	20.8171	17.9456	18.3146	19.5416	17.4066	20.841	22.7847	21.6169	21.8247	19.0275	20.977	20.9441	20.5513	18.0099	17.129	18.8662	16.3511	24.5364
	PGSC0003DMT400000118	0	0	0	0	0	0	0	0	0	0	0	0	0	0	0	0	0	0	0	0	0	0	0	0	0	0	0	0	0	0	0	0	0	0	0	1.31199	0	0	0	0	0	0	1.2343	1.13272	0	0	0	1.10669
	PGSC0003DMT400000120	0	0	0	0	0	0	0	0	0	0	0	0	0	0	0	0	0	0	0	0	0	0	0	0	0	0	0	0	0	0	0	0	0	0	0	0	0	0	0	0	0	0	0	0	0	0	0	0
	PGSC0003DMT400000123	0	0	0	0	0	0	0	0	0	0	0	0	0	0	0	0	0	0	0	0	0	0	0	0	0	0	0	0	0	0	0	0	0	0	0	0	0	0	0	0	0	0	0	0	0	0	0	0
	PGSC0003DMT400000126	0	1.16102	1.31858	1.38495	0	0	1.723	0	1.79421	0	2.88774	0	1.49783	0	0	0	0	1.22295	1.1101	0	1.17338	2.21356	1.11746	0	0	1.22346	0	0	1.00656	1.09347	1.1	0	0	0	0	0	0	0	0	0	0	0	0	0	0	0	0	0
	PGSC0003DMT400000129	23.2474	20.3924	24.9952	22.4873	18.6733	16.2042	17.472	18.2716	27.2063	23.4885	29.2094	25.9402	14.551	14.0661	15.2646	16.721	26.886	22.8875	31.3945	21.1819	21.2188	19.2491	19.2084	30.3047	28.2342	29.9617	24.0036	4.11832	20.7836	17.9564	21.1259	30.1248	24.8423	38.195	33.3749	6.89563	7.06272	9.65593	7.36461	9.35233	8.76789	9.85036	9.13455	28.1558	34.09	29.0292	30.1586	10.2395
	PGSC0003DMT400000130	6.02277	5.71206	6.34354	5.11977	8.82026	6.02421	7.1974	15.5585	6.12183	8.76385	8.9995	6.59059	5.42784	4.92102	5.49379	5.67002	5.51801	5.01682	7.05891	5.51277	6.6961	5.94407	5.47097	6.4448	6.49265	4.19386	7.03665	1.02015	4.99342	5.75934	3.63209	38.5876	42.3907	41.731	32.1394	25.4895	21.786	21.1869	25.1844	30.1444	22.4581	31.9305	25.9986	29.8886	29.7636	27.4689	28.9691	28.2598
	PGSC0003DMT400000135	0	0	1.01748	0	0	0	0	0	0	0	0	0	0	0	0	0	0	0	0	0	1.02459	0	0	0	0	0	0	0	0	1.11432	0	1.05951	1.06358	1.23382	1.20438	1.00555	1.05921	1.02238	1.00389	1.02804	1.08064	1.01022	1.17154	0	1.03195	0	0	1.14399
	PGSC0003DMT400000136	3.4629	2.95301	3.40482	2.55959	1.13596	1.402	1.34252	0	4.4209	5.08817	5.85381	3.98571	1.18994	1.97086	1.45315	2.76572	3.58926	3.77967	5.03665	4.83389	1.29912	2.07626	1.06589	4.88134	4.79135	3.28174	3.17603	0	1.61186	1.28543	1.13296	0	0	0	0	0	0	0	0	0	0	0	0	0	0	0	0	0
	PGSC0003DMT400000143	20.0439	24.711	19.0647	18.4454	14.9629	15.5662	15.3882	10.1394	23.1185	23.3067	24.3175	20.1724	18.3455	19.379	20.486	20.9837	18.7052	17.6367	17.9157	18.089	13.1604	16.671	15.546	17.8587	16.4202	18.2345	13.9901	3.42669	17.5592	17.8084	20.8516	6.66552	7.63645	9.23587	7.67836	7.37404	8.13738	6.7464	7.14459	6.74386	7.04522	8.29862	7.9949	7.73809	7.24345	7.27461	7.37555	8.70277
	PGSC0003DMT400000146	3.49095	3.61464	3.57351	3.71846	8.70888	6.67963	6.41019	13.4354	4.69686	8.5139	7.67318	5.11917	3.25094	3.22706	3.43635	4.00791	4.69963	4.71644	5.42802	4.99342	6.83386	4.74389	5.62	11.8848	10.5579	7.66442	13.3684	0	5.10456	6.74841	4.42101	36.7923	37.0799	34.0551	32.5283	29.5915	22.657	25.2825	26.3004	22.7104	21.9674	27.83	23.6956	40.8681	34.423	39.0985	38.2013	30.7186
	PGSC0003DMT400000151	280.968	256.468	263.424	223.482	104.162	121.69	133.723	52.9691	231.91	228.938	239.121	214.922	190.514	209.917	209.555	213.254	165.803	155.764	189.139	146.187	95.0956	119.123	101.929	107.539	86.081	111.367	84.243	17.5423	106.115	128.629	121.726	6.60275	5.7976	16.0665	3.73074	4.13503	5.76129	8.95207	6.70353	10.7649	3.63099	7.40499	4.69646	1.82285	4.73822	2.12823	3.66908	19.3985
	PGSC0003DMT400000152	24.6114	16.0283	19.7589	35.9477	16.0458	10.1197	10.097	60.6947	26.534	13.5119	16.903	28.3681	1.98849	1.93795	1.14232	1.56708	34.4163	17.2819	20.6447	25.491	7.679	6.86237	4.63163	47.1963	47.8796	32.6817	38.6682	1.07313	10.6507	8.35096	8.53753	4.91612	1.95184	2.35779	3.35044	3.628	1.80113	3.59528	4.01007	2.71416	1.97052	11.9564	2.39074	1.06691	0	1.79315	0	3.36112
	PGSC0003DMT400000154	15.6671	14.8541	15.3336	14.9239	40.2797	38.7972	39.3599	23.5111	14.7146	14.7403	18.6178	15.3867	25.0512	25.0445	25.389	22.331	17.6557	19.5576	14.0908	18.3985	62.3787	59.7965	58.4856	13.7105	16.9915	13.0853	13.4967	8.94289	48.5977	51.1467	62.8042	11.5374	14.519	15.2666	12.7549	11.9814	14.5095	16.8493	15.8658	19.7515	21.0968	13.789	14.6204	7.75042	8.72775	7.27372	7.30509	11.9222
	PGSC0003DMT400000156	100.046	89.4802	99.9883	110.931	53.2999	56.3464	63.4621	62.171	143.798	111.864	135.221	136.172	53.406	54.5062	49.8803	58.965	216.645	159.689	238.775	195.365	188.175	160.681	163.94	301.145	247.079	222.794	201.157	35.1475	182.096	200.279	199.804	30.5575	30.5005	30.0907	40.91	38.2066	67.9	74.9153	35.4098	68.5191	98.2352	24.5208	71.8049	14.5505	17.7943	16.8616	22.7661	21.9238
	PGSC0003DMT400000158	1.83858	0	1.50191	1.86225	2.91686	3.1548	1.9644	6.36255	3.1572	1.13176	1.69136	3.55839	0	1.6736	1.03902	0	1.68884	1.96856	2.07778	2.01964	3.23502	1.55039	2.1583	1.13321	2.34468	0	5.18837	0	2.03806	2.35089	2.18245	2.46774	2.82376	3.34404	2.72762	1.96779	3.62697	3.54209	3.47683	2.8727	3.21722	3.307	2.39441	3.35484	2.58052	3.44167	3.21199	3.20717
	PGSC0003DMT400000163	0	1.04209	2.81596	0	1.7259	1.08043	1.53216	2.15251	3.28811	3.58327	5.03092	3.64827	1.13601	0	1.45153	3.84078	2.6443	1.85828	4.96059	2.11109	1.53438	0	1.16271	2.58899	1.21545	1.32338	2.24075	0	1.44586	1.28544	2.56082	0	0	0	0	0	1.33615	0	1.23312	0	0	0	0	0	0	0	0	1.46367
	PGSC0003DMT400000167	11.2761	13.7499	16.8794	26.7236	26.1005	45.7189	42.3006	33.0194	17.8536	15.7571	13.2223	20.5575	8.61556	6.88208	8.62219	7.32864	31.1204	18.5265	23.0698	24.9393	28.788	33.5794	33.0908	18.9822	32.5786	1.72692	42.9974	3.31919	28.1728	20.5664	19.833	53.5624	55.0087	68.3543	50.7613	53.2481	70.1814	43.4635	49.8916	34.4819	43.532	47.3827	42.4417	59.4033	64.6234	60.992	63.0792	60.8454
	PGSC0003DMT400000170	34.9081	46.0177	43.4683	40.6109	37.5068	32.4977	27.9321	41.8009	42.4811	50.427	49.5912	43.9018	40.7317	40.5286	40.8569	48.4069	35.0523	39.2111	45.354	26.4277	27.2928	30.1428	25.2028	39.2478	33.4698	51.8736	28.6275	4.77627	25.219	29.4466	32.28	28.9528	33.7334	37.4074	31.9855	36.8858	37.7953	34.7743	35.6869	30.561	31.2037	30.8036	36.0819	40.0037	37.0256	38.1304	36.397	47.3312
	PGSC0003DMT400000171	0	0	0	0	0	0	0	0	0	0	0	0	0	0	0	0	0	0	0	0	0	0	0	0	0	0	0	0	0	0	0	0	0	0	0	0	0	0	0	0	0	0	0	0	0	0	0	0
	PGSC0003DMT400000176	9.33584	9.03608	8.69885	12.5642	15.0749	14.1693	12.8624	19.3436	12.5116	12.9948	15.1545	13.6398	15.9628	18.9238	19.8608	20.2285	4.59272	4.07198	4.27385	5.55801	16.7819	8.78751	13.7252	6.50416	6.12289	8.54144	5.21704	2.47399	14.7328	8.40745	13.2915	20.7233	22.6355	27.0563	21.4762	18.9443	13.5893	17.5854	14.8781	15.5224	12.8925	19.6521	17.1687	22.8597	24.8097	23.3097	25.2268	15.0785
	PGSC0003DMT400000186	61.5511	59.3135	54.6349	58.5931	47.614	36.3783	36.6488	94.5821	73.2317	74.9832	85.3652	70.4696	25.5865	21.7724	23.6159	24.9937	62.8924	42.9658	66.8821	55.5229	47.6377	48.5696	53.4807	82.6806	79.6443	52.2131	73.94	7.13245	52.3923	40.7187	42.0418	134.886	155.064	121.922	131.467	172.48	175.619	148.554	178.541	141.663	145.684	137.833	163.875	118.669	104.638	107.057	106.892	117.012
	PGSC0003DMT400000189	38.0986	29.211	36.5443	37.9093	66.9164	58.7054	54.6533	110.072	49.4796	64.2884	69.2247	53.0486	30.4063	31.4488	28.1667	29.2779	40.2844	36.0708	44.4209	43.9523	49.2366	46.059	56.2807	71.7696	58.8943	65.2303	68.0277	6.55129	46.7075	39.7808	40.9089	128.64	118.423	128.19	130.213	98.0329	100.418	103.63	93.1902	111.603	129.624	118.073	110.333	159.76	162.882	162.5	152.769	102.294
	PGSC0003DMT400000192	9.41932	8.66956	11.2491	12.4157	23.7742	20.8868	19.5516	23.3615	14.6988	15.1778	16.9858	13.2953	11.6178	10.5978	11.4401	13.2548	14.6705	11.9866	12.7102	13.3863	19.807	14.793	16.3559	26.0594	21.0791	19.4064	19.4271	2.4509	15.486	13.6526	13.5756	15.9681	13.0652	17.4315	19.0117	4.06883	4.0262	4.76771	4.14961	8.47375	11.988	9.35421	5.57189	24.6327	23.6398	19.5551	18.7273	5.82342
	PGSC0003DMT400000194	0	1.15463	0	0	0	1.41324	0	1.79003	0	1.51731	1.48747	0	0	0	0	0	0	0	0	0	0	0	0	1.45132	1.77743	0	1.58966	0	0	0	0	2.40851	3.48489	4.06763	2.40747	0	0	0	0	1.05734	1.2755	1.26205	0	4.00161	3.53235	2.52692	2.94403	0
	PGSC0003DMT400000196	0	0	0	0	0	0	0	0	0	0	0	0	0	0	0	0	0	0	0	0	0	0	0	0	0	0	0	0	0	0	0	0	0	0	0	0	0	0	0	0	0	0	0	0	0	0	0	0
	PGSC0003DMT400000197	0	0	0	0	0	0	0	0	0	0	0	0	0	0	0	0	0	0	0	0	0	0	0	0	0	0	0	0	0	0	0	0	0	0	0	0	0	0	0	0	0	0	0	0	0	0	0	0
	PGSC0003DMT400000200	0	0	0	0	0	0	0	0	0	0	0	0	0	0	0	0	0	0	0	0	0	0	0	0	0	0	0	0	0	0	0	0	0	0	0	0	0	0	0	0	0	0	0	0	0	0	0	0
	PGSC0003DMT400000205	0	0	0	0	1.10296	0	0	3.79855	0	0	0	0	0	0	0	0	0	0	0	0	0	0	0	0	0	0	0	0	0	0	0	0	0	0	0	0	0	0	0	0	0	0	0	0	0	0	0	0
	PGSC0003DMT400000210	1.03553	1.39645	0	0	0	0	1.1663	1.08146	0	2.93608	2.24235	1.6572	0	0	0	1.03746	2.11274	1.83793	1.5621	0	0	0	0	2.20238	1.62484	2.25785	1.97278	0	0	0	0	0	1.28588	1.374	1.08811	1.17764	1.65148	0	2.03368	1.22022	0	0	1.20395	1.59828	0	1.86893	1.05858	1.17558
	PGSC0003DMT400000212	37.704	27.191	32.904	32.2855	124.76	122.138	121.106	99.6924	37.9564	43.9285	42.0368	33.2002	120.065	107.627	95.7986	112.243	25.4647	44.8166	31.2891	30.3048	112.466	96.9321	108.494	40.9737	31.2997	37.164	35.9128	15.801	74.4023	82.1096	88.7392	9.95051	11.182	12.6602	12.412	14.8513	13.0511	14.8042	15.2753	18.3382	24.6174	17.9554	14.1731	11.8267	11.9441	13.279	10.6817	20.574
	PGSC0003DMT400000215	2.69417	2.94639	3.18995	2.5458	1.2745	0	1.76092	2.17057	3.62961	3.54857	4.80196	5.07477	1.67245	0	0	1.00005	2.96885	3.05307	3.64011	5.31426	1.12394	1.48528	1.3182	3.2599	4.98928	2.1366	4.42137	0	2.58821	0	0	20.7037	15.4853	17.9072	31.7531	0	0	0	0	3.16674	2.07534	1.57142	1.05132	33.5896	42.2359	44.9851	41.1482	1.44415
	PGSC0003DMT400000218	30.056	28.708	28.9849	26.56	37.1079	33.2245	30.2896	34.7299	41.2084	40.7431	38.9676	37.454	31.9727	28.5561	32.6189	30.5411	33.3626	29.4301	36.301	40.0886	40.2946	34.6027	39.2786	31.7277	43.8681	25.4894	39.0965	6.02589	34.7829	37.4693	34.4617	34.6802	38.5867	41.3668	42.2941	46.8308	46.4482	50.8811	52.4072	42.5154	46.3723	40.1584	45.9017	40.4732	39.5216	39.9082	35.7568	51.0325
	PGSC0003DMT400000220	10.058	9.10387	8.40005	11.097	0	0	2.66604	1.49701	12.7699	5.31667	11.4271	11.9066	0	0	0	0	6.00495	6.62906	10.1287	13.7392	0	0	1.84736	3.51346	14.0707	9.00079	9.50896	0	1.65921	0	0	598.603	643.54	587.05	460.572	109.649	115.213	189.852	79.7246	160.548	149.249	270.975	206.514	851.452	1264.25	683.372	831.96	122.075
	PGSC0003DMT400000222	214.293	182.762	199.021	259.782	76.7501	76.7345	88.7791	65.1397	162.995	108.955	114.028	170.553	119.676	100.518	84.2595	81.6573	162.419	114.54	141.384	276.642	62.0003	74.6029	109.122	110.975	128.149	102.277	67.6867	13.0493	104.929	88.0254	74.0212	1026.36	1127.49	1184.65	973.664	435.16	374.264	462.838	323.999	585.918	587.887	738.665	551.239	1121.79	1411.12	1073.68	1160.46	388.875
	PGSC0003DMT400000225	1.11675	1.90681	1.75353	0	1.17248	1.13626	1.00365	0	1.06939	1.21518	0	0	0	0	1.07224	1.2382	2.26946	2.47551	1.0042	1.41303	1.49233	1.80686	1.78485	0	0	0	0	0	2.43481	1.89538	2.49638	1.64748	2.2397	2.55824	1.40582	1.49337	1.65172	1.81337	1.42686	2.30681	2.15621	1.62863	2.01105	1.73609	1.49597	1.87104	1.48226	1.37995
	PGSC0003DMT400000226	1.73181	1.40661	1.23472	3.4296	2.42467	2.18861	2.19096	3.30807	3.40313	3.7828	4.00397	6.20996	0	0	0	0	1.91238	1.02434	1.82601	2.80679	0	0	1.85554	6.75099	4.64658	6.21555	7.2456	0	2.16648	1.92756	2.97198	2.40755	0	0	2.34678	1.24565	1.26354	0	1.68831	0	0	1.21021	0	1.83758	1.30853	2.37334	2.72663	1.74525
	PGSC0003DMT400000227	5.76884	5.36563	5.80148	5.30371	2.64892	1.95135	2.67811	2.27129	3.94421	3.20398	3.47571	3.14873	1.48422	1.73359	2.04938	2.07386	6.88494	4.05823	5.2024	3.69757	1.04818	2.117	1.43533	3.59398	4.78481	4.78547	5.88563	0	2.63877	1.18119	1.12345	5.0898	4.85327	5.9055	4.39654	4.53151	2.86136	3.67282	4.07657	1.64636	2.65243	5.56673	2.76614	9.97093	12.3142	8.77634	6.8986	2.53535
	PGSC0003DMT400000229	0	1.80222	1.87257	1.40779	1.06923	0	0	0	1.70954	0	1.879	1.50081	0	0	1.03458	0	2.01097	1.2988	1.45094	0	0	0	0	0	0	0	0	0	0	0	0	0	0	0	0	0	0	0	0	0	0	0	0	0	0	0	0	0
	PGSC0003DMT400000230	104.616	102.949	105.614	106.81	101.206	82.3365	91.706	80.2415	112.539	111.787	109.912	108.459	90.6366	88.5427	93.5145	99.0896	92.8292	88.1211	95.0118	94.8862	85.445	80.7661	83.2843	93.8604	95.118	97.8773	92.4895	14.7513	70.2221	86.0043	91.2214	67.5528	70.3214	84.1035	72.3844	84.6555	83.2068	92.2078	87.9359	78.7062	77.8319	78.2355	79.223	75.5424	73.4055	72.9522	75.0612	79.9601
	PGSC0003DMT400000233	0	0	0	0	0	0	0	0	0	0	0	0	0	0	0	0	0	0	0	0	0	0	0	0	0	0	0	0	0	0	0	0	0	0	0	0	0	0	0	0	0	0	0	0	0	0	0	0
	PGSC0003DMT400000234	0	0	0	0	0	0	0	0	0	0	0	0	0	0	0	0	0	0	0	0	0	0	0	0	0	0	0	0	0	0	0	0	0	0	0	0	0	0	0	0	0	0	0	0	0	0	0	0
	PGSC0003DMT400000235	3.27113	2.2558	2.56996	3.18509	5.64205	2.07556	2.89526	10.3532	4.95591	6.59204	11.2212	6.11915	2.43853	2.24948	2.43557	2.68782	2.45259	3.05393	5.74091	2.36338	2.71793	4.15087	2.6206	7.95783	9.07661	8.27424	8.02561	0	3.07716	2.42816	3.57115	15.3708	15.5871	14.522	13.9185	23.2071	24.8118	22.958	24.2512	15.1712	17.5261	21.5876	21.5264	14.9626	12.9381	16.4669	15.4165	21.9754
	PGSC0003DMT400000237	29.4357	20.2847	32.6095	32.7806	23.735	25.1734	23.1678	35.3112	45.6642	41.8348	45.0546	46.0909	13.3602	16.8127	13.4358	20.2803	36.1468	26.8004	35.1017	25.4671	24.3209	18.1617	23.8198	52.7343	58.8495	38.2671	49.4483	3.22164	17.6824	18.979	17.9403	24.1808	25.9027	24.6936	26.5868	28.2461	25.8222	25.2279	28.3571	25.2386	26.048	24.5873	25.6654	27.2742	28.872	28.945	27.3021	33.1195
	PGSC0003DMT400000240	16.6967	15.0289	15.3395	15.6886	11.4938	10.0004	7.74642	13.3179	27.7393	26.7933	35.0974	22.7776	8.26282	9.9328	8.55784	9.80995	15.3294	13.0798	19.4079	9.78142	6.01899	7.68191	4.72704	21.2689	20.7676	26.2185	18.7046	1.81654	4.38333	7.13692	7.22279	3.59349	6.30401	4.1511	3.28698	5.57993	5.77206	6.26389	6.94009	4.96287	4.63033	6.2285	5.94355	3.58312	4.93836	5.79913	4.59851	7.67647
	PGSC0003DMT400000241	11.8961	12.6096	13.9865	15.1253	13.4105	12.5957	12.0324	4.76566	10.5534	8.98883	6.20555	8.86112	9.14108	11.0219	9.11018	10.5266	16.3889	13.499	11.4006	18.1544	12.8574	11.51	10.1331	8.9682	8.43438	5.80471	7.69701	2.00794	10.6882	9.68657	12.4569	0	1.14769	1.73737	1.35203	1.07372	1.30548	2.0281	1.35937	2.04218	1.9343	1.55992	1.25237	0	0	0	0	1.38903
	PGSC0003DMT400000243	18.2279	18.8935	18.3411	21.5248	20.8775	17.9323	17.3479	19.5665	18.9002	17.4658	15.6099	15.8881	10.2331	9.23063	9.34536	9.76726	20.1935	17.3436	19.2197	20.3423	16.5733	15.2717	17.8677	16.8822	20.3601	10.8848	15.2157	1.865	14.9874	15.1137	13.8934	11.1943	11.5172	12.7655	10.1562	10.2778	10.2628	11.2814	11.5709	11.7196	11.8036	11.1969	9.84885	8.76784	9.0061	9.06779	9.12539	9.78832
	PGSC0003DMT400000247	1.77658	1.50938	1.65452	2.02101	233.019	6.91517	12.0829	1125.52	1.49407	1.42816	1.66424	1.74797	1.80913	0	0	0	2.4488	2.47522	2.00693	13.6797	5.65175	5.74572	12.8485	12.7459	9.33255	8.85647	4.71372	1.24291	22.5311	14.8894	17.2168	221.865	169.729	101.348	147.053	130.994	171.125	135.075	129.391	123.225	140.307	156.578	120.203	300.171	228.046	240.935	209.267	131.127
	PGSC0003DMT400000249	10.8691	9.04051	9.83128	10.2346	28.0045	19.8457	21.0438	19.9712	7.25519	9.70643	6.49748	8.70993	16.324	12.9087	14.8202	16.0309	11.5612	11.5386	12.6132	22.0698	33.1665	32.4601	38.5167	10.0614	8.02014	11.5476	4.49269	4.73664	43.4832	34.3518	46.2928	0	1.01232	0	0	1.04379	1.17029	1.45449	0	1.4658	1.74488	1.87877	1.53154	0	0	0	0	1.43701
	PGSC0003DMT400000251	34.7537	33.8508	38.5509	31.0003	61.0106	50.5306	55.7058	77.5992	43.4867	42.959	45.6356	44.091	45.5505	42.2569	48.4374	52.8521	34.5287	32.4887	50.5783	34.5846	53.4122	39.9583	58.0102	41.8602	42.137	48.4066	32.183	6.90619	54.7572	39.0942	44.4046	6.01607	6.39406	8.34503	5.94326	11.2495	11.8749	14.3449	15.9425	12.8446	13.3943	11.0571	11.8041	3.18356	4.26402	4.83345	4.38737	10.2213
	PGSC0003DMT400000252	0	0	0	0	0	0	0	0	0	0	2.20112	0	0	0	0	0	0	0	0	0	0	0	0	0	0	0	0	0	0	0	0	0	0	0	0	0	0	0	0	0	0	0	0	0	0	0	0	0
	PGSC0003DMT400000254	4.94199	2.72723	2.04485	4.15621	5.6224	3.60816	2.2843	19.1005	11.782	9.91448	10.4053	1.3619	4.16638	3.13895	1.72945	2.7435	2.53534	10.4825	5.98312	0	0	2.71751	6.10263	9.28587	8.85429	6.23535	16.2941	0	0	1.76605	2.16657	21.0795	20.3739	25.3927	16.2432	59.868	49.0344	51.7305	59.1979	36.8356	38.577	56.0985	41.8648	39.3876	35.4019	37.7751	30.8304	100.412
	PGSC0003DMT400000256	5.01468	3.72635	3.38548	5.8462	21.8806	17.2223	16.0318	34.3112	7.00006	10.8022	9.76583	5.52993	6.27098	5.9253	4.78008	6.7243	4.14853	7.60124	6.57833	5.84101	15.7085	13.6296	16.7986	7.85405	10.13	4.94463	9.55251	2.51583	14.986	13.7991	15.2642	18.0251	15.6063	15.5918	16.3333	18.4635	18.4965	17.0963	20.267	16.277	13.3061	15.8451	17.0844	16.4493	16.2599	17.8362	17.5854	23.7203
	PGSC0003DMT400000259	3.87499	2.55415	3.78656	3.36861	21.5036	16.1451	16.6881	24.1082	3.00285	5.3804	3.45865	2.77049	7.80961	6.59038	6.89206	5.98549	2.40641	3.51231	4.56922	2.77399	14.4391	15.5453	17.344	4.11521	4.80865	5.01547	4.58868	2.14515	15.0278	11.509	14.367	9.96326	12.9012	12.1611	10.0718	8.22363	8.06813	10.2317	8.34674	12.3228	13.2531	9.96716	9.02929	7.74031	7.33985	8.41434	7.2397	7.11051
	PGSC0003DMT400000261	31.0687	32.7863	37.4138	37.0145	54.9603	53.2485	57.9156	55.1762	43.1049	46.799	49.3565	42.6511	42.4672	39.6458	40.6341	42.5958	32.1425	28.704	32.1301	28.8481	47.9232	40.4392	41.7167	42.1343	47.5069	40.0435	50.4236	6.38009	36.4884	39.9902	42.3963	49.3256	48.4639	50.3377	50.9453	43.1153	39.3117	47.2918	43.805	44.0071	49.7191	50.2612	47.1307	54.3265	48.455	51.6789	45.6598	42.7493
	PGSC0003DMT400000264	564.728	494.394	530.54	488.266	1037.48	878.357	845.188	1594.36	591.429	742.724	713.995	589.902	806.044	714.869	698.949	718.86	433.512	541.787	527.309	461.331	895.194	813.533	882.984	770.921	666.795	809.09	772.239	131.375	790.068	812.18	884.098	1837.1	1961.5	1959.95	2050.15	2123.24	2132.14	1824.54	2010.51	1828.49	1871.97	1958.24	1982.66	2117.63	2306.05	2372.17	2166.17	2682.61
	PGSC0003DMT400000265	0	0	0	0	0	1.01595	0	1.53849	0	0	0	0	0	0	0	0	0	0	0	0	0	0	1.18942	0	0	0	0	0	0	0	0	0	0	0	0	0	0	0	0	0	0	0	0	0	0	0	0	0
	PGSC0003DMT400000266	23.8676	31.4303	25.877	24.3016	25.2105	16.5043	20.1406	29.359	34.373	31.6374	34.5431	32.5068	22.0032	15.0866	20.1048	18.6527	21.4896	18.0064	27.6813	26.3251	22.0798	19.9358	23.558	24.5957	34.1518	19.5453	27.7635	3.00906	24.2204	26.3599	29.4317	114.683	127.313	120.651	105.673	65.9944	64.9337	54.624	57.686	82.3667	77.3853	87.1029	70.7534	85.3624	103.31	103.762	105.886	83.0011
	PGSC0003DMT400000269	32.157	32.8672	34.1326	38.9826	20.7474	21.5359	20.9483	15.5692	35.4041	26.0854	28.5718	34.6563	20.1252	20.382	17.8771	17.3907	32.8235	28.8984	32.7903	35.0146	21.0276	19.9545	18.4293	19.9038	28.7655	16.854	22.9979	3.14823	21.6997	19.8168	23.6196	53.2281	62.7835	52.7614	42.7398	76.7347	83.4907	62.0546	69.9901	50.751	41.6095	43.3717	66.6921	62.452	64.4147	58.2729	68.044	81.2391
	PGSC0003DMT400000273	83.2224	76.428	78.0737	69.5472	70.4337	70.5141	75.6788	46.7486	90.5056	91.9155	86.277	94.4096	81.2817	70.3363	80.2467	82.2394	71.5984	69.6492	73.8923	72.0677	76.5574	74.0481	73.8404	74.986	58.61	90.962	59.95	13.0922	68.8452	79.9262	78.4229	36.4832	33.2435	36.5253	41.4963	28.9112	30.8075	35.1888	31.5932	41.1027	48.7218	35.5322	38.0997	42.8342	45.5476	38.1548	35.3042	36.1528
	PGSC0003DMT400000274	6.07976	5.42677	6.81201	3.6824	4.467	5.27851	4.64884	3.8223	7.29832	10.3064	9.30929	11.0692	4.39666	2.56823	2.48935	3.01549	4.96879	8.82402	7.97214	9.22711	2.07872	2.09078	4.57698	10.5721	10.5793	10.8939	14.2496	0	5.41813	3.28206	5.03364	34.6109	34.1783	33.56	28.4626	23.3828	21.99	18.3423	15.1216	34.7699	32.2102	26.8914	29.5558	23.5951	18.7843	19.86	22.1256	10.5459
	PGSC0003DMT400000276	3.45627	3.10247	2.30388	2.78456	2.68741	3.30236	2.98897	3.03199	3.9384	3.91471	2.96742	3.29214	2.18136	2.27798	1.81234	1.93843	4.2585	3.06485	4.14643	3.4603	3.2959	2.59608	3.09888	4.39404	4.25079	3.59512	5.34689	0	2.53417	1.39974	2.57841	1.92046	1.7958	2.43226	1.699	1.68834	1.95522	1.47748	1.62465	1.59317	1.371	1.42265	1.51641	1.89686	1.6715	1.43291	1.31693	1.46099
	PGSC0003DMT400000279	0	0	0	0	0	0	0	0	0	0	0	0	0	0	0	0	0	0	0	0	0	0	0	0	0	0	0	0	0	0	0	0	0	0	0	0	0	0	0	0	0	0	0	0	0	0	0	0
	PGSC0003DMT400000281	0	2.14898	3.50729	1.32862	3.6897	2.38329	1.88642	8.40157	4.08175	9.00245	13.3137	3.94599	2.68124	3.11925	1.74178	5.38695	5.00643	9.48735	5.25483	5.07601	4.07218	3.4918	3.95256	19.1952	9.92317	20.7705	11.7396	0	6.18312	4.95455	9.08969	0	0	1.4604	0	0	0	1.09608	0	1.26984	2.44707	1.21679	1.43524	0	1.02915	2.27574	0	1.39208
	PGSC0003DMT400000283	5.90608	6.98203	6.32205	6.87707	7.82742	7.61195	6.49821	14.0274	12.0639	16.7561	22.8757	15.8706	3.94107	3.97993	4.72128	3.88758	9.4324	10.4798	13.9347	6.10998	5.58155	3.73709	5.90101	17.5775	19.3377	8.6791	24.4035	0	6.93579	4.41312	3.88937	16.273	13.9312	16.1385	17.5159	20.1739	17.0366	17.1648	16.7176	13.8469	14.0084	18.576	16.0525	24.2263	26.1772	25.8275	23.3333	22.7011
	PGSC0003DMT400000286	0	0	1.60095	0	0	0	0	1.38676	3.44227	5.70987	9.0254	2.66805	0	2.13865	0	1.22893	2.04173	0	2.93824	0	0	0	1.76591	2.55118	3.66479	7.76786	2.61546	0	0	0	0	1.74909	1.33132	1.52743	1.63827	0	1.08129	1.79622	1.6932	0	0	0	0	2.43979	4.9919	2.56482	2.5974	0
	PGSC0003DMT400000287	0	0	0	0	0	0	0	0	0	0	0	0	0	0	0	0	0	0	0	0	0	0	0	0	0	0	0	0	0	0	0	0	0	0	0	0	0	0	0	0	0	0	0	0	0	0	0	0
	PGSC0003DMT400000290	8.12211	8.17643	8.43689	7.95864	13.5928	11.8294	11.6586	17.1622	11.1186	13.5831	15.1538	11.1065	6.52761	5.9961	6.8288	6.61053	9.46469	8.43436	9.09916	8.90736	12.2249	9.17107	9.06312	10.2778	13.9976	7.0116	18.7143	1.58848	9.22454	10.5344	9.40523	17.7492	17.945	20.026	17.8993	7.06117	6.05926	7.47988	6.77613	11.3913	11.9022	10.4441	7.85341	15.6857	15.0854	14.8711	14.8457	7.06798
	PGSC0003DMT400000291	4.77018	4.03033	5.08196	4.25268	6.3205	4.9599	4.24337	6.39192	7.17777	10.4024	12.0814	7.8488	6.58226	8.42755	6.84569	7.18258	3.56727	2.1152	2.65324	2.2636	3.36975	3.5794	5.27815	6.4091	4.02031	7.91692	7.17079	1.41919	5.57934	4.68702	4.50658	7.52467	7.06707	7.29884	9.47513	2.69794	2.87598	2.46685	2.79032	3.48808	4.06846	4.85979	4.60326	8.06209	6.92613	8.03616	7.34873	2.56426
	PGSC0003DMT400000293	7.0006	6.8615	5.29499	5.79726	8.95783	7.52195	10.3737	4.01651	4.5877	4.50236	4.39992	4.75807	6.41667	6.62862	5.92437	4.42663	6.83647	8.75918	6.22484	5.8244	7.91566	9.80041	7.02365	5.08002	5.3242	4.4283	7.14154	1.30605	8.51134	7.85512	9.88603	4.01406	5.02952	5.49669	4.34301	5.79977	5.77984	5.30287	5.12694	5.04611	4.93795	5.47803	5.79466	2.61773	2.88819	3.09224	3.48716	5.50145
	PGSC0003DMT400000295	0	0	0	0	0	0	0	0	0	0	0	0	0	0	0	0	0	0	0	0	0	0	0	0	0	0	0	0	0	0	0	1.5637	2.34656	1.47318	1.17901	2.88612	2.736	1.79645	2.70148	2.13285	2.1083	3.79729	3.46115	1.12274	1.42348	1.64924	1.26407	2.92685
	PGSC0003DMT400000296	7.43381	8.01602	8.41365	7.61286	14.0137	13.0617	11.2937	11.8759	7.8743	6.90941	7.42896	6.42447	5.74996	5.74326	5.24671	4.19014	8.67753	8.7879	7.74707	9.51066	10.1076	8.9846	9.48116	7.48181	10.7597	3.63639	9.88054	1.36929	9.21353	9.2007	8.8771	14.6567	15.964	14.745	13.9288	19.7655	18.5785	15.9492	16.9944	14.8419	13.5279	16.1648	15.9861	17.6002	16.0581	16.0522	16.5545	21.1327
	PGSC0003DMT400000299	10.0526	26.1567	23.1426	16.5728	20.3214	13.9584	17.136	17.667	24.2573	25.2601	31.6873	19.1018	25.4396	24.7373	22.0679	32.2478	18.5461	15.4825	13.4618	19.7535	17.5153	11.9903	15.7378	15.7273	8.20019	28.3641	7.71205	2.26892	13.2061	14.4128	11.7043	6.64639	8.0263	12.1907	10.0386	13.5604	14.7761	14.3602	7.96084	11.0121	11.2968	10.1865	11.8047	9.38178	9.63377	12.8421	12.6228	14.7886
	PGSC0003DMT400000301	2.79862	1.42941	2.03114	3.68655	2.69695	1.89699	2.17909	12.037	4.46249	2.99228	3.52346	4.17701	0	0	0	0	2.70772	1.83151	2.45588	2.84248	1.04648	0	0	3.60854	6.4176	1.50809	4.45455	0	0	0	0	0	0	0	0	0	0	0	0	0	0	0	0	0	0	0	0	0
	PGSC0003DMT400000307	0	0	0	0	0	0	0	0	0	0	0	0	0	0	0	0	0	0	0	0	0	0	0	0	0	0	0	0	0	0	0	0	0	0	0	0	0	0	0	0	0	0	0	0	0	0	0	0
	PGSC0003DMT400000310	46.5993	45.3846	50.1932	42.6027	112.463	46.9076	44.2119	273.428	60.4411	72.3851	93.9821	63.4066	39.5299	38.4209	37.4276	40.1259	46.9617	53.7203	60.6036	41.7901	56.6822	45.3874	49.2972	111.927	97.7931	60.2389	117.804	8.14965	46.1808	45.582	45.8539	259.977	257.077	222.903	237.525	403.894	399.297	321.603	391.328	259.998	304.05	295.398	280.754	298.814	286.074	301.991	299.304	405.789
	PGSC0003DMT400000311	6.8012	8.05457	7.15493	8.17947	8.55832	8.7819	6.8493	10.3675	8.55883	7.27424	9.14103	8.75982	4.37189	3.34875	5.16881	3.79864	8.09181	7.59043	8.38031	8.61022	9.97043	9.36477	8.75096	8.11843	11.1745	5.376	13.5985	1.34852	9.48511	10.721	10.2078	6.69711	6.67745	8.01008	6.36535	11.5032	10.191	11.904	13.0773	9.61181	9.10751	9.47797	10.1287	5.96549	5.78389	4.95932	4.58519	12.5031
	PGSC0003DMT400000313	1.47245	2.93957	2.57862	3.06767	0	0	2.74023	0	2.85646	2.49248	2.34279	0	1.91441	1.68517	0	2.326	1.45067	2.86566	2.16033	1.80053	1.90654	2.56331	1.76042	2.62198	0	1.60095	1.10132	0	2.80286	1.57496	2.11243	1.10306	0	1.01766	1.3907	0	0	2.26066	1.77465	0	1.07735	1.7181	1.30798	1.39173	1.07209	1.69382	1.71637	0
	PGSC0003DMT400000314	0	0	0	0	0	0	0	0	0	0	0	0	0	0	0	0	0	0	0	0	0	0	0	0	0	0	0	0	0	0	0	0	0	0	0	0	0	0	0	0	0	0	0	0	0	0	0	0
	PGSC0003DMT400000316	0	0	0	0	0	0	0	0	0	0	0	0	0	0	0	0	0	0	0	0	0	0	0	0	0	0	0	0	0	0	0	0	0	0	0	0	0	0	0	0	0	0	0	0	0	0	0	0
	PGSC0003DMT400000320	2.95376	2.84424	3.09678	3.94867	5.96547	4.05586	3.7663	7.30337	2.74644	2.76257	3.58935	3.2776	2.55968	2.40726	2.47929	3.27129	3.4693	3.54645	2.65491	3.76362	4.04879	3.48354	4.17785	2.38495	3.31001	2.1881	2.99769	0	3.47237	4.15834	3.68082	7.83638	8.69467	9.49297	7.87173	9.58707	9.93939	9.32865	9.67632	8.53436	11.4831	10.103	9.13895	8.90426	8.95131	8.43455	7.08472	11.9127
	PGSC0003DMT400000326	0	0	0	0	0	0	0	0	0	0	0	0	0	0	0	0	0	0	0	0	0	0	0	0	0	0	0	0	0	0	0	0	0	1.1489	0	1.42401	1.05272	1.37987	1.35561	0	0	1.14943	1.69797	0	0	0	0	0
	PGSC0003DMT400000330	0	0	0	0	0	0	0	0	0	0	0	0	0	0	0	0	0	0	0	0	0	0	0	0	0	0	0	0	0	0	0	0	0	0	0	0	0	0	0	0	0	0	0	0	0	0	0	0
	PGSC0003DMT400000331	0	0	0	0	0	0	0	0	0	0	0	0	0	0	0	0	0	0	0	0	0	0	0	0	0	0	0	0	0	0	0	0	0	0	0	0	0	0	0	0	0	0	0	0	0	0	0	0
	PGSC0003DMT400000333	0	0	0	0	0	0	0	0	0	0	1.04591	0	0	0	0	0	0	0	0	0	0	0	0	0	0	0	0	0	0	0	0	0	0	0	0	0	0	0	0	0	0	0	0	0	0	0	0	0
	PGSC0003DMT400000335	4.52464	5.9374	4.71453	4.57305	8.25501	10.4428	9.25246	2.49975	3.65767	4.03737	3.17996	3.8058	9.32541	8.27336	8.91302	7.16642	8.51462	5.35034	4.48319	5.96365	10.6465	12.7218	9.29833	5.28784	5.22883	4.50184	4.28401	1.60029	9.30205	10.5245	10.3946	4.97677	6.47137	6.91333	5.17382	3.04209	3.4908	2.96372	3.54296	4.42726	3.83476	5.19137	5.29808	3.43223	2.98545	2.60887	4.37876	2.76591
	PGSC0003DMT400000336	21.0254	19.128	22.8981	24.8413	37.9068	40.3391	43.3249	42.5219	31.8192	29.4857	34.4634	32.3408	23.7296	22.4904	19.787	18.6836	27.0872	21.8457	25.0092	23.6145	31.1324	31.3983	35.733	45.4977	49.7313	36.8249	52.2406	4.00923	31.9548	24.0358	24.8163	88.289	95.1788	96.8507	85.0421	51.2459	42.3048	41.4155	39.5229	72.8472	74.1322	77.1759	60.2821	79.1989	81.0069	79.8996	76.6845	39.0873
	PGSC0003DMT400000338	13.7829	15.181	15.75	17.1726	11.3651	11.6672	11.9519	10.6259	16.1974	15.3851	19.7932	16.2093	11.8457	12.5598	13.7222	17.2723	16.0524	18.1532	19.214	14.0122	13.9974	13.1889	15.2396	22.4173	14.7968	25.1292	20.444	3.14804	14.6958	13.4847	18.4657	8.24417	10.4394	8.3572	8.35271	9.15059	8.28956	9.94373	7.89991	11.1859	10.1137	13.869	10.8671	6.7007	6.67269	6.08434	6.7076	10.3387
	PGSC0003DMT400000339	264.841	304.442	259.512	314.746	391.429	341.132	237.652	320.97	208.506	175.998	193.211	242.945	188.842	225.058	149.587	160.585	299.361	263.892	264.801	237.246	313.539	298.822	314.047	263.974	337.129	211.034	330.765	39.6677	253.905	255.21	297.424	1084.38	1181.57	1041.54	973.201	1045	1137.13	817.732	1024.51	1144.14	1062.32	1118.94	1011.04	1162.83	1226.64	1202.35	1169.9	1365.38
	PGSC0003DMT400000342	29.1545	25.9959	29.7871	30.4619	35.7408	40.0675	38.5511	17.8754	21.7785	19.9503	18.0246	22.7123	28	29.5178	26.048	28.1078	33.7669	26.3122	25.5162	32.6691	33.8924	37.2803	36.194	21.3047	23.7327	14.7591	20.6721	6.42398	34.2836	36.4599	36.6405	12.6874	13.0206	15.8523	14.6301	11.0708	12.4169	13.5753	13.1653	14.976	18.5733	11.6865	12.8105	13.0877	13.3776	13.3239	12.2017	11.5912
	PGSC0003DMT400000343	2.15008	2.31435	3.35278	0	2.37095	1.10247	1.11394	0	2.31563	2.47765	3.7195	2.25606	1.26277	2.44964	3.27963	3.7168	2.22507	4.36111	3.2323	1.42559	1.83822	1.50812	1.26142	2.18767	1.44833	3.41899	1.74788	0	0	1.53071	1.11201	0	1.04137	0	0	0	1.79349	1.5913	1.09234	1.0152	1.52266	0	1.76395	1.7275	1.54748	1.40215	1.08723	1.00804
	PGSC0003DMT400000345	24.4506	25.3404	30.0316	25.5236	39.4219	37.2511	35.8664	59.4808	46.0423	65.1662	61.2294	43.9796	28.4373	29.7254	31.632	35.6674	29.3027	35.0854	32.4501	24.6692	35.8606	29.9804	33.6794	49.07	42.21	40.5643	61.6623	5.27223	33.4538	34.4918	32.3188	37.8558	38.6881	38.2633	29.28	45.099	40.4608	38.4643	47.3999	35.8467	32.2451	48.2442	40.0603	39.1005	33.2934	38.0471	35.942	61.8551
	PGSC0003DMT400000347	18.7011	13.3727	19.5233	16.0591	19.2937	19.1619	17.93	25.1773	36.3849	47.87	64.4768	36.5815	21.5813	20.7449	28.7114	30.0219	14.1276	15.0005	19.8626	12.8508	17.7347	12.0287	15.3475	35.5705	21.7785	38.8364	34.1322	1.78199	16.4169	11.4713	18.7695	10.4516	4.69444	13.5533	7.15444	5.80671	6.78239	6.66657	7.82507	8.40368	6.99861	6.62588	5.54846	5.38646	8.37681	5.59087	5.77215	11.181
	PGSC0003DMT400000349	7.4357	10.7638	6.52016	7.13854	1.34601	2.02495	2.92551	2.29509	8.81495	5.44742	11.4628	7.23982	2.82922	2.20435	3.55816	4.46547	6.35741	5.89306	8.55192	2.80931	1.78275	1.23372	0	4.37039	4.64257	4.72372	6.65239	0	1.0032	0	1.64225	0	0	1.16429	0	0	1.22371	0	0	0	0	0	0	0	1.27803	1.1515	0	1.17351
	PGSC0003DMT400000350	0	0	0	0	2.98282	2.92908	2.62045	1.61371	1.04785	0	1.87197	0	3.33803	3.3953	6.50159	3.82699	0	0	0	0	4.16593	3.45481	2.26246	0	0	0	1.21743	0	1.63009	1.37659	1.75628	0	0	1.62109	1.25842	0	0	0	0	0	0	0	1.05809	0	0	0	0	0
	PGSC0003DMT400000351	0	0	0	0	0	0	0	0	0	0	0	0	0	0	0	0	0	0	0	0	0	0	0	0	0	0	0	0	0	0	0	0	0	0	0	0	0	0	0	0	0	0	0	0	0	0	0	0
	PGSC0003DMT400000352	3.87039	3.09995	3.19338	3.79156	7.94227	9.43006	6.82832	6.55686	5.25814	5.58105	4.57925	4.47822	6.60711	6.327	5.98366	5.41545	3.84335	2.35602	3.32273	3.1608	4.62053	4.45524	3.41403	5.2443	6.63535	3.28599	7.00156	0	4.42362	4.50422	6.03457	1.77864	2.0032	2.81617	1.73421	0	0	1.28862	0	1.23753	1.21769	1.78624	1.03574	1.64316	1.59624	1.79698	1.54608	1.37141
	PGSC0003DMT400000356	34.4558	36.1928	36.151	28.4374	40.3855	53.3888	55.4341	30.0835	30.0128	29.7297	22.1472	27.8431	23.8736	26.2485	26.6573	28.5835	29.8948	23.046	26.1418	31.6396	28.0477	29.1151	29.4265	27.6119	18.6097	24.1057	19.2767	4.7397	38.7621	28.2305	32.9857	3.48324	7.38845	8.76416	3.22862	4.05233	4.29254	7.45253	7.22695	8.22715	4.07105	6.86239	3.19896	1.17721	2.99367	0	3.41082	9.74948
	PGSC0003DMT400000359	11.3512	11.2961	12.7811	10.7855	67.3969	64.4914	59.8393	30.0328	11.0753	12.3266	11.4751	11.9695	46.5667	37.5843	38.1099	37.3108	15.8859	19.465	15.3514	19.4117	63.7688	60.3895	64.2925	17.6922	14.6566	17.4597	14.6349	10.7622	60.6595	54.6255	62.0079	23.8165	27.0198	19.6843	20.5118	27.2453	25.8254	26.6655	30.206	25.0651	24.9256	38.6543	31.2917	20.4408	15.6731	16.6525	16.0804	21.6321
	PGSC0003DMT400000360	97.4559	62.1248	93.4924	101.087	5.87245	11.5972	10.5489	19.9404	187.735	182.868	264.27	191.592	2.86662	3.87674	3.51567	5.57202	124.014	48.9606	139.864	53.6015	1.82667	1.14767	1.2969	145.047	170.377	119.908	172.353	0	0	1.0505	1.52221	0	0	0	0	0	0	1.03762	0	0	0	0	0	0	0	0	1.73774	3.17504
	PGSC0003DMT400000363	157	152.814	161.105	198.125	147.862	192.274	172.838	143.847	190.444	165	169.061	190.991	152.905	149.911	161.516	158.61	187.053	174.058	179.726	197.353	173.849	150.37	152.387	197.573	176.464	219.719	178.572	24.2347	160.015	165.86	159.188	102.106	107.058	101.896	104.037	109.148	117.313	133.851	123.445	122.611	136.065	137.21	145.784	84.6936	91.6319	85.747	82.8603	106.814
	PGSC0003DMT400000364	638.537	696.531	618.43	584.507	454.741	533.294	527.233	249.47	450.172	421.385	334.948	461.042	769.649	807.498	792.298	727.161	614.054	569.454	538.767	564.488	486.082	554.282	456.57	451.864	429.011	519.133	376.025	91.1919	497.868	549.698	555.641	161.449	184.168	212.541	196.391	212.637	249.684	275.445	250.551	306.817	308.406	203.4	258.709	125.084	127.789	125.712	118.552	177.309
	PGSC0003DMT400000365	0	0	1.23165	1.46586	0	0	0	0	2.23409	1.90013	3.41857	2.15865	3.32316	2.80134	2.23238	2.21426	1.25835	0	1.11526	1.19973	1.30487	0	1.98317	1.18185	0	1.44851	0	0	0	1.65005	1.62288	6.69164	8.81316	7.31904	5.44433	10.8257	9.69377	12.7867	13.2786	12.4808	13.5508	10.1419	14.6553	6.07679	8.14948	8.40564	7.9313	11.9748
	PGSC0003DMT400000367	22.3146	20.0203	24.9586	26.5257	12.4623	11.2488	9.98974	9.1191	31.3984	23.2649	26.6126	28.8949	5.05879	2.31121	3.20098	2.98959	30.2441	18.7511	28.6837	21.1507	7.80298	8.05235	7.73283	28.1591	34.6451	20.3032	27.6072	0	7.40723	6.54828	7.64588	6.1969	8.23922	6.88952	4.85366	2.12588	2.38838	2.64182	2.84797	6.21599	4.03498	5.00722	4.08416	4.61283	4.24106	3.23586	3.90703	3.3704
	PGSC0003DMT400000376	8.80159	10.0351	10.7466	9.35948	19.4168	13.8153	13.4056	33.1656	14.542	16.9402	22.442	17.3743	9.89786	10.0552	9.56805	9.33069	12.5264	12.0141	14.3397	10.4426	15.5291	10.7792	11.8942	14.0212	16.5855	9.96658	19.4811	1.77474	10.9323	12.5579	12.1333	18.2611	19.1726	17.1226	15.8406	26.4748	25.2064	21.2301	24.8597	18.4711	19.5792	23.232	22.3946	20.0325	19.2281	20.983	21.2714	29.1519
	PGSC0003DMT400000377	76.3196	82.3102	82.667	67.2845	51.8553	55.509	65.5316	80.2425	84.2735	103.528	114.16	80.3032	76.6088	83.082	83.0157	80.9628	77.1122	88.1256	89.2585	62.982	60.0527	55.7283	57.4186	106.034	75.2869	114.568	95.8129	9.81366	56.7178	71.3411	60.5018	63.6834	75.7092	62.654	77.3459	101.171	99.5312	103.849	96.8801	84.329	103.94	79.7882	82.7389	101.174	102.054	97.5051	94.3853	117.274
	PGSC0003DMT400000378	6.95891	6.77401	7.75673	5.33719	6.41383	4.47444	5.15637	5.8831	8.16417	8.81678	6.35416	5.67538	5.30822	4.63773	5.15126	6.01619	6.33733	5.12877	7.23465	5.16836	5.075	4.47904	3.90107	6.52668	5.16793	4.91379	3.99675	0	5.10145	4.69733	6.85203	6.40471	7.17825	7.5897	6.65698	4.06316	3.15864	3.1787	3.81208	4.11181	3.65719	3.93264	3.53788	6.99087	8.75636	6.77653	5.98062	3.25148
	PGSC0003DMT400000380	0	0	0	1.07863	0	0	0	0	0	0	0	0	0	0	0	0	1.44613	0	0	1.73437	0	0	0	1.02123	1.22699	0	1.04641	0	0	0	0	0	0	0	0	0	0	0	0	0	0	0	0	0	0	0	0	0
	PGSC0003DMT400000381	0	0	0	0	0	0	0	0	0	0	0	0	0	0	0	0	0	0	0	0	0	0	0	0	0	0	0	0	0	0	0	0	0	0	0	0	0	0	0	0	0	0	0	0	0	0	0	0
	PGSC0003DMT400000383	0	0	0	0	0	0	0	0	0	0	0	0	0	0	0	0	0	0	0	0	0	0	0	0	0	0	0	0	0	0	0	0	0	0	0	0	0	0	0	0	0	0	0	0	0	0	0	0
	PGSC0003DMT400000387	29.409	29.5638	30.7583	31.7114	44.2773	40.2536	36.042	54.5974	40.5349	42.8407	48.6322	37.6557	23.0842	21.6006	22.3663	23.1236	36.2538	34.2897	38.4528	35.0932	38.5745	31.996	33.3611	46.0963	48.6743	33.8716	50.4449	4.75251	32.0075	32.3379	32.67	41.6002	46.7907	41.5246	43.3487	68.0395	68.6091	64.0499	70.1651	63.116	65.2004	55.3452	55.9257	50.0448	48.2453	49.4225	47.8972	72.3264
	PGSC0003DMT400000390	6.90662	6.1298	7.57946	8.0376	1.43352	1.34	0	0	8.35783	6.20471	8.34661	8.5886	0	0	1.14345	0	11.1484	7.35129	10.1431	8.77077	2.37647	1.25999	1.42377	9.96146	9.22862	8.08243	8.75728	0	2.95901	3.36875	3.7152	0	0	1.11548	0	0	0	1.4839	0	0	0	0	0	0	0	0	0	1.48245
	PGSC0003DMT400000391	17.3654	16.8289	19.1002	20.0954	13.2788	14.5725	11.8256	10.9579	19.7577	17.2351	19.2242	19.6659	6.56235	6.51729	6.83845	6.19643	25.485	20.2667	21.218	24.6147	16.2673	14.8122	17.5514	27.4638	28.3526	17.185	28.3441	2.00192	15.0861	14.1621	14.9255	11.4775	13.7791	14.4686	8.30247	5.52976	6.36752	6.09682	6.99378	12.2387	9.12601	7.88728	8.0917	4.21001	5.31945	3.50187	4.62984	4.42728
	PGSC0003DMT400000396	40.1771	41.2599	43.7246	46.0899	15.9321	22.6591	16.8206	12.2005	45.8187	35.3217	34.5371	46.196	19.2101	19.5912	19.0088	20.8791	36.7362	24.5736	31.9963	43.0245	17.8903	14.5324	18.0303	39.6622	43.9508	39.0222	30.7204	2.99795	13.3935	17.7785	13.5808	38.3695	39.021	40.7248	45.6461	21.6487	22.1734	21.3643	19.3119	25.9227	39.9045	29.8572	28.8331	54.6536	55.1245	57.6098	57.6997	18.9035
	PGSC0003DMT400000414	0	1.1475	0	1.25822	0	0	0	0	1.79231	0	0	0	0	0	0	0	0	0	0	0	0	0	0	0	0	0	0	0	0	0	0	0	0	0	0	0	0	0	0	0	0	0	0	0	0	0	0	0
	PGSC0003DMT400000418	0	0	0	0	0	0	0	2.33906	1.35153	1.61021	1.47098	1.18685	0	0	0	0	1.14503	0	2.16369	0	1.05355	0	1.19098	4.47186	3.49912	4.22495	3.98194	0	1.09547	0	0	1.18087	0	0	1.32393	2.45264	0	1.09397	1.07845	0	0	1.23879	1.01157	1.63469	1.48941	1.69603	1.72825	1.13343
	PGSC0003DMT400000423	1.19265	0	2.42208	1.38683	2.06833	3.08074	1.28929	3.9671	3.98441	5.4793	3.28414	3.90201	0	0	0	0	6.80417	3.27759	6.60237	5.46857	3.71406	2.41628	3.15837	15.6433	18.2607	10.0688	23.8253	0	3.24163	4.27199	2.89186	2.94569	3.25037	2.4908	4.35737	3.97601	3.45935	5.73596	4.14053	2.7284	4.68753	4.53766	4.19896	3.48125	4.56835	4.2978	4.33857	4.37552
	PGSC0003DMT400000425	0	0	0	0	0	0	0	2.33906	1.35153	1.61021	1.47098	1.18685	0	0	0	0	1.14503	0	2.16369	0	1.05355	0	1.19098	4.47186	3.49912	4.22495	3.98194	0	1.09547	0	0	1.18087	0	0	1.32393	2.45264	0	1.09397	1.07845	0	0	1.23879	1.01157	1.63469	1.48941	1.69603	1.72825	1.13343
	PGSC0003DMT400000430	0	0	0	0	0	0	0	0	0	0	0	0	0	0	0	0	0	0	0	0	0	0	0	0	0	0	0	0	0	0	0	2.05418	1.73273	2.38984	1.85261	3.10644	3.08082	2.76194	2.58609	2.97598	2.01547	1.94994	2.12362	1.50325	1.43806	1.10576	0	1.72883
	PGSC0003DMT400000436	3.8626	2.04761	2.38841	3.59087	5.31806	5.05662	4.91801	9.66976	4.46846	3.61585	2.6226	4.60882	2.13305	0	1.27893	1.47771	5.4478	2.2099	4.0379	5.22424	4.57899	2.91308	4.28676	8.40466	6.30612	5.73424	5.23354	0	2.94373	4.16276	1.88529	23.7649	23.3685	17.519	21.5822	30.8724	32.2708	26.8802	28.9787	27.6608	31.8872	29.8994	30.6515	21.3286	22.382	21.3276	19.3799	30.371
	PGSC0003DMT400000441	1.77765	0	0	0	1.57788	0	2.25854	0	0	1.03638	0	0	1.67194	0	1.15851	1.34364	0	1.57771	0	0	0	0	0	0	1.50009	0	0	0	0	0	0	0	0	0	0	0	0	0	0	0	0	0	0	0	0	0	0	0
	PGSC0003DMT400000446	21.3329	17.9328	17.2212	17.8345	38.958	33.709	32.8595	52.7202	19.4505	25.2245	21.1922	17.9366	27.9435	21.854	24.005	29.0902	26.0905	17.8369	25.896	15.5287	54.4825	39.5527	46.6178	36.775	29.5456	26.4672	23.9385	2.65581	28.5883	22.626	23.1752	28.9318	27.5723	36.0837	28.087	12.7035	10.5143	14.2945	12.8524	18.7341	18.4121	19.4791	14.8155	33.9378	34.3573	37.2237	34.8553	14.3777
	PGSC0003DMT400000447	39.2179	54.5017	39.349	39.0567	50.7838	47.6512	52.3775	29.5424	31.3657	30.2513	27.5423	30.3676	41.829	36.7081	41.6649	29.7439	38.3755	37.5155	28.9402	40.5431	33.9522	47.4652	28.7063	24.9963	27.7483	23.2573	21.6062	6.70595	40.457	40.6667	47.6543	16.4037	22.7075	27.5886	20.1952	39.3617	45.3665	45.1605	50.1564	42.1109	43.2895	27.4447	35.6857	14.788	12.8958	15.528	12.9294	45.1422
	PGSC0003DMT400000448	45.6832	58.9163	59.5001	46.1991	76.5499	66.5263	69.7669	52.59	49.2556	54.6682	51.8248	49.0847	57.6839	57.9559	60.0667	57.2846	45.6651	49.1944	50.947	31.8309	49.7624	54.297	46.6708	46.0973	36.9639	53.9464	41.4834	6.60652	41.446	43.511	49.986	57.7734	62.4091	53.7792	58.053	76.7005	75.3169	64.3725	67.4826	50.7865	51.5215	71.3275	66.6859	66.7564	63.0603	66.281	57.6421	79.4988
	PGSC0003DMT400000450	0	0	0	0	0	0	0	0	0	0	0	0	0	0	0	0	0	0	0	0	0	0	0	0	0	0	0	0	0	0	0	0	0	0	0	0	0	0	0	0	0	0	0	0	0	0	0	0
	PGSC0003DMT400000453	0	0	0	0	0	0	0	0	0	0	0	0	0	0	0	0	0	0	0	0	0	0	0	0	0	0	0	0	0	0	0	0	0	0	0	0	0	0	0	0	0	0	0	0	0	0	0	0
	PGSC0003DMT400000457	4.14207	4.67267	4.91802	4.85234	6.06005	3.715	4.15532	14.4212	13.6911	13.0393	20.4723	13.3588	2.27618	2.34954	2.94101	2.33103	3.75188	5.34955	6.15527	5.367	5.39346	4.08013	5.18237	14.4879	21.3742	9.15042	21.7484	0	6.32755	6.21793	7.08314	85.7715	74.9148	60.9273	87.2694	93.052	105.969	99.983	95.2637	83.4168	107.868	72.0551	86.218	94.0718	87.4323	89.1774	88.7087	91.4665
	PGSC0003DMT400000462	112.376	77.4272	102.124	105.624	167.232	145.249	144.885	298.01	132.306	161.75	169.219	132.315	124.86	115.273	122.025	141.57	93.9432	93.8378	97.7035	80.8623	112.979	83.267	109.422	197.245	137.388	206.874	152.291	13.3354	72.7419	85.0277	94.0104	120.28	127.243	119.064	96.5529	104.238	91.1432	140.204	101.446	83.3682	69.1883	117.887	124.975	105.283	149.551	92.5857	125.163	109.807
	PGSC0003DMT400000464	0	0	0	0	0	0	0	0	0	0	0	0	0	0	0	0	0	0	0	0	0	0	0	0	0	0	0	0	0	0	0	0	0	0	0	0	0	0	0	0	0	0	0	1.1851	2.11659	0	0	0
	PGSC0003DMT400000466	2.77139	3.79774	4.09809	5.11842	4.2283	3.38287	3.49026	2.2694	9.20828	9.60709	17.3204	9.35402	2.40586	2.91397	2.07327	2.99405	6.69167	8.60161	8.10626	5.11951	5.45365	4.08979	3.78708	15.2093	17.9869	8.00582	19.6573	0	4.92341	3.68654	4.26129	5.32542	6.94482	5.53555	7.16337	4.93906	6.78422	4.50813	5.63043	5.24234	6.36188	6.25417	5.76758	7.31525	7.22172	7.52411	6.27164	6.94275
	PGSC0003DMT400000470	0	2.26622	2.05047	0	0	1.65019	1.82305	0	1.32453	3.92089	2.02414	2.90427	1.62465	2.50509	3.28786	3.269	0	0	0	0	0	0	0	0	0	0	0	0	0	0	0	0	0	0	0	0	0	0	0	0	0	0	0	0	0	0	0	0
	PGSC0003DMT400000471	76.3188	84.2499	75.5747	58.3903	64.9694	57.1516	51.2143	27.2425	61.4895	57.8053	65.3093	69.8443	92.28	76.0873	82.5675	85.2535	70.1017	105.074	77.657	74.3421	57.0084	75.0656	53.286	69.4637	49.5914	82.9428	66.5778	12.9555	61.8894	64.6212	77.4241	14.8225	16.9677	18.9113	16.9639	13.0374	14.4949	18.4374	15.9019	19.1225	20.3529	12.7081	17.8128	13.4637	13.0585	13.0172	13.2217	13.8503
	PGSC0003DMT400000473	3.74507	4.57801	5.18086	3.78114	5.60366	4.16503	3.37143	9.19443	7.21534	6.65473	6.16378	5.44527	2.72739	3.1626	4.5239	5.08053	5.55251	6.42833	6.6715	4.58694	5.8741	4.14066	5.64073	5.94466	4.80646	5.55024	6.74041	0	4.03986	4.12988	5.34631	5.34997	6.43542	7.75333	5.8943	6.27967	7.73451	6.8799	7.25757	5.64358	6.21258	6.84211	6.41877	6.97222	7.56991	7.73007	7.23568	7.0075
	PGSC0003DMT400000477	11.2539	10.3759	11.9409	11.7564	19.0119	18.0154	15.0791	17.8711	12.0171	11.7122	13.5142	12.157	10.8263	9.10005	9.76671	10.4411	14.4458	14.1127	12.2764	14.019	22.9215	23.9142	18.185	16.059	17.1	14.73	19.4791	3.86191	25.2156	25.3197	27.3239	4.86554	4.5968	5.72366	4.7221	9.48317	10.5348	13.3093	12.4465	10.0865	11.3287	9.18245	10.749	2.21801	2.47895	2.57179	2.57131	9.14377
	PGSC0003DMT400000478	9.19557	7.3527	9.65851	9.73327	8.39117	9.39653	7.78191	9.93238	11.2421	9.30104	12.7505	11.9442	5.36206	6.93222	6.57339	6.74212	11.1541	9.71181	14.1021	11.4617	8.01844	5.81934	7.4078	12.0913	13.8423	9.41043	12.625	1.16874	6.32357	7.29958	6.76419	3.81018	3.70182	4.68252	4.02986	5.90599	6.92572	6.89116	7.06385	5.24434	6.2817	5.40433	5.59603	4.39975	4.29039	4.04607	3.22691	6.43811
	PGSC0003DMT400000479	13.8187	14.2377	14.239	17.7256	21.2761	19.764	19.0056	21.4582	20.1784	21.6866	21.0917	19.3142	14.2232	10.4281	10.5219	13.4653	19.2485	17.6613	18.7861	18.1394	26.8386	22.2724	25.0467	20.0051	23.2878	15.7259	23.3852	3.29049	21.2368	22.0265	22.9173	20.4145	17.1829	23.7781	19.4414	14.1533	14.9317	17.5289	14.9006	15.931	15.4767	16.3102	14.2711	21.9824	24.3968	21.9181	21.6513	16.5654
	PGSC0003DMT400000482	24.7233	24.9832	20.499	21.0961	32.0315	38.6075	29.5138	27.6757	26.5261	26.3683	28.8853	23.4196	30.8328	35.1697	30.8307	26.9448	26.1603	23.0966	22.2773	26.0802	28.1162	35.7595	29.3078	24.6055	30.5682	22.3656	42.5291	5.82171	29.5516	33.157	32.6494	17.8504	19.2507	22.2682	19.4766	27.5599	29.3365	29.8428	30.6535	26.1252	30.3435	24.0594	27.22	18.4638	16.7295	17.3378	17.7529	30.2038
	PGSC0003DMT400000483	190.204	210.569	169.853	158.318	117.924	110.219	133.858	61.9351	166.656	171.473	158.557	172.641	188.942	191.528	203.493	204.116	149.766	177.237	163.703	152.712	100.041	120.275	109.81	129.225	115.568	150.209	114.25	19.9048	107.958	127.575	121.58	49.6519	47.6612	55.2685	51.1947	55.4879	65.4884	62.5014	62.2692	60.3372	60.7632	49.7246	57.6873	40.8156	47.088	50.0972	47.8424	54.8444
	PGSC0003DMT400000485	17.1685	14.7254	15.8497	16.4028	18.1445	17.2971	18.2872	17.3397	18.1058	18.9672	20.1012	19.5726	9.80252	9.77277	10.9403	12.6757	19.6121	17.5516	19.1656	18.9295	19.0029	16.5584	16.6409	15.5051	20.773	10.7833	21.18	2.86458	17.836	18.7379	18.0994	16.3024	17.4802	19.8774	16.2476	17.0455	16.1721	13.8819	16.8433	12.9342	12.7683	17.767	13.542	16.9969	18.0585	17.6154	16.1126	17.8252
	PGSC0003DMT400000488	2.83769	3.12337	2.6855	2.92122	3.99094	2.70062	2.23032	7.76904	4.53749	4.77483	4.5411	4.2638	1.90195	2.41535	2.39469	1.70207	2.76999	3.31943	3.83066	2.52131	3.22629	2.59353	2.69135	2.89287	4.83059	1.91083	3.61998	0	2.89332	3.68767	2.24554	8.21118	8.16999	8.14572	7.54809	11.2804	11.6297	10.017	13.0164	7.85479	8.05786	9.27004	9.2191	7.912	8.88427	7.94979	7.48865	14.4281
	PGSC0003DMT400000489	17.9968	19.2643	17.808	19.4612	12.0106	13.4296	14.6239	19.3309	20.146	21.4284	19.7941	20.3129	10.9611	12.8013	12.925	14.9494	17.6904	16.3303	16.7925	15.5512	13.085	12.0363	13.4361	19.2372	18.5271	23.4099	15.7758	2.49511	12.8862	13.511	15.3744	11.0182	11.7701	14.2796	13.1684	13.6542	14.1054	14.0962	12.9622	12.0045	12.6387	12.3287	13.0533	12.3321	13.5973	16.2572	13.2817	17.1477
	PGSC0003DMT400000492	12.8578	14.7266	13.086	11.978	15.1416	12.7946	13.1728	20.7433	16.7569	19.0341	24.5803	17.3543	11.0803	11.4517	13.8341	12.3387	12.8713	12.2913	16.4521	10.8553	11.982	12.0917	10.69	12.9778	16.6137	11.4899	18.877	1.67317	12.9166	11.6701	10.7568	8.74853	7.68774	9.61833	8.51503	8.87223	6.99178	8.37808	9.04389	7.57291	7.0974	8.55116	6.75116	9.48748	10.508	9.73909	9.3454	11.1564
	PGSC0003DMT400000494	0	0	0	0	2.04338	1.50519	0	0	1.28586	0	0	0	1.48553	0	0	1.06167	0	1.50995	1.28165	1.37895	3.43047	2.21733	0	0	0	0	1.29451	0	1.47388	2.10481	1.59358	0	0	0	0	0	0	0	0	0	0	0	0	0	0	0	0	0
	PGSC0003DMT400000500	9.87529	9.91757	11.7705	11.3022	14.1258	14.3037	18.8129	4.7975	10.517	6.77723	8.84159	11.0921	8.15198	7.04422	7.52922	7.23502	11.593	14.3611	13.5039	10.9796	16.0514	12.6571	11.8435	10.5932	13.9914	10.0389	14.7854	1.85537	9.72763	10.6318	9.91528	2.07751	1.72641	2.29053	1.48127	2.59138	2.65053	3.01496	2.6079	3.2006	3.29254	2.70806	3.26811	1.44937	1.14464	1.45026	1.87564	2.21863
	PGSC0003DMT400000502	21.486	17.5939	18.7798	22.9847	23.5352	20.8185	16.7941	32.7245	26.4432	32.4604	37.9256	25.7888	14.4104	15.7491	10.4412	12.932	20.1685	18.6703	21.5137	20.374	17.9891	13.7199	15.046	29.3714	24.2304	24.7479	25.2059	1.66525	13.7829	13.5189	12.5127	28.7489	31.7608	30.1628	30.9088	45.4464	47.3594	50.9601	46.2037	41.6558	48.2922	41.6106	47.7273	32.6907	31.6707	32.3847	30.6732	49.0607
	PGSC0003DMT400000503	0	0	1.49493	0	0	0	0	0	1.47545	0	0	0	1.39416	0	1.05337	1.04465	0	0	1.05286	1.8875	0	0	2.05941	0	0	0	0	0	1.88459	1.73147	1.75304	0	0	0	0	0	0	0	0	0	0	0	0	0	0	0	0	0
	PGSC0003DMT400000505	47.7251	43.2238	58.3613	48.7078	42.3755	40.4687	33.3772	80.467	99.2368	131.994	189.39	99.9164	47.2538	39.0461	56.9537	79.1065	84.0084	121.007	136.454	66.9893	91.9784	41.4224	43.9979	135.934	151.958	192.576	201.037	6.3669	44.4546	48.4966	53.6151	10.0254	12.212	13.0212	10.3155	13.4272	11.8106	18.0323	11.4704	13.0906	15.9376	18.3052	18.2592	7.17451	6.02485	7.05277	8.75206	11.0601
	PGSC0003DMT400000507	4.0526	4.44367	4.87365	4.15779	5.49763	5.91828	5.29245	2.32852	3.22698	2.9209	1.54408	3.27502	4.18781	3.23239	3.46436	4.16897	3.94826	4.59198	3.44445	4.9904	4.6408	4.62467	3.06134	3.22842	3.89612	3.13606	4.34327	0	4.7995	4.76404	5.53995	1.2042	1.3291	1.44601	1.08408	1.34612	1.17857	1.21171	1.27203	0	1.43894	1.33599	0	0	0	0	0	0
	PGSC0003DMT400000510	3.02385	2.58774	2.84424	2.06767	5.19824	5.8452	5.39222	8.96247	2.5017	3.26179	1.95334	3.35732	2.73555	2.15048	2.70646	3.53016	2.9876	3.65593	3.01394	4.06965	6.45159	4.5123	4.30277	3.94036	4.0514	1.91887	4.67037	0	4.9697	4.08275	4.28216	1.76567	1.63325	1.6978	1.68215	4.18007	2.82242	3.73226	3.06973	3.07157	3.33236	4.7197	2.87983	0	0	1.15178	1.05031	3.58625
	PGSC0003DMT400000512	4.77411	3.58788	4.13892	4.56569	9.36614	13.2245	11.5206	19.5835	6.82964	11.8633	13.288	4.36428	5.62383	5.95883	7.51858	5.12321	4.34809	5.74961	4.93774	5.81263	14.2171	12.8575	9.60504	13.7794	12.3808	7.80573	14.4205	2.36965	10.6381	10.3717	11.1363	6.42965	6.47633	7.39999	7.52108	8.35157	14.4349	11.7878	12.1742	13.0136	13.5978	9.45825	10.8968	4.49193	3.89576	6.5199	4.76134	11.9509
	PGSC0003DMT400000517	3.65676	3.67345	3.1631	3.35769	5.23896	4.81684	4.93888	10.5054	4.70619	6.79725	6.92174	4.62033	2.25448	2.94775	2.97005	3.36419	3.48958	2.45164	3.69008	1.86773	2.80454	2.71524	2.28133	6.34626	5.51495	2.88635	6.57358	0	3.03093	2.84764	2.87411	44.2785	40.8109	42.6493	43.0648	6.66393	5.83887	7.22839	5.95513	13.6731	13.7642	14.0815	7.69918	54.4207	53.1886	52.7255	48.9788	7.8502
	PGSC0003DMT400000536	0	0	0	0	0	0	0	0	1.12389	3.14677	1.63909	0	0	0	0	0	0	0	0	0	0	0	0	2.66909	2.3872	2.61434	2.03557	0	0	0	0	0	0	0	0	0	0	0	0	0	0	0	0	0	0	0	0	0
	PGSC0003DMT400000537	31.003	24.6883	26.8039	32.7116	37.0858	38.4319	35.4541	59.158	41.6285	42.7363	45.4717	41.4759	29.0881	20.5763	24.1406	26.3716	31.9511	20.6466	27.906	48.142	34.1022	33.8418	51.2461	54.9083	59.4368	55.7427	47.3769	4.4012	45.9459	29.1079	26.4733	278.112	282.771	292.052	257.682	106.362	81.1691	100.46	77.8705	173.722	178.161	177.43	139.399	298.879	277.145	279.521	268.081	89.0624
	PGSC0003DMT400000538	0	0	0	0	6.15713	3.3747	4.88555	34.3897	0	0	0	0	0	0	0	0	0	0	0	0	1.37889	1.04047	1.08701	0	0	0	0	0	0	0	0	3.82487	1.3288	2.33941	2.43498	4.84663	0	1.79631	2.88077	0	0	11.9487	1.21051	1.7045	1.6883	1.40344	1.23073	1.18644
	PGSC0003DMT400000539	1.34904	1.79565	1.55812	1.12297	2.66169	1.52441	1.276	1.92293	1.21323	0	2.1667	0	1.50832	1.02813	1.30099	1.00268	0	1.79471	1.67157	0	0	0	0	1.16466	0	0	0	0	0	0	1.27222	2.81997	3.53939	3.4349	3.54675	4.99135	4.79992	4.01276	4.03628	4.73765	5.6436	6.0228	5.08895	3.44249	2.11035	2.34392	2.76304	4.91105
	PGSC0003DMT400000543	17.9955	15.9083	14.8451	17.3968	27.815	27.3812	26.631	15.3354	15.6528	13.648	13.1866	15.2678	24.533	22.6548	22.305	21.2577	19.3576	17.8005	20.6924	15.2978	26.5958	22.4643	20.2758	16.6911	18.1713	16.968	16.6648	3.01107	19.7055	23.1225	19.4882	7.1143	7.96583	9.27613	6.24376	11.3093	10.2353	12.0718	11.0572	10.6504	9.80376	9.42513	10.7876	5.09473	4.45264	4.82198	5.13156	9.49305
	PGSC0003DMT400000546	14.3911	14.4208	12.3752	10.7343	27.3505	19.7536	17.1893	57.2604	13.7383	20.9811	24.1766	15.5947	17.2998	20.341	21.8604	18.0152	9.93538	11.9427	15.4534	12.0323	19.5141	15.6231	19.2296	21.5291	13.7204	15.7514	19.3392	2.13852	11.6411	12.6444	15.2253	51.1258	51.9286	60.7915	49.9262	55.8502	60.8057	60.4413	53.6436	58.9811	64.33	50.4142	56.6644	63.6354	71.8008	63.7397	64.6802	64.4744
	PGSC0003DMT400000547	32.6719	36.08	36.9264	39.7548	42.1765	37.7716	37.0524	45.8146	39.0953	39.7451	45.6487	38.9613	27.0266	28.0263	27.1316	26.4886	40.3635	35.6561	39.6393	43.3048	40.859	35.1422	33.0038	42.7054	52.6379	34.1607	57.6067	4.92663	31.1749	30.1242	31.7306	31.677	34.9064	34.738	32.1392	60.4976	58.5745	55.4663	68.8341	46.4576	46.7152	50.0188	51.4284	30.3381	28.6816	31.505	30.905	57.8323
	PGSC0003DMT400000548	571.463	564.022	608.987	574.922	383.609	373.377	399.623	430.679	643.646	614.956	617.338	642.744	406.236	403.457	377.134	443.2	517.131	590.196	630.696	538.234	438.457	392.629	442.458	550.976	540.21	677.723	589.244	65.4481	399.712	402.206	412.585	461.349	471.349	443.2	496.954	489.901	466.762	526.661	483.667	500.664	547.562	474.435	494.794	438.318	432.569	439.699	426.063	417.562
	PGSC0003DMT400000552	2.67194	2.59521	2.58653	2.87165	2.96303	4.28921	3.05959	7.03674	3.81028	4.08025	5.88949	4.39575	2.4405	2.64236	2.25914	3.51023	1.60532	2.69256	2.40508	1.66461	2.27684	2.66723	1.36031	2.38669	2.42602	1.49555	2.61932	0	1.81952	1.71322	2.06778	5.04286	5.26722	7.18094	4.94417	4.50944	4.40596	4.37853	4.59728	4.86146	4.30648	4.40228	3.96978	6.1623	5.96978	5.00544	4.64014	6.92897
	PGSC0003DMT400000553	0	0	0	0	0	0	0	0	0	0	0	1.09402	0	0	0	0	0	0	0	0	0	0	0	4.09387	3.70269	3.27636	3.29936	0	0	0	0	3.54898	4.30674	6.11479	9.8415	0	0	0	0	2.83187	5.39826	1.10031	1.44873	6.80758	8.61294	6.90846	8.06963	0
	PGSC0003DMT400000554	5.06603	5.1121	6.21084	5.18848	4.77824	5.96748	5.31673	0	3.19794	4.6576	4.00145	5.25179	2.82717	3.70694	3.6914	4.00875	8.66202	7.86177	7.66803	7.88878	5.17869	4.81182	6.07842	5.19764	8.73711	4.25227	8.62386	0	5.17436	5.64189	4.90262	9.70222	8.03685	9.07836	9.95012	4.44223	5.4109	4.30094	3.66104	6.27979	5.88981	7.70265	5.78247	5.71645	6.15354	7.3041	7.25769	5.7498
	PGSC0003DMT400000557	4.06327	4.23328	4.59907	4.26	4.28213	4.05985	4.84233	2.57595	3.12003	2.2794	2.53538	3.632	2.8602	2.97506	2.73662	2.2119	4.63511	3.85558	4.29391	3.84472	3.51934	4.28842	2.73374	2.68725	3.50455	2.8124	2.66586	0	4.5566	4.71109	3.44964	1.5461	2.25106	1.49697	1.3602	2.07281	2.4085	2.42696	2.52088	2.36894	2.45687	1.53485	2.03076	1.35532	1.05206	1.08823	1.02555	1.90079
	PGSC0003DMT400000558	0	0	1.33977	0	0	1.22063	0	0	1.70274	1.65463	1.73667	1.70961	1.60686	2.34375	1.90903	3.21397	2.60012	2.85934	3.8821	1.95775	1.62297	1.14489	0	3.99777	1.44012	3.15237	2.14418	0	0	1.99313	1.25858	2.15439	2.87387	2.11668	2.51126	1.65155	1.16889	2.51067	1.66425	2.34789	3.174	2.48602	2.00855	3.12532	2.72951	2.86902	2.97821	2.1535
	PGSC0003DMT400000565	26.5752	27.4177	22.8335	24.5173	19.1976	18.8792	18.8079	18.831	25.4119	23.1792	29.0204	30.0146	15.5459	16.8474	18.9237	15.2514	24.9005	20.7355	25.1606	23.2221	20.2269	17.7701	15.6291	22.7866	22.8942	19.7688	16.6354	1.9514	15.5154	15.8566	15.3865	13.7339	15.5199	17.2471	16.0973	16.9664	16.6454	16.8662	15.862	17.575	19.1152	15.9034	18.1199	11.1731	13.2474	13.6169	14.3294	18.1218
	PGSC0003DMT400000568	11.8771	11.081	10.6995	12.3172	15.8927	13.7247	13.711	10.5127	9.51536	10.0236	9.29522	9.96861	7.64767	6.95611	8.12805	7.95201	11.0298	13.6718	12.539	9.66563	9.33121	9.14093	6.21165	10.1289	10.5663	7.62129	10.6272	1.33181	7.50109	7.12236	7.88908	6.80048	7.35706	4.95759	5.63846	13.4895	17.2559	17.1381	16.3379	11.6429	13.1047	11.4085	13.6672	4.73072	4.52485	4.58082	5.46242	16.7775
	PGSC0003DMT400000570	1.04749	1.36887	1.19249	0	3.29351	0	1.76327	3.26328	2.64532	1.28623	2.69904	0	1.56365	1.09565	1.34965	1.40498	2.34625	3.15908	2.64566	1.01618	0	1.18932	1.84806	2.8946	3.22096	1.90779	3.81575	0	2.77937	0	1.37944	3.07248	4.43429	4.52643	2.44973	6.63065	5.01827	3.30165	3.01951	6.08226	7.06812	8.03986	4.46855	1.89997	4.74879	3.23626	3.74669	3.77859
	PGSC0003DMT400000571	0	0	0	0	0	1.12956	1.00487	0	0	0	1.37776	0	0	0	0	0	1.06249	0	1.6151	0	0	1.0584	1.4361	1.10806	1.39875	0	1.01964	0	1.54761	1.98857	0	0	0	0	0	0	0	0	0	0	0	0	0	0	0	0	0	0
	PGSC0003DMT400000572	1.50768	0	3.25813	1.13173	1.82149	2.91553	0	4.77897	2.81019	3.56388	2.86212	2.46131	2.87214	1.32723	0	2.88802	2.70673	4.69355	1.3802	2.47365	1.74211	2.16025	3.66792	4.42604	4.10928	3.99615	3.4742	1.08861	3.93629	5.03159	4.84011	4.8188	2.8523	5.82342	3.59446	1.16986	1.07648	0	1.67634	0	0	1.40077	1.54594	4.32087	2.05089	7.50581	2.89864	1.37015
	PGSC0003DMT400000574	2.29598	3.40641	2.99134	4.20937	8.00819	10.5655	7.24819	12.7486	5.13959	3.98916	2.70844	3.10683	1.79537	2.51388	3.59495	2.03712	5.31925	7.14689	5.42662	6.72154	12.443	7.36073	10.0912	9.19716	11.1402	1.5181	11.3125	0	11.6956	11.6256	10.1558	10.5495	8.95799	9.9393	8.61707	9.56753	9.52208	9.26551	10.0508	10.3999	8.51354	10.6536	10.9401	11.5015	9.88708	9.6741	9.31129	11.554
	PGSC0003DMT400000575	5.73618	4.222	4.48738	4.53041	4.86448	7.21093	5.30818	7.41939	5.33917	6.4497	6.15105	6.20077	4.43119	4.66504	3.56899	2.56169	3.40579	4.74863	5.74618	3.55324	5.38391	4.61163	4.75106	10.1598	5.49151	8.7756	7.17852	0	6.34434	6.38654	4.63464	4.50584	5.07462	4.65521	3.82994	5.5934	5.1117	4.17789	7.30674	6.05612	4.39119	5.64786	5.63428	4.0537	4.81093	5.34564	3.71849	6.17054
	PGSC0003DMT400000585	0	0	0	0	0	0	0	0	0	0	0	0	0	0	0	0	0	0	0	0	0	0	0	0	0	0	0	0	0	0	0	0	0	0	0	0	0	0	0	0	0	0	0	0	0	0	0	0
	PGSC0003DMT400000587	54.005	53.9325	54.0595	52.06	57.8181	55.0588	52.674	28.9647	42.4024	42.8187	32.1428	44.7224	53.1062	50.144	48.8175	49.5977	54.0981	59.1993	50.3111	58.0526	54.9196	57.1841	50.7169	39.4347	39.1997	38.1428	36.7483	8.92617	54.2043	55.5601	56.9585	18.9399	18.4648	20.727	16.5895	23.6949	29.0616	26.2997	30.7571	24.4087	25.2034	22.3396	24.7749	14.8853	14.3915	15.6086	12.2466	23.1137
	PGSC0003DMT400000589	22.4017	18.1823	24.0699	23.0763	35.4521	39.6565	37.7972	22.4159	26.5661	26.7265	48.3705	27.6294	40.4677	38.0736	38.6568	36.0312	23.7504	39.7516	25.1105	26.634	46.0914	34.8215	38.173	25.7212	26.6578	31.978	36.8193	6.84639	41.3951	33.9081	41.9135	135.91	155.511	105.212	123.226	171.291	185.908	167.318	164.813	145.878	174.203	222.527	218.104	105.367	94.9499	99.3957	97.2296	143.46
	PGSC0003DMT400000591	8.31155	7.71375	11.0314	12.9916	71.6769	78.7482	77.372	19.9864	8.87786	8.63889	7.76608	11.877	60.9942	57.2197	54.8162	56.2568	17.15	18.2198	14.6931	24.302	62.0815	74.0405	88.5355	10.9969	14.2233	10.3821	12.1185	16.0757	108.48	101.98	101.085	0	1.35874	2.14271	0	0	2.02069	1.48937	1.34128	2.51901	0	1.69462	0	0	0	0	0	0
	PGSC0003DMT400000592	31.8092	34.098	31.7421	27.791	29.4713	25.9823	28.3885	34.0955	25.8476	28.81	24.3043	28.1692	23.722	24.3977	19.8907	18.6715	30.5349	28.8105	27.6298	25.0785	22.8956	27.6968	24.1188	25.3802	28.3061	26.017	27.1295	5.12723	28.7125	31.7506	31.7644	16.0633	18.669	20.9023	17.5994	21.7938	23.1559	22.08	22.5412	21.8562	19.4481	18.2371	19.4685	15.0485	15.6509	16.3228	15.5753	24.2802
	PGSC0003DMT400000593	167.721	120.097	185.624	190.812	22.818	25.0433	20.724	24.6644	316.766	192.117	279.69	291.855	16.459	14.2374	10.7045	15.8593	208.799	108.615	289.772	162.238	26.3254	32.8015	30.582	190.609	228.636	244.714	113.77	4.2844	49.9415	39.8682	50.0132	2.06676	1.66147	2.25602	1.98256	1.38155	0	2.18231	5.61547	3.4968	2.14075	3.78571	1.30505	0	1.04379	1.32102	1.25481	2.58365
	PGSC0003DMT400000594	39.754	13.0031	29.7623	17.561	26.2471	15.6856	18.6541	173.846	125.783	108.787	291.769	133.051	7.13302	5.49147	10.3083	9.56552	57.574	56.164	80.6626	24.9497	28.8421	25.136	37.9381	154.771	88.1892	243.356	159.886	2.62271	25.3292	17.9218	11.4335	16.9605	11.9122	5.07571	11.8837	21.9815	19.2081	11.7213	15.8746	14.1568	20.855	35.6732	22.1264	3.90647	3.9377	5.74755	11.7202	59.2414
	PGSC0003DMT400000595	10.3876	10.8729	10.8862	14.1636	9.50131	9.38607	8.41169	7.93317	14.4122	10.0098	13.0135	12.4563	9.01995	8.82499	8.25007	8.61568	15.2142	12.1726	14.3599	16.1525	10.5725	10.075	10.2896	13.1359	13.6696	10.5	13.8974	0	10.1185	9.08915	11.2273	8.09807	9.04591	9.98272	7.42442	7.11228	7.12813	7.41953	7.83431	7.21849	8.24543	8.25126	8.08761	6.27713	7.07254	6.11916	6.89053	7.57277
	PGSC0003DMT400000597	47.8045	48.8783	49.9026	51.6686	46.7643	51.7149	56.14	40.9431	40.2106	34.7205	28.6746	39.648	35.4881	36.3628	36.6559	32.1513	48.3563	39.7773	42.1465	49.6405	41.7481	44.5754	35.4935	33.5487	35.1054	28.8334	32.3638	6.03901	38.38	42.8816	35.7979	35.8005	36.5692	35.3147	32.5841	41.7391	43.156	38.8904	44.1395	39.6563	41.7034	39.8877	38.8404	35.7788	34.5094	34.6214	33.6341	49.4918
	PGSC0003DMT400000599	8.93812	6.92501	12.5882	8.17531	9.27947	11.5041	14.4808	63.8336	37.9832	44.652	39.3596	37.1962	23.7374	5.09515	6.47592	13.4024	10.9123	7.4948	13.0319	11.4133	6.47183	5.76089	24.9905	50.2471	50.4083	54.1228	45.4393	1.06625	26.1385	7.35882	10.2722	132.208	139.088	127.626	148.403	124.288	109.943	104.955	73.5806	181.948	228.91	219.339	182.288	96.8809	109.967	136.848	126.869	101.556
	PGSC0003DMT400000600	2.93883	10.0783	4.95085	10.3215	1.13056	2.28174	2.51888	3.11132	8.2827	14.7338	8.42948	7.21907	3.75575	0	1.95201	10.5673	8.54178	13.0868	11.7121	10.4934	4.54753	2.1084	1.59173	3.14017	6.03361	5.20316	10.168	0	3.97948	5.80065	3.57848	0	0	0	0	0	0	0	0	0	0	0	0	0	0	0	0	0
	PGSC0003DMT400000601	22.8986	29.14	23.9085	24.9021	31.0976	33.1816	28.2933	9.92816	28.8369	19.0131	23.7926	25.7352	26.2773	28.7885	23.4223	27.545	23.9231	19.8863	14.0244	21.503	20.9032	18.1129	16.0789	13.5147	13.8028	10.4829	19.4188	5.11867	19.0136	21.4078	22.5694	6.41255	8.2224	11.4413	6.34725	8.08146	10.1248	10.5168	7.76973	8.17799	9.07533	8.47685	8.61813	7.51144	5.96547	6.38122	6.20802	10.4486
	PGSC0003DMT400000605	14.5618	10.8526	14.9755	15.3523	35.0666	39.2141	38.6172	26.5115	16.0615	14.811	20.5429	16.0875	21.5067	21.3902	21.3709	24.296	14.3731	18.1527	15.0963	14.5405	38.9791	28.7713	32.825	13.5612	16.0079	10.7982	19.1542	4.12311	26.7477	25.1491	28.0742	15.7712	17.4546	16.7172	15.0913	15.8152	17.9674	17.8652	17.1523	18.5867	20.7914	22.3571	23.126	10.4584	10.1443	10.7212	12.454	15.0912
	PGSC0003DMT400000606	44.1524	35.4927	42.4228	44.8277	41.8678	44.0298	39.4028	78.2109	56.9909	88.3271	103.075	60.7278	49.2849	56.7773	54.0745	61.5673	53.2781	72.0639	72.5054	66.4139	50.0735	40.8964	49.4088	114.979	82.3863	103.726	114.638	9.41834	52.2162	65.374	63.4984	17.5536	10.4977	18.1053	17.3683	5.25136	7.12747	8.71669	5.74097	7.87803	8.42561	7.96915	7.8032	46.8464	34.5455	33.9668	39.0106	10.391
	PGSC0003DMT400000611	45.2122	49.074	43.3327	41.8682	58.4582	59.4606	61.9096	19.8116	28.727	26.5653	23.601	32.2202	42.8253	43.6431	40.1088	28.4519	49.5053	58.3149	39.7236	37.2165	41.1705	60.8039	37.865	28.3198	36.0667	19.5215	37.9205	7.99969	34.5298	42.296	41.6119	29.3231	29.7151	32.0501	24.4382	33.2154	37.4593	32.2157	40.5789	33.7709	33.0015	32.4883	35.038	18.4928	16.9024	17.4102	16.538	31.0365
	PGSC0003DMT400000613	0	0	0	0	23.5237	5.30403	3.54232	112.217	0	0	0	0	0	0	0	0	0	0	0	0	0	0	0	1.51171	0	0	0	0	0	0	0	11.1818	3.36173	3.22796	5.53556	6.81953	0	2.73317	2.73023	2.78344	1.86082	27.5672	2.26555	3.08209	0	2.11179	1.64298	1.98757
	PGSC0003DMT400000614	0	0	0	0	0	0	0	0	0	0	0	0	0	0	0	0	0	0	0	0	0	0	0	0	0	0	0	0	0	0	0	1.3538	1.83234	3.07196	2.2484	0	0	0	0	0	0	0	0	1.43274	1.52731	1.04251	1.74015	0
	PGSC0003DMT400000618	0	0	0	0	0	0	0	0	0	0	0	0	0	0	0	0	0	0	0	0	0	0	0	0	0	0	0	0	0	0	0	0	0	0	0	0	0	0	0	0	0	0	0	0	0	0	0	0
	PGSC0003DMT400000619	0	0	0	0	2.01796	2.54682	1.41678	3.7917	0	0	0	0	0	0	0	0	0	0	0	0	0	0	0	3.72132	1.5021	4.20148	1.59733	0	0	0	0	1.20614	0	1.30629	1.13675	0	0	0	0	0	0	1.08886	0	1.87941	1.26756	1.899	0	0
	PGSC0003DMT400000626	0	0	0	0	0	0	0	1.05432	0	0	0	0	0	0	0	0	0	0	0	0	0	0	0	1.26073	0	0	0	0	0	0	0	1.65389	1.34969	1.66708	2.17046	1.07527	1.31622	0	0	1.04553	1.01115	0	1.0041	2.52231	1.93446	2.29762	1.55563	1.15215
	PGSC0003DMT400000627	0	0	0	0	0	0	0	0	0	0	1.5138	0	0	0	0	0	1.24415	0	0	0	0	0	0	0	0	0	0	0	0	0	0	3.55639	2.12853	2.95365	2.83514	3.03653	3.65403	2.70837	3.45773	1.87727	1.66987	2.70709	2.96764	2.90678	3.42962	4.13459	2.37239	2.66223
	PGSC0003DMT400000636	0	0	0	0	0	0	0	0	0	0	0	0	0	0	0	0	0	0	0	0	0	0	0	0	0	0	0	0	0	0	0	0	0	0	0	0	0	0	0	0	0	0	0	0	0	0	0	0
	PGSC0003DMT400000639	0	0	0	0	0	0	0	0	0	0	0	0	0	0	0	0	0	0	0	0	0	0	0	0	0	0	0	0	0	0	0	0	0	0	0	0	0	0	0	0	0	0	0	0	0	0	0	0
	PGSC0003DMT400000646	40.5107	41.3428	39.0791	42.3053	41.3185	40.015	42.5094	13.7315	34.5874	28.0657	25.7026	33.1809	41.5107	39.9718	40.3092	35.1555	36.9975	30.3574	33.3679	44.8221	34.6876	40.5741	34.0808	31.9983	31.6023	24.7899	18.8364	5.86089	30.2444	30.7646	35.415	14.2188	12.7576	18.5042	12.6881	5.00224	5.11713	6.49365	7.26866	8.46246	9.97171	7.95426	6.56122	26.7701	40.7519	22.6241	25.9805	7.54733
	PGSC0003DMT400000647	5.27858	5.80197	5.47646	6.35858	11.2359	11.4281	9.20343	4.42355	4.28676	4.19229	2.66064	3.65072	5.42365	4.95619	5.57205	3.99818	7.3712	8.19	6.98727	6.44486	9.43704	10.9024	9.59556	4.50354	6.41188	3.01473	5.65699	1.80381	8.89947	9.65995	10.1222	2.81752	2.64601	3.51975	3.22831	3.46685	4.27051	4.40065	4.30217	4.70661	4.63692	2.82772	3.90486	1.4175	1.18109	1.44641	1.42279	3.33087
	PGSC0003DMT400000649	19.5671	19.0836	20.2255	23.3279	23.5775	24.2336	26.5076	31.5072	29.2178	27.9699	26.7026	23.6104	16.7508	23.6599	20.2667	22.2262	32.9866	23.3776	28.1205	22.7138	26.3664	19.8343	20.2043	40.3776	38.1851	43.9865	37.8625	2.77515	21.9077	18.7267	20.4443	11.4254	11.3953	12.0795	11.221	16.4878	15.7587	14.1645	15.8065	12.448	13.4851	14.2299	13.7547	13.5783	11.7072	13.295	13.4365	17.8564
	PGSC0003DMT400000650	4.59213	3.63746	2.81866	4.62823	6.37663	6.69002	4.51962	8.7591	5.92311	6.9318	7.98187	5.12897	3.93917	3.30268	3.67581	3.6574	5.69872	4.4634	5.79815	4.19642	4.89241	4.62659	4.447	7.73734	8.21991	5.88705	10.1133	0	5.23907	4.32773	4.2689	13.6882	14.8086	14.8568	12.5015	10.1718	10.0309	10.5861	10.8599	10.5014	9.85234	10.328	10.6609	17.9584	16.1471	16.7263	15.8215	9.8874
	PGSC0003DMT400000651	132.831	122.474	145.205	182.622	132.325	137.047	141.192	91.7049	180.839	120.388	190.715	182.208	70.6783	72.0501	62.398	56.7546	142.361	97.7117	155.074	128.395	117.32	120.926	122.147	128.101	162.947	94.138	118.853	17.7044	129.155	120.041	128.401	10.982	12.8304	17.8284	7.49016	13.0885	7.20718	13.7021	12.19	14.9931	9.5542	15.8883	10.7829	4.29948	5.31995	4.76727	7.60872	9.85741
	PGSC0003DMT400000652	3.73849	3.54063	4.2304	4.57852	8.76896	7.09636	6.07159	10.3511	4.90524	6.42218	6.38693	5.61491	2.48294	2.28261	2.34205	2.58695	4.08155	2.89169	3.93392	4.16305	4.28573	4.61699	7.75481	5.99736	6.07933	4.37433	5.22957	0	6.55082	5.43382	3.99807	36.3777	37.7113	38.812	31.2193	30.0419	21.7345	26.1386	21.3136	31.7479	29.6859	35.9558	34.7729	32.891	28.7719	26.3895	27.3682	24.3669
	PGSC0003DMT400000654	350.027	372.208	385.533	345.76	179.945	246.568	251.313	110.702	363.298	333.962	322.083	391.979	329.767	314.293	304.582	331.27	324.408	345.039	366.007	319.175	274.438	269.115	257.509	267.811	266.732	343.601	257.776	35.1712	265.14	288.926	263.192	97.5082	108.734	119.039	106.222	108.271	94.5298	123.975	107.102	149.348	159.345	122.924	131.885	87.3582	79.3234	75.7431	82.5378	90.0176
	PGSC0003DMT400000657	7.32517	8.21551	9.92474	10.4936	22.633	18.0035	16.4917	49.5846	27.0402	36.4174	52.0586	26.8753	8.09214	8.69124	8.5383	9.28831	13.7651	16.8298	20.375	12.1656	19.3818	13.0494	21.4819	32.7135	34.7167	27.8254	50.5012	2.19537	18.4158	15.4095	15.6522	45.2167	42.3555	37.0164	37.6955	72.5421	65.9507	63.0362	64.3312	50.1135	59.3479	63.1084	57.3961	43.82	43.8615	43.7227	41.61	72.2756
	PGSC0003DMT400000660	26.3534	32.9768	29.0997	33.8554	18.6832	16.3201	16.9579	21.3712	34.8971	30.9823	34.7875	37.5242	15.8176	15.9969	14.7999	16.3232	30.1002	27.9128	35.2679	20.5369	22.5042	16.2248	13.9864	26.9587	30.4211	27.5558	30.4553	2.58705	12.0655	13.7504	14.0755	14.4472	14.0083	17.1244	12.5713	16.6826	18.0552	20.3563	19.6164	17.8867	19.6906	18.229	19.6355	16.0957	15.1796	14.5865	15.2277	19.3304
	PGSC0003DMT400000662	22.3464	19.82	25.2882	25.23	29.0154	26.6763	19.4548	51.136	41.7671	48.892	58.4124	41.0276	20.7825	17.976	21.9569	22.9978	25.5473	26.2118	32.5066	24.518	23.4197	22.5699	23.1215	53.0559	49.0472	48.3676	69.0534	2.85889	17.0513	21.1902	19.3382	29.5991	34.0671	34.5715	34.0728	53.4216	55.2565	62.0408	56.55	49.3226	54.4027	43.3679	51.9536	32.0271	29.0467	32.8328	31.0636	58.7969
	PGSC0003DMT400000664	11.9265	13.3961	18.7711	15.2551	17.1672	17.3292	14.4687	36.0342	23.1402	23.6132	37.3767	24.7576	16.6376	18.8474	17.6375	17.0977	20.3701	20.4001	22.7244	20.6358	29.8406	19.6927	27.2978	28.6947	30.6971	27.8828	36.8039	4.89777	31.0411	34.0213	32.4531	27.9365	33.1217	28.0736	24.8351	42.1597	38.3251	45.2504	39.1523	42.63	39.9288	38.0715	51.1953	22.4687	22.4603	20.0204	20.1093	30.3957
	PGSC0003DMT400000666	6.76441	6.83605	7.06726	6.32186	8.23177	8.03492	7.33306	7.52169	7.85811	6.47696	7.49207	7.39769	3.89792	4.10591	4.81001	4.39075	7.61147	6.25605	7.65185	6.85079	6.05937	5.11639	6.47366	6.84192	7.00809	4.97577	6.53953	1.12959	7.82308	6.49551	6.03612	5.84408	6.19099	7.08784	6.15395	9.90827	10.7528	9.74741	9.38753	8.04295	7.88676	8.03156	7.97915	7.48476	5.35789	6.62589	6.24371	9.23697
	PGSC0003DMT400000674	19.5359	28.068	26.9492	23.6744	26.9979	25.0133	25.0712	38.9146	30.9418	30.2669	32.6606	33.4175	21.0533	24.2472	24.0125	21.4521	26.515	23.6291	32.9206	26.1528	20.6455	19.4598	17.5598	28.7309	27.0267	26.0434	29.1909	3.47425	27.5415	27.2429	26.0064	50.5224	58.975	58.4928	54.9808	64.1127	69.0516	65.5613	66.8087	50.8831	46.8862	57.8764	58.3886	58.9844	72.0964	59.3293	59.2194	89.9141
	PGSC0003DMT400000676	1.08557	2.65851	2.62668	1.44795	2.09889	2.29588	2.19328	1.80426	1.76333	2.16706	1.19938	2.06482	1.29672	1.51418	0	0	3.09505	2.50364	4.11352	2.98455	2.61726	3.23592	1.39319	2.07691	2.03255	1.41269	2.47215	0	2.00395	3.38392	4.08257	4.11182	4.12659	4.31333	3.48029	0	1.643	1.56435	1.56715	2.0294	1.74324	1.66903	1.7316	4.62664	4.9302	3.74224	4.97131	1.21342
	PGSC0003DMT400000679	1.76173	2.46893	2.38337	2.95242	3.9338	3.63699	3.71423	5.94829	4.00058	5.15645	6.17589	5.14018	2.10111	1.94889	2.4913	2.2456	3.55162	2.3193	3.16635	3.09248	4.30907	3.81483	3.11209	8.41745	8.93056	4.83035	8.70676	0	4.30305	3.72657	2.83993	15.8701	16.8733	17.1764	17.2317	2.52622	1.8427	2.5219	2.70044	6.55228	6.15819	6.15442	3.53114	13.276	16.4023	14.6417	15.5978	3.04759
	PGSC0003DMT400000681	3.38857	3.41802	2.66874	3.33249	6.46747	4.84123	4.52474	12.0462	4.36939	5.10934	5.66232	4.76814	2.14419	1.96387	2.16719	2.40942	5.03585	4.78487	5.3584	4.99958	5.02044	4.26286	5.56367	5.33051	6.79275	3.04283	7.32255	0	5.1308	4.14722	3.5149	2.93615	3.71186	3.51512	2.98765	5.59567	5.69626	6.02265	6.51406	4.79408	4.48133	4.37014	5.14594	5.25361	4.59908	4.33366	3.46324	7.38182
	PGSC0003DMT400000682	9.78415	12.3968	12.9796	12.979	13.1345	12.3402	8.46262	23.3938	14.5969	14.6305	15.2935	14.8556	7.7157	9.14452	8.13058	10.0372	11.1954	8.54946	12.8288	10.2154	8.10109	5.81259	7.602	15.0568	12.7547	14.7474	13.4022	1.23671	6.55145	4.27264	4.07708	12.6226	14.4023	13.3227	11.7749	20.5489	19.0107	20.2528	19.8929	20.891	22.1103	23.7224	22.9754	14.8633	15.1131	14.1125	13.2595	22.7253
	PGSC0003DMT400000685	0	0	0	0	0	0	0	1.50136	1.08394	1.01565	0	0	1.34999	1.26287	1.62886	1.79233	0	0	0	1.85243	0	1.02803	0	0	1.28829	0	0	0	0	0	0	0	0	0	0	0	0	0	0	0	0	0	0	0	0	0	0	1.04049
	PGSC0003DMT400000687	5.52035	5.68493	4.81082	4.34944	8.85657	5.50299	5.99027	8.86455	4.96795	8.32127	11.9381	6.75422	3.18662	5.89497	5.26896	3.70817	3.89615	4.42238	4.33377	3.88318	4.68678	4.54646	5.85008	6.05526	5.70576	4.62725	8.50527	0	7.39286	5.68388	5.70642	2.04049	2.9701	2.25586	1.7408	2.26292	3.29406	3.27484	3.3784	2.87337	2.48292	3.13398	3.1199	2.59269	2.5619	3.22542	3.04193	4.27727
	PGSC0003DMT400000688	1.55338	1.55473	2.43007	2.27303	7.60967	5.78516	4.85374	7.41571	2.11595	3.39912	4.65936	3.57955	2.09547	2.95874	1.8068	2.87254	2.85661	3.27177	3.2951	2.45703	3.5243	4.58204	3.53301	4.91402	6.56407	2.34875	8.7356	0	4.62769	3.70483	4.71543	9.40345	10.92	9.28886	12.5777	20.7426	20.5434	16.5143	22.3408	11.2078	11.4488	16.2997	15.0885	13.6694	13.696	12.9335	13.3958	33.6462
	PGSC0003DMT400000693	3.51206	5.15435	5.33437	2.95098	16.9477	6.01846	5.71858	23.1221	10.3655	15.4753	15.7543	11.7054	3.67281	2.24594	3.17149	2.44634	6.3195	9.76182	5.70584	3.97797	7.41523	5.31928	3.56992	8.7111	13.0049	1.37208	21.073	1.29106	6.21435	4.86538	7.69648	35.7841	38.561	32.3437	35.7245	58.4828	61.1506	51.2592	58.4315	35.7957	41.0269	46.1276	45.3753	49.0784	42.1794	44.088	47.7624	77.2531
	PGSC0003DMT400000694	0	0	0	0	7.18421	1.14628	1.42144	23.135	1.52049	9.19042	6.82735	1.602	0	0	1.08697	1.50794	0	1.19956	1.98059	1.09204	0	0	2.30232	7.63468	3.72268	2.74464	7.68803	0	1.16966	0	0	91.6609	88.0473	100.531	87.6173	64.4979	53.5446	70.5247	59.135	41.7677	53.6167	53.805	60.1808	110.862	120.611	93.0095	112.758	79.009
	PGSC0003DMT400000700	5.36518	4.04838	3.06575	2.39563	1.70598	1.63334	3.62674	8.22171	6.51956	8.02653	7.97318	5.44245	1.87796	2.50079	1.85708	0	3.28458	3.17424	5.82897	2.90468	2.71334	0	1.43994	7.79815	11.3107	2.8089	11.8603	0	4.34026	2.38795	2.00033	15.6925	11.6033	11.7919	11.9703	10.2162	8.58201	9.13052	7.78104	7.09028	12.6978	9.073	8.22354	17.8548	18.9788	16.2912	15.5077	8.67281
	PGSC0003DMT400000701	0	0	0	0	0	0	0	0	0	0	0	0	0	0	0	0	0	0	0	0	0	0	0	0	0	0	0	0	0	0	0	0	0	0	0	0	0	0	0	0	0	0	0	0	0	0	0	0
	PGSC0003DMT400000703	0	0	0	0	0	0	0	0	0	0	0	0	0	0	0	0	0	0	0	0	0	0	0	0	0	0	0	0	0	0	0	1.60266	1.52319	1.74709	1.3421	1.73281	1.36578	1.56043	1.64055	1.44238	1.52125	1.34421	1.40291	1.12519	1.69112	1.26445	1.06708	1.73804
	PGSC0003DMT400000704	0	0	0	0	0	0	0	0	0	0	0	0	0	0	0	0	0	0	0	0	0	0	0	0	0	0	0	0	0	0	0	0	0	0	0	0	0	0	0	0	0	0	0	0	0	0	0	0
	PGSC0003DMT400000705	0	0	0	0	0	0	0	0	0	0	0	0	0	0	0	0	0	0	0	0	0	0	0	0	0	0	0	0	0	0	0	0	0	0	0	0	0	0	0	0	0	0	0	0	0	0	0	0
	PGSC0003DMT400000706	1.37541	1.49576	1.95826	0	1.93676	1.73261	1.35127	2.14421	1.86337	1.40902	1.90103	1.09106	0	1.1993	0	0	0	2.23682	1.86191	1.48346	0	1.79005	1.28753	1.46202	1.53371	0	3.13345	0	0	1.70128	1.93825	0	0	0	0	0	0	2.36504	0	1.11393	2.22938	1.9025	1.37462	0	0	0	0	0
	PGSC0003DMT400000708	2.11252	2.1142	0	0	0	0	2.24181	3.88365	1.45898	2.06096	0	0	0	0	0	0	0	0	0	0	0	0	1.27982	0	0	0	1.21264	0	2.13993	0	1.46386	1.39153	0	0	0	0	0	0	0	0	0	0	0	0	0	1.16217	0	0
	PGSC0003DMT400000710	0	0	0	0	0	0	0	0	0	0	0	1.3028	0	0	0	0	4.09057	0	5.84402	2.02323	0	0	0	2.22802	3.26305	4.759	1.83866	0	1.85058	0	0	0	0	0	0	0	0	0	0	0	0	0	0	0	0	0	0	0
	PGSC0003DMT400000712	0	0	0	0	0	0	0	0	0	0	0	1.41162	0	0	0	0	0	0	0	0	0	0	0	1.88249	3.56412	1.34837	1.68399	0	0	0	0	0	0	0	0	0	0	0	0	0	0	0	0	0	1.11611	0	0	0
	PGSC0003DMT400000713	3.2021	4.35983	2.72593	3.50325	5.69185	2.94613	2.95161	16.6927	6.96756	8.08285	6.89839	4.72463	2.41774	2.69239	2.55359	2.29302	1.10772	1.1797	1.5215	0	0	0	0	1.74111	2.21393	1.08172	1.65358	0	1.50217	0	0	14.8803	14.157	15.1989	15.5498	20.0556	18.8115	18.1075	18.7802	15.202	14.5309	15.5223	15.9784	16.3259	16.9388	15.6748	17.8631	20.3054
	PGSC0003DMT400000714	0	0	0	1.23868	1.97188	1.26874	0	5.22049	3.04057	5.80562	5.42398	4.00852	0	0	0	1.25434	5.51677	3.68775	6.78206	3.71789	1.89665	3.55171	3.35019	14.3672	14.2922	6.27018	13.3235	0	2.64305	4.00654	2.31642	2.18438	1.71185	1.66265	1.71491	1.29496	2.01612	1.16714	2.001	1.18247	1.42451	1.38563	1.82314	1.19022	0	1.51196	0	2.01036
	PGSC0003DMT400000736	35.0477	18.8771	21.9569	19.1141	44.8374	35.4111	38.7037	8.17664	19.1213	19.8982	17.5907	17.6325	39.003	30.7278	40.4632	54.1414	21.9943	23.9319	33.6111	15.6909	22.7095	29.8837	31.5405	38.3978	14.8996	33.015	14.6056	8.79588	33.9092	31.796	48.4908	0	0	0	0	0	0	0	0	0	0	0	0	0	0	0	0	1.11043
	PGSC0003DMT400000738	0	0	0	0	0	0	0	0	0	0	0	0	0	0	0	0	0	0	0	0	0	0	0	0	0	0	0	0	0	0	0	2.88807	3.93487	4.94682	3.54288	5.19864	5.6896	5.20985	5.73364	3.5299	1.70025	6.19574	3.80759	4.6569	3.35568	5.45246	3.0102	7.43597
	PGSC0003DMT400000740	11.3361	11.0137	5.7149	12.3154	39.8634	36.0372	34.9695	53.5574	14.2814	19.5972	20.4413	19.591	22.1299	18.3399	25.2012	27.7228	15.6393	22.0769	17.7372	16.1264	43.8739	27.5045	27.9869	31.7465	37.073	33.3644	47.9408	5.93647	34.6365	37.7519	32.8936	6.58443	6.63938	6.44523	7.76629	5.36103	3.80385	5.65426	4.54079	5.61514	4.48631	4.62882	4.45885	6.83343	5.83676	6.1142	6.60715	7.77728
	PGSC0003DMT400000744	49.0257	48.5891	49.8931	51.7219	50.5813	50.7076	48.4268	54.7234	72.2426	75.5728	78.7624	73.8865	43.3197	49.3245	45.6931	47.0898	55.1689	47.1216	59.153	49.6567	48.8996	45.1375	45.1856	94.468	91.717	78.3888	84.5326	7.80819	52.8425	52.0222	47.6728	70.7253	72.795	71.1072	78.5117	38.4607	37.7702	39.2867	37.3996	54.5117	60.2487	53.018	49.7325	84.0166	85.037	80.5441	80.9709	43.978
	PGSC0003DMT400000747	3.86892	3.68689	4.62336	4.8118	5.72415	5.65525	4.69985	8.20964	6.01504	6.83323	7.81496	4.39945	3.25618	3.18862	2.15298	2.03473	7.24416	7.22261	5.77091	7.79341	7.70365	5.76804	6.26862	13.6792	15.0366	8.63713	10.972	0	7.15556	6.34996	5.11032	64.6747	68.9872	61.8965	63.6973	29.7696	28.9323	32.264	32.321	35.9772	41.6251	35.9654	37.3979	101.081	100.085	89.0146	90.7937	30.797
	PGSC0003DMT400000749	10.9669	10.2	10.418	8.7187	19.4796	13.0484	11.4439	13.316	18.436	23.9182	28.6899	19.3103	11.7133	12.3024	11.3001	14.8352	12.5049	11.814	14.3863	10.9946	12.0266	8.53228	11.7423	22.6245	18.5451	18.7232	24.4145	1.56677	9.49461	6.00694	11.7519	15.6077	17.8039	16.5346	17.5544	12.6707	11.1641	12.552	10.361	11.7644	13.5619	12.5372	14.0266	18.0253	18.3531	17.452	17.1675	9.74903
	PGSC0003DMT400000751	204.549	257.808	190.945	186.404	225.138	183.321	199.465	131.352	164.617	175.047	159.326	165.817	214.507	222.028	218.565	187.935	153.054	144.414	141.635	143.819	146.042	180.197	139.385	146.517	160.032	128.794	145.215	25.4241	137.24	139.976	158.269	156.397	168.864	188.896	163.096	123.235	135.268	132.209	124.732	149.769	176.907	131.206	137.185	163.016	168.45	164.312	151.223	114.507
	PGSC0003DMT400000752	1.70603	2.41607	2.31412	1.8354	0	0	0	0	12.6808	6.164	5.24791	13.2105	0	0	0	0	1.73551	0	1.25746	0	0	0	0	11.7333	13.431	7.95185	10.3904	0	1.87745	1.84213	0	1.35137	1.04554	1.58429	1.06758	3.92331	3.44428	1.94578	4.36295	2.14938	2.54585	1.85649	2.73547	0	0	0	0	1.43483
	PGSC0003DMT400000757	23.2376	26.4219	24.2255	24.1592	30.5186	26.1636	25.9188	22.5473	21.1658	23.0084	24.3075	22.2604	20.9218	17.9989	22.6624	18.0299	27.2973	28.1973	28.3343	27.0178	28.4033	28.3648	24.53	21.8661	24.9514	16.5662	29.1348	3.77681	23.8961	25.5018	26.543	25	26.7071	26.6913	24.6614	26.6993	27.1591	26.379	28.5845	26.5466	27.6349	26.3769	27.3122	24.6791	21.2055	25.2905	24.4628	29.3772
	PGSC0003DMT400000759	179.61	145.873	162.69	144.728	89.7713	135.433	104.424	62.7593	161.521	151.512	121.039	158.084	170.033	171.951	167.557	172.045	134.739	121.964	157.465	134.651	106.152	103.357	99.1825	129.909	86.3106	153.451	83.7295	21.4294	101.357	101.359	105.179	29.2215	27.6409	35.1514	31.6341	35.5311	33.769	37.7104	34.623	44.5164	51.5239	35.1466	42.4737	22.1335	22.8345	24.5785	22.9556	33.2577
	PGSC0003DMT400000761	0	0	0	0	0	0	0	0	0	0	0	0	0	0	0	0	0	0	0	0	0	0	0	0	0	0	0	0	0	0	0	0	0	0	0	0	0	0	0	0	0	0	0	0	0	0	0	0
	PGSC0003DMT400000763	9.95905	9.68214	8.2769	8.61494	5.77791	6.38818	7.54699	6.15715	7.94715	9.45875	9.4454	8.88706	5.78489	6.34166	6.31002	4.95032	8.70577	8.07769	10.1669	7.14804	8.46984	6.79713	5.92706	9.61125	8.41021	9.36686	8.54727	1.35382	7.34806	8.74645	8.04136	8.24892	6.61667	7.39215	6.59222	9.67348	8.61869	8.96166	7.3041	7.20979	9.41047	8.73413	9.63604	9.36836	8.49036	8.0087	7.82532	9.87088
	PGSC0003DMT400000764	11.3853	7.26405	12.966	15.0937	20.241	15.0286	14.2417	32.4595	14.8407	13.5123	18.2652	14.1741	11.9986	11.6548	14.2311	11.5484	11.4798	10.7647	11.0731	14.2659	14.4389	13.7259	12.3783	14.0195	16.8647	15.3385	16.0739	3.06775	12.2592	14.061	14.2944	15.3692	16.6814	15.85	14.3398	28.2798	20.0309	22.3507	24.4663	15.7641	16.3397	24.429	21.7917	27.2301	20.4934	20.8155	21.3329	30.1602
	PGSC0003DMT400000771	0	0	0	0	0	0	0	0	0	0	0	0	0	0	0	0	0	0	0	0	0	0	0	0	0	0	0	0	0	0	0	0	0	0	0	0	0	0	0	0	0	0	0	0	0	0	0	0
	PGSC0003DMT400000775	351.319	349.405	335.11	344.498	252.323	298.45	296.338	167.026	345.321	283.155	259.311	361.122	357.769	369.694	351.794	375.443	321.417	300.331	333.537	326.752	305.3	319.657	281.171	306.148	300.33	324.253	267.193	47.3214	312.226	301.117	304.552	105.535	100.83	104.133	104.523	120.279	124.648	121.036	114.545	122.143	123.812	126.03	121.929	86.9077	100.891	101.244	98.4333	131.123
	PGSC0003DMT400000776	1484.42	1574.53	1333.79	1251.66	792.067	978.368	967.658	287.273	1037.75	893.975	734.826	988.803	1520.78	1511.36	1457.65	1361.31	1155.63	1553.98	1092.32	1178.33	876.625	1103	950.1	841.542	746.543	1034.26	895.269	214.696	971.549	1055.06	1119.46	165.05	170.046	227.981	169.374	178.45	192.256	213.851	180.824	238.628	267.92	178.456	217.005	132.614	156.913	152.802	146.53	173.058
	PGSC0003DMT400000780	9.02603	7.37433	5.10795	14.7395	17.6207	19.82	16.5731	14.4829	11.2826	6.61044	13.9654	13.4816	16.2273	10.37	5.81357	5.80708	11.3818	8.37005	7.21588	2.65305	10.349	8.44234	19.2452	59.9556	48.9446	38.0218	45.2963	1.95917	9.8206	7.61281	8.68558	7.04949	3.66493	9.1467	8.57624	1.93374	0	0	0	1.13335	1.16391	6.95792	0	8.72209	6.01591	10.8631	8.68631	0
	PGSC0003DMT400000783	37.2965	35.8872	36.4446	41.1266	19.4912	18.3891	16.4346	26.5479	47.4682	44.1223	57.448	47.2267	13.539	16.5216	16.3296	20.6092	37.5077	27.8364	39.4844	23.7057	16.3636	13.5884	14.3984	38.4621	31.8773	34.7899	38.7315	1.64906	11.5643	12.6405	11.7451	10.2965	9.2332	11.0711	7.64558	13.2336	7.82965	10.5643	8.93917	8.57093	8.16986	13.1228	7.77174	8.90034	8.34024	9.91384	10.9918	17.1558
	PGSC0003DMT400000784	226.887	244.47	227.869	237.965	190.982	207.98	209.25	99.5541	206.111	174.683	162.914	212.34	177.194	172.918	180.125	152.881	243.731	212.66	213.452	257.375	198.123	220.953	186.754	186.395	195.672	151.403	164.469	36.768	218.921	239.451	225.063	73.9818	80.8772	92.915	83.7046	73.3618	82.0415	84.8082	84.9216	95.7633	112.064	80.5832	84.4782	78.6304	85.4844	80.542	78.6581	89.2314
	PGSC0003DMT400000785	8.30674	8.80418	9.11887	7.83694	8.79256	6.7942	9.43875	1.33318	7.55008	6.16784	3.84821	6.12384	11.7268	11.7194	9.72702	11.2641	7.16765	8.50435	8.37995	8.03401	8.70886	9.08783	7.96545	4.58595	5.57956	5.01001	6.20299	0	6.45825	9.24429	6.56684	1.75533	2.01783	2.07476	1.30488	1.87793	1.19353	2.00443	1.17292	2.25125	1.95492	2.88208	1.57382	1.36154	1.57683	1.60813	0	1.40605
	PGSC0003DMT400000786	919.508	829.944	838.02	810.074	332.062	386.667	386.69	186.643	825.428	796.417	695.783	851.869	481.857	471.574	448.925	493.1	756.08	555.585	705.686	897.749	450.046	416.055	411.783	670.746	486.137	825.835	363.945	68.7748	341.003	358.316	357.938	82.304	96.3377	93.2014	94.8393	77.905	84.7997	100.977	93.9382	107.567	120.729	101.618	104.074	83.6283	95.0958	90.9583	88.1625	106.052
	PGSC0003DMT400000789	296.926	248.992	332.305	336.476	330.688	309.595	245.583	1032.31	1360.46	2330.61	3860.13	1409.38	273.362	278.569	248.013	399.581	364.672	661.717	848.203	264.621	411.56	224.325	476.248	1396.34	1547.46	1965.76	2500.74	46.0421	331.808	339.44	286.302	233.166	194.748	178.273	218.503	494.559	502.308	619.596	551.977	533.211	576.02	472.825	581.514	138.645	140.642	162.777	169.674	479.092
	PGSC0003DMT400000791	2.28746	1.01918	1.47954	1.38646	13.8333	15.5422	18.2018	0	1.12521	1.91492	1.53076	1.15284	29.0228	33.8946	33.2215	34.0871	0	2.39791	1.87573	1.68105	10.1793	14.3135	8.33788	1.32609	0	1.62307	0	3.13502	13.3142	15.743	15.8457	0	0	0	0	0	0	1.4957	0	1.07774	1.38887	0	0	0	0	0	0	0
	PGSC0003DMT400000793	0	0	0	0	0	0	0	0	0	0	0	0	0	2.33552	0	2.01786	0	0	0	0	0	0	0	0	0	0	0	0	0	0	0	0	0	0	0	0	0	0	0	0	0	0	0	0	0	0	0	0
	PGSC0003DMT400000795	5.33053	5.82369	6.15164	6.71043	6.59055	5.11292	4.98576	12.862	8.05796	9.96964	11.7029	7.66105	2.83781	2.44402	2.8209	3.97797	6.85658	7.66844	7.8526	5.41339	5.00236	3.87456	4.7473	10.1385	10.8135	4.88069	12.8239	0	3.95198	3.93966	3.9526	11.0077	9.89332	11.1056	9.40599	6.9538	6.43267	4.74038	5.34237	5.95164	6.63322	7.58951	5.99608	15.0684	13.5806	16.3936	14.2033	10.1965
	PGSC0003DMT400000798	12.9007	13.0882	12.2041	15.8767	16.2593	14.5612	14.1842	7.02948	14.5897	8.99907	9.31997	12.6479	11.4539	9.91764	9.73976	11.0281	14.688	7.80373	12.2361	16.1955	14.0836	17.7752	16.8717	8.0192	11.5087	6.15187	8.3943	2.33565	13.5958	13.9595	14.1132	5.27519	6.70949	6.64886	4.32141	3.99694	4.32807	3.02036	4.75499	2.93811	2.09262	3.63822	3.11567	3.99463	4.89159	3.41653	4.25092	2.78585
	PGSC0003DMT400000801	10.9802	12.0832	10.2439	7.36355	4.37324	6.07552	5.48176	5.86996	12.5004	18.5242	22.5209	13.9566	16.1146	22.4162	17.8717	19.8964	7.24479	8.52122	8.81317	6.09556	6.5775	3.64974	6.87219	11.0292	8.35782	15.3762	10.7284	1.12469	6.52851	6.49502	5.82357	5.36013	4.53503	10.1287	3.40161	2.28126	2.6109	7.11939	6.74623	5.9407	3.24232	2.31181	4.40596	3.02927	6.38245	4.41499	4.16364	8.94679
	PGSC0003DMT400000803	7.60973	8.67426	9.93321	8.88786	7.48505	6.73296	8.03942	6.09568	8.14204	6.56051	7.74927	9.27176	6.48583	6.30213	4.72387	5.45796	9.85887	7.83671	6.84992	8.80734	6.44305	6.69536	5.40084	8.47451	6.9469	5.72765	5.85163	0	7.28452	7.92777	5.45592	6.98881	5.94041	7.13078	11.5509	3.71277	4.7281	5.04642	4.69062	4.83097	5.03839	3.41763	4.39011	10.5221	7.10761	9.78274	7.871	4.50055
	PGSC0003DMT400000806	0	0	0	0	0	0	0	0	0	0	0	0	0	0	0	0	0	0	0	0	0	0	0	0	0	0	0	0	0	0	0	0	0	0	0	0	0	0	0	0	0	0	0	0	0	0	0	0
	PGSC0003DMT400000808	0	0	0	0	0	0	0	0	0	0	0	0	0	0	0	0	0	0	0	0	0	0	0	0	0	0	0	0	0	0	0	0	0	0	0	0	0	0	0	0	0	0	0	0	0	0	0	0
	PGSC0003DMT400000810	0	0	0	0	1.73332	1.551	1.46512	1.31361	0	0	0	0	0	1.93192	1.62922	1.64784	0	0	0	0	0	1.34805	1.64971	0	0	0	0	0	2.19233	2.35263	1.19626	0	0	0	0	1.52868	2.09405	1.50541	1.41226	1.02933	1.41488	0	1.07041	0	0	0	0	0
	PGSC0003DMT400000811	27.5415	23.1582	27.7515	27.3351	91.1023	87.4572	80.1952	44.6602	24.3511	29.5573	27.0162	27.159	82.7967	64.6114	66.3201	74.1058	29.6074	38.7299	34.8333	36.173	98.9834	93.6708	91.2028	36.5717	32.3242	28.9961	40.9515	15.4688	90.1652	90.2589	98.8073	23.289	23.1258	27.8343	22.9093	29.6625	31.3639	32.4936	34.5417	32.3649	35.0732	31.97	32.856	20.3613	18.0904	20.7243	18.0915	27.3804
	PGSC0003DMT400000812	0	0	0	0	0	0	0	0	0	0	0	0	0	0	0	0	0	0	0	0	0	0	0	0	0	0	0	0	0	0	0	0	0	0	0	0	0	0	0	0	0	0	0	0	0	0	0	0
	PGSC0003DMT400000816	16.5647	15.5993	13.2883	10.205	78.8146	68.2578	70.3426	6.30546	10.5389	10.9372	9.03142	14.0698	75.9817	73.8516	68.0174	55.7148	10.8118	14.9011	11.1604	10.1925	56.294	72.5479	56.5401	9.67213	7.80614	12.0006	13.0238	8.65512	43.3456	49.8663	47.1129	1.98782	1.88237	4.31857	1.29946	1.35503	2.31617	2.56951	2.5347	2.10731	1.33116	2.42238	1.33352	0	1.3949	0	1.24399	1.61935
	PGSC0003DMT400000820	28.1761	25.9623	31.0832	37.296	45.5589	43.9217	44.1611	58.4145	41.1347	38.6256	41.344	42.3858	29.7905	31.1591	30.7927	30.0956	36.1659	35.6051	39.0959	37.4775	50.6103	36.8412	35.4993	41.9003	60.8833	41.3846	64.3563	6.01027	33.0778	31.4658	32.6554	92.1247	81.1871	84.9819	85.0274	116.236	96.4405	87.4308	102	83.4806	92.1648	122.117	95.5608	131.186	124.957	126.238	126.866	111.437
	PGSC0003DMT400000824	4.08846	7.30755	6.01587	7.34189	12.4379	9.55817	12.8827	6.65397	6.42437	4.80085	4.282	5.17953	5.87293	3.94098	4.31351	5.31041	6.08925	6.73376	6.97008	6.00843	8.22199	13.4538	10.2868	5.8173	7.59175	2.65243	8.62551	0	9.00519	9.53902	7.99807	5.70113	5.94349	7.91146	6.95175	7.02705	8.38807	7.26559	6.28222	7.71731	7.56272	7.27635	6.06719	6.58922	7.11092	7.61869	5.99428	8.86529
	PGSC0003DMT400000825	2.75976	4.22802	5.36641	5.34122	5.62637	4.64212	4.59704	2.97337	3.6568	5.39777	3.60186	6.19572	6.21398	5.89678	5.53602	5.24215	5.69007	4.53561	4.37989	3.36499	3.12843	5.71955	4.89185	2.34715	5.48655	3.38609	2.66542	0	3.89769	6.16805	2.80214	5.10285	4.03714	6.88588	5.30843	4.80538	5.57341	6.51294	6.619	4.63252	6.00623	4.96793	5.31825	5.2755	5.33285	5.06699	5.35524	7.01079
	PGSC0003DMT400000827	9.2184	6.39721	8.61713	7.01589	37.5204	40.0754	39.5985	6.26837	7.22445	8.40292	6.95979	7.43539	46.9818	40.9711	40.5253	40.7006	7.29644	12.8326	6.81429	13.805	41.0061	45.3981	41.3414	6.57989	5.27708	6.6505	6.69818	9.66502	49.0852	55.6819	55.7373	1.42016	1.89694	2.52983	1.67549	1.58051	2.44235	3.06802	2.61955	3.67281	2.76996	1.67798	1.47214	0	0	0	0	0
	PGSC0003DMT400000831	5.05607	2.77836	3.9269	4.61964	7.6673	6.73902	7.53981	7.7088	7.53174	6.90791	9.22727	8.56122	2.98243	3.21036	2.97958	2.90686	6.40149	7.04495	7.43328	6.20372	6.00593	4.65842	5.32318	12.1875	13.4414	8.77536	17.1033	1.10226	6.33224	6.138	4.947	15.0945	14.2063	17.3822	19.708	4.07856	3.19826	3.64922	3.71599	5.99178	5.56773	6.11643	4.84759	22.327	19.2212	20.9006	19.3123	4.46874
	PGSC0003DMT400000833	26.5687	23.5334	25.9705	26.7397	20.6158	22.3484	24.4061	23.7925	30.3511	32.0513	35.2592	26.9744	19.9773	17.1458	21.0292	22.6599	27.1508	23.7464	26.8889	26.0644	22.9046	18.4196	22.4411	28.9914	30.0885	25.9817	32.0848	3.16105	19.5353	17.6125	15.2685	16.4419	17.6651	20.8753	18.8809	14.795	14.2082	14.9897	13.0629	16.0295	17.3208	16.1434	15.9555	20.4181	21.3704	21.1833	19.8477	15.3965
	PGSC0003DMT400000835	41.3758	48.9088	42.8836	41.5355	31.076	36.7927	36.1801	21.7027	38.999	37.1004	38.2078	36.4708	32.9844	33.2925	32.966	29.8116	40.3952	52.9774	47.3759	43.3079	37.6611	46.1899	36.7582	28.9143	37.1591	26.4776	36.3976	9.35209	39.7828	44.2575	41.6948	10.3272	10.2522	14.0478	11.2897	10.7982	12.6775	13.1781	12.0736	12.6365	14.3433	10.4059	12.7502	12.3062	13.4984	12.4973	13.3292	16.0108
	PGSC0003DMT400000836	13.5631	12.6316	12.0109	11.55	28.9271	21.9927	24.6762	22.7177	11.6068	10.1915	6.96452	10.0315	19.9527	14.7267	12.2421	13.4809	12.9806	8.77876	9.70808	15.9525	22.766	23.4851	24.5382	12.6702	16.2656	10.3847	7.52364	3.01619	24.4087	18.5973	19.6925	99.1935	97.4917	106.615	100.867	12.5472	11.1611	13.5522	9.09874	43.6197	47.4109	37.7242	27.148	103.27	110.06	96.031	91.1229	9.74342
	PGSC0003DMT400000837	1.82001	2.06837	2.18753	1.44903	4.4321	4.42274	3.88144	5.07358	2.26179	2.67526	3.33447	2.75771	3.23196	3.41257	3.32562	3.63551	3.41727	2.97979	2.14327	1.91994	4.30823	3.96861	5.7151	3.49518	3.35862	2.90573	5.24732	0	4.59918	5.40457	4.23253	8.93993	10.3759	9.77562	10.7262	7.1928	6.23231	7.19502	6.96051	7.10389	9.134	7.62007	7.26271	10.6938	10.955	12.559	10.5661	5.34154
	PGSC0003DMT400000838	2.42625	2.21473	1.9468	1.35198	20.7167	18.182	19.9591	2.84566	2.4781	2.80787	2.52658	2.90309	12.942	15.3589	14.5262	9.54684	1.23678	2.4218	1.91931	3.19651	12.1618	13.5836	12.9216	3.86928	3.46053	4.15849	5.19314	3.17226	12.435	14.1766	18.7199	0	0	0	0	0	0	0	0	0	0	0	0	0	0	0	0	0
	PGSC0003DMT400000840	2.12316	1.67858	1.53343	1.59839	0	0	0	0	0	1.68127	1.01776	1.7386	0	0	0	0	2.72376	10.4118	0	5.2593	0	0	0	2.83717	0	1.41188	3.67511	0	0	1.57081	0	0	0	0	0	0	0	0	0	0	0	0	0	0	0	0	0	0
	PGSC0003DMT400000842	3.30717	3.16225	2.37887	5.45149	71.7746	48.4605	34.9461	135.987	17.1822	91.3948	50.6475	21.5416	46.6862	33.7107	43.5492	59.0894	10.506	9.40382	13.2834	3.78962	24.4018	19.4019	26.2397	40.9218	22.9265	41.9844	51.7564	0	10.7353	11.2812	9.1223	15.6383	17.0892	10.3499	22.3474	30.8995	35.5013	36.0251	28.2458	22.9181	40.0608	30.1657	30.8748	23.0328	22.1011	27.045	25.1525	36.9362
	PGSC0003DMT400000846	3.5424	1.40354	2.55413	3.32795	3.07343	2.74732	1.51563	7.4941	8.29172	3.49915	1.6887	10.8596	5.41701	4.68636	0	0	0	0	0	1.45594	0	1.27014	7.90944	9.45524	12.7067	16.4616	7.1485	0	5.13639	1.31263	4.04819	235.807	172.337	164.925	296.705	26.2042	22.2093	24.0193	13.7064	92.6712	115.394	98.2724	85.6028	251.903	279.365	285.662	237.231	36.348
	PGSC0003DMT400000847	0	0	0	0	0	0	0	1.14856	0	0	0	0	0	0	0	0	0	0	0	0	0	0	0	0	0	0	1.25681	0	0	0	0	7.56394	3.9639	3.71909	8.68091	0	0	0	0	2.3357	3.6286	1.32818	1.17368	18.1634	12.6001	20.4091	15.4013	0
	PGSC0003DMT400000848	0	0	0	0	0	0	0	0	0	0	0	0	0	0	0	0	0	0	0	0	0	0	0	0	0	0	0	0	0	0	0	0	0	0	1.30253	0	0	0	0	0	0	0	0	2.56357	3.15146	2.6864	0	0
	PGSC0003DMT400000849	0	0	0	0	0	0	0	0	0	0	0	0	0	0	0	0	0	0	0	0	0	0	0	0	0	0	0	0	0	0	0	0	0	0	0	0	0	0	0	0	0	0	0	3.09204	1.34907	4.26547	3.24685	0
	PGSC0003DMT400000852	29.6803	28.0907	32.6303	48.0301	16.3397	23.5301	25.9775	15.5507	31.1028	22.4757	17.4208	34.6942	15.2872	11.6622	14.5419	11.3253	61.6954	48.1988	58.1717	62.9098	23.106	23.3347	18.8377	51.5492	48.3716	40.4259	40.8025	3.36181	27.9274	27.056	27.593	13.0654	10.3766	13.818	13.5311	5.66623	5.86588	6.62932	6.60632	9.69351	9.8752	7.19581	6.44234	17.4439	12.9153	17.3495	14.8547	8.23233
	PGSC0003DMT400000858	27.7893	29.9675	29.1625	31.7617	50.1403	41.6543	37.6486	61.65	35.6261	43.1051	46.0545	37.0429	29.7969	28.5853	29.1029	32.4066	35.7232	25.6856	33.9982	36.7916	45.329	34.2245	38.4585	42.6598	52.6	23.4103	48.2023	5.89056	36.7607	33.224	39.9308	81.5101	91.4775	100.867	98.1122	75.9476	78.8141	73.1056	78.3682	71.0486	77.1853	71.1358	68.3709	145.168	138.209	130.358	118.867	89.8795
	PGSC0003DMT400000859	11.2445	13.8089	11.7406	11.3126	14.9223	11.5194	10.4899	18.4012	17.5476	18.7055	20.972	15.6851	12.1821	10.7135	10.3958	10.1903	14.7499	13.8688	13.3018	12.7699	13.4744	12.335	9.43144	13.8153	15.2448	15.749	19.5787	2.12549	10.1303	13.9546	12.5869	11.1877	13.1803	13.0386	12.177	23.0607	23.0729	26.973	27.2183	20.7992	18.8307	19.8827	22.2316	10.349	8.67993	11.9876	11.7092	18.9757
	PGSC0003DMT400000860	28.5123	28.4498	32.2733	30.8732	22.2861	23.5664	25.3288	29.4079	33.746	38.9939	37.8345	34.4752	31.5025	24.9639	22.1961	22.2656	36.1861	29.3875	25.467	33.7012	27.6927	27.8648	23.0074	29.1208	34.4771	30.8262	38.4827	4.51767	29.7934	25.5768	22.1639	31.6278	37.2637	26.9866	44.358	34.0039	47.0376	42.6975	39.7738	38.205	37.7526	38.1343	38.9575	31.8493	33.3261	29.0637	30.8198	36.8181
	PGSC0003DMT400000864	0	0	0	0	0	0	0	0	1.09093	0	6.67155	0	0	0	0	0	0	3.5323	0	0	0	0	0	0	0	0	1.36677	0	0	0	0	36.6508	31.4861	16.6317	27.5051	34.1804	26.403	18.4267	37.6921	18.6659	24.2483	58.8404	36.4812	37.7151	35.5682	30.216	27.0481	27.279
	PGSC0003DMT400000865	0	0	1.02646	2.49452	0	0	0	0	3.94654	0	17.4286	4.23828	0	0	0	0	2.19652	8.47805	1.30125	1.16705	0	0	0	0	1.61345	0	2.19065	0	0	0	0	179.5	156.086	70.3468	118.163	214.033	143.192	111.919	169.392	102.247	119.166	387.228	201.446	185.719	132.54	155.155	142.057	109.147
	PGSC0003DMT400000866	0	0	0	1.52929	0	0	0	0	0	0	6.7211	1.65487	0	0	0	0	1.50972	5.45314	0	2.08689	0	0	0	0	0	0	3.52471	0	0	0	0	33.6624	39.1144	17.554	18.6057	47.4862	39.2083	33.5223	44.1418	29.2594	28.9056	83.4383	69.8081	14.5294	14.8516	15.5697	18.6363	34.6289
	PGSC0003DMT400000867	81.3013	78.9282	71.4366	70.3817	80.7827	79.5893	72.8279	62.533	92.5675	98.0646	103.749	90.0682	80.742	83.8079	82.6057	89.2646	63.6611	68.1605	68.9285	58.3636	79.5592	58.5555	63.3584	108.904	81.4562	109.551	93.4303	9.42233	57.7567	57.5469	64.4369	137.474	138.099	148.938	134.636	78.6035	73.992	83.2436	66.908	113.425	117.546	112.823	97.3382	139.219	153.192	148.292	141.559	79.4158
	PGSC0003DMT400000868	3.1906	4.67259	5.15475	2.7477	1.51849	1.79489	2.3795	1.64826	3.24969	3.44466	4.20767	3.82587	1.77902	2.23541	2.55398	2.49078	3.46758	2.75055	3.58709	2.78391	1.99058	2.50987	1.41684	1.12948	2.76951	1.49142	2.31135	0	2.96078	2.56649	1.93208	2.26966	2.55755	3.70484	2.01606	1.23984	1.42236	2.61168	2.39793	3.01566	2.42972	1.07232	2.31217	1.60013	1.98577	2.17396	1.5652	2.09661
	PGSC0003DMT400000871	25.2448	31.047	26.9346	27.1656	25.665	33.729	31.4213	14.6214	23.6993	20.4849	16.7651	22.8636	24.1496	22.9978	25.6849	21.92	29.4621	25.9834	27.2036	28.4815	32.2848	33.5502	31.5062	18.7583	21.4338	22.7279	17.6736	5.69455	30.9048	32.1428	28.9335	4.86856	5.54259	5.74311	4.66421	4.86492	5.01098	5.7835	5.88806	4.9793	4.99067	5.89017	5.71125	3.23456	4.62954	3.4671	4.41495	4.64137
	PGSC0003DMT400000873	0	0	0	0	0	0	0	2.56141	0	0	0	0	0	0	0	0	0	0	0	1.7748	1.30612	1.95004	1.61456	1.07252	1.09886	0	2.18628	0	1.79795	1.77234	1.13099	6.95938	7.78467	7.39479	7.50706	11.5929	11.6841	11.1047	12.9765	8.8206	11.3582	10.7444	8.3372	9.16892	10.9564	10.705	7.58216	14.7252
	PGSC0003DMT400000875	3.61945	2.05679	1.97738	2.77869	1.18661	1.04704	4.09333	4.0358	2.37382	1.27681	2.04028	2.74196	6.42722	1.45424	0	4.0279	2.69002	1.23456	1.2536	21.4487	0	2.86094	29.6391	3.03174	7.51393	3.7921	2.05539	0	16.7682	2.17029	3.15661	650.897	636.263	667.293	620.851	229.505	205.874	158.69	152.389	290.466	248.856	364.044	227.895	589.103	620.389	686.803	647.643	169.697
	PGSC0003DMT400000880	2.90346	3.53865	4.34974	5.48021	11.1653	10.0928	7.49222	11.4529	6.16303	5.25065	11.6978	7.26887	4.55976	4.67801	3.37746	4.37932	7.87057	9.5358	7.93457	8.66615	13.135	7.46376	12.2119	8.50922	11.0198	5.0151	15.129	1.30941	13.4437	13.094	9.97671	59.584	55.5378	38.3759	38.531	56.8807	35.6926	32.2708	38.5021	28.1517	28.3093	71.3028	48.3227	50.6644	38.4438	38.5727	37.9908	26.1037
	PGSC0003DMT400000881	1.3161	0	1.65211	2.16799	1.60865	1.8997	2.54903	3.66291	4.25906	1.93023	2.12764	3.89719	0	0	0	0	1.69789	1.97499	1.09299	2.61027	0	0	1.53804	6.29021	9.22667	3.67126	6.0865	0	3.32426	1.42819	1.4382	99.3683	92.079	76.5825	107.392	11.0239	7.99866	8.69918	5.31415	38.3343	42.5771	36.7522	25.5487	75.7803	99.616	96.3527	84.5932	10.8684
	PGSC0003DMT400000883	0	0	0	0	0	0	0	0	0	0	0	0	0	0	0	0	0	0	0	0	0	0	0	1.56933	0	0	0	0	0	0	0	0	0	0	0	0	0	0	0	0	0	0	0	1.30506	1.31176	0	0	0
	PGSC0003DMT400000888	60.4093	61.5454	66.3218	60.9992	60.1952	62.9134	57.7808	45.9875	62.0769	59.1594	60.3768	65.193	59.9513	55.6311	56.9262	59.3889	68.4662	75.0159	64.2875	64.9362	63.6696	56.0052	53.4389	60.4566	59.2045	69.527	62.3326	10.1254	51.6819	60.3811	48.3246	23.513	24.5029	26.9855	20.5331	33.9596	35.1167	35.5427	39.1137	32.1671	32.5036	32.9959	36.0758	17.7417	17.4762	18.061	20.2308	30.9535
	PGSC0003DMT400000889	10.4201	9.51328	8.9851	10.2388	16.1742	17.8894	21.5443	10.0948	8.60438	9.15615	7.68314	9.71328	18.2091	17.5574	17.1346	16.5077	15.3051	16.3625	12.6234	13.1035	20.2883	20.5919	19.1584	7.80493	10.0312	8.98579	12.8179	4.22113	23.9324	25.614	21.2615	5.76453	6.43189	8.5828	7.55402	7.58742	8.68146	8.13323	8.05914	10.4227	7.98456	7.40464	9.20621	4.1392	4.40355	4.76099	3.97677	5.25502
	PGSC0003DMT400000891	0	0	0	0	0	0	0	0	0	0	0	0	0	0	0	0	0	0	0	0	0	0	0	0	0	0	0	0	0	0	0	0	0	0	0	0	0	0	0	0	0	0	0	0	0	0	0	0
	PGSC0003DMT400000899	0	0	0	0	6.04048	2.67173	3.68927	23.9643	3.93024	20.5024	18.3334	3.74639	0	1.05512	0	1.00879	1.15583	0	0	0	2.66688	2.0935	3.93889	53.6363	32.3026	34.9791	64.9831	0	3.494	2.08362	1.94238	1.56461	0	1.20208	1.49383	2.40972	0	1.46944	1.64785	1.01925	1.38209	5.42611	0	1.80395	1.83093	1.77717	1.33504	3.00192
	PGSC0003DMT400000902	0	0	0	0	3.76882	1.56824	1.22382	12.5107	0	1.75347	1.52913	0	0	1.26744	0	1.23821	0	2.94817	0	2.18304	1.56437	0	1.99897	1.32469	0	1.08089	2.3646	0	1.07839	1.38763	1.7588	0	0	0	0	0	0	0	0	0	0	0	0	0	0	0	0	0
	PGSC0003DMT400000908	6.8875	8.82024	8.21763	8.65565	8.38811	10.3598	9.25773	6.98817	5.19184	7.05352	8.20096	8.35578	6.97497	6.71515	6.80887	7.25532	6.79448	5.61942	6.20205	6.33351	7.64998	5.85697	5.84339	6.14619	6.33324	5.09215	9.07365	0	6.27167	7.26075	7.15872	4.18598	3.91335	5.19157	4.08591	5.54356	6.56818	7.26257	6.16088	5.95482	6.94158	6.49228	5.28947	3.60051	3.82605	4.13257	3.762	7.01721
	PGSC0003DMT400000910	8.29782	8.69739	8.39612	9.06281	11.7974	8.06192	9.39215	16.3264	14.7386	19.1758	21.7837	14.3985	4.49464	6.39163	4.32548	5.43461	8.62758	9.3153	10.9158	4.56033	8.01299	6.1616	6.47348	16.4549	18.725	14.1486	21.976	0	5.71253	4.7785	5.40162	7.09339	7.47168	7.57735	8.50288	12.5505	12.5832	13.7116	14.6054	10.2004	10.5712	11.384	11.5928	8.77289	8.80277	9.10641	8.696	14.9384
	PGSC0003DMT400000915	63.3967	69.0812	65.342	62.0375	76.1039	83.7669	90.6403	27.518	46.4161	47.366	29.9061	43.5937	74.9672	73.6763	68.623	57.0164	71.6051	65.9568	55.0156	76.8978	59.1936	84.0293	59.3056	45.4127	46.9717	40.7517	39.3704	10.6595	69.6669	64.6459	68.0616	21.0646	25.481	30.2784	24.3832	20.5394	23.4842	23.7497	21.6105	23.5788	21.2411	21.6242	21.1166	19.8924	22.4648	22.5958	20.835	25.1308
	PGSC0003DMT400000917	48.3252	60.0409	60.9036	55.6191	69.2242	56.3835	49.2197	86.0022	64.3086	68.9658	81.0503	63.4145	38.9628	36.985	37.0464	34.4704	64.7294	65.6025	74.0479	59.4455	66.7315	62.9088	58.56	60.7107	74.4539	39.5548	79.7819	10.7815	62.8248	65.0318	66.9353	81.9545	87.8424	76.5847	69.042	113.358	92.5042	86.3488	101.192	67.2577	64.329	93.6477	81.7639	103.6	97.0955	97.1615	94.9273	129.574
	PGSC0003DMT400000921	3313.26	3845.65	3263.51	3024.47	2281.26	2445.54	2411.22	1636.32	2662.83	2620.22	2135.42	2520.52	3895.21	3855.99	3922.56	3892.28	2883.01	3258.82	2865.98	2856.06	2448.1	2662.06	2361.28	2205.23	1999.97	2676.41	2157.8	481.983	2444.67	2798.29	2770.6	916.348	903.222	1054.86	909.352	1184.09	1315.27	1457.7	1300.58	1341.85	1376.47	1050.81	1307.15	741.308	787.597	802.276	815.963	1247.58
	PGSC0003DMT400000922	13.6341	19.0671	17.6573	9.20434	0	0	8.28797	2.40026	14.0301	16.5478	26.3029	24.8357	29.7356	14.9829	23.4264	33.9836	13.1351	16.128	19.3386	10.2391	2.71117	6.69825	0	17.8731	10.494	32.5874	0	0	3.39645	0	12.9953	0	0	0	0	0	0	0	0	0	0	0	1.26587	0	0	0	0	0
	PGSC0003DMT400000924	11.7321	12.6329	10.5179	13.6313	15.3394	18.3513	15.2211	14.4319	13.6204	12.2379	11.4828	12.4106	9.41984	8.60306	8.79584	8.72965	15.4793	14.1549	13.8037	16.4943	16.8161	15.6178	15.7137	13.8352	16.4285	8.19892	17.0034	2.43761	15.9392	14.299	14.279	11.3931	11.8546	12.6313	10.563	14.7849	14.2794	15.0776	15.019	13.2168	14.265	14.2678	13.4497	10.0682	8.82413	8.94158	9.76035	15.562
	PGSC0003DMT400000925	17.9412	17.7756	18.6393	19.4881	17.8318	21.2454	22.9462	10.8166	17.2502	15.9643	13.6952	19.1608	15.4734	12.7176	15.545	16.5511	14.5565	11.9062	14.2233	15.7088	19.0643	18.9378	12.7366	13.6936	15.9788	14.0904	15.3735	2.4689	15.1298	18.2602	16.7479	6.23561	6.68243	7.80603	7.37627	6.43637	7.25297	7.68248	9.07414	7.73421	8.30475	8.16125	6.73468	6.18831	5.44758	4.5266	5.68972	7.71883
	PGSC0003DMT400000930	27.4774	20.1147	23.5901	19.8768	18.7083	19.6023	24.4171	5.43697	20.4678	22.1026	17.6699	23.3338	25.5615	24.3345	24.4558	26.1766	17.5425	14.3146	16.5273	20.985	18.2385	22.133	22.0405	13.212	13.9998	13.6224	10.6776	2.6276	23.9025	24.9252	23.7823	1.35651	0	1.85713	0	0	0	0	1.10209	1.05716	1.09456	1.16083	1.05619	0	0	0	0	0
	PGSC0003DMT400000932	0	0	0	0	0	0	0	1.31645	0	2.72595	3.7368	1.60897	0	0	0	0	0	0	0	0	0	0	0	5.38104	2.54251	3.95786	7.21247	0	1.02238	0	0	0	0	0	0	0	0	0	0	0	0	0	0	0	0	1.07774	1.01688	0
	PGSC0003DMT400000933	11.2685	6.40792	11.2075	9.77775	91.9261	86.6136	89.3928	152.055	34.5466	69.5206	102.882	39.2145	39.3972	36.7608	41.5952	43.3908	8.94059	23.9847	23.1422	9.09308	72.9983	72.9506	89.2591	34.3196	50.485	29.2472	72.5491	11.3877	74.6519	69.3757	82.4176	63.7326	75.943	73.6977	57.8278	224.323	220.294	231.842	265.587	148.961	128.134	149.608	181.58	38.7977	29.4614	39.2902	44.8394	172.396
	PGSC0003DMT400000936	28.5128	23.4395	28.686	26.6364	32.0618	27.0854	21.9621	69.4725	53.8479	77.0804	90.2079	53.5679	16.4832	19.0703	17.6053	22.0858	34.5589	40.0167	51.8559	36.7576	27.2073	23.3694	27.6156	73.5262	82.2025	60.5447	111.792	3.40397	20.2981	23.181	22.0707	27.8337	28.3152	29.8918	27.441	50.3104	44.1125	49.9453	50.3962	41.095	40.4338	44.5877	45.489	31.4032	29.7042	29.9982	32.9293	55.8506
	PGSC0003DMT400000937	0	0	0	1.55735	0	0	0	0	0	0	0	0	0	0	0	0	0	0	0	0	0	0	0	0	1.05849	0	0	1.78313	0	0	0	4.27277	4.89212	3.80412	2.82548	4.39279	4.21705	4.22067	4.45733	2.60802	5.74178	3.33048	3.82664	4.86959	4.43769	4.39474	5.0625	4.20734
	PGSC0003DMT400000942	12.1582	11.3679	13.5002	13.8608	23.6481	24.6966	25.9637	14.4573	10.6722	10.0779	6.86738	11.8122	15.6947	11.9332	12.1173	14.0015	18.0847	11.3556	14.2065	25.0333	32.7956	22.0861	34.569	19.9229	19.0395	16.687	11.014	2.94687	29.8141	12.7714	14.9181	16.7181	25.2133	36.2268	20.3962	0	0	0	0	8.21838	6.63482	3.90687	1.66481	15.8102	20.7116	15.1775	17.3304	0
	PGSC0003DMT400000943	38.1643	42.6177	39.9517	40.1869	53.0362	43.9999	48.4025	33.7127	36.8917	30.7114	27.0229	40.1248	42.4259	38.6758	40.5189	38.1891	37.9943	38.6768	32.6408	42.5818	43.1282	47.596	50.9764	24.3878	26.5087	24.4458	32.2346	7.50239	54.301	55.115	54.8988	5.85379	6.0674	8.46766	5.5435	14.1161	17.8486	14.4738	16.4121	12.582	13.8965	11.0905	14.2172	3.18875	2.85225	2.68965	3.81989	12.3324
	PGSC0003DMT400000946	108.03	119.745	111.24	106.939	129.205	124.071	112.454	77.4378	100.627	107.077	102.37	100.838	135.696	131.321	119.957	106.534	110.281	123.696	108.947	92.848	100.804	114.419	100.047	100.212	91.92	89.2299	95.7784	16.3745	98.1369	92.3094	109.706	43.4366	48.006	49.3981	43.9933	52.6646	56.1091	55.908	52.8586	54.9247	62.9662	47.2848	51.9286	49.8688	45.7626	48.2233	46.8463	57.0262
	PGSC0003DMT400000952	10.2802	7.9807	11.1473	14.4226	25.2752	25.804	24.0198	20.2742	13.9009	14.5003	13.1059	13.0662	14.652	14.3343	11.6409	14.3858	16.5331	16.4982	16.0456	12.3841	21.9403	15.8184	16.2968	17.8197	17.5082	10.7211	17.0492	2.7215	15.1693	15.9605	14.2566	16.3936	16.1718	18.7415	15.6261	14.4046	14.5259	15.6084	14.9452	16.4738	16.646	16.3373	14.6794	13.564	13.6515	14.5459	15.4538	17.6127
	PGSC0003DMT400000953	4.58973	2.31914	4.1997	3.88707	4.48918	7.0991	5.7039	2.95161	3.94499	3.69204	5.2324	4.15758	4.56892	3.23913	3.6625	3.58496	4.33975	3.8774	2.95788	3.18128	2.79954	2.9473	2.27909	4.18149	2.63084	3.41322	5.47518	0	2.64773	3.73084	2.87656	1.2979	1.83792	1.55119	0	2.53178	1.65478	1.6502	2.446	1.58942	1.02395	2.65023	2.55319	0	0	0	0	1.58151
	PGSC0003DMT400000956	1.45036	0	0	1.41095	0	0	0	2.34992	2.31887	3.63781	2.94634	2.57062	0	0	0	0	0	0	2.0401	0	0	0	0	3.97554	2.26587	4.76104	2.82899	0	0	0	0	11.2296	9.79847	16.5861	23.0171	0	0	0	0	0	0	0	0	21.9812	19.9083	22.7112	21.3012	0
	PGSC0003DMT400000957	116.771	126.991	123.553	119.336	66.5928	68.7642	83.59	43.4587	124.117	93.0001	84.1227	119.75	104.742	110.232	97.5857	107.933	107.314	116.766	108.804	95.7365	75.5501	82.1803	76.4898	85.1437	74.7297	103.028	75.7134	17.4721	77.5982	78.5464	85.2341	16.4035	17.0781	19.1924	17.401	16.7268	16.272	19.9078	16.9737	18.3447	19.1307	16.7517	17.7509	11.1775	11.8306	9.59494	10.9405	16.7067
	PGSC0003DMT400000961	0	0	0	0	0	0	0	0	0	0	0	0	0	0	0	0	0	0	0	0	0	0	0	0	0	0	0	0	0	0	0	14.8631	17.4848	10.4847	12.5993	16.4038	15.2529	19.5964	16.8597	15.4549	14.7018	14.0008	21.2113	18.8783	16.9437	16.8858	14.2584	13.4009
	PGSC0003DMT400000975	13.9126	14.0055	15.9562	11.3455	8.83386	8.44221	11.5863	7.94224	16.1506	18.6002	24.4242	14.6135	11.593	12.7832	12.9865	12.2822	12.8422	14.0151	14.1226	8.70151	10.8446	10.0118	8.2788	11.1127	10.0001	9.95037	11.998	1.58057	8.91332	9.1726	8.84877	9.91806	9.1166	9.85062	9.37581	11.8424	10.4122	14.7097	10.7266	13.7137	12.728	9.72711	14.6775	7.15938	6.63062	6.48211	6.32612	7.81444
	PGSC0003DMT400000981	7.70946	7.54402	10.2016	7.38611	7.00164	7.66456	7.69514	6.78576	7.92813	10.0923	9.90224	8.26836	5.19199	4.62247	5.4749	5.09022	7.51881	5.63537	8.62386	7.21971	6.7129	7.37808	7.16462	5.36668	6.9315	1.2145	9.69155	1.21611	7.32219	6.3429	6.41218	10.4908	10.8283	10.6875	7.76058	10.9773	10.3488	13.4356	9.54839	11.4088	11.2498	8.3092	10.9347	5.5175	6.61204	5.98561	6.48175	6.80275
	PGSC0003DMT400000984	11.0659	11.7199	10.9342	8.8041	5.70231	4.94979	5.00123	6.80835	12.9336	15.2509	11.8769	9.73544	1.37635	3.39351	1.58386	4.73236	9.59667	8.90665	13.6774	6.46005	5.09194	4.21676	5.9154	9.03843	6.43693	9.3289	8.16347	0	4.1369	3.04196	2.31378	0	0	0	0	0	0	0	0	0	0	0	0	0	0	0	0	1.47622
	PGSC0003DMT400000985	45.0913	41.8156	48.3825	50.1556	99.3086	56.1479	55.5214	238.89	49.674	53.9419	60.1748	51.3826	37.606	39.2948	36.9877	31.1207	49.4695	44.3032	46.4518	45.9495	51.5989	48.9205	44.5394	63.3637	69.9721	48.0479	70.2132	7.47454	44.4428	46.7023	46.4331	178.352	197.67	166.305	152.832	485.191	483.184	442.893	518.649	343.747	353.825	313.945	346.987	169.174	157.508	181.291	172.577	591.977
	PGSC0003DMT400000986	12.287	11.7672	13.0379	13.3767	1.31265	2.27554	2.53226	7.6766	9.89464	10.7264	6.05466	15.6476	3.26752	1.19145	2.11767	3.06399	13.4959	6.78266	6.16711	18.357	2.4754	1.74601	3.72863	10.5957	12.4462	11.0407	10.9006	0	4.41331	2.6341	1.02332	16.753	14.7199	16.0512	14.3938	1.59601	1.55594	3.21627	1.7927	4.20409	3.96704	6.68946	3.30089	20.3305	26.3326	16.9331	17.1732	3.01408
	PGSC0003DMT400000989	5.0494	5.0311	6.86937	6.12081	12.2542	11.0827	12.1154	12.9361	7.09581	6.79957	7.2451	7.27178	6.76761	8.8794	7.71903	8.52576	5.89539	7.71889	5.47708	8.3129	12.452	10.0613	11.542	7.33349	5.62623	6.04027	9.00693	1.80479	12.1973	11.6799	10.803	3.57431	4.27196	5.59941	3.70925	4.2949	4.91673	4.96644	5.00578	4.64345	4.31046	3.43994	4.1787	3.14474	3.191	3.10086	2.94049	5.23999
	PGSC0003DMT400000990	0	0	0	0	0	0	0	0	0	0	0	0	0	0	0	0	0	0	0	0	0	0	0	0	0	0	0	0	0	0	0	0	0	0	0	0	0	0	0	0	0	0	0	0	0	0	0	0
	PGSC0003DMT400000991	0	0	0	0	0	1.04909	0	1.15341	0	1.2799	0	0	0	0	0	0	0	0	0	1.34577	0	0	0	1.61899	0	1.08363	0	0	1.11888	0	0	0	0	0	0	0	0	0	0	0	0	0	0	0	0	0	0	0
	PGSC0003DMT400000995	0	0	0	0	0	0	0	1.42651	1.27559	0	0	0	0	0	0	1.04061	0	0	0	0	0	0	0	0	0	0	0	0	0	0	0	2.63685	2.9193	2.82749	2.90547	4.04657	4.35139	0	5.32164	2.79753	1.7947	2.382	4.58637	0	5.71343	2.95475	3.28112	4.40909
	PGSC0003DMT400000997	0	1.87107	0	0	0	0	0	0	0	1.16923	1.05137	0	0	0	0	0	0	0	0	0	0	0	0	0	0	0	0	0	0	0	0	4.06423	1.80195	2.28695	3.09578	1.61891	1.86434	1.1715	0	2.03449	2.03036	1.34556	1.67439	7.48669	4.86688	7.12805	6.09483	0
	PGSC0003DMT400001003	15.7367	13.9153	14.1889	13.5851	21.1078	17.3389	17.8281	42.1639	20.0372	25.341	31.1707	21.2139	9.05547	11.0578	8.93883	10.7181	18.2511	15.0575	18.312	15.3958	18.9039	14.0998	15.2081	25.3992	32.2754	18.7018	38.1068	2.03348	14.9019	14.3253	14.6625	62.3996	61.7635	57.84	69.1927	81.0073	86.8784	80.6564	79.5734	70.3021	81.5947	71.3849	75.091	75.811	68.9867	72.0326	65.7794	84.8659
	PGSC0003DMT400001012	8.7612	7.61165	9.59904	5.81358	10.8644	7.83964	6.33779	11.0957	9.66522	12.8013	9.56347	6.24438	4.68665	3.00582	8.30753	4.22382	8.45484	1.38814	9.05455	3.80652	3.31602	4.00484	5.53533	14.4715	9.24484	12.4678	5.00203	1.40141	7.22843	3.25014	4.38683	13.9198	13.126	15.9026	17.8759	5.99771	6.5771	6.86619	7.57606	10.2432	7.75909	10.4364	8.69661	18.7631	17.6821	17.0821	15.8003	8.35555
	PGSC0003DMT400001013	55.3164	53.4153	51.3487	51.0994	38.4702	46.9728	46.2249	33.1889	56.3771	71.4803	71.5322	57.043	42.355	45.8438	46.5543	47.7147	40.6771	42.5192	41.9925	46.1501	35.9056	32.0909	25.9147	41.4106	35.1183	45.7151	39.0642	5.32724	31.6015	28.1213	30.0371	13.1712	16.0718	16.8921	14.0482	18.628	19.2413	23.9286	18.5602	22.2789	19.4368	16.9268	17.7253	9.1042	9.80793	8.73519	9.72041	17.4061
	PGSC0003DMT400001017	31.5307	23.6255	30.7836	32.8948	36.8219	38.3071	40.8429	44.593	38.7949	37.9137	38.3321	35.7508	25.1067	26.5402	25.0517	22.6147	34.3257	29.6103	34.2873	40.894	41.6658	40.1842	39.9654	39.504	48.8226	28.1858	47.7111	6.36195	46.7832	41.6934	41.3236	42.7969	41.772	46.4998	51.6616	35.089	39.103	45.0542	38.1727	42.7319	50.9944	37.6374	40.1751	58.554	60.3868	54.3836	49.4133	38.8141
	PGSC0003DMT400001020	0	0	0	0	1.39418	1.4715	0	0	0	0	0	0	0	1.97577	0	1.02339	0	0	0	0	1.66846	1.69336	0	0	0	0	0	0	1.66409	1.14367	1.6839	0	0	0	0	0	0	0	0	0	0	0	0	0	0	0	0	0
	PGSC0003DMT400001021	25.6661	22.8684	24.519	26.1454	33.8008	44.4765	32.6892	16.7748	21.5208	14.5122	21.4436	21.2982	32.2668	28.3566	25.4121	29.4143	23.5135	25.1927	27.8753	19.2416	37.5435	40.5462	30.9257	27.2876	22.5129	21.9034	24.6042	5.04607	28.3713	29.9883	27.8855	15.1091	14.3166	13.115	10.8166	15.5401	15.834	15.6084	16.2339	13.5677	13.9308	16.8052	14.6968	8.67177	8.6404	8.46653	8.63252	14.7964
	PGSC0003DMT400001024	29.9465	30.3456	28.7801	27.4146	44.8901	40.9812	37.338	53.6659	36.9349	38.3332	44.0546	38.319	20.6165	22.2713	22.418	21.231	28.4342	24.014	26.7827	26.1568	28.7197	27.5121	27.3325	44.5315	48.4014	33.9357	38.4004	3.91179	27.9913	19.806	23.0428	67.5678	69.8218	74.5212	80.3008	13.4023	10.1468	14.9955	11.283	32.5628	35.9079	31.4711	20.2057	73.3747	77.3204	71.6025	72.1257	11.5114
	PGSC0003DMT400001025	31.6726	23.6143	27.1204	27.803	63.893	60.4971	66.8348	67.2491	26.3588	20.7878	20.2762	28.6117	35.1153	34.1223	36.0339	42.3963	33.0236	38.6061	31.1303	51.8075	47.9894	34.7477	42.837	25.0444	29.5935	23.8304	29.2428	4.0945	29.7583	35.9671	39.3392	12.2097	10.7286	11.0178	9.3384	28.5723	21.6184	28.435	23.9052	22.8257	17.3143	27.7663	23.787	9.06469	5.71736	8.99213	11.3989	26.3304
	PGSC0003DMT400001026	12.9315	13.0748	13.8954	13.8296	35.0036	29.3942	40.8524	2.26015	10.3789	8.48131	6.25305	10.3038	27.1506	26.4667	26.3737	23.3562	13.5293	11.4667	9.40867	12.3322	24.7807	32.7206	23.0328	7.32139	8.66341	7.32533	8.95047	4.10543	25.359	27.4634	29.0979	1.34948	1.05086	1.57883	0	0	1.34941	0	1.00365	1.44344	0	0	1.13621	1.19995	0	0	0	0
	PGSC0003DMT400001029	5.85042	6.29164	8.86336	7.56285	7.55498	8.87233	8.02858	6.86519	10.1793	8.24252	12.5513	7.96168	5.0225	5.28634	4.68863	5.41654	9.3789	11.2739	8.6062	7.43597	10.7099	6.21582	6.38914	8.3652	9.51007	7.65343	10.9796	0	6.54693	5.84724	5.21737	17.1883	19.7638	15.2328	16.5225	17.1867	18.2035	15.2132	17.5994	18.1324	20.0596	25.9878	22.4643	12.6293	12.1006	13.6099	11.5213	14.1597
	PGSC0003DMT400001031	58.8056	51.206	65.2697	80.4584	60.5389	55.3934	55.4905	142.626	111.172	116.736	154.786	105.032	37.4976	35.4404	39.1067	43.8019	57.7953	72.047	82.7417	59.6651	57.7736	39.7967	58.0423	94.6703	109.278	111.613	134.176	6.28994	47.2056	41.1434	44.8463	152.054	131.864	111.135	146.116	183.046	193.007	157.029	190.801	151.467	167.535	182.594	165.487	158.365	123.693	152.12	134.776	173.168
	PGSC0003DMT400001032	14.4826	16.6137	18.5226	20.1508	3.17451	6.38943	2.57805	6.77569	39.6571	38.3879	51.7624	49.2151	0	0	0	1.43506	19.2555	13.5298	33.4893	14.5563	5.20991	4.88395	8.90484	50.2674	41.5823	42.1931	28.7833	0	2.2028	1.41353	2.83812	0	0	0	0	0	0	0	0	0	0	0	0	0	0	0	0	1.56971
	PGSC0003DMT400001033	18.6029	18.1089	21.0939	19.9267	36.9087	30.107	28.1624	29.913	17.6722	16.5133	13.752	16.7428	18.8892	14.168	12.1467	14.1896	18.5701	12.5066	15.1547	21.3093	25.3415	28.6435	31.8985	18.4925	24.9824	4.25772	13.8966	3.44746	32.0994	19.3676	21.4845	51.1923	95.379	98.4622	79.662	22.9931	19.743	23.1397	17.9975	86.3706	95.6176	62.5706	42.1009	76.0769	67.054	56.0278	54.0218	18.3066
	PGSC0003DMT400001035	0	0	0	0	0	0	0	1.5753	0	0	0	1.21714	0	0	0	0	0	0	0	0	0	0	0	0	0	0	0	0	0	0	0	2.81706	2.50463	2.70161	1.65962	4.168	3.72672	3.13423	3.04032	3.98895	3.07243	1.58393	2.84039	3.73973	2.60766	1.09993	0	2.66802
	PGSC0003DMT400001036	0	0	0	0	1.25351	0	0	1.62617	0	0	0	0	0	0	0	0	0	0	0	0	0	0	0	0	0	0	0	0	0	0	0	0	1.34366	1.58372	0	1.75939	3.21783	2.70171	3.22298	4.72931	2.10774	1.55309	2.09439	1.37574	1.56595	0	1.65955	3.12474
	PGSC0003DMT400001037	0	0	0	0	0	0	0	4.28124	0	0	0	0	0	0	0	0	0	0	0	0	0	0	0	0	0	0	0	0	0	0	0	0	0	0	0	0	0	0	0	0	0	0	0	0	0	0	0	0
	PGSC0003DMT400001040	0	0	0	0	0	0	0	0	0	0	3.83174	0	4.36894	3.81757	3.59328	8.54009	0	0	0	0	0	0	0	0	0	0	0	0	0	0	0	0	0	0	0	0	0	0	0	0	0	0	0	0	0	0	0	0
	PGSC0003DMT400001041	2.12158	1.44734	3.51926	4.18722	6.8637	9.19403	6.98782	34.8352	12.4092	26.1371	19.3194	12.8514	2.37271	3.08028	4.43482	2.62948	3.23842	1.8817	2.23094	2.14176	5.1846	5.26601	5.94955	33.7222	18.0556	26.7589	32.3682	0	6.42223	5.24941	6.16586	24.153	20.4438	21.4578	27.3208	18.0227	17.2624	20.2858	14.9948	22.0876	24.2341	26.5445	21.9766	28.9205	23.5369	26.2871	27.1719	18.4133
	PGSC0003DMT400001044	24.9246	27.5732	23.5569	20.9771	18.9749	18.6347	18.6691	17.1636	18.1044	17.565	13.8367	16.1191	19.5894	19.9801	18.0062	15.5602	20.7379	30.9783	19.9251	16.7831	18.7674	19.8557	12.7249	14.2606	17.0532	14.2419	16.4289	3.18049	13.7662	13.8164	18.854	5.87388	5.42039	8.61858	4.7732	6.94965	7.06473	6.38882	7.40084	7.82898	7.11495	5.32611	7.9597	4.34045	4.28308	4.82532	4.87758	6.76314
	PGSC0003DMT400001047	26.0962	30.536	31.0825	19.9948	6.75226	6.91574	7.99407	4.3502	27.6107	19.0437	16.1807	20.3203	6.81307	11.2422	15.9711	13.9531	22.7738	21.1465	25.351	15.6729	6.03091	5.92337	2.74226	10.258	13.4982	16.3496	11.2509	1.12254	5.46463	6.45268	5.98579	0	0	0	0	0	1.04143	0	0	0	0	0	0	0	0	0	0	0
	PGSC0003DMT400001049	14.6818	13.1411	14.0628	18.247	28.7192	26.1326	24.2796	18.8274	15.0121	14.9148	13.7087	16.485	12.8579	14.1626	10.9666	11.6665	17.7916	14.7391	17.6049	15.9005	22.1684	24.3712	24.5471	24.7318	24.9038	17.6365	19.228	3.73272	22.1606	19.673	19.1193	36.8509	42.3842	40.8334	35.0457	27.5296	33.1954	37.0696	28.0231	47.3639	50.9657	27.2253	40.596	38.8579	33.54	36.2685	36.0501	29.6884
	PGSC0003DMT400001053	4.62659	5.1782	4.18215	4.35329	3.24338	3.47999	4.35813	8.85519	7.04677	11.6809	10.4031	6.40708	3.54979	4.5159	2.79032	3.74475	1.85366	1.98936	2.7776	2.71437	1.57844	0	1.57109	3.42568	3.36343	2.54615	4.61788	0	1.85846	1.35306	1.19208	22.9837	21.4379	20.9504	25.3051	15.7546	19.3086	17.5872	17.5263	11.3638	14.183	13.0996	14.6253	62.6164	70.4408	56.1634	54.003	24.4548
	PGSC0003DMT400001058	793.471	870.095	757.81	741.487	831.689	798.936	902.056	116.061	372.283	444.826	195.806	376.492	1041.66	1048.42	1043.89	968.605	676.648	560.902	490.588	713.897	837.899	1052.53	883.505	387.206	392.698	313.53	233.855	149.931	831.029	905.352	853.844	1069.2	1016.5	1072.28	980.678	242.743	223.515	253.14	206.697	398.88	364.037	438.887	314.614	1740.84	1949.83	1780.11	1679.48	294.785
	PGSC0003DMT400001059	3.14434	5.41957	4.74045	4.49828	3.96454	2.94964	4.37049	5.17974	4.13292	4.87012	5.65536	5.1709	3.6537	2.56428	2.20338	2.69043	5.54283	3.74663	4.68506	4.98734	5.88792	5.00972	4.87084	5.4789	6.33974	3.69008	5.12673	0	3.84899	4.52336	4.93308	4.32163	4.73224	4.9319	4.00853	4.01384	4.77739	3.95559	3.97843	3.98039	4.43198	4.05563	4.12585	5.33206	4.66197	4.42923	4.71258	5.5647
	PGSC0003DMT400001061	0	0	0	0	0	0	0	0	0	0	0	0	0	0	0	0	0	0	0	0	0	0	0	0	0	0	0	0	0	0	0	0	0	0	0	0	0	0	0	0	0	0	0	0	0	0	0	0
	PGSC0003DMT400001064	7.22353	6.23813	8.43087	9.1371	22.848	10.9482	14.1881	40.0296	13.4995	16.9212	27.1105	13.9691	5.74067	8.09778	6.28275	7.62201	12.0751	13.6801	14.3269	8.48924	15.0574	11.1022	11.2645	23.0844	28.1258	12.0615	30.8529	1.67477	11.4287	8.18077	8.68478	106.213	115.697	89.6105	111.669	163.827	156.91	125.262	142.613	115.398	153.139	172.364	144.06	125.399	120.788	128.869	122.996	156.839
	PGSC0003DMT400001066	350.453	426.786	441.612	408.003	717.167	699.076	707.826	209.715	661.003	529.641	820.769	651.329	900.38	932.999	740.772	736.259	427.364	565.882	489.99	357.042	529.569	866.747	866.698	260.247	506.681	371.144	589.584	134.9	704.386	815.089	643.443	31.3524	15.5696	47.4724	12.0254	21.2597	26.0586	22.7819	31.966	21.4157	11.5916	16.9344	24.4027	3.78256	4.39256	7.54216	14.3925	23.8806
	PGSC0003DMT400001067	0	0	0	0	2.03005	1.04754	1.24503	0	0	0	0	0	2.59578	2.50538	2.34767	2.19485	0	0	0	0	2.02582	2.28661	2.86067	0	0	0	0	0	1.1564	1.9445	1.15844	0	0	0	0	0	0	0	0	0	0	0	0	0	0	0	0	0
	PGSC0003DMT400001071	13.6847	14.0426	12.5598	13.0755	3.78411	8.8759	8.3025	6.28634	28.8298	34.6243	27.9891	25.3133	7.61911	9.95879	6.34951	9.01512	15.247	13.52	17.3291	7.69351	7.68346	4.79069	4.44092	55.6798	35.0287	48.7155	30.5284	1.13538	6.69163	9.6438	7.34908	6.62315	7.65497	10.4129	7.34734	6.70261	5.05085	9.54802	7.86686	8.91126	8.79009	7.20787	8.01988	7.85886	9.63804	8.07536	7.72937	13.6414
	PGSC0003DMT400001072	476.845	577.012	476.786	506.088	395.386	434.817	436.551	90.9834	480.734	381.481	387.778	434.84	437.382	466.865	459.93	452.946	464.725	483.076	495.636	419.242	381.858	395.978	362.153	349.709	327.203	416.122	318.915	65.1628	307.106	311.814	387.447	42.5996	39.4277	56.3774	32.5695	66.5723	64.8535	69.0892	56.5849	55.7339	63.4759	51.4802	52.9018	18.2401	23.4571	26.9008	25.2542	54.1226
	PGSC0003DMT400001073	0	0	0	0	0	0	0	0	0	0	0	0	0	0	0	0	0	0	0	0	0	0	0	0	0	0	0	0	0	0	0	0	0	0	0	0	0	0	0	0	0	0	0	0	1.11817	1.28118	1.22375	1.08106
	PGSC0003DMT400001074	2.69575	2.7316	2.90374	2.868	4.01395	3.41588	4.00822	4.4301	2.4157	3.03357	4.00563	3.79423	2.14672	2.05191	3.42026	2.35491	3.41482	3.30838	3.37171	3.15811	2.54465	2.87963	3.4964	3.83357	4.85928	2.61315	4.1572	0	3.39505	2.86394	3.20544	1.02909	1.46282	1.51978	1.50757	2.60807	2.70946	3.19461	3.18049	2.43693	2.85072	2.67524	2.16241	1.02737	1.26787	0	1.0706	3.38192
	PGSC0003DMT400001076	6.59991	0	1.48155	1.28532	25.293	19.2388	19.8621	106.612	7.34393	21.2823	13.5536	7.95732	12.8186	14.0701	14.6316	12.0092	0	1.54043	0	6.31142	15.4079	11.3311	17.1151	66.3467	19.3577	78.0621	34.7567	3.67769	28.9404	33.1334	31.6018	11.8772	12.3318	16.1811	11.3428	16.4347	17.3899	18.0844	31.9885	14.3567	10.1391	24.1259	15.201	6.7374	9.40854	7.31205	8.77655	15.0306
	PGSC0003DMT400001077	78.5011	98.828	82.7175	83.5387	126.988	93.0958	99.7495	159.069	67.3153	75.1526	68.219	66.0191	76.4065	83.0643	74.5887	63.5561	82.8123	88.5277	76.2011	85.3492	72.5003	88.3953	76.0493	68.6681	78.4895	57.0374	78.3952	15.5143	74.9638	74.8033	85.2811	117.561	127.9	113.844	113.077	192.012	179.709	190.059	217.513	165.748	163.506	154.766	170.526	131.667	120.09	127.533	125.736	182.882
	PGSC0003DMT400001081	5.26861	6.96913	8.45446	6.00735	9.36725	8.34492	9.5199	9.71417	10.672	10.5774	10.8936	9.18719	6.81776	5.48143	6.53613	6.87231	6.57891	8.8363	8.45244	7.29344	9.01504	9.0053	9.52786	7.72524	8.08127	6.01094	9.22848	1.27756	8.11683	9.86421	12.4639	5.84647	7.5839	6.56349	5.5863	6.74765	5.96327	6.39767	7.3638	8.18595	8.78749	8.15893	8.78706	6.70542	6.24542	6.04747	5.92298	6.01002
	PGSC0003DMT400001084	1.5583	2.17189	1.77154	2.99674	0	1.64234	1.30972	2.26039	3.36042	4.05344	4.71561	3.19611	1.27715	1.08557	1.60196	1.1573	4.91423	4.56067	4.0711	3.64728	3.97973	2.09886	3.49397	4.30467	5.81935	3.74206	5.13531	0	3.41344	2.1979	2.35319	9.08723	8.04298	8.13278	9.18802	7.4659	8.78158	7.97967	9.05005	6.33625	8.55007	6.68876	9.20566	9.84232	8.80697	7.77276	7.38031	8.88844
	PGSC0003DMT400001086	26.5085	25.8888	26.3476	30.3923	8.44532	7.51049	9.52302	10.3436	42.6601	32.5704	41.0977	39.0635	5.21691	3.40988	4.95748	3.35952	27.6264	14.0855	27.4698	19.2821	7.18674	6.50106	6.10343	39.0005	31.2233	27.521	26.9124	0	6.89277	5.36085	5.37209	16.3652	12.5968	14.4746	28.837	16.3453	19.1797	15.9662	16.1038	8.46971	14.2739	12.0095	14.1254	44.6436	34.7432	41.0136	33.7734	22.8788
	PGSC0003DMT400001087	6.58875	5.41948	5.29935	7.05662	7.24183	8.65849	7.46694	13.0592	12.0973	10.5575	12.4492	11.9993	1.30713	2.29308	1.61909	1.54511	7.14444	5.94004	5.92903	5.75267	4.60871	4.27772	3.95215	24.2023	21.9239	14.7962	15.9488	0	4.11229	3.75045	2.28676	3.88243	4.35856	4.11499	3.63287	5.74201	4.14191	4.43021	4.76679	3.08424	4.31664	6.25845	4.31552	5.63425	5.42319	4.43755	4.75028	6.20688
	PGSC0003DMT400001089	11.5527	12.0318	14.0729	11.7776	15.1189	15.1947	15.0163	21.4552	14.0938	17.4663	13.453	13.9765	10.7977	11.2955	10.9408	9.00535	13.5094	11.4228	12.6936	11.4505	13.0206	10.2808	12.0172	14.659	12.3107	12.1821	14.2649	1.40121	9.54112	8.42583	8.3264	19.2644	18.4331	20.6487	20.9031	23.3673	23.3357	21.28	19.273	16.0615	17.9578	19.9932	18.579	23.0464	20.3095	24.0432	20.9833	29.2449
	PGSC0003DMT400001093	26.822	33.7553	24.8088	21.3853	31.824	27.0161	29.3466	2.91897	20.4381	22.1396	21.3724	21.6545	39.5904	35.627	36.4527	36.5688	21.5719	24.4555	20.9688	18.0322	22.8599	29.1369	19.8433	11.3615	9.64489	11.8238	12.8019	3.87202	19.6857	23.668	25.0879	1.47181	0	1.85171	0	0	1.40468	1.79179	1.00911	0	0	1.04734	1.27453	0	0	0	0	0
	PGSC0003DMT400001097	16.9296	12.3603	11.5742	11.5566	64.2988	60.7585	64.8932	49.5305	14.8813	25.1497	20.3118	16.9553	73.0205	67.7803	59.1641	59.1414	14.7447	20.7477	14.2711	20.7181	81.2529	69.5703	75.4129	49.0124	25.478	44.3625	43.3808	11.6256	85.46	78.0334	97.1436	11.7941	12.1458	12.58	9.48872	34.4553	24.8958	25.0959	28.2522	15.2877	15.9658	33.233	21.217	5.68711	6.06147	5.96369	6.29253	20.8369
	PGSC0003DMT400001101	12.2367	12.7641	12.8003	12.1516	7.4343	6.2068	6.05652	4.1839	14.092	12.2099	13.2613	13.1966	3.92682	5.20649	5.41183	4.948	13.0615	13.9728	15.4397	12.1953	5.73382	4.48745	3.9405	10.6114	13.052	8.37555	12.1778	0	4.36068	4.57567	4.08874	0	0	1.00352	0	0	0	1.44433	1.20625	1.36409	0	0	0	0	0	0	0	1.19378
	PGSC0003DMT400001102	105.564	131.834	137.657	136.047	122.528	159.977	174.613	57.443	106.12	84.2457	93.7808	111.562	173.782	181.582	185.379	165.886	97.6999	110.7	78.2852	178.682	133.225	207.242	190.742	48.6679	80.6791	92.2992	72.9195	26.333	159.116	190.435	187.182	6.67492	2.39728	7.91109	6.53747	4.86369	3.8132	3.00036	3.15613	3.48158	4.24208	5.3651	5.41774	1.06922	0	0	1.08832	2.7317
	PGSC0003DMT400001104	0	0	0	0	0	0	0	1.45511	0	0	0	0	0	0	0	0	0	0	0	0	0	0	0	1.73602	0	1.51906	1.32896	0	0	0	0	0	0	0	0	0	0	0	0	0	0	0	0	0	0	0	0	0
	PGSC0003DMT400001105	0	0	0	0	0	0	0	0	0	0	0	0	0	0	0	0	0	0	0	0	0	0	0	0	0	0	0	0	0	0	0	0	0	0	0	0	0	0	0	0	0	0	0	0	0	0	0	0
	PGSC0003DMT400001108	897.471	1031.13	872.775	809.695	757.777	782.067	823.405	254.097	906.859	757.543	914.082	904.661	891.745	856.959	873.121	938.99	636.812	735.586	672.048	530.758	612.867	605.117	611.491	576.262	456.559	537.681	572.745	99.8054	520.288	584.678	665.85	51.4197	42.0756	56.7652	37.8722	66.8453	67.6213	72.585	74.4371	62.0527	60.7795	54.7303	58.7729	14.0409	13.4931	20.8048	19.6632	60.3734
	PGSC0003DMT400001109	12.9654	13.5936	14.2575	16.6543	15.1741	15.5667	15.144	13.7312	14.1571	12.8151	16.6251	16.2223	6.4653	7.49301	8.66776	7.76504	17.5522	13.2426	18.0056	17.5109	13.8798	13.0701	14.4276	18.431	20.4535	7.53972	22.4192	1.37726	12.2406	9.56628	12.294	10.1531	10.3876	12.1739	11.3304	11.0268	10.7183	11.3073	10.7981	13.0858	13.6891	14.2358	11.2814	9.9109	10.4821	9.23859	8.99649	12.0882
	PGSC0003DMT400001119	18.4266	15.8244	18.8713	21.8615	8.86767	9.02637	9.36117	5.02924	25.2614	21.6216	20.2858	28.1428	5.31911	3.85507	4.9528	5.19392	31.3082	27.996	32.8036	27.0813	11.6877	10.3259	14.1786	32.6267	29.0361	24.6469	25.9603	1.08341	8.47975	8.80151	8.63529	1.02748	0	1.44708	0	0	0	1.35302	0	0	0	1.58079	0	0	0	0	0	3.9422
	PGSC0003DMT400001124	7.28142	6.71023	7.28943	6.5347	48.0181	57.0841	43.9025	108.871	5.13128	11.7207	8.45137	7.26839	4.45265	3.73471	4.33039	2.21745	0	1.32487	0	0	0	0	0	0	0	0	0	0	0	0	0	28.8158	18.9073	10.3742	21.882	67.8114	31.7444	23.3004	39.3056	16.2153	8.58963	56.9942	41.226	25.6743	5.69225	13.2898	15.7358	16.9918
	PGSC0003DMT400001133	8.75554	10.609	12.1837	8.93623	9.14015	11.3362	12.0906	8.34129	11.1478	10.9034	9.37734	12.05	12.5154	10.2251	11.6717	10.7532	10.1311	10.0117	10.783	13.5581	10.7089	10.8533	8.93867	12.604	9.81585	12.9882	10.4593	2.27787	9.95651	12.1457	10.465	3.79469	3.6703	3.64152	4.40566	4.58271	5.63368	5.58293	5.65766	5.26881	5.81778	3.83695	4.75732	3.39247	3.60219	3.63449	3.76137	5.67999
	PGSC0003DMT400001138	20.5052	17.0795	20.2478	17.5035	18.9228	21.1296	19.6321	44.6013	27.1968	36.486	37.0498	29.5352	15.8184	16.3789	20.6106	23.0383	20.7442	18.2171	19.3634	20.9601	12.227	11.4998	13.4842	34.6848	30.6315	28.7098	37.8142	2.26628	17.3496	13.0801	13.4012	29.2821	28.9956	29.5554	33.9182	18.702	17.0336	25.5556	20.0526	29.0895	43.4338	22.8586	24.4482	31.8343	30.4969	26.5876	26.6601	20.8756
	PGSC0003DMT400001144	0	0	0	0	0	1.06475	0	1.98624	1.36698	2.66193	1.98489	1.42648	1.19945	0	0	1.00609	0	0	1.01069	1.06369	0	0	0	1.08396	1.40256	0	3.20665	0	0	0	0	0	1.33064	1.51026	0	1.4729	2.32293	2.63357	1.81585	2.18207	3.54923	1.70005	2.1298	1.01412	1.34779	1.00074	1.26743	1.64092
	PGSC0003DMT400001145	0	0	0	0	5.31989	6.58351	7.35127	5.15573	0	0	0	0	0	0	0	0	0	0	0	0	6.00282	7.05578	6.40015	0	0	0	0	0	6.08546	3.80675	2.84785	11.6264	9.46233	10.3436	15.9793	5.90256	3.10293	3.11701	3.86505	2.67695	3.08773	7.61108	3.34838	9.98466	6.41319	9.44412	9.88912	1.74689
	PGSC0003DMT400001148	1.34848	0	0	0	0	0	0	0	0	0	0	0	0	0	0	0	0	1.05234	0	1.43619	0	0	0	0	0	0	0	0	0	0	0	0	0	0	0	0	0	0	0	0	0	0	0	0	0	0	0	0
	PGSC0003DMT400001149	167.194	192.756	188.715	213.19	86.6985	110.07	142.589	40.9395	92.511	63.3716	32.775	90.1483	47.0854	50.2383	48.3545	53.7756	169.79	149.02	123.177	162.653	98.0347	85.1153	90.8655	43.5578	41.9358	44.9971	37.7404	10.8228	76.1464	86.2927	69.2919	18.0022	11.7502	29.7382	11.5982	14.3712	25.3259	16.9517	30.0154	24.2501	14.0396	10.5234	20.0128	3.74597	2.4569	2.92077	4.89557	13.9961
	PGSC0003DMT400001151	194.243	167.449	175.11	198.03	137.978	146.079	157.309	92.7491	157.708	124.158	98.8631	150.315	134.028	126.877	112.465	109.439	169.403	125.491	138.644	248.611	109.79	125.32	132.003	121.512	116.373	88.4811	65.961	18.8508	128.208	117.967	109.896	31.2892	30.0443	33.643	23.0898	16.7416	14.9443	21.4783	18.9603	22.5175	17.6834	27.9326	18.1195	24.7299	35.9388	21.9137	29.8201	20.6056
	PGSC0003DMT400001154	2.34199	2.41767	2.79119	3.02213	2.81089	3.42691	2.45391	4.2832	3.5613	3.07656	3.44237	2.99991	2.09486	1.24913	1.42908	1.49261	3.08153	2.64276	3.1091	2.86916	2.14812	2.29715	2.38026	2.68445	2.40266	1.54799	3.3156	0	2.63545	2.64829	2.42702	5.9441	6.17206	7.12014	6.08487	5.06877	4.81627	5.20574	4.92046	5.3222	4.65652	5.78576	4.67938	6.33894	5.34286	5.28537	5.35302	5.59527
	PGSC0003DMT400001155	3.78521	4.77782	5.37755	3.66005	16.2994	13.1444	15.9027	10.2528	3.26795	4.22997	3.46875	3.4427	12.3616	9.50638	11.8736	11.7777	4.51639	5.93918	6.68717	7.63508	18.6904	19.5018	16.8995	4.56274	4.46387	6.42246	6.28454	2.94382	16.9501	19.1298	23.5115	11.0447	12.7422	15.6221	11.4332	10.4648	10.3708	13.0088	13.0956	15.1891	13.4947	12.1328	11.7296	11.6841	11.7265	10.2613	9.91243	10.7551
	PGSC0003DMT400001167	4.16107	4.29996	4.81033	3.33783	4.35181	2.76894	3.09462	9.34724	6.2863	10.7099	11.2021	5.51792	3.6274	4.13832	3.58361	3.61175	4.2306	5.48225	3.63824	3.25868	3.03074	2.86344	3.23363	9.09247	6.56954	6.70275	11.7395	0	3.08258	5.64906	4.83618	4.9328	5.707	5.78582	4.98027	11.2795	11.2643	10.7301	12.4847	6.20731	7.64665	7.64944	8.53144	7.65869	7.48425	7.05935	7.23197	16.621
	PGSC0003DMT400001169	0	0	0	0	0	0	0	0	0	0	0	0	0	0	0	0	0	0	0	0	0	0	0	0	0	0	0	0	0	0	0	1.00954	0	0	1.10434	0	0	0	0	0	0	0	0	1.99455	1.45474	1.83105	1.0792	0
	PGSC0003DMT400001171	81.5299	83.0216	95.334	97.5026	40.9064	43.9836	48.4229	44.5092	115.352	108.767	134.484	117.818	18.4033	20.2681	19.0581	17.9089	97.316	84.5934	102.416	88.8659	42.1503	34.0978	42.8507	121.649	129.118	90.8304	122.217	7.14505	54.8968	47.8495	51.3398	73.5333	75.3391	67.0994	74.947	144.868	152.752	107.648	135.48	84.1753	92.0963	99.6957	104.305	109.032	98.1076	107.914	107.099	157.892
	PGSC0003DMT400001174	18.246	26.0035	18.5932	15.4584	9.57402	12.7669	8.22803	11.9047	27.7816	29.9894	50.1287	30.6424	11.2239	9.66987	11.2579	17.4975	11.1041	10.6778	14.7543	4.71099	5.09466	5.87082	3.91977	14.0926	12.562	13.6916	14.7646	0	4.88131	4.04904	6.55549	0	0	1.19393	0	0	1.40897	1.02692	1.01212	1.10018	0	0	1.33158	0	0	0	0	1.89892
	PGSC0003DMT400001178	52.9563	55.5962	59.6051	42.7922	34.7295	36.0188	39.1078	27.4746	44.4064	54.5231	57.3015	52.4955	51.8074	43.2098	58.9307	49.2933	48.4795	56.0193	51.7448	54.1009	44.9461	47.1596	47.145	41.7696	41.044	48.6427	46.909	8.52183	50.8593	52.5514	54.2835	19.5495	18.8198	22.2179	20.0247	19.4794	21.6013	21.081	21.5805	23.5701	20.814	21.6965	22.5398	17.3702	19.7919	17.734	17.223	21.1642
	PGSC0003DMT400001179	9.80431	8.47728	8.7933	9.62941	19.6558	16.7765	18.2027	14.4193	8.44579	9.75569	6.49498	9.24193	15.2693	12.5756	12.3337	10.5212	9.44496	8.23696	9.52355	11.0273	18.2901	16.6353	22.6069	12.5391	14.6072	8.19611	8.05572	2.61267	18.9567	13.5041	16.4648	3.41275	3.33421	3.68484	3.23433	1.70197	2.38721	3.61276	2.51396	5.3473	5.00517	4.38342	2.45441	2.17028	2.25849	2.61893	1.96689	2.102
	PGSC0003DMT400001180	17.783	17.3511	15.6649	17.9261	25.6467	14.8463	29.8488	37.177	11.2664	11.6564	6.57209	11.0655	62.858	31.0263	38.7913	53.6053	16.6024	16.6547	17.7962	73.4092	62.3386	52.2102	98.5714	16.3405	15.0191	15.0082	11.1055	18.9201	151.013	165.564	141.747	87.8373	69.6994	80.9146	76.3857	27.0558	15.6846	22.6629	18.8947	28.676	26.3594	41.3636	28.9847	258.803	268.324	247.783	217.408	43.673
	PGSC0003DMT400001183	0	0	0	0	0	0	0	0	0	0	0	0	0	0	0	0	0	0	0	0	0	0	0	0	0	0	0	0	0	0	0	0	1.12809	0	1.19448	0	1.42901	1.71866	1.11533	0	1.93591	1.25568	1.10068	1.07843	0	0	1.03381	1.42413
	PGSC0003DMT400001184	0	0	0	0	0	0	0	0	0	0	0	0	0	0	0	0	0	0	0	0	0	0	0	0	0	0	0	0	0	0	0	0	0	0	0	0	0	0	0	0	0	0	0	0	0	0	0	0
	PGSC0003DMT400001187	0	0	0	0	0	0	0	0	0	0	0	0	0	0	1.12574	0	0	0	0	0	0	0	0	0	0	0	0	0	0	0	0	0	0	0	0	0	0	0	0	0	0	0	0	0	0	0	0	0
	PGSC0003DMT400001192	0	0	0	0	4.95564	2.65435	1.25261	19.9101	1.19262	2.13033	1.76399	0	0	0	0	0	0	0	0	0	0	0	0	4.69188	3.01801	4.72103	3.15455	0	1.00808	0	0	1.64988	0	0	1.53939	1.12982	0	0	0	0	0	4.59136	1.00656	0	0	0	0	0
	PGSC0003DMT400001194	4.10759	3.59554	4.89658	4.81991	4.96375	3.77582	4.43535	6.87276	5.55559	4.68838	4.48117	6.19132	3.0049	3.73314	3.90065	4.5034	6.48016	4.52485	5.48216	5.00853	4.14149	4.00762	3.52948	6.47625	6.11687	5.91486	5.49961	0	5.01697	3.97453	4.49064	2.72649	3.01975	3.31481	2.6665	3.48439	3.16395	3.33887	3.41483	3.52395	2.92906	3.26374	3.14438	2.82646	2.83931	2.99143	2.99763	3.67948
	PGSC0003DMT400001203	78.5334	77.4834	80.7724	76.4756	61.0032	50.9022	57.8921	49.3808	89.644	93.6504	102.501	96.6863	56.0402	56.8033	57.99	63.5009	66.6832	62.1992	63.1841	53.6755	46.9827	36.7024	38.665	70.5672	70.4325	70.8053	75.7488	6.71519	35.2239	38.4299	41.0871	38.7195	44.0262	40.0624	39.5779	48.4955	51.847	54.5257	51.0812	45.846	48.5374	47.8753	49.5545	47.6212	47.9653	44.891	43.986	53.5164
	PGSC0003DMT400001207	9.31097	12.6015	11.5426	22.0748	19.8838	34.2478	36.6968	19.7372	12.6003	10.5462	16.6683	9.80267	8.2206	9.42864	12.4088	12.3402	17.6864	14.2771	18.4508	20.9838	23.8324	28.6768	21.657	18.5154	21.0191	1.77097	23.0293	3.13814	23.968	25.5973	13.3501	13.0406	14.433	13.5165	12.3158	7.20301	14.7795	9.94823	15.7857	13.833	12.8691	8.63891	9.82908	6.97641	9.75625	7.78849	6.4863	14.0328
	PGSC0003DMT400001209	5.33573	3.52347	6.41258	6.68404	19.544	13.1049	10.6535	2.82216	6.66309	4.21743	1.69601	7.26949	0	5.49024	4.7179	4.786	5.9277	8.71005	4.08073	8.04181	10.9892	5.73946	2.8884	5.11503	8.50754	4.72294	12.3065	2.1251	6.70632	9.88585	10.5691	1.2812	0	2.87675	1.40507	0	3.50557	3.09185	3.2768	2.52324	3.63977	2.94938	2.5888	1.58494	2.07056	1.96506	1.86614	1.92125
	PGSC0003DMT400001212	0	0	1.82651	0	2.90528	0	2.17564	1.33856	1.19466	0	0	0	0	1.11831	2.52431	0	2.01146	1.1289	0	1.04695	1.9651	0	1.02716	1.5054	1.73351	0	0	0	0	0	0	0	0	0	0	0	0	0	0	0	0	0	0	0	0	0	0	0
	PGSC0003DMT400001215	37.4388	39.6283	43.0888	35.1625	65.5201	71.7613	60.6825	13.3517	35.7869	33.2533	29.4927	34.5612	102.179	91.1439	88.6151	92.5772	43.0837	50.401	47.7672	46.0044	82.4359	79.2262	68.9592	33.6792	25.4364	45.7385	38.5106	13.2212	69.6616	82.1832	90.8239	14.0044	13.9927	13.958	10.5131	13.2687	16.3566	14.9408	16.2994	15.9124	16.2488	18.741	20.3086	7.00893	6.2004	7.35424	6.41209	9.95132
	PGSC0003DMT400001216	14.1032	12.5063	13.4493	18.0671	26.6415	20.5195	20.9963	39.6516	18.1579	21.4384	25.5869	20.6151	14.1809	12.5585	14.409	15.5032	16.353	14.558	15.7648	19.2697	24.1122	21.5385	26.3482	17.4374	21.9978	15.5598	21.0033	3.07377	22.7253	24.296	22.6309	13.1976	13.0417	12.2344	14.714	19.1287	18.0573	17.1517	16.7993	14.8775	15.2683	20.4973	16.4613	13.0409	10.8837	12.9812	12.4146	16.7608
	PGSC0003DMT400001217	16.3535	13.7573	20.5675	18.9951	14.2611	16.4663	16.3043	17.0448	18.6183	19.9526	19.8092	21.8116	18.0271	13.7584	16.7385	18.7122	18.6412	25.8537	18.8145	17.1125	17.0927	16.9088	17.446	14.0669	15.9613	19.9917	17.6468	3.85267	18.3715	20.0767	16.9691	14.819	16.7445	14.6541	14.8062	21.1952	22.7866	20.364	24.0558	14.5185	19.1536	19.5268	19.5862	17.4788	14.8494	16.3977	16.3784	19.7224
	PGSC0003DMT400001218	146.09	136.142	142.697	126.08	185.85	185.549	215.809	46.8673	125.61	113.666	97.6642	119.299	229.217	226.603	210.376	201.399	123.648	118.222	109.959	118.509	133.432	185.791	162.727	76.6827	66.8364	98.3036	84.186	23.0389	148.994	164.172	145.564	16.1762	17.5632	21.8269	17.4403	19.1391	19.2431	23.8147	22.6858	22.4968	23.9316	22.3331	23.242	8.30004	9.15297	9.30917	8.60802	18.6805
	PGSC0003DMT400001219	19.5085	21.6278	21.1123	22.1639	30.1446	25.4788	23.8623	22.6967	21.0921	19.5135	22.4538	21.2878	16.1007	15.8506	15.8596	14.7874	23.2605	23.3128	20.8183	24.8651	26.4655	28.3547	27.22	19.1375	22.5218	10.381	26.5377	4.24485	26.0344	30.3521	27.8488	27.0822	27.3987	27.5826	24.5549	23.1555	22.532	23.5067	25.3711	26.5024	23.411	23.3974	22.1766	24.7323	24.2107	22.2367	22.1681	24.6538
	PGSC0003DMT400001221	2.42719	2.63214	2.69058	3.40274	11.6723	6.33286	4.31966	11.7926	5.12958	9.76146	14.6988	4.50653	7.26082	10.355	8.53923	9.07702	2.1986	4.30659	3.41087	2.83956	7.53747	8.04729	7.58137	3.44075	4.88059	3.16546	7.99709	1.07795	4.8258	6.6043	7.58197	3.86347	4.37914	4.25148	3.78315	15.59	16.9789	21.3852	19.2697	12.6389	9.83607	14.8987	16.603	2.3778	2.03052	1.92106	1.45022	7.93111
	PGSC0003DMT400001225	93.3701	115.236	102.376	87.5731	88.254	87.0859	92.073	49.1465	81.3575	94.9598	83.0086	82.3765	82.3675	84.6252	76.8407	72.434	78.862	89.2213	75.8063	69.8275	62.4979	87.344	63.9909	63.1519	68.6643	65.7103	63.5373	10.9793	62.5503	64.8893	69.0528	44.6311	39.827	44.9726	40.7725	44.5912	48.6588	46.3353	50.2649	46.3066	52.4942	44.9408	48.1346	35.0301	36.7696	31.834	33.336	44.5768
	PGSC0003DMT400001226	1.19961	0	1.42221	1.18462	0	1.96136	1.12616	1.86784	2.6902	1.22683	3.11341	1.54629	1.16588	0	0	2.53119	2.23881	4.24811	1.78398	2.73668	2.85964	0	1.44265	1.06242	0	0	1.59268	0	2.75523	2.22596	1.88179	2.58667	2.6215	2.73061	2.85853	2.98982	2.61536	2.01616	1.43794	3.3558	2.97729	4.15725	3.68395	1.77702	2.18408	1.85496	1.55285	2.54905
	PGSC0003DMT400001227	0	0	0	0	0	0	0	0	0	0	0	0	0	0	0	0	0	0	0	0	0	0	0	0	0	0	0	0	0	0	0	1.65081	1.83446	1.56196	2.19488	1.89191	1.83861	2.11888	2.24352	1.71106	1.51016	1.65926	2.08528	1.58203	2.53281	1.9293	1.49392	2.69204
	PGSC0003DMT400001232	8.01203	7.5764	8.40129	8.27898	10.1976	10.6664	8.69579	6.78778	9.50912	7.28203	10.2843	10.8562	6.76714	7.35139	10.4597	5.8136	11.0554	9.35109	7.798	10.5684	12.2279	10.0247	8.28541	7.50711	9.44359	6.9948	10.3211	1.48295	6.93233	6.5725	11.8986	1.48722	2.0011	2.91334	1.23311	2.11799	2.14575	3.25144	2.73578	2.11392	1.69078	2.17907	2.27922	0	0	0	1.67647	3.11279
	PGSC0003DMT400001233	0	0	0	0	24.2493	6.28463	1.29941	68.5578	0	0	0	0	0	0	0	0	0	0	0	0	0	0	0	0	0	0	0	0	0	0	0	5.87977	1.00421	2.59875	4.41576	3.40009	0	1.99192	1.54202	2.69354	1.78816	14.4428	1.4349	3.25426	0	2.24859	0	1.04588
	PGSC0003DMT400001235	0	0	0	0	0	0	0	0	0	0	0	0	0	0	0	0	0	0	0	0	0	0	0	0	0	0	0	0	0	0	0	0	0	0	0	0	0	0	0	0	0	0	0	0	0	0	0	0
	PGSC0003DMT400001238	2.12309	2.23924	2.46941	2.88328	1.9754	2.22901	2.13733	1.4914	2.80934	3.29998	3.10064	2.0657	1.45195	1.1817	1.84868	1.7582	1.6828	2.25905	2.06211	2.73564	1.9706	1.62324	1.08598	2.97618	3.78238	2.85773	1.63679	0	2.0054	1.70256	1.36869	0	0	0	0	0	0	0	0	0	0	0	0	1.06961	1.44121	1.15622	1.008	0
	PGSC0003DMT400001241	10.868	12.9837	10.5502	10.5415	9.76939	7.33045	4.07522	16.0504	13.7026	19.7974	26.2655	17.0959	6.10198	4.74454	5.08001	4.07235	3.38545	2.14281	4.6396	3.42647	1.14198	0	0	3.53052	5.67316	3.15368	4.13533	0	0	1.11998	0	0	0	0	0	0	0	0	0	0	0	0	0	0	0	0	0	0
	PGSC0003DMT400001242	2.69543	8.55733	5.86266	8.79325	20.75	2.75405	3.73721	38.7679	14.1641	17.7549	23.2009	15.9163	2.08451	2.40341	1.80766	1.39697	2.70807	7.01525	5.57043	2.88543	0	2.51925	4.84916	1.61203	9.30393	0	11.9074	0	3.95547	0	0	23.6964	32.9994	21.3209	16.9746	68.9743	37.6646	43.9362	54.5044	28.6508	19.1008	46.4971	32.9901	38.8408	31.6166	25.4303	31.3112	83.3664
	PGSC0003DMT400001247	10.6035	12.3662	12.7819	10.5831	3.66121	1.471	1.63951	3.37175	19.1365	20.7676	27.4937	15.2628	2.74638	4.15023	3.90484	4.83963	5.9493	5.18274	9.37119	3.84956	1.63034	0	1.90929	9.31526	6.22207	10.4192	8.87023	0	1.498	0	2.03465	0	0	0	0	0	0	0	0	0	0	0	0	0	0	0	0	1.20914
	PGSC0003DMT400001249	21.3203	18.4332	18.8822	14.3986	24.2415	20.0135	18.6369	24.3829	21.4576	22.1539	25.7801	17.1029	16.1443	15.3278	17.6241	15.4698	20.3159	16.5081	21.8053	17.7609	22.0029	18.9571	18.9766	22.654	18.8553	18.2402	19.6214	3.07242	19.9988	21.8553	20.5842	12.7828	13.228	16.6412	14.3408	23.5117	25.4555	23.3565	24.4247	22.5549	24.9536	20.2629	21.6691	14.9899	13.7662	15.2312	12.4782	28.0944
	PGSC0003DMT400001250	2.18928	0	0	0	0	1.23024	1.60637	1.20065	0	1.24986	1.12284	0	1.06741	0	1.26926	1.36443	1.35533	1.45585	1.53758	1.26657	1.63741	0	1.03845	1.27134	1.27249	0	1.47294	15.8528	1.0637	1.37167	0	5.30046	5.36153	5.55509	6.70636	3.71286	3.4853	5.24939	3.87829	4.31487	5.91381	5.18215	4.31181	5.08402	4.40532	4.1747	3.32219	2.9805
	PGSC0003DMT400001251	0	0	0	0	0	0	0	0	0	0	0	0	0	0	0	0	0	0	1.59173	0	0	0	0	0	0	0	0	0	0	0	0	3.86841	3.14563	4.69716	3.5376	4.57277	5.52076	3.86115	5.01746	3.81981	3.24819	3.71894	4.77701	4.23977	5.91512	6.28846	4.17476	6.09646
	PGSC0003DMT400001255	0	1.17464	0	0	1.48404	0	0	0	0	0	1.81829	1.28377	0	0	1.23014	0	1.62776	1.0102	1.7285	0	0	1.00794	0	1.85257	1.75037	0	1.9367	0	0	1.00465	1.35134	3.30113	4.14345	5.78517	5.0102	3.44385	4.3884	3.87412	4.43785	3.68096	3.84332	2.80057	3.44654	5.12521	5.22888	6.03903	4.98549	5.36099
	PGSC0003DMT400001259	9.4134	2.98493	6.77404	0	0	0	0	16.1882	3.35888	5.54221	2.61586	2.69507	0	0	0	0	6.56533	14.8955	5.69864	8.82077	2.13323	0	4.44467	18.3788	13.4183	5.94908	14.4665	1.7155	8.7278	3.03077	7.44748	116.774	128.906	132.318	154.895	138.234	167.576	171.507	130.043	161.547	177.039	116.329	143.673	223.758	179.188	190.873	205.995	180.971
	PGSC0003DMT400001262	31.9114	37.3236	35.3108	34.78	50.16	52.0671	52.8783	27.1558	27.005	28.8781	27.2861	28.4587	40.7541	43.0261	39.6496	37.9004	39.8416	35.1213	33.2348	44.233	56.1169	55.6611	50.8699	34.1112	33.1762	31.6964	27.121	10.1563	58.4605	63.6144	57.9128	31.2922	36.3806	34.3412	31.7027	30.4964	32.5402	32.3485	34.3143	35.3281	35.1428	32.8136	32.6412	39.4998	36.6041	37.3572	36.9655	33.2234
	PGSC0003DMT400001269	0	0	0	0	0	0	0	0	0	0	0	0	0	0	0	0	0	0	0	0	0	0	0	0	0	0	0	0	0	0	0	0	0	0	0	0	0	0	0	0	0	0	0	0	0	0	0	0
	PGSC0003DMT400001270	27.6208	35.5636	31.5476	31.8687	25.5621	27.861	32.4803	23.1754	31.189	28.1893	25.4936	26.475	28.4272	30.213	31.4927	25.655	29.7747	30.1837	26.5175	28.8019	29.6514	32.9886	29.6292	24.9806	32.6847	25.5116	37.9369	5.64144	29.667	32.2198	38.1517	26.3164	28.7121	28.268	26.9862	38.8516	41.6846	36.4114	34.7407	32.7548	33.2046	34.0962	34.4235	25.0096	25.7545	26.1387	25.0798	33.7901
	PGSC0003DMT400001273	10.226	11.7109	11.2749	11.2387	6.5568	4.9576	6.10341	3.06431	8.3296	5.55194	9.24107	9.64347	4.00727	3.63082	4.14531	3.89203	12.8624	13.603	14.296	10.961	5.25006	5.72067	6.138	6.78956	5.91642	5.3223	6.41739	0	5.73814	4.59501	6.35815	1.67117	1.11216	2.67463	0	0	1.72044	0	2.00463	1.09846	0	0	0	0	0	0	0	0
	PGSC0003DMT400001278	0	0	0	0	0	0	0	0	0	0	0	0	0	0	0	0	0	0	0	0	0	0	0	0	0	0	0	0	0	0	0	0	0	0	0	0	0	0	0	0	0	0	0	0	0	0	0	0
	PGSC0003DMT400001279	17.991	14.9908	16.7551	19.1744	29.8712	24.894	24.1995	32.5188	25.1403	26.691	30.4345	24.019	14.364	15.2054	16.899	17.3036	21.6091	21.5041	22.6532	20.3965	24.9399	21.8	26.6027	31.4374	31.4359	20.5393	30.345	3.36597	24.2663	23.5193	20.7047	39.7134	39.1813	31.1164	30.2535	42.9322	38.6177	40.1713	41.6309	39.256	36.8314	48.855	42.2877	37.6086	34.0087	31.9051	33.3797	41.7534
	PGSC0003DMT400001282	24.422	27.0862	24.9693	21.3008	48.3688	58.9311	44.8157	16.2812	23.6513	25.2805	29.9016	27.2118	70.4362	71.6283	70.7902	78.1082	25.7271	43.4812	29.1971	28.99	67.1347	64.2275	51.2755	28.7785	27.1105	47.8151	25.9987	9.94065	54.4557	55.6051	65.162	13.3235	16.803	13.7326	14.2629	15.7839	14.001	16.0499	16.6368	16.424	18.7739	20.071	20.8736	7.94256	7.4607	7.06276	9.27535	12.3494
	PGSC0003DMT400001283	27.3142	30.1369	28.8682	24.7281	49.8329	48.5673	50.7657	10.369	27.4071	22.2367	28.0417	24.7961	82.6299	86.0757	81.7161	80.4939	37.3279	60.0322	34.1728	36.3664	95.1697	97.9627	79.722	28.6068	24.6381	45.593	38.7652	16.3769	76.7317	81.0561	102.84	17.3415	18.2061	16.6014	15.2888	18.2845	18.7815	17.6768	16.4516	19.0459	20.5617	21.969	26.3869	8.84203	5.2953	7.44417	5.90511	13.4811
	PGSC0003DMT400001285	7.82648	9.97735	9.87	9.84604	26.9159	21.46	21.0825	23.0398	9.03829	10.9007	12.0075	9.73342	11.9245	9.55448	10.3764	11.2144	9.44036	10.2557	8.8959	10.2798	22.4125	19.4227	20.5442	11.7014	11.6536	9.96927	12.5809	3.05111	17.7598	17.1793	21.7516	21.4323	21.6044	23.7665	16.9162	16.726	17.293	18.7378	17.7017	18.8962	19.371	19.8532	18.0637	18.1223	21.3941	17.7838	20.4616	20.24
	PGSC0003DMT400001287	19.001	18.0713	22.2487	16.7402	16.8825	22.763	19.3806	18.5455	27.2833	27.5075	31.0361	27.8016	26.9536	28.3442	30.095	28.7046	23.6017	27.9781	28.2066	19.679	30.9061	20.615	21.5947	20.6743	21.273	33.7329	29.1865	2.97656	24.4755	32.3463	24.8549	13.1295	13.4336	16.3485	14.2762	9.83071	16.5111	14.4127	12.6496	13.2244	13.4821	12.0527	12.3887	8.82075	10.6323	10.3874	9.5204	10.3266
	PGSC0003DMT400001292	6.37067	7.61083	7.70855	7.91263	17.0996	11.3337	10.679	43.3704	12.0625	13.7121	15.3068	11.2361	6.25832	5.53687	5.95086	6.68852	6.7688	6.5607	7.66188	7.01702	10.619	7.73107	9.03873	8.84521	11.0583	5.00319	12.1533	1.15015	9.56407	9.098	8.7076	44.9178	41.8039	49.5097	43.2199	10.2097	8.38425	8.82884	9.39416	11.4616	10.2809	13.0398	9.55382	59.5566	52.1276	57.7055	50.5722	10.0909
	PGSC0003DMT400001296	5.26188	7.22493	6.6818	6.26092	2.27739	2.55092	3.63583	7.79888	7.10792	6.91396	7.08032	7.57888	5.32622	6.54957	5.07933	4.75472	6.59871	5.66717	5.42166	3.4919	3.67594	3.0659	4.36787	6.19084	5.64747	7.44985	5.13059	0	4.00969	1.2554	1.41607	9.48063	12.2897	13.9816	10.0694	8.65829	8.13924	9.93845	8.08892	18.7491	14.4393	17.2877	14.3668	6.65766	11.5339	6.75881	9.40743	10.0969
	PGSC0003DMT400001297	0	0	0	0	0	0	0	0	0	0	0	0	0	0	0	0	0	0	0	0	0	0	0	0	0	0	0	0	0	0	0	0	0	0	0	0	0	0	0	0	0	0	0	0	0	0	0	0
	PGSC0003DMT400001298	16.6728	12.9511	18.4471	16.9114	31.775	29.0885	30.004	26.1325	24.1146	30.6891	33.5367	23.4967	22.75	20.4258	23.2167	24.2043	15.9083	19.3663	19.9341	14.2863	26.6989	25.0988	24.2157	33.3889	31.2775	31.9733	33.692	3.13207	22.8769	23.3306	20.2028	15.41	17.1192	15.9938	13.4275	15.0045	14.4026	16.736	15.744	15.8028	15.2886	17.5055	17.4864	14.4899	14.7543	14.2809	13.3693	14.9377
	PGSC0003DMT400001299	0	0	0	0	0	0	0	0	0	0	0	0	0	0	0	0	0	0	0	0	0	0	0	0	0	0	0	0	0	0	0	0	0	0	0	0	0	0	0	0	0	0	0	0	0	0	0	0
	PGSC0003DMT400001303	164.743	123.721	149.426	151.332	365.481	444.651	453.355	443.841	190.384	250.242	241.888	193.554	269.814	261.764	240.868	274.867	181.339	190.749	169.175	206.202	398.193	363.509	446.66	311.093	279.862	342.704	343.63	68.2297	487.657	438.905	443.271	187.819	193.559	182.259	197.582	191.26	196.656	264.539	219.738	262.072	376.931	210.342	242.164	203.513	179.035	160.974	182.741	184.508
	PGSC0003DMT400001304	0	2.16427	0	0	9.43355	8.15854	6.49462	3.39298	0	0	1.92341	3.50383	0	0	0	0	1.50029	0	1.66564	1.03238	4.12387	4.81706	2.96717	2.44411	6.13386	0	0	0	2.85546	1.08765	1.86631	2.71731	6.02142	3.42147	3.38378	2.65594	1.31123	2.01923	1.54289	2.64321	1.16906	3.4241	2.7059	2.48851	2.50249	2.94668	1.09855	2.67141
	PGSC0003DMT400001305	11.6388	9.54603	11.7522	11.5281	12.9431	12.7	11.5828	8.01555	9.2133	10.4953	10.4546	10.5241	11.3352	11.099	11.0405	9.26899	10.7803	11.4193	11.1218	8.89387	8.13145	10.3931	8.27735	8.05283	8.17394	5.45727	7.87107	0	6.54011	9.25072	8.24172	3.90673	3.4244	5.1456	3.23398	3.09527	2.97112	2.53794	4.0515	2.98205	3.01692	3.30818	2.79575	2.50828	2.34879	2.572	2.3539	3.09295
	PGSC0003DMT400001322	146.654	147.531	161.163	170.588	61.9199	56.5243	62.8352	146.211	258.748	265.727	304.39	266.618	33.7058	35.3836	43.9585	45.6252	230.252	110.921	206.625	165.645	56.8755	32.6305	40.5467	288.195	282.104	247.151	210.139	5.60931	40.2575	39.8234	34.747	49.5362	50.2698	68.1426	50.6836	32.8733	34.1757	39.7441	33.2149	43.8463	37.2155	37.5611	37.7946	63.6348	85.1562	63.7645	69.934	45.2052
	PGSC0003DMT400001325	23.6545	23.8052	22.5008	27.169	21.0854	24.3592	22.3576	14.7251	26.287	20.3415	20.7672	23.6314	19.0836	21.6959	19.8878	17.9689	24.8455	16.108	20.668	28.3964	18.6003	15.6661	16.5674	20.8667	24.3024	21.279	17.4316	2.2787	18.1775	15.3656	20.0854	10.4335	11.0449	12.9305	10.363	9.68893	9.65257	10.1893	10.7022	11.7976	10.5797	9.6733	10.1091	11.5803	12.41	10.301	10.537	8.80523
	PGSC0003DMT400001327	0	0	0	0	0	0	0	0	0	0	0	0	0	0	0	0	0	0	0	0	0	0	0	0	0	0	0	0	0	0	0	0	0	0	0	0	0	0	0	0	0	0	0	0	0	0	0	0
	PGSC0003DMT400001329	5.61798	5.52831	5.80598	5.94192	6.22561	5.12195	4.25688	13.2758	7.43464	9.06768	11.8489	6.41804	2.41376	1.94197	1.8186	2.89967	5.12288	5.94145	6.32813	5.44808	5.61909	4.50275	6.16425	6.57648	6.92394	5.29626	6.67257	0	8.02913	5.62933	6.10278	13.5107	16.031	17.8359	14.6187	14.571	16.2216	14.6979	19.8689	16.2331	17.0223	18.6991	15.1904	12.5615	13.1218	12.9392	12.0639	21.3578
	PGSC0003DMT400001332	16.3765	15.3278	13.4069	13.7777	3.50023	4.93962	4.51679	3.83361	17.0343	15.423	22.6368	14.8582	7.29456	7.17766	7.8199	12.2235	12.9435	10.1763	12.696	6.55306	4.48145	4.31867	3.25134	9.90398	6.68517	8.21137	9.49737	0	3.23719	3.37243	2.26157	2.72671	3.94014	5.52727	3.71111	4.29365	4.06754	4.22741	4.10029	5.22873	3.72699	3.7075	3.03774	2.86757	3.52384	2.8314	3.32685	5.21636
	PGSC0003DMT400001335	15.2211	11.3898	10.9553	8.24511	38.2503	31.0723	37.0039	14.0573	10.8639	13.23	11.2563	9.53943	36.2705	37.3591	30.5772	35.495	7.1789	7.9027	9.20387	8.69722	30.3009	31.5989	34.5129	10.9477	6.56934	14.2334	6.1231	4.67392	33.9317	26.0408	32.0006	2.65152	4.71858	6.14957	3.06744	15.2413	10.6303	11.6483	10.7811	17.4254	13.392	13.6871	11.2423	1.22441	1.37188	1.36035	1.71071	9.12023
	PGSC0003DMT400001350	0	0	0	0	2.04111	1.09727	2.45366	8.52724	1.68248	2.46874	3.72126	1.14856	0	0	0	0	0	0	0	0	3.75471	1.33087	1.33578	20.1261	10.8362	11.2243	8.52775	0	1.56378	1.16274	0	0	0	0	0	0	0	0	0	0	0	1.56889	0	0	0	0	0	0
	PGSC0003DMT400001354	0	0	0	0	0	2.10054	2.0133	3.7196	0	0	0	0	0	0	0	0	0	0	0	0	0	0	0	3.6605	1.59577	1.87698	1.92744	0	1.95772	0	0	0	0	0	0	0	0	0	0	0	0	1.01009	0	0	0	0	0	0
	PGSC0003DMT400001358	0	0	0	0	0	0	0	0	0	0	0	0	0	0	0	0	0	0	0	0	0	0	0	0	0	0	0	0	0	0	0	0	0	0	0	0	0	0	0	0	0	0	0	0	0	0	0	0
	PGSC0003DMT400001367	34.9565	31.8041	33.3255	31.2737	59.7135	60.899	62.5996	17.3846	33.4935	33.231	40.0974	37.5962	73.9754	68.6176	73.0336	72.6133	37.842	44.4637	39.4616	34.9608	70.241	72.8443	52.8338	38.6654	39.9466	40.3721	47.4738	9.51422	62.7498	68.095	67.4977	20.4174	23.7631	22.6055	21.502	28.4	30.7813	29.2282	27.7714	28.2576	32.1382	32.8612	34.3833	16.5557	14.4805	16.342	15.2475	21.7393
	PGSC0003DMT400001369	11.7466	13.1767	12.6805	13.284	15.0077	16.0155	13.4339	13.1789	10.8606	12.0539	9.38723	10.285	10.8277	9.73994	10.786	9.96191	14.5939	10.5752	11.9114	13.1852	13.1054	15.0466	11.3547	9.46645	12.1201	6.38659	9.69016	2.057	12.209	12.6593	12.412	10.0128	10.791	13.8631	10.8386	9.97133	10.4578	10.0928	11.027	9.7038	10.2609	9.64578	10.0744	11.6327	10.9229	11.6576	10.5436	12.3724
	PGSC0003DMT400001373	12.5743	11.5076	14.0707	13.016	14.1993	11.1423	11.9179	13.5783	13.8674	13.0621	11.4751	13.5791	9.22478	9.08885	9.56535	9.6578	14.2291	12.4527	14.5384	15.0566	13.1995	14.3344	14.1599	13.1367	15.7927	13.3136	16.9388	2.24258	12.791	13.884	15.1753	5.94988	6.99651	7.5491	6.80776	7.039	6.51089	6.06204	6.85843	6.67463	6.7834	6.36552	5.97428	7.41647	8.13112	8.38643	7.09263	9.48247
	PGSC0003DMT400001375	69.282	61.6368	67.765	68.4131	65.1368	68.3123	71.2827	53.3912	65.5777	49.8341	40.8009	71.4634	55.5617	45.565	48.5341	54.4384	63.159	39.0243	47.7164	86.5334	72.8482	64.658	68.4279	68.9367	68.3013	69.0698	38.5519	8.96587	73.2375	58.5569	62.2018	23.7106	34.6226	45.155	30.8122	11.3388	9.13313	11.1867	8.04531	32.5589	41.0734	27.6821	14.686	23.2684	28.6832	26.5756	27.3102	14.5602
	PGSC0003DMT400001376	7.08769	3.84502	6.35908	4.48016	2.21073	3.97543	1.77004	2.73218	6.89162	6.87073	4.60549	5.42791	7.65455	4.58084	3.22181	4.71008	6.28591	4.42476	8.06158	12.329	3.17155	3.7295	6.11328	6.13982	8.44303	8.89853	4.19067	0	6.81811	4.09088	5.66061	38.2272	34.7401	33.6308	28.3583	6.37044	4.91236	4.99403	4.20567	13.3886	12.2203	19.4195	8.44785	50.0306	54.0846	45.65	47.5645	5.51509
	PGSC0003DMT400001378	1.0108	0	0	0	0	0	0	0	2.98777	0	1.13501	2.68298	0	0	0	0	0	0	0	0	0	0	0	0	0	0	0	0	0	0	0	31.9306	23.5354	24.4974	34.6605	12.103	2.26712	4.7291	10.3043	5.64519	3.29065	33.5255	5.55548	20.5106	20.6577	23.7241	22.5579	4.03277
	PGSC0003DMT400001379	9.05291	8.46507	11.2978	12.3094	8.73469	8.91537	11.0334	11.1161	19.6285	22.0871	22.5756	18.6961	6.75143	8.53126	7.2515	6.87289	13.2561	11.4707	12.6582	13.8798	9.72824	9.04195	8.73565	26.0138	23.4392	17.8878	26.0581	2.04705	9.69489	8.36534	9.22498	9.3121	11.2024	12.1091	9.77916	11.5295	10.5171	11.2768	11.126	8.89256	9.64209	12.2097	10.2989	11.5433	9.89753	11.6674	9.84908	13.2818
	PGSC0003DMT400001382	0	0	0	1.24627	0	0	0	0	0	5.8706	0	1.79909	1.18029	2.88085	1.09518	2.2214	0	1.01081	1.41917	0	0	0	0	1.18243	0	3.16721	1.79512	0	0	0	0	1.56224	1.88486	2.64383	1.74952	0	1.15223	1.39045	0	0	0	0	1.07737	2.7525	1.8932	1.9949	3.37826	0
	PGSC0003DMT400001383	1.18281	0	1.07854	0	4.13753	3.08273	4.16526	5.93479	1.41181	2.56938	2.01861	1.89914	1.33423	0	0	0	1.11609	0	1.23526	1.02057	1.89718	0	1.55305	3.93365	2.3843	2.59457	3.95125	0	1.34023	1.06647	1.60199	37.2951	29.6646	32.7684	45.0665	12.6754	8.62982	8.26972	9.19974	13.8873	12.7868	18.6862	13.2653	59.8905	55.614	58.5397	52.3715	8.59853
	PGSC0003DMT400001389	12.2166	12.5836	9.87592	11.0295	18.8498	16.9233	16.2348	12.449	6.56369	7.66691	5.76533	7.22403	9.59533	9.45436	11.2249	6.9411	12.982	15.2273	11.3602	14.5479	13.3899	18.4457	14.3948	7.82138	7.97661	4.79998	8.08809	2.57122	16.1201	14.2696	18.7816	6.06055	8.84325	8.57853	7.52837	8.88978	10.1104	9.24497	10.6446	10.1851	10.6958	7.13921	9.45608	4.85551	4.57574	4.73256	4.00707	10.0891
	PGSC0003DMT400001391	32.0523	36.5256	39.6633	39.1311	44.847	38.9873	37.8235	45.4347	43.037	40.508	48.0238	42.9438	28.3169	28.2137	28.9628	27.2322	38.1154	37.3364	42.5255	38.8377	40.7384	38.5919	36.9128	31.7434	41.9232	26.8354	47.4626	5.47569	36.3756	42.2335	35.0187	18.1619	19.5122	21.451	17.7359	28.6151	25.7703	28.0953	30.963	24.9051	26.6533	24.6409	23.2392	15.7317	15.7488	17.407	17.0343	27.0965
	PGSC0003DMT400001392	15.4099	15.7176	18.6914	18.791	26.9246	22.6843	19.0901	42.5279	29.2515	32.0753	42.5521	31.4396	13.2875	14.977	15.7378	17.0422	15.8655	18.9041	18.7287	12.0124	22.0592	10.3723	13.9748	32.5346	33.6991	24.3091	41.4063	1.62556	11.692	11.2498	13.8407	25.4038	25.3505	28.3568	25.792	19.9048	18.3923	21.272	17.8338	25.3025	31.3683	24.9842	23.2437	25.2163	27.8175	27.3031	26.6987	22.6841
	PGSC0003DMT400001396	10.7701	10.467	9.76334	9.53429	14.8367	16.8428	14.1684	12.4731	10.3037	10.3996	7.9197	7.48197	11.5035	10.1164	10.5546	11.6719	8.14336	11.0595	10.4649	9.4889	12.0201	11.0474	10.0958	8.58139	8.68873	11.9497	10.7845	1.71993	11.3529	11.888	13.1191	6.93721	8.46631	7.02801	9.5736	14.5234	11.58	13.8517	12.5355	10.6693	11.9113	11.8008	13.0385	7.36509	7.93121	7.63076	6.91806	14.3655
	PGSC0003DMT400001398	0	0	0	0	0	1.11442	0	1.53325	14.6382	9.34456	10.6937	11.3929	0	0	0	0	0	0	0	0	0	0	0	9.22755	8.38876	5.28229	10.087	0	0	0	0	0	0	0	0	0	0	0	0	0	0	1.46516	0	0	0	0	0	0
	PGSC0003DMT400001399	0	0	0	0	0	0	0	0	2.39943	1.72767	2.25989	1.78295	0	0	0	0	1.66725	0	1.84636	2.97844	0	0	0	4.02499	1.77856	3.72765	4.65996	0	0	0	0	0	1.04486	0	0	6.28665	4.49296	2.66268	5.67401	2.12042	1.77625	6.15801	4.30401	0	0	0	0	6.36751
	PGSC0003DMT400001401	5.91391	2.6403	6.62532	6.36695	9.7814	11.0767	15.0714	18.5862	7.4193	11.3952	11.192	8.49724	4.27602	4.83976	6.3403	7.59737	4.92406	4.29159	5.97683	2.46062	11.1857	7.75292	9.62103	8.28383	6.69943	8.14962	7.33691	0	6.71668	4.9219	5.40455	18.9883	23.1377	19.3014	18.6186	14.86	10.0072	8.91247	9.49634	14.7695	13.0915	20.2424	16.7661	11.6197	12.2332	11.364	11.8954	8.14664
	PGSC0003DMT400001405	0	0	0	0	0	1.81341	2.61916	1.97722	0	1.38191	1.28776	0	0	0	0	0	0	1.07121	1.72083	0	1.13119	1.14062	0	1.55035	2.87962	1.49933	2.74061	0	1.39181	1.27068	0	27.2441	19.0073	28.1354	32.7818	2.52248	2.38565	2.50021	1.56028	7.61608	9.31595	7.18039	4.64915	47.8132	32.6862	33.3659	28.6945	1.68934
	PGSC0003DMT400001408	3.28748	2.26287	4.37346	2.80329	7.76577	7.18738	5.57287	5.41752	4.74166	1.82757	5.71102	4.54557	1.0611	3.70169	3.0648	1.42177	1.92007	6.6699	4.26492	3.05999	7.16311	7.0321	4.16944	4.49905	2.85573	0	3.76963	0	4.34705	4.87545	7.3963	12.9241	14.9784	13.0106	13.1584	19.4926	22.9878	15.1995	19.3584	12.3975	12.9097	19.6938	16.9362	12.1395	11.7768	11.5033	11.2043	21.9359
	PGSC0003DMT400001409	1.80858	1.08974	2.81862	0	3.38602	0	0	2.86737	1.89745	6.59801	9.19577	3.64615	1.76593	1.64434	3.34828	0	0	3.26037	0	0	1.77423	0	1.88263	3.53503	1.50494	4.32471	2.55865	0	0	0	1.88859	0	0	0	0	3.55433	4.24943	5.52888	3.36224	0	1.46091	0	3.88801	0	0	0	0	10.031
	PGSC0003DMT400001410	12.1251	10.4227	10.2513	11.9462	14.1696	13.6754	12.8416	19.3437	12.0904	15.7992	17.7458	15.8383	10.3891	10.9093	9.6586	11.3418	10.6121	9.45544	12.0611	9.44964	15.1939	10.9156	11.9706	12.3588	14.4635	12.6027	16.3743	2.16682	12.6781	11.585	14.6219	33.0981	40.5104	34.3685	35.4734	44.0587	44.6109	43.3067	46.1064	38.6621	36.7008	38.8059	43.075	40.4637	36.624	36.7825	36.0632	43.6034
	PGSC0003DMT400001412	17.8348	18.9753	19.9403	21.3571	27.7411	23.1175	20.7489	45.3372	28.6196	31.1424	34.1181	29.2468	19.6032	21.9098	18.0148	19.6036	22.9318	24.3952	24.5496	21.0484	25.0808	18.9089	24.0571	31.1401	31.2721	26.4363	32.6765	3.01359	22.0966	22.415	18.6391	64.4658	72.6252	84.7694	80.4403	76.6502	92.2476	92.6433	84.6159	76.0399	77.8078	66.5918	76.941	64.8774	69.0185	67.3766	64.4583	91.9206
	PGSC0003DMT400001417	8.11971	5.43532	8.52974	10.2468	6.71061	6.53967	5.8981	7.65715	13.7934	12.4476	21.0263	14.1546	4.12829	3.05393	3.44301	0	10.8946	14.4052	17.1374	14.4617	12.3557	9.03217	7.98637	17.7503	19.7184	14.2715	22.2524	1.11463	0	0	8.86694	0	0	2.84905	1.09831	1.35881	0	29.0767	15.484	0	14.6915	5.68835	7.54325	0	16.366	16.035	6.70132	13.6952
	PGSC0003DMT400001418	0	0	0	0	0	0	0	0	0	0	0	0	0	0	0	3.53039	0	0	0	0	0	0	0	0	0	0	0	0	8.52467	9.13303	0	22.1542	26.1129	14.5418	20.2926	26.348	30.8646	0	17.0015	26.8026	15.802	32.3173	28.7335	17.9114	0	0	10.3052	10.0802
	PGSC0003DMT400001421	8.91318	6.57396	8.16895	7.53852	6.75077	7.05983	6.56347	5.08776	12.4934	12.9105	18.8357	11.8726	4.57683	4.72554	4.4513	5.72873	11.0435	10.9229	10.815	7.75861	6.55926	7.28288	6.60027	15.7748	16.8025	11.5769	18.8062	0	7.84529	6.67234	6.66914	3.20335	3.03465	2.24572	1.77206	5.61298	4.85329	3.12086	5.20255	3.23597	3.67642	7.74062	5.85375	1.72257	1.66986	1.45081	1.76122	4.11606
	PGSC0003DMT400001425	0	0	0	0	0	0	0	0	0	0	0	0	0	0	0	0	0	0	0	0	0	0	0	0	0	0	0	0	0	0	0	0	0	0	0	0	0	0	0	0	0	0	0	0	0	0	0	0
	PGSC0003DMT400001426	0	0	1.94738	0	0	0	0	0	1.99808	1.32457	0	1.36949	0	0	0	0	0	1.65256	0	0	0	0	0	0	1.11292	0	1.51223	0	0	0	0	11.0942	10.5493	3.70548	7.99232	9.83296	9.76436	8.92277	11.1039	11.0558	9.51096	9.71358	8.4348	5.70319	4.42798	6.01029	6.1757	12.885
	PGSC0003DMT400001429	6.77505	9.64878	9.56611	8.25511	6.85305	5.48882	4.59265	17.5825	9.67956	12.8859	12.7512	10.5773	4.27234	3.53563	4.48364	4.00068	9.37057	11.4333	13.4064	7.01616	10.7447	6.38433	8.27358	12.0249	13.7142	10.4026	14.8797	1.09459	7.29984	7.16264	6.0629	5.98431	6.8216	6.33993	6.58432	9.66818	7.80536	9.04344	7.58439	9.824	10.2065	8.20149	9.18069	6.61152	5.52562	5.6648	5.4802	7.70504
	PGSC0003DMT400001435	0	0	0	0	0	0	0	0	0	0	0	0	0	0	0	0	0	0	0	0	0	0	0	0	0	0	0	0	0	0	0	0	0	0	0	0	0	0	0	0	0	0	0	0	0	0	0	0
	PGSC0003DMT400001436	0	0	0	0	5.82667	9.0607	6.43904	6.36023	0	0	0	0	1.14237	1.11101	1.48018	1.52267	0	0	0	0	7.8826	7.59811	6.33957	1.21854	1.02365	1.65988	1.45189	0	4.11603	3.96938	6.68968	0	0	0	0	1.56292	1.18865	0	0	0	0	1.89686	0	0	0	0	0	0
	PGSC0003DMT400001437	19.9321	14.2138	18.3968	15.2342	11.0454	11.8594	11.2787	10.9463	18.4498	18.4951	18.6196	18.4245	10.7576	10.3171	10.6317	11.2833	14.8279	13.6058	17.0696	12.0367	12.0152	12.9892	11.8195	18.8149	14.1402	16.9893	11.9244	2.21315	13.1191	12.686	12.9774	2.90124	2.97944	3.27268	2.81115	1.55111	2.084	2.48527	2.33	2.9253	3.78615	3.29761	2.21294	2.09775	2.08209	1.82808	1.97625	2.9848
	PGSC0003DMT400001445	0	0	0	0	0	0	0	1.72915	0	0	0	0	0	0	0	0	0	0	0	0	0	0	0	0	0	0	0	0	0	0	0	0	0	0	0	0	0	0	0	0	0	0	0	0	0	0	0	0
	PGSC0003DMT400001446	13.5297	10.4464	15.4264	16.9898	9.94393	7.34349	8.99177	8.47669	13.5718	10.713	10.2439	15.1425	2.93055	2.055	2.93159	3.38863	9.84281	8.23207	6.37796	10.4123	3.78178	3.79195	2.89765	5.01455	5.77056	4.18659	5.54232	0	2.90206	2.81435	2.96939	0	0	0	0	0	0	0	0	0	0	0	0	0	0	0	0	0
	PGSC0003DMT400001454	11.7867	8.39407	9.34937	8.59552	14.308	12.0979	9.76677	9.91766	9.98723	13.865	15.0527	11.8718	10.3143	9.52267	11.423	9.90463	10.342	8.63578	10.0064	9.65523	9.88734	9.69032	12.0424	14.2485	14.0209	11.3154	12.8179	1.20604	9.55326	10.3978	7.24826	10.8144	9.70968	9.54312	12.5032	10.0649	10.6168	10.2246	11.0508	10.1885	13.0245	11.0569	10.5558	17.1481	14.5317	14.3136	13.2746	12.0036
	PGSC0003DMT400001460	2.3882	2.16546	3.1048	3.23106	3.02284	4.59549	2.40389	4.76867	4.62463	6.85185	10.3146	5.1824	1.00581	1.17684	0	1.17684	3.92307	4.37634	5.44036	2.94854	2.62118	1.52146	2.60823	7.48162	7.45983	4.37787	10.1969	0	1.65049	2.30533	1.73641	6.66286	8.17654	6.91777	5.13616	7.73544	6.19361	4.55073	6.84047	5.80873	4.82208	11.5373	7.12349	5.30586	5.97157	5.89922	5.66178	7.86195
	PGSC0003DMT400001464	18.2821	25.112	20.1122	16.3289	33.11	29.7867	32.4468	4.20346	21.6696	13.3026	14.9496	17.5771	36.2091	37.0729	37.0331	31.3584	14.9238	14.6016	14.8987	13.3644	15.2603	21.5983	22.9668	13.2213	10.3354	13.6426	10.4539	2.35392	23.6648	26.8507	25.8873	0	1.77354	1.85596	1.38626	1.36288	1.75752	2.43111	1.8887	2.33119	2.37282	1.87799	1.38435	0	0	0	0	1.12561
	PGSC0003DMT400001465	3.00093	3.31935	4.16883	3.76256	6.55581	6.29283	5.9879	10.2196	5.19611	6.52998	7.11031	6.25177	2.67473	2.08695	2.95528	2.48134	5.06022	5.85362	6.31149	4.78145	6.05755	4.62911	4.79369	7.55185	9.52503	5.66479	9.72267	0	4.63074	4.9026	4.33124	17.6154	16.3603	17.9347	15.0286	12.2626	10.344	11.4749	10.9023	13.4064	12.7739	14.7848	12.0578	18.8281	16.6577	18.0916	15.9577	11.801
	PGSC0003DMT400001467	56.6727	74.5055	61.8965	49.9103	107.858	90.3747	92.8802	9.2646	48.3347	45.2145	33.5512	46.3272	114.593	104.345	101.853	86.086	46.2526	48.9148	43.4194	40.9746	74.5839	95.7197	76.3156	25.167	28.5176	26.99	37.723	13.2534	73.1359	79.266	90.4388	4.11019	2.43086	6.51465	2.10935	2.86966	3.79544	3.95439	5.59801	4.01657	2.29765	3.1842	2.76695	0	0	0	0	2.4323
	PGSC0003DMT400001468	132.579	94.5132	144.583	157.27	279.228	299.97	265.893	552.19	309.83	436.521	595.124	342.171	194.059	177.533	200.986	241.171	206.54	255.553	295.548	201.719	355.785	223.424	321.942	360.452	336.16	414.431	464.554	40.4515	325.377	320.42	276.398	233.49	228.81	207.591	182.024	264.095	171.709	183.93	231.783	187.06	128.693	329.493	214.469	233.156	201.445	214.221	224.314	274.01
	PGSC0003DMT400001470	2.73344	2.08307	3.44788	2.31751	5.19717	3.1915	3.82355	6.59324	3.26226	3.24278	3.97776	3.34045	2.63536	2.73021	1.88127	2.02316	2.82981	3.86021	3.64332	1.71299	2.88195	3.44123	2.91418	2.5806	2.96331	1.70451	3.10067	0	3.61586	3.00671	3.93107	4.89922	5.52908	4.38316	4.89251	9.42314	9.72636	9.54871	9.91498	7.59164	6.91961	8.18664	7.46463	5.77341	4.58637	5.25875	5.41344	9.77834
	PGSC0003DMT400001472	11.9544	9.53966	11.1095	14.0248	12.0167	10.9849	12.4414	15.4178	16.2482	13.7747	15.4026	18.4801	6.68368	9.75319	9.20012	8.63775	12.9498	11.2576	10.3362	11.645	12.3519	9.25154	8.22299	12.7945	12.0784	10.7379	14.5025	1.69502	8.22033	9.97715	8.25436	10.7673	10.1378	11.3747	10.4664	10.2131	9.25687	10.1551	11.1781	10.6549	11.709	11.355	10.4248	11.4366	9.48619	9.7967	9.79976	10.5069
	PGSC0003DMT400001473	63.3755	64.2687	64.9148	68.7904	70.9708	60.5175	60.5744	99.8735	56.9018	60.5894	58.7326	58.0535	51.1287	53.1914	53.3313	46.4311	59.0144	52.5238	52.1372	61.5953	57.6417	58.6563	55.6258	50.7718	53.7064	45.6745	53.2417	9.66613	55.0131	56.9906	64.4384	169.043	186.872	163.299	179.84	231.388	220.75	210.26	243.619	182.318	194.892	211.059	200.261	210.568	191.413	205.059	185.991	234.464
	PGSC0003DMT400001474	12.1909	11.4195	11.5267	8.20169	12.1533	8.3956	9.64582	14.8112	7.54308	14.6355	15.3768	5.99753	8.26954	8.94151	7.66992	9.77928	9.63526	15.7057	11.047	10.5405	7.47062	10.9207	8.87368	20.7073	5.29943	19.073	5.85153	1.94275	9.09307	14.2933	12.0716	5.84878	3.97126	5.71435	6.85353	23.2553	18.1923	13.3734	23.9962	9.49749	7.67388	19.6442	15.5013	4.92031	4.82434	3.28391	3.23747	27.603
	PGSC0003DMT400001475	3.08492	2.25202	5.50158	1.83395	5.54277	4.44924	5.20648	10.6157	1.68107	5.71388	1.71391	2.46184	2.54102	6.19586	2.39669	2.77549	1.88724	4.10576	5.0209	4.25271	3.03517	3.72885	5.95285	6.06768	2.89956	8.05893	1.40887	0	4.09771	2.97556	5.48001	27.606	24.8385	19.4485	30.3856	65.2988	50.0411	41.6691	71.9355	37.6606	36.0283	58.1775	52.4885	21.8813	20.9304	20.9251	22.0419	86.8744
	PGSC0003DMT400001476	0	0	0	0	2.19005	0	0	4.99583	0	0	0	0	0	0	0	0	0	0	0	0	0	0	0	0	0	0	0	0	0	0	1.02745	0	0	0	0	0	0	0	0	0	0	0	0	0	0	0	0	0
	PGSC0003DMT400001478	20.124	26.3794	18.5216	15.2214	19.4671	19.7367	24.3436	21.3215	22.5971	20.1742	20.4066	20.9207	17.3773	15.5317	19.0979	21.5079	18.1446	19.0643	20.1876	14.6407	19.6934	15.6697	18.5547	17.3313	14.0278	15.0377	17.669	2.77263	16.609	15.505	19.5731	9.22016	11.6026	13.0206	10.6951	11.1102	11.0331	11.3153	11.2905	12.9618	11.3808	9.92034	11.3573	10.4641	10.0631	11.5553	9.90089	14.3793
	PGSC0003DMT400001484	0	0	0	0	0	0	0	0	0	0	0	0	0	0	0	0	0	0	0	0	0	0	0	0	0	0	0	0	0	0	0	0	0	0	0	0	0	0	0	0	0	0	0	0	0	0	0	0
	PGSC0003DMT400001485	0	0	0	0	0	0	0	0	0	0	0	0	0	0	0	0	0	0	0	0	0	0	0	0	0	0	0	0	0	0	0	0	0	0	0	0	0	0	0	0	0	0	0	0	0	0	0	0
	PGSC0003DMT400001488	1.42151	1.46065	1.2613	0	1.58998	1.69093	1.88984	1.71562	3.50328	2.80339	3.03416	2.05004	1.05783	1.23701	0	1.2288	2.52919	1.78581	3.30522	1.81443	1.68751	1.09089	0	4.65565	4.41639	3.76143	4.30236	0	1.97938	1.49512	1.3448	0	0	0	0	0	0	0	0	0	0	1.02989	0	0	0	0	0	1.3579
	PGSC0003DMT400001489	5.59797	5.55287	5.02652	7.03938	5.28044	6.81176	4.92083	7.84633	8.14166	6.36335	10.3259	8.89082	6.54704	4.45788	6.43963	9.45093	5.20655	6.26145	7.25102	6.69696	4.95759	3.45654	3.3212	8.53841	8.63606	9.82938	8.32117	1.0971	4.07302	3.07062	5.25451	7.00234	6.61913	7.90089	7.39806	2.83252	3.71835	4.28045	3.26823	4.66058	4.25631	3.97938	4.46096	9.48737	9.02541	9.91165	10.0842	4.0357
	PGSC0003DMT400001491	0	0	0	0	0	0	0	0	0	0	0	0	0	0	0	0	0	0	0	0	0	0	0	0	0	0	0	0	0	0	0	0	0	0	0	0	0	0	0	0	0	0	0	0	0	0	0	0
	PGSC0003DMT400001492	8.07347	6.24082	4.41642	4.49229	15.6935	11.97	11.5171	25.3323	3.59354	6.35377	7.12828	5.05366	9.41173	8.42576	8.41549	10.9051	6.61994	7.13219	8.35958	13.2403	7.92563	10.4578	10.4298	6.24886	8.43119	3.63732	7.03547	1.44989	10.961	10.0746	9.21811	21.0763	26.3264	23.2774	16.9446	14.3446	19.6911	28.8802	16.2746	29.086	38.5394	17.5121	23.6603	24.6148	29.1698	19.5454	23.6339	16.1087
	PGSC0003DMT400001495	0	0	1.94235	2.10382	1.41058	0	1.19701	4.75932	3.94157	0	0	1.33759	4.24863	1.24128	4.01799	2.33131	1.63658	3.43661	3.79831	1.04155	1.43815	0	1.52518	3.15911	1.23034	6.58715	0	0	1.71451	0	0	1.40332	1.90947	0	0	0	1.14341	1.80455	1.79666	1.49232	1.31484	0	0	1.2006	3.04002	0	1.21013	1.42227
	PGSC0003DMT400001498	40.8887	40.9243	44.1566	38.442	54.9601	48.2126	45.0012	78.6294	53.1402	55.9037	66.8912	50.5246	57.1219	48.1636	46.8567	47.7425	43.6043	40.24	41.4789	45.3417	52.7894	44.269	62.0736	60.3666	67.9121	50.502	71.4226	7.36034	51.5397	48.3992	47.9568	374.144	413.569	419.858	342.032	177.66	156.179	206.758	137.414	295.765	299.114	288.154	248.997	350.018	364.462	361.295	363.012	131.815
	PGSC0003DMT400001502	127.417	121.239	117.427	130.272	47.3299	51.2642	51.001	23.005	135.399	97.7817	108.008	136.268	61.0204	70.0197	64.8876	80.3858	138.921	94.488	135.106	107.51	107.981	78.45	109.957	141.673	130.3	92.6529	105.962	14.9332	79.5228	88.7264	76.9238	5.76673	2.37782	4.21136	2.75369	13.1986	2.60197	4.35597	8.15701	2.47631	0	13.1287	2.03854	1.87572	1.26959	2.16871	2.36805	8.28813
	PGSC0003DMT400001505	33.9559	28.0205	24.5977	29.1063	13.0817	8.75122	11.8586	1.77794	24.0838	24.7179	25.7385	25.6055	29.9944	34.911	35.6476	52.2364	27.5287	13.5606	19.2477	18.3019	14.5362	8.46649	11.9794	13.0951	7.44465	9.74918	7.77814	1.25466	11.7818	11.3325	13.7956	0	0	0	0	0	0	0	0	0	0	0	0	0	0	0	0	0
	PGSC0003DMT400001508	11.1427	11.156	12.2165	12.0143	29.8887	26.2838	22.3367	64.2	25.0375	34.6558	37.725	23.2447	11.1624	11.2382	10.8186	12.8379	15.1076	15.6112	19.1762	12.8971	23.1752	16.4733	19.3487	34.8788	38.3782	25.1701	45.8951	2.68077	16.1288	16.198	16.1278	52.6606	52.8385	48.5968	53.3359	69.5987	65.3749	68.007	67.6837	57.1873	62.1523	60.402	60.2208	47.5269	45.7426	48.3134	45.8762	72.0249
	PGSC0003DMT400001510	1.83764	1.41188	1.97464	1.86856	10.5882	6.25733	3.54386	15.8357	2.65748	2.63093	2.03674	2.31125	1.7264	1.80611	1.54417	1.28104	1.61292	2.89047	2.08389	1.66817	1.6029	2.32699	1.8285	1.84979	2.29226	2.01704	1.39896	0	1.46296	1.15358	0	1.09874	0	1.30195	1.00243	0	0	0	0	0	0	1.90677	0	1.77065	0	1.35723	0	0
	PGSC0003DMT400001512	6.34934	6.62733	7.60158	7.68538	10.3064	8.29911	9.64004	22.6542	23.9354	31.1659	33.6625	26.9946	7.09578	7.30629	9.02997	8.97839	7.4633	5.97094	10.9039	4.12101	4.89931	3.73431	5.80567	30.4729	25.813	30.0806	25.2477	0	7.43129	6.12568	6.5309	10.563	7.1042	9.68587	11.9651	9.50436	3.26731	6.73402	5.33131	9.50187	12.1776	22.9167	6.10402	7.89803	7.89835	7.89842	7.94558	8.65546
	PGSC0003DMT400001513	8.59891	7.78096	11.4673	10.5046	9.91893	12.294	10.0894	12.4334	10.2967	10.4011	9.72344	10.4051	5.46503	6.04079	4.53967	6.23562	8.5202	8.16647	8.1712	11.0463	8.51163	7.14933	8.01045	15.2409	15.9149	11.6826	13.9424	1.95877	9.07554	8.71905	9.08196	73.3709	71.0508	78.4179	88.7184	23.8296	20.811	21.3624	21.0066	32.3607	37.2439	36.505	30.7964	129.842	122.84	124.792	107.221	23.6131
	PGSC0003DMT400001515	13.7302	17.8137	13.4748	16.8088	18.8635	18.9576	19.3746	12.0282	18.2215	15.138	14.0966	14.3209	15.5924	12.1003	10.0859	12.0236	13.2208	12.4672	11.4878	12.7995	15.3531	14.8338	16.2338	15.8912	17.9914	15.0689	17.0928	2.30967	16.302	12.4976	15.7281	38.0292	40.5349	38.8216	35.234	27.9656	25.4906	28.866	26.2491	32.1665	35.4946	39.0065	34.8618	33.5041	30.8274	30.6323	27.7633	21.1217
	PGSC0003DMT400001518	0	0	0	0	0	0	0	0	0	0	0	0	0	0	0	0	0	0	0	0	0	0	0	0	0	0	0	0	0	0	0	0	0	0	0	0	0	0	0	0	0	0	0	0	0	0	0	0
	PGSC0003DMT400001522	6.61837	6.37169	8.16465	9.3658	10.2013	9.68595	9.10181	13.1742	10.3256	10.1508	9.5833	9.08045	2.97455	2.00942	2.87593	2.79426	16.7719	16.7693	14.5802	18.2261	10.7233	9.01961	11.1241	18.0519	19.8293	15.9603	20.3587	1.53127	11.5634	11.7827	10.0554	16.4597	16.0173	15.6544	18.7139	23.0114	18.8446	20.5412	21.0375	15.3926	16.1363	21.7001	18.7029	21.9852	20.1382	20.9318	18.8298	21.8834
	PGSC0003DMT400001524	231.587	295.345	237.212	218.012	178.339	206.554	203.467	93.2696	185.749	186.471	150.209	192.104	219.953	227.735	220.849	188.966	206.674	243.207	189.254	172.182	163.063	196.865	164.25	138.246	132.488	156.659	131.546	36.0664	156.202	176.263	191.796	110.172	105.114	117.912	95.0302	94.1416	102.55	117.74	111.99	136.93	129.821	88.6248	110.067	99.8996	100.45	95.6507	83.7945	115.19
	PGSC0003DMT400001526	19.2304	19.7856	20.3238	20.4124	30.6086	27.5132	23.0321	46.3828	30.9274	33.149	35.4153	25.1774	14.5255	14.2022	16.1081	18.0129	26.774	27.4435	33.3401	23.0795	34.8127	25.6042	26.2673	35.7957	41.2415	31.909	49.3067	3.55962	22.7904	25.6562	21.7236	50.8088	53.3305	48.418	55.8452	69.9952	65.9409	72.7358	68.4373	56.7566	65.3323	60.7024	68.0384	49.0017	45.472	46.0584	47.059	53.2997
	PGSC0003DMT400001528	153.808	139.259	168.69	159.609	124.484	174.639	170.693	90.7796	161.331	135.327	136.876	172.379	171.828	186.732	171.106	187.842	201.574	191.27	185.58	198.873	208.702	182.813	174.66	172.767	159.194	194.991	169.915	28.3388	177.405	191.157	182.767	81.5117	80.3246	79.6138	72.5991	108.132	106.171	131.11	125.944	116.617	117.033	105.81	116.153	50.6418	52.2423	52.5624	52.3874	88.0856
	PGSC0003DMT400001530	18.3471	17.0748	20.4071	17.0553	26.2367	19.2897	21.6766	25.7256	20.5759	24.0964	28.5319	23.1645	22.861	25.1727	24.5023	25.8655	18.8743	23.5447	19.1842	17.3493	20.1247	17.8623	21.5921	24.269	27.1209	23.8541	24.2071	3.53531	22.8508	23.1796	26.0941	30.4798	33.2369	33.9121	32.8044	46.0311	43.7779	37.1451	40.3178	34.232	35.3682	33.2639	38.1896	38.9006	36.5774	39.3284	44.8239	48.7363
	PGSC0003DMT400001532	0	0	0	0	1.47702	1.53551	0	1.68968	1.65071	2.02899	4.11713	1.12747	0	0	0	1.06078	0	2.70681	1.10092	1.15106	0	1.01046	0	1.51352	1.22362	0	4.63091	0	1.40809	0	1.91439	13.632	17.1289	7.05286	10.44	9.89504	10.525	5.6392	10.1765	10.2527	11.2676	23.3335	15.4291	10.9862	10.1159	11.0541	9.21624	10.1873
	PGSC0003DMT400001535	21.1032	18.2304	18.8339	18.6382	27.2254	27.105	25.4417	21.3636	23.8254	29.2997	32.5696	27.2454	26.2123	30.2046	25.5513	26.3768	18.7243	17.1204	19.6044	14.1308	16.3493	13.2223	11.6614	25.8989	24.0086	23.5781	24.7308	2.14645	11.7887	12.2651	12.1916	3.96103	3.07525	7.1741	2.83908	3.35677	2.79956	4.16692	4.02831	5.26304	5.46955	3.7796	2.8577	2.37501	2.82677	2.782	3.05179	4.38659
	PGSC0003DMT400001540	6.12487	6.19037	6.45133	6.23445	8.9684	9.39913	7.70905	12.3709	8.55075	9.33764	13.3057	11.3661	6.41714	4.03595	5.58735	5.14883	8.34678	7.57054	8.76485	8.2976	9.86773	7.88479	7.78952	13.1575	12.9595	10.0924	14.5231	1.03729	6.78869	9.30219	5.80375	11.3651	14.5837	13.2842	12.9837	15.5905	14.2711	15.6744	16.3508	13.2987	15.2708	15.3579	13.2753	15.5027	14.3337	14.4948	12.8267	16.2376
	PGSC0003DMT400001542	218.183	231.358	205.515	199.904	296.232	254.561	248.939	264.44	178.99	173.395	161.075	178.305	259.654	244.346	245.262	210.697	245.512	277.981	238.171	218.685	262.007	278.524	240.371	205.043	230.424	207.784	235.348	48.4018	254.896	269.017	267.632	627.353	691.078	631.546	651.298	910.142	1027.26	808.727	969.458	780.278	737.713	726.765	811.33	474.243	483.961	537.625	513.13	749.781
	PGSC0003DMT400001544	1.68735	0	0	1.04399	0	0	0	0	1.27463	1.95045	2.59959	2.01577	1.68311	1.71828	0	1.05246	2.29309	1.99602	2.28711	3.87328	1.06272	0	0	1.6444	2.07435	1.65118	3.20842	0	2.11065	0	1.58017	0	0	0	0	0	0	0	0	0	0	0	0	0	0	0	0	0
	PGSC0003DMT400001548	60.6151	65.0273	68.0449	66.4365	59.4602	55.9283	57.2937	87.7632	109.42	113.183	145.785	104.312	35.5955	30.9482	34.5135	37.7953	72.2779	81.8975	99.3056	55.8425	59.6106	49.2112	55.7684	103.506	126.636	88.506	140.322	8.46813	63.5961	59.7082	53.9852	70.256	60.7228	68.618	51.4095	36.7232	29.3797	31.7379	31.7092	36.1002	32.1429	63.9244	37.1695	52.3646	73.6975	64.9892	71.8068	44.2155
	PGSC0003DMT400001555	3.62302	3.41565	2.95396	2.97558	3.10611	2.92604	2.47978	5.00059	3.37084	5.8443	5.77516	3.8045	2.19797	1.40164	2.92821	2.08996	4.70788	8.56797	4.34957	4.65379	3.22195	4.1837	3.22169	3.92009	5.09564	3.21944	5.9427	0	4.33053	4.5825	4.56551	8.48036	12.3924	8.75012	8.88728	11.4376	9.26392	6.52607	11.7561	7.0287	6.18313	11.8593	9.47101	12.3594	12.348	12.0663	11.6814	13.4839
	PGSC0003DMT400001563	0	0	0	0	0	0	0	0	0	0	0	0	0	0	0	0	0	1.25357	1.71007	3.83409	0	0	0	0	2.86256	0	0	0	0	0	0	0	0	0	0	0	0	0	0	0	0	0	0	0	0	0	0	0
	PGSC0003DMT400001564	56.8943	65.488	55.6402	59.8132	64.5439	64.4297	57.8243	30.6944	59.1908	49.3998	45.2644	52.6584	53.8288	54.669	52.3444	50.9313	61.8807	58.0993	52.8129	69.4168	52.9688	67.7452	48.8198	48.0595	51.8055	42.2281	42.8285	10.7348	63.5581	68.4344	63.0679	21.9912	24.8002	26.1642	23.7246	25.5767	27.8514	26.9327	28.5105	29.3849	31.2709	24.8946	27.6376	21.8069	20.589	18.727	17.4363	24.5204
	PGSC0003DMT400001565	1.96509	0	1.69668	2.64858	4.49755	4.29298	3.08215	13.9456	7.56278	6.05431	7.33096	7.10649	2.22293	1.48611	1.64113	2.40069	4.55815	1.96973	4.1493	3.37155	2.68611	1.75408	2.18518	18.0109	14.4833	13.9886	19.9547	0	3.54307	3.2989	2.8349	18.651	20.7639	19.3504	18.0157	28.6436	25.6215	23.5895	18.9911	21.7459	23.0925	26.2944	23.6027	18.5574	17.494	17.509	18.5306	21.2414
	PGSC0003DMT400001566	340.515	420.183	324.136	306.644	277.804	304.136	307.129	113.835	232.998	232.717	178.264	228.292	353.991	367.656	341.973	292.752	328.111	377.734	276.207	324.661	303.481	372.5	297.229	222.809	204.844	235.182	218.181	68.1789	320.721	359.082	396.625	60.6198	65.6081	78.5367	52.2306	66.9763	66.4823	74.5507	66.7784	87.5369	85.8396	62.9909	71.8855	37.571	38.6793	38.3244	35.1266	52.3157
	PGSC0003DMT400001568	1.69953	2.57187	2.07478	1.98054	1.17061	1.28549	1.22716	0	2.63392	1.30683	3.35873	2.50632	1.6327	1.05877	1.09671	1.08776	3.09147	4.30759	3.06857	1.37536	2.19788	2.75839	0	3.48437	1.62539	2.37216	4.98031	0	2.24163	3.06306	2.50693	6.84556	6.95886	9.1794	6.85174	1.63565	1.20926	1.08828	1.14532	3.54976	1.7961	3.68042	1.80758	5.96757	11.1842	9.45591	8.11111	2.33448
	PGSC0003DMT400001569	7.84524	8.03676	7.0305	8.26032	13.7136	10.534	12.5816	3.15948	8.24218	6.42546	7.9407	10.6594	17.2137	14.1292	13.7252	10.4001	7.86396	10.1029	8.22701	5.53145	8.0225	13.3008	9.34643	6.1882	3.89851	7.09116	7.50097	2.15282	9.9317	14.461	7.12222	0	0	0	0	0	0	0	0	0	0	0	0	0	0	0	0	0
	PGSC0003DMT400001570	2.10754	1.86146	3.58385	3.10345	1.44154	5.45506	2.602	7.29095	28.67	24.1178	25.6495	30.925	1.92424	1.68962	1.2265	1.63566	4.91201	2.64248	5.64932	4.60236	1.76451	1.56593	1.81071	62.9127	64.2592	31.444	60.7171	1.04805	7.16673	6.44829	8.03817	2.79385	2.51184	3.88064	3.64723	2.08139	1.33542	1.77015	1.51235	2.29013	3.26758	2.59415	2.22331	4.38231	6.48174	3.97711	3.70759	1.66828
	PGSC0003DMT400001571	13.2365	7.5523	11.242	14.0096	6.08755	8.32521	7.83704	17.0146	16.8496	29.2992	23.17	17.7198	6.32077	12.291	7.64805	9.06414	14.9265	21.4879	16.7963	13.0056	9.36545	5.40343	7.69303	26.6475	18.6961	29.0288	25.3828	0	8.61728	6.26944	5.8021	2.26506	2.60294	7.37901	2.11115	1.82135	5.39463	14.4575	8.84594	9.86854	4.57285	2.69629	5.35723	0	2.4441	0	1.70792	10.0097
	PGSC0003DMT400001574	2.00743	2.04638	2.64476	2.96422	10.1708	6.52722	6.89863	12.8432	5.64499	7.28787	13.0971	4.57905	2.55899	2.41136	2.3882	1.90965	3.93475	5.76393	4.47152	3.0033	3.36476	3.04588	4.81462	4.9239	6.92972	3.46568	12.576	0	4.95572	3.05199	4.07538	7.46279	10.1568	10.5497	4.90028	29.2577	29.9711	24.2312	24.2859	19.1893	18.8925	25.4526	18.9956	2.77162	3.07939	3.62104	4.70448	11.7849
	PGSC0003DMT400001575	3.28802	1.66869	3.11502	2.31622	5.70996	5.30433	4.86916	14.763	6.04976	11.8594	12.2048	4.94081	0	1.4998	1.50905	1.62802	0	1.38861	1.83371	0	1.64658	0	0	3.90932	3.55013	3.76002	5.51577	0	0	0	0	0	0	0	0	0	0	0	0	0	0	0	0	0	0	0	0	0
	PGSC0003DMT400001576	5.02722	4.05615	9.01287	2.90579	8.86463	5.75741	6.4702	13.4633	8.08634	17.1367	29.092	17.4518	0	3.24693	1.49038	4.96283	2.63761	3.4456	1.03012	3.19635	0	0	0	7.36085	9.64661	12.5997	10.3208	0	0	0	0	0	0	0	0	0	0	0	0	0	0	0	0	0	0	0	0	0
	PGSC0003DMT400001582	0	0	0	0	0	0	0	1.80811	1.03134	0	1.05113	0	0	0	0	0	0	0	0	0	0	0	0	0	0	0	0	0	0	0	0	0	0	0	0	0	0	0	0	0	0	0	0	0	0	0	0	0
	PGSC0003DMT400001583	13.8928	7.81204	13.5975	11.0546	1.09445	1.77126	3.53184	3.88408	31.8649	36.3903	41.571	28.7496	1.74327	5.2714	5.43769	7.70826	3.54944	4.11013	7.14768	0	2.47127	0	1.49485	3.94291	3.75368	6.39171	4.77798	0	2.14301	1.37363	0	0	0	0	0	0	0	0	0	0	0	0	0	0	0	0	0	0
	PGSC0003DMT400001585	6.54075	3.27109	2.71278	4.16916	1.10158	1.50665	1.68089	1.69607	14.8829	13.5034	16.3554	11.7757	1.62581	1.58287	2.80528	2.02727	1.29431	1.45032	1.96535	1.17404	0	0	0	4.44059	3.39641	2.71504	4.33939	0	0	0	1.71201	0	0	0	0	0	0	0	0	0	0	0	0	0	0	0	0	0
	PGSC0003DMT400001588	2.51836	3.34925	3.29839	3.14669	3.6717	5.30597	3.90162	2.0022	2.25349	2.21553	2.91984	2.66244	2.80914	3.28597	2.97851	2.07848	4.28237	5.3251	3.83392	3.66753	5.65851	5.96698	5.88538	3.70338	3.22113	3.69999	5.49286	0	5.80269	6.32878	7.15716	6.69169	8.08337	6.30153	6.70944	2.71408	3.0871	2.63128	3.00011	4.38014	4.39927	4.75133	4.33518	6.51047	6.90862	5.19123	6.10858	2.54238
	PGSC0003DMT400001589	9.62904	7.79173	8.20612	7.62663	17.7583	16.8627	14.6761	10.966	9.87528	8.62052	10.4573	10.2945	8.70649	9.34015	9.62498	10.4085	8.04404	9.51528	6.56496	8.76572	15.7946	10.1379	13.1017	13.3712	11.2738	8.47501	11.5605	1.67018	11.4952	11.0291	11.0482	13.4517	15.1363	16.6564	14.4466	7.47723	8.4073	8.04247	7.37267	10.6284	10.6013	11.8854	9.17583	18.2133	19.5551	17.1705	17.1729	8.9901
	PGSC0003DMT400001592	8.85668	5.04531	9.09465	12.3167	11.0895	12.6716	13.4691	29.9892	9.37478	10.9117	11.9414	13.8918	1.91795	2.22259	0	1.44747	16.8494	8.4302	13.2702	17.0779	6.79922	6.33189	8.70169	30.3569	22.7681	28.4256	22.5593	1.84043	13.5665	3.75229	9.89751	17.3811	14.7019	17.7439	18.7595	16.3708	4.04073	7.1186	7.05243	11.7574	11.7599	28.2824	8.54653	16.5934	15.2327	16.0742	14.3313	5.83644
	PGSC0003DMT400001593	0	0	0	0	0	0	1.18775	1.68265	0	1.55803	2.19255	1.26703	0	0	0	0	0	0	0	0	0	0	0	0	0	0	0	0	0	0	0	0	0	0	0	0	0	0	0	0	0	0	0	0	0	0	0	0
	PGSC0003DMT400001594	0	0	0	0	0	0	0	0	0	0	0	0	0	0	0	0	0	0	0	0	0	0	0	0	0	0	0	0	0	0	0	6.35224	7.20653	5.95973	4.90582	2.85915	3.89698	2.53844	4.00059	2.87259	2.29368	1.67866	3.75151	3.96094	6.02779	4.68087	5.98602	1.29743
	PGSC0003DMT400001596	1.30555	0	0	0	16.849	17.3036	15.2894	10.8584	2.15712	1.60762	1.53577	1.70987	7.34516	6.09474	5.20711	7.88842	3.1123	2.26888	1.87529	4.90141	6.06902	4.58953	5.17	7.66105	3.6609	4.24309	4.88193	0	4.35667	5.06993	3.36519	52.783	59.4189	60.4897	50.9684	53.8406	56.3693	48.1481	54.4369	43.405	45.8248	52.4139	48.499	48.6061	37.789	45.3511	47.673	38.9884
	PGSC0003DMT400001600	1.26404	0	0	1.08357	5.98635	5.86864	4.55067	5.50045	2.43545	1.86529	1.15922	1.8263	5.41697	3.89439	3.34155	5.8048	5.63553	1.8225	4.39337	13.6153	11.574	10.2572	11.0764	9.17788	3.74205	7.71398	6.07825	3.11369	12.7879	12.702	13.3183	31.0428	32.2809	27.7371	18.956	34.7711	20.7674	21.029	29.1513	15.7088	9.88861	39.0945	26.1406	23.4714	23.0519	20.8294	21.92	17.9749
	PGSC0003DMT400001601	0	0	0	0	0	1.05616	0	0	0	0	0	0	0	0	0	0	2.38545	1.42499	1.83344	1.98331	0	0	0	3.06155	2.93716	2.54297	4.1651	0	1.80053	1.70117	0	0	0	1.47109	0	1.19817	0	1.05033	0	0	0	1.16279	1.29216	0	0	0	1.24068	1.51244
	PGSC0003DMT400001604	1.65455	1.00589	0	1.19537	20.1177	19.7801	15.4866	10.6495	2.24319	1.71457	1.52218	1.82964	7.24511	5.68428	5.27396	7.95821	6.19322	4.53663	5.29078	10.4255	17.1917	16.0512	24.119	10.9234	5.07375	2.72205	3.19221	3.95289	25.3947	20.8241	22.4384	48.6668	47.4185	45.3818	34.6707	34.9862	26.8633	22.6772	32.9482	15.5238	12.3181	49.5486	31.8052	46.4171	42.204	36.0138	39.1407	23.598
	PGSC0003DMT400001611	1.50884	1.12957	1.47908	0	4.35021	5.53621	5.45334	6.99008	0	2.12859	3.9222	2.86179	3.73708	2.81812	1.6182	4.19371	3.29486	1.91978	2.31354	2.11041	4.49927	3.27762	5.76229	5.71294	4.42398	5.20801	4.06401	0	3.5697	3.24692	4.26708	12.19	16.2176	17.7438	12.2749	16.0154	17.6973	15.2029	17.5016	13.2817	11.6178	14.6301	17.9463	8.27169	11.3269	8.92216	12.428	9.26859
	PGSC0003DMT400001612	0	0	0	0	0	0	0	0	0	0	0	0	0	0	0	0	0	0	0	0	0	0	0	0	0	0	0	0	0	0	0	0	0	0	0	1.22183	1.10024	0	0	0	0	1.05377	1.01518	0	0	0	1.18306	0
	PGSC0003DMT400001613	10.0481	12.9455	11.7131	17.9666	3.6308	3.44936	3.43781	6.54632	22.0206	14.8729	25.3149	19.72	2.58527	2.05126	2.54652	3.58593	16.3343	11.1108	17.8669	11.4025	3.44228	2.02136	4.76406	18.9095	22.3867	12.6238	24.2213	0	4.07444	3.22344	3.87142	14.03	11.3439	10.1444	14.8595	15.2366	11.4187	10.4961	13.0408	8.4207	7.0088	12.5248	8.49511	27.5297	13.5582	18.9286	19.8545	15.1159
	PGSC0003DMT400001615	27.5232	26.0492	30.4318	29.0605	25.8752	23.6479	19.3749	35.2702	38.2068	39.9507	42.4769	36.0156	17.6606	16.1991	19.4285	18.757	31.187	31.6142	35.4001	40.6939	28.0233	16.6229	24.8569	41.3507	36.7551	32.1208	40.3289	2.98558	21.45	21.4064	22.5484	20.4903	20.6625	24.2527	20.4775	21.583	21.5922	22.6947	23.043	21.2945	22.7626	21.8192	21.8279	16.8361	17.8867	17.7773	20.5038	24.135
	PGSC0003DMT400001617	10.9682	10.2439	11.6888	10.2524	18.1555	12.0392	10.626	36.2973	19.1583	26.2176	40.6417	18.1412	14.1861	10.7444	12.722	17.4191	8.98779	11.8891	11.1152	9.9578	9.49581	8.31471	13.2954	16.9132	18.2829	16.41	18.5207	1.38526	9.65913	8.36848	8.34095	81.7734	105.439	93.2042	63.6105	69.0853	67.5168	70.9869	55.9192	90.556	103	122.15	88.2167	59.7398	100.718	68.4327	88.1416	92.8257
	PGSC0003DMT400001618	35.3434	38.5598	42.9688	50.1874	55.399	55.6824	49.0894	79.1906	56.5891	72.4739	84.8016	62.0818	48.6797	53.2312	52.5399	58.0468	42.6565	41.7347	54.2656	38.4297	54.3278	40.4048	47.5101	67.4534	62.0348	74.255	87.5781	5.86988	40.1211	45.6475	51.0993	25.3921	27.9215	30.2849	26.6071	32.5987	34.0541	40.0177	37.6198	38.4776	33.0965	33.9466	35.456	24.192	25.5337	24.943	24.7554	46.6677
	PGSC0003DMT400001620	0	0	0	0	0	0	0	0	0	0	0	0	0	0	0	0	0	0	0	0	0	0	1.03256	0	0	0	0	0	1.25193	0	1.45093	0	0	0	0	0	0	0	0	0	0	0	0	0	0	0	0	0
	PGSC0003DMT400001624	36.4548	46.1316	33.5801	33.2144	43.9169	37.8942	37.8232	19.7377	22.5514	26.3694	17.9748	23.8678	29.0289	28.8611	29.7776	22.8016	33.8079	34.3306	29.1665	35.3633	25.5923	37.6128	26.3891	20.1135	23.4525	16.8653	25.0823	5.36953	29.4427	32.1712	34.4837	13.0417	15.1432	17.7591	12.6533	17.8442	19.9833	18.9254	20.0335	18.5021	20.076	14.5194	16.5211	8.35672	9.28738	7.55694	7.98235	16.0206
	PGSC0003DMT400001627	0	0	0	0	0	0	0	0	0	0	0	0	0	0	0	0	0	0	0	0	0	0	0	0	0	0	0	0	0	0	0	0	0	0	0	0	0	0	0	0	0	0	0	0	0	0	0	0
	PGSC0003DMT400001628	0	0	0	0	0	0	0	0	0	0	0	0	0	0	0	0	1.66923	1.08815	0	0	0	0	0	0	0	0	0	0	0	0	0	0	0	0	0	0	0	0	0	0	0	0	0	0	0	0	0	0
	PGSC0003DMT400001631	0	0	0	0	0	0	0	0	0	0	0	0	0	0	0	0	0	0	0	0	0	0	0	0	0	0	0	0	0	0	0	0	0	0	0	0	0	0	0	0	0	0	0	0	0	0	0	0
	PGSC0003DMT400001635	0	0	0	0	1.0908	0	0	2.32206	0	0	0	0	0	0	0	0	0	0	0	0	0	0	0	0	0	0	0	0	0	0	0	0	0	0	0	3.37349	2.68908	2.02482	3.35019	1.93787	1.87476	1.52538	2.3093	0	0	0	0	2.88372
	PGSC0003DMT400001636	10.7403	6.41977	6.79796	9.91057	24.4635	14.0781	13.0674	76.9277	12.7269	22.9351	25.5269	13.6415	13.0167	11.6564	13.3967	15.1448	13.9788	15.0325	14.4349	9.4631	10.8009	9.32047	13.2173	40.595	26.5191	36.2166	33.1786	2.03306	9.36494	13.6388	12.3253	189.759	196.639	195.459	193.96	123.788	132.153	117.424	113.271	141.368	153.565	127.374	145.995	230.611	192.352	195.087	195.939	130.71
	PGSC0003DMT400001638	19.8516	20.3248	18.8344	26.6945	13.7055	18.9561	19.2904	14.2797	25.6999	18.5203	23.4729	23.914	13.8046	13.2354	12.9321	14.2998	25.8829	20.1866	21.7463	26.8667	19.6463	19.3321	17.1702	29.8515	27.9994	24.0401	23.5027	2.95576	21.2575	20.4265	17.0566	16.6383	15.9653	22.564	14.9194	1.7724	1.84538	3.40831	3.04483	3.10197	1.90775	2.34002	2.9157	32.168	29.6054	24.1153	24.7512	3.59503
	PGSC0003DMT400001642	1.41955	1.69774	2.01282	1.30912	2.87151	2.18068	2.38092	1.83199	1.77513	1.40494	1.81237	1.61339	0	1.23424	0	0	1.55037	1.38453	1.27622	1.08557	1.53967	1.70794	1.8146	1.35666	1.36745	0	1.04564	0	2.24801	1.89738	1.21228	1.42384	1.43537	1.637	1.6293	1.64257	1.77618	1.53982	1.34189	1.78678	1.31536	1.20212	1.41334	1.66263	1.4051	1.39643	1.45214	1.98145
	PGSC0003DMT400001643	14.2677	16.3397	13.942	16.0509	17.4244	13.9282	11.9773	28.7142	19.4627	17.9209	20.2688	17.2555	8.57324	6.30245	8.79447	8.85905	15.7871	12.5547	16.2957	15.2139	12.9959	10.5717	10.0943	13.3476	18.4788	11.7308	15.5663	1.22477	9.99045	10.1043	10.3886	10.7382	10.9491	12.7187	9.86917	20.7251	22.1934	21.585	24.4014	10.5473	14.3087	13.4305	15.264	9.08476	16.4595	10.0352	12.5066	21.2237
	PGSC0003DMT400001646	4.82212	3.22657	4.04412	3.36987	9.53579	6.88086	6.45861	6.20518	5.4006	6.33983	9.44082	6.32651	5.30547	3.96158	4.95234	6.58236	4.77044	7.04644	7.17722	3.67719	9.00499	9.27246	7.06509	6.18205	8.17962	7.58753	10.3561	1.27385	5.07669	6.10395	6.10871	9.78023	10.6991	11.3037	9.74938	10.3982	12.8759	11.1208	11.6063	12.0307	13.1487	13.9213	13.4939	10.2255	10.4927	11.2463	7.45718	10.2774
	PGSC0003DMT400001650	0	0	0	0	0	0	0	0	0	0	0	0	0	0	0	0	0	0	0	0	0	0	0	0	0	0	0	0	0	0	0	0	0	0	0	0	0	0	0	0	0	0	0	0	0	0	0	0
	PGSC0003DMT400001652	1.3411	0	0	0	2.69928	1.51997	0	5.34165	3.02691	10.3006	9.26451	2.12674	0	0	0	0	1.82093	1.18962	1.41182	1.08465	0	0	0	11.0476	7.02678	12.5107	9.41865	0	0	0	0	2.84843	3.19043	3.89067	3.24323	3.2054	2.87464	3.14812	2.90798	4.18423	3.96821	3.24249	3.63375	5.00368	3.58324	5.51262	4.90356	3.82915
	PGSC0003DMT400001656	18.5215	18.2138	14.8719	17.9525	10.2782	10.3049	12.2868	6.21318	23.1652	18.3989	25.7574	20.0902	12.144	11.5563	10.0751	13.1586	10.794	9.68445	14.0634	10.4666	7.01593	8.23327	4.5232	11.6049	11.7798	12.7555	7.93521	0	4.96704	5.88828	4.01415	11.8797	13.4095	12.1853	10.8232	12.1885	13.8542	16.1549	12.5205	12.2541	12.0455	10.8563	12.4754	11.2919	9.05377	13.6995	13.8297	14.2578
	PGSC0003DMT400001658	1.49088	1.49289	1.29504	2.45122	3.82261	2.04822	2.83133	1.91828	1.48946	2.40932	0	1.68723	4.38437	2.59697	3.62479	3.69301	1.60115	2.20378	2.26032	1.97445	2.18502	2.48028	3.34655	0	0	2.58134	1.69473	0	4.01105	3.49711	3.34025	4.71396	4.19192	4.54046	4.51352	3.96955	3.04549	4.61439	3.33334	3.99742	4.24933	3.02829	3.66819	3.19092	3.64563	3.10425	3.71498	2.83233
	PGSC0003DMT400001659	0	0	0	0	0	0	0	0	0	0	1.1631	0	0	0	0	0	0	0	0	0	0	0	0	0	0	0	0	0	0	0	0	0	0	0	0	0	1.20867	1.15653	1.65635	1.24932	1.04833	0	0	0	0	0	0	1.62858
	PGSC0003DMT400001660	37.6229	25.7868	35.7197	41.7444	94.3384	67.0073	66.4354	151.518	42.6184	51.2853	54.3681	41.5328	41.344	37.3062	36.975	39.9218	30.2337	58.603	50.9854	41.4677	70.4211	56.4814	68.1075	63.0678	67.8955	55.9206	75.9917	12.8504	66.8871	84.7255	84.8816	102.171	110.113	105.031	79.6031	231.45	240.969	218.601	253.574	145.855	154.519	163.061	163.321	132.093	140.176	131.654	140.679	294.66
	PGSC0003DMT400001661	5.09945	3.13483	2.94419	4.00795	16.2678	2.63976	1.0716	44.0914	18.7622	40.485	63.5823	18.9873	0	0	1.12648	0	2.59394	3.10932	4.16362	1.80081	0	0	1.27622	38.6888	25.7213	11.6889	33.1431	0	1.65357	0	1.80445	68.3504	77.3023	68.5389	66.1649	111.811	103.17	109.833	104.834	88.0047	93.6111	105.144	99.367	60.5978	62.1009	73.4247	68.1444	137.889
	PGSC0003DMT400001663	0	0	0	0	0	0	0	0	0	0	0	0	0	0	0	0	0	0	0	0	0	0	0	0	0	0	0	0	0	0	0	0	0	0	0	0	0	0	0	0	0	0	0	0	1.21447	0	0	0
	PGSC0003DMT400001664	5.67964	1.89357	0	4.96892	1.59683	2.53938	0	1.04617	10.6393	3.61459	5.5767	7.7456	1.00149	0	0	0	1.8741	0	0	1.08446	1.01264	0	0	13.6768	14.5959	17.4737	5.34446	0	1.15794	1.73486	1.55928	1.83942	1.11891	1.44869	8.72866	0	0	1.86564	0	12.3836	24.9165	6.64279	5.91549	3.9224	4.32087	2.04697	2.72758	5.78874
	PGSC0003DMT400001665	12.9406	4.02922	6.47571	7.97115	4.63176	9.59686	6.26794	2.58053	9.48023	10.3932	6.36076	8.10973	1.44163	0	1.24581	1.44203	2.52544	1.95416	7.46298	2.89945	1.04018	0	2.65416	10.3917	2.39955	5.92625	3.1407	0	1.11261	1.2259	0	1.18469	0	1.87575	0	0	0	0	0	0	0	0	0	0	0	0	0	1.5668
	PGSC0003DMT400001668	36.1024	33.5186	36.4382	34.5053	37.8549	36.927	35.5833	35.4257	39.1959	41.5623	39.4153	38.9505	28.0927	32.9704	31.7214	30.7347	36.9725	36.5525	39.579	40.1016	36.0045	37.2595	34.5421	50.9185	40.1681	45.9368	44.8434	5.16126	36.7434	37.8284	41.3008	28.067	28.5635	31.0236	29.011	32.5147	33.2248	33.2329	33.3235	32.4497	31.6518	29.5031	29.1429	34.5959	34.7375	34.9497	37.6056	43.7609
	PGSC0003DMT400001674	78.231	86.4888	83.758	85.5315	78.5047	80.9873	78.4614	61.513	88.8147	89.881	88.1472	92.1797	69.3607	72.3906	70.1554	70.3029	87.6467	77.5384	82.2977	85.3072	88.1259	81.0448	82.4547	97.6519	94.5972	79.5347	96.9213	13.0534	78.9773	82.8427	86.9979	36.6607	38.5038	42.94	39.1569	42.2914	39.3385	44.4187	41.9581	43.1658	43.5561	42.4745	40.3899	40.6687	41.3639	41.1071	39.8754	39.3812
	PGSC0003DMT400001679	31.6066	33.2777	31.8531	34.8158	19.6143	14.9854	19.266	7.78238	43.8353	35.9036	46.0315	37.2115	15.5723	17.3047	14.8748	13.4309	34.9605	31.809	42.9413	29.6401	15.559	15.9568	12.9959	26.8083	28.7034	31.2248	33.6657	1.73173	17.6455	18.4967	17.5409	1.48272	1.18133	1.86315	0	0	1.72433	1.45577	1.53087	1.46837	1.28415	1.85152	0	0	0	0	1.00471	1.32583
	PGSC0003DMT400001680	0	0	0	0	0	0	0	0	2.30784	2.20586	5.58751	1.26738	0	0	0	0	0	0	1.43544	0	0	0	0	0	0	1.24433	0	0	0	0	0	1.28467	1.06112	2.40433	1.39579	0	0	0	0	1.6771	0	2.09956	0	0	0	1.82544	2.04559	3.00766
	PGSC0003DMT400001681	0	0	0	0	0	0	0	0	0	0	0	0	0	0	0	0	0	0	0	0	0	0	0	0	0	0	0	0	0	0	0	0	0	0	0	0	0	0	0	0	0	0	0	0	0	0	0	0
	PGSC0003DMT400001682	0	0	0	0	0	0	0	0	0	0	0	0	0	0	0	0	0	0	0	0	0	0	0	0	0	0	0	0	1.15402	1.235	0	0	0	0	0	0	0	0	0	0	0	0	0	0	0	0	0	0
	PGSC0003DMT400001683	0	0	0	0	0	0	0	0	0	0	0	0	0	0	0	0	0	0	0	0	0	0	0	0	0	0	0	0	0	0	0	0	0	0	0	0	0	0	0	0	0	0	0	0	0	0	0	0
	PGSC0003DMT400001685	5.52465	3.66768	3.8767	5.23212	18.1581	20.4376	19.5684	16.3731	3.33424	4.07833	2.56567	3.90091	7.07909	7.0618	8.03319	9.63333	5.90197	4.46607	4.38072	5.83941	21.0909	11.8796	12.803	6.81483	4.49452	4.72583	4.47824	1.76775	12.4113	11.9861	10.4956	7.00014	7.22024	9.77382	6.22536	7.11337	6.4693	5.26218	6.97334	6.48574	5.1781	7.85665	6.56905	7.64294	7.32185	7.02635	8.05197	11.2724
	PGSC0003DMT400001688	73.8023	57.8329	58.6919	68.4346	99.2232	116.681	123.098	36.5499	56.248	65.5322	43.6169	59.2531	142.821	122.81	121.245	111.041	70.8133	51.5706	69.1547	68.5422	114.077	125.836	113.433	62.4743	71.9443	80.5369	43.507	20.2365	92.4809	99.0344	119.265	8.58572	9.48985	7.94662	12.1728	8.21701	14.566	16.5861	12.5882	18.5112	20.2597	7.37592	7.75747	8.26735	5.78555	7.44435	7.19318	8.3213
	PGSC0003DMT400001691	4.15216	4.86911	4.24989	3.66627	5.79302	4.41278	4.68335	5.44668	4.66385	4.59982	4.38862	3.97194	2.74057	2.71778	3.21106	2.42073	4.60764	5.13572	4.05359	3.25789	3.94563	3.77167	2.94714	3.15675	4.04901	2.45137	4.06374	0	3.63	4.03511	3.79871	4.32562	4.81863	6.169	4.09268	4.24333	5.03356	4.02296	4.95133	4.31817	3.96815	3.98687	4.20824	3.79674	3.56353	3.44373	3.16342	5.68894
	PGSC0003DMT400001692	0	0	0	0	0	0	0	0	0	0	0	0	1.13597	1.29995	0	2.27013	0	0	0	0	2.29058	0	0	0	0	0	0	0	0	0	0	0	0	0	0	0	0	0	0	0	0	0	0	0	0	0	0	0
	PGSC0003DMT400001701	113.159	111.803	116.783	136.861	43.6278	45.3299	44.9448	38.7551	125.473	92.1376	95.6982	124.532	31.2892	33.4225	31.9405	36.192	106.203	119.851	111.715	118.891	63.5901	55.1147	75.0039	75.3643	79.537	91.4618	72.7009	8.85516	65.7093	62.4526	63.8932	73.2195	78.1469	73.7675	66.7663	26.0819	21.3963	42.8905	26.6321	39.2379	34.965	47.7746	41.1277	69.9598	102.027	68.2508	77.9425	28.1374
	PGSC0003DMT400001702	38.8003	37.6961	43.2622	46.7103	26.2704	33.7244	34.7467	18.1776	53.4583	41.5171	36.7732	54.7759	33.8305	32.4603	33.8349	35.6302	45.9076	40.3864	52.5111	46.8002	40.0617	38.9373	33.1073	45.1757	41.2559	49.7773	43.9346	5.28899	31.1833	33.6235	36.8849	19.6939	16.6659	23.1087	19.8756	11.909	13.7604	13.9815	14.8351	16.408	17.8079	12.817	16.2503	25.7353	24.7125	23.1575	20.1325	14.3381
	PGSC0003DMT400001703	1.67274	0	0	1.06314	0	0	0	0	0	0	0	0	0	0	0	0	0	1.38005	1.49315	1.03666	0	0	0	0	0	0	1.36144	0	0	0	0	0	0	0	0	0	0	1.15267	0	0	0	0	0	0	0	0	0	0
	PGSC0003DMT400001705	30.3714	34.118	33.6507	37.0988	15.5919	11.5071	12.5713	26.1657	49.5381	37.0115	44.1413	48.1382	8.67424	11.8078	11.4226	18.5933	16.6022	16.167	19.708	13.4197	8.13644	4.11987	6.65414	14.3837	15.7339	17.6491	15.1178	0	7.49136	6.55637	5.69026	59.8062	58.3407	51.9817	44.7193	39.7669	22.2331	21.1485	24.5852	21.0739	17.6392	36.7286	25.0442	31.1928	46.4172	39.6847	38.7479	22.9266
	PGSC0003DMT400001706	0	0	0	0	0	2.18498	1.20689	1.49248	0	0	0	0	2.68841	2.48798	2.33165	4.32753	0	0	0	0	1.63248	1.51912	1.1464	0	0	0	1.62906	0	0	0	1.94842	0	0	0	0	0	0	0	0	0	0	0	0	0	1.37383	0	1.72913	0
	PGSC0003DMT400001709	1.76222	2.58543	2.681	2.60451	2.60912	2.0813	2.64278	0	2.48299	2.21107	3.57123	2.97215	2.34232	1.53371	2.50341	1.86616	3.64772	4.46499	3.05947	2.94341	2.73788	2.76456	1.30928	3.20905	2.51484	2.12143	4.42985	0	3.55412	2.80352	2.73758	3.88145	3.83825	2.45383	2.2797	3.54576	3.00875	1.14604	2.62964	1.45311	1.32359	6.13752	2.99167	0	0	0	0	1.68736
	PGSC0003DMT400001712	43.7713	36.0188	41.9719	42.4466	43.5498	45.6182	44.2465	55.494	46.7465	44.9551	52.4795	46.2305	28.049	32.1171	32.8392	36.934	32.694	25.382	37.3617	28.2841	37.9317	34.4991	37.1316	33.4964	31.6349	32.4773	33.7368	5.25724	31.7592	37.2654	33.5177	9.72465	7.45317	10.3939	7.43765	5.53117	5.61298	7.83303	7.08481	7.26469	6.42098	10.898	5.33564	6.65201	9.82286	6.41018	7.89273	7.63778
	PGSC0003DMT400001716	34.5569	31.4041	29.3683	29.7857	62.3946	69.8469	70.0712	55.8096	36.0229	42.1713	40.4261	35.5952	42.8587	41.3224	37.2367	34.2248	38.4199	27.7259	39.0369	33.2585	57.4566	60.6151	57.8259	64.611	39.6725	55.5249	45.3568	7.86427	51.0643	47.8222	52.7109	32.0267	34.4341	37.4573	32.4024	24.4081	25.0272	24.1796	24.8872	28.8436	30.7719	31.5711	28.4473	38.1717	41.6464	37.5066	38.3992	32.4397
	PGSC0003DMT400001718	5.40041	6.83062	7.71016	6.52644	5.64445	8.46748	5.70069	2.11412	8.60096	6.26114	9.07871	11.3358	4.80648	3.53834	6.56491	7.09737	6.71316	8.38595	6.71915	5.47837	6.13921	3.36138	4.61693	8.79299	7.26055	8.60719	11.1854	0	3.70459	4.00603	4.09487	11.644	13.6944	11.8355	11.7987	14.0161	13.6993	14.3759	15.2728	14.5432	20.1217	16.6819	16.3681	9.96906	10.0198	11.9264	12.9812	13.8854
	PGSC0003DMT400001722	11.0148	8.46319	12.6276	11.5521	21.398	13.9104	11.3243	39.0093	18.0645	21.6411	24.1112	18.1275	7.94108	7.27429	8.6952	9.55157	11.6555	12.337	13.8528	9.93698	14.0706	9.32171	11.5166	18.6454	18.8267	13.0758	22.7209	1.1793	11.543	11.438	9.18749	45.209	43.2957	33.4643	44.4612	90.8395	88.6679	91.5295	99.2014	61.0284	72.597	63.7218	69.4495	55.4869	46.6275	51.9254	49.8946	125.288
	PGSC0003DMT400001726	225.746	236.569	323.741	281.809	15.1491	49.4112	26.4759	23.7847	527.085	409.782	726.113	465.868	12.9081	23.9588	19.2685	40.3685	303.067	342.83	456.773	126.377	13.7557	22.8411	28.8983	258.615	321.446	302.178	361.867	2.68036	18.4726	11.7906	23.9563	17.7496	8.65982	10.7448	2.95243	4.60774	6.04646	13.0011	20.3078	9.94165	8.60881	15.2205	5.98162	3.99923	7.62885	10.6874	31.4399	17.8908
	PGSC0003DMT400001727	0	0	0	0	2.16362	0	1.07073	2.79649	0	1.02814	3.09514	1.18449	1.98795	1.55689	0	1.00015	2.98533	1.74628	1.79337	4.79834	2.4297	5.51328	5.27932	2.4451	1.33535	0	2.26114	0	5.19603	2.60948	0	0	0	0	0	6.09595	6.87264	4.72956	5.35622	4.20115	6.69601	4.11857	5.05423	0	1.46413	0	1.73649	10.5879
	PGSC0003DMT400001728	1.65507	4.28126	1.83478	2.64924	4.3634	1.99995	0	1.34925	1.8002	2.96552	3.8164	3.81798	2.31293	5.04298	5.02324	5.36084	0	0	0	0	0	0	0	0	0	0	0	0	0	0	0	0	0	0	0	0	0	0	0	0	0	0	0	0	0	0	0	0
	PGSC0003DMT400001732	0	0	0	5.74495	0	0	0	0	0	2.97244	7.26872	0	0	0	0	0	0	0	0	3.1949	0	0	0	0	0	0	4.35449	0	0	0	3.48398	0	2.49215	0	0	0	1.34662	0	0	0	1.15115	1.01812	0	0	1.43932	1.36554	0	1.42986
	PGSC0003DMT400001736	0	0	0	0	0	0	0	0	0	0	0	0	0	0	0	0	0	0	0	0	0	0	0	0	0	0	0	0	0	0	0	0	0	0	0	0	0	0	0	0	0	0	0	0	0	0	0	0
	PGSC0003DMT400001740	0	0	0	0	0	0	0	0	0	0	0	0	0	0	0	0	0	0	0	0	0	0	0	0	0	0	0	0	0	0	0	0	0	0	0	0	0	0	0	0	0	0	0	0	0	0	0	0
	PGSC0003DMT400001743	30.6322	32.0041	34.1724	38.7433	36.8433	32.9825	38.9552	36.3472	38.2274	32.7908	31.4434	35.8162	29.5665	27.9198	33.1473	29.5915	39.4786	37.8653	34.7473	52.9091	38.9901	28.9173	35.9709	37.3524	51.234	26.3737	40.5847	4.88811	33.304	30.6334	33.2493	16.5856	17.5973	15.4642	17.5703	25.9349	25.069	26.0114	23.8219	21.5976	26.56	25.7827	25.4645	15.7854	15.6207	15.8999	15.6158	17.3551
	PGSC0003DMT400001745	103.749	108.735	107.432	98.4329	115.046	132.925	130.642	69.7675	86.5971	95.53	82.758	88.5787	107.859	109.03	121.431	134.595	86.5761	74.9039	90.6785	91.6084	123.093	117.238	99.7858	78.0873	59.3183	78.8737	51.6256	16.1763	88.5186	102.078	95.6334	22.377	26.2134	39.4343	27.5624	16.4382	23.5424	36.2072	26.1353	42.5524	42.6149	17.0763	26.954	12.5844	16.9081	13.5828	14.9972	27.3206
	PGSC0003DMT400001746	474.381	569.64	522.741	494.199	410.152	400.4	414.233	179.697	368.353	339.99	270.558	352.797	570.378	594.473	579.099	451.027	511.036	579.954	433.424	482.289	369.54	479.389	340.295	329.165	321.215	391.637	314.655	80.7113	459.385	504.729	475.39	139.471	152.374	165.614	146.282	168.09	192.548	170.801	195.745	211.277	180.874	148.503	171.151	126.118	105.485	123.332	100.609	168.175
	PGSC0003DMT400001750	7.64618	8.91681	9.99332	7.59505	13.678	9.5736	9.1034	21.3228	12.6171	14.5044	16.2234	12.3743	6.15256	4.84014	5.8516	6.6024	0	0	0	0	0	0	0	0	0	0	0	0	0	0	0	24.5978	26.4707	26.8616	25.3943	26.5352	27.9529	25.2414	27.0331	22.3819	23.5711	23.8697	23.9819	31.1918	28.0324	26.1909	26.3121	29.3304
	PGSC0003DMT400001756	0	1.52972	0	0	0	1.09395	0	5.49677	0	2.96727	0	1.15307	0	0	0	0	2.4347	0	1.73076	1.5523	2.18017	0	0	1.0142	1.60951	0	1.09269	0	1.37815	1.41291	1.32354	0	0	0	0	0	0	0	0	0	0	0	0	0	0	0	0	0
	PGSC0003DMT400001759	0	0	0	0	0	0	0	0	0	0	0	0	0	0	0	0	0	0	0	0	0	0	0	0	0	0	0	0	0	0	0	0	0	0	0	0	0	0	0	0	0	0	0	0	0	0	0	0
	PGSC0003DMT400001768	2.08611	3.06711	4.15594	3.24541	3.78445	3.14991	1.93134	1.94961	5.07977	3.84214	4.41511	4.13058	3.73676	4.5458	3.62846	4.81863	3.61062	4.62602	4.89246	2.52963	2.82791	4.44097	4.18225	4.3235	3.48608	4.74911	5.69922	0	3.85054	4.18049	4.51349	3.4116	4.03413	4.80193	3.85082	2.34861	1.7792	2.50106	1.27762	2.73933	2.92626	2.27817	2.43202	2.25536	2.2476	3.14861	3.59182	2.32529
	PGSC0003DMT400001769	130.817	135.538	129.453	144.166	97.1491	103.504	92.8415	40.6403	117.538	92.8092	83.3266	118.532	108.767	113.08	107.576	97.3606	154.024	107.077	128.673	184.656	154.361	191.693	217.409	101.378	95.5335	81.0843	70.7852	45.0021	360.825	305.56	305.481	29.2553	32.4863	35.9197	31.4937	28.3977	27.7291	33.4174	32.6973	35.7276	34.9953	34.3154	32.4892	22.4066	22.965	21.3576	21.5824	25.2847
	PGSC0003DMT400001770	9.05694	11.5731	12.3729	12.6301	12.8496	12.4673	14.9151	16.8238	13.8939	13.3795	15.2016	14.6647	10.3586	13.3004	12.2819	11.2623	13.2496	13.6991	15.0455	12.2766	15.0006	11.1817	12.8664	17.0855	13.1503	18.0938	17.3056	1.99866	12.6191	13.5525	12.1745	7.1332	7.21643	7.98413	6.71399	9.89496	9.78886	9.23315	9.17331	9.02074	9.36592	11.3562	10.3042	6.90035	6.30647	6.40859	7.9396	9.28035
	PGSC0003DMT400001772	19.9989	21.9954	25.1217	25.3307	14.4208	15.9507	15.8533	19.5214	29.0176	26.3428	28.0774	27.7933	8.50392	8.47521	7.75856	9.08528	30.6558	18.5595	28.5787	26.6832	13.6375	12.538	14.1551	31.4077	34.2497	19.8513	27.7654	2.19748	12.885	13.6541	15.6661	12.0148	12.0292	11.7303	11.4797	12.0732	12.1438	11.5125	11.2166	15.8601	14.2543	14.099	14.7349	9.1728	8.78127	8.0758	8.58998	11.8531
	PGSC0003DMT400001773	0	0	0	0	1.22068	1.37867	1.73548	0	0	0	0	0	0	0	0	0	1.01225	0	0	1.35741	1.66286	1.57307	1.83708	0	0	0	0	0	1.41229	1.19501	1.7446	0	0	0	0	0	0	0	0	0	0	0	0	0	0	0	0	0
	PGSC0003DMT400001775	221.905	199.567	208.475	185.224	388.442	339.035	349.002	336.716	193.866	242.052	206.974	194.246	448.927	424.041	448.056	432.836	198.354	258.009	214.251	340.208	522.334	521.291	651.093	289.256	174.168	330.828	215.175	107.468	671.073	764.665	736.3	308.643	326.663	337.947	325.882	446.881	372.281	383.099	417.222	346.254	320.035	338.194	392.582	377.437	346.278	432.005	362.811	549.363
	PGSC0003DMT400001776	12.5076	16.8476	19.0085	17.1842	9.43334	19.1682	23.3447	5.77685	23.0055	15.9909	19.2264	19.8052	12.8283	13.1521	14.7139	15.9297	30.6937	35.9774	38.6501	39.9628	20.6275	26.057	21.815	24.77	30.4538	36.8772	27.5548	170.215	30.4008	21.5147	22.2172	5.12643	4.32002	4.01576	0	4.99817	2.63266	6.51782	3.34669	7.3262	4.13065	5.32456	6.31281	4.85315	3.48162	4.03141	4.67998	11.5564
	PGSC0003DMT400001779	0	0	0	0	0	0	1.0131	0	0	0	0	0	0	1.56818	2.73602	0	0	2.11513	0	0	0	0	0	1.58626	0	0	1.369	0	1.72481	3.53141	2.19458	0	0	1.0853	11.9664	0	0	0	0	1.91558	4.10194	0	0	0	0	0	0	0
	PGSC0003DMT400001781	11.9827	9.15977	8.33597	13.5457	3.80103	3.60124	4.93028	9.91736	9.6657	7.59316	8.33145	10.0869	3.03196	2.29411	3.91952	3.90689	7.85812	5.84438	5.28491	9.08075	2.6056	2.29193	1.91722	4.83676	7.33976	3.57213	6.12036	0	3.59029	3.29167	4.53406	2.10781	2.23258	3.79124	1.44481	2.79781	2.70585	4.43973	3.64437	2.6412	2.4384	4.6546	2.04136	0	0	0	1.16344	2.40482
	PGSC0003DMT400001784	3.40853	2.40524	3.24727	2.87623	28.46	27.3325	25.3353	54.0525	6.53603	9.80164	8.62952	6.96024	16.3674	15.1639	11.8543	12.1788	5.69142	6.8221	4.90612	14.4363	22.32	20.6878	23.7477	11.0154	7.51382	6.99898	14.1384	4.10499	35.6227	28.1281	26.9382	173.493	212.062	204.384	195.684	275.928	301.437	293.655	284.74	231.89	269.046	236.466	260.604	127.641	120.356	121.06	116.49	165.811
	PGSC0003DMT400001785	0	0	0	0	0	0	0	0	0	0	0	0	1.00791	0	0	0	1.18076	0	1.21928	1.40389	2.39281	1.64525	1.78023	0	0	0	0	0	1.84033	1.72518	2.38455	3.41025	4.41946	5.1258	4.76102	4.67511	5.34622	4.67548	5.00904	4.47596	4.52361	3.79916	3.76783	2.77465	2.90928	3.70143	3.0839	3.64325
	PGSC0003DMT400001786	2.91131	3.737	2.51522	2.77292	3.01817	1.25593	3.32533	1.29559	2.81303	3.03195	2.67883	3.95261	3.56965	1.9938	3.61686	2.78894	3.38744	3.87355	4.12661	2.18536	2.66227	2.80368	3.16839	2.43116	3.19695	2.84037	2.36711	0	3.23858	3.70424	3.71689	2.81392	3.18631	5.0806	3.64614	2.34089	4.50109	3.48996	3.8951	4.31096	4.6527	2.7616	4.19765	3.1906	2.62637	2.18939	1.99644	2.31743
	PGSC0003DMT400001787	43.3582	41.6177	41.5168	42.601	45.2096	49.3835	47.1318	60.6677	42.5164	44.0432	48.343	44.5264	51.0605	49.4416	55.224	57.2413	47.6885	44.1026	45.6551	50.0603	55.9323	46.8254	40.6911	53.1989	53.6294	54.1743	53.4908	7.28764	41.9934	43.9122	43.1918	24.1527	28.6479	29.3473	23.5254	51.5528	49.1303	58.8104	61.1291	45.8392	52.5678	39.5416	49.0454	19.9648	21.1654	20.1142	19.5051	39.5982
	PGSC0003DMT400001788	0	0	0	0	0	0	0	0	0	0	0	0	0	0	0	0	0	0	0	0	0	0	0	0	0	0	0	0	0	0	0	0	0	0	0	0	0	0	0	0	0	0	0	0	0	0	0	0
	PGSC0003DMT400001793	8.28964	8.11666	7.7097	5.77972	13.3272	12.5971	14.7117	3.90233	7.51545	7.31267	8.82862	6.82595	14.8391	14.5433	13.4819	11.6169	11.0186	12.2205	10.56	10.6837	10.7914	17.5272	12.466	7.68007	8.74916	8.75995	9.89933	2.94841	16.8182	15.8905	19.6384	3.28607	3.86997	3.95044	3.04431	5.45427	5.73968	5.15901	6.24846	4.68779	4.26987	5.79351	6.31257	1.71056	1.48251	1.38369	1.2151	4.58749
	PGSC0003DMT400001796	1.67569	3.33066	2.66322	2.6042	4.23052	2.91459	2.3532	9.20146	4.23991	4.6478	6.51468	3.8265	2.21907	1.92858	2.0258	3.10665	2.75963	2.85087	2.76699	2.29496	2.36839	2.81928	2.56721	2.59653	3.63643	2.25302	4.51264	0	2.894	3.06058	3.09915	2.06003	2.33389	2.38841	2.40288	3.67806	4.11521	4.06181	4.24297	3.49283	3.97069	3.33713	3.43941	1.83592	1.88	1.9389	1.88444	3.28347
	PGSC0003DMT400001799	1.18921	2.55752	1.41706	2.36234	0	3.62755	1.67655	6.2214	4.70799	3.07405	4.0603	4.13751	0	0	0	0	2.63052	1.40723	0	3.54505	2.7113	1.69361	2.55592	8.43358	6.41124	4.9368	9.52851	0	3.43729	1.47013	1.47469	62.7879	39.1502	45.0844	49.8815	24.3116	26.4266	25.5797	28.006	28.1654	30.6756	30.1284	26.5134	63.3551	58.5259	50.5366	52.5059	26.8886
	PGSC0003DMT400001803	7.24234	5.76525	6.59518	7.47083	6.45006	6.78802	6.97286	13.5164	11.256	12.9782	12.9185	12.9773	4.03736	3.50697	3.74071	3.16381	8.19549	6.05686	8.14107	5.96451	7.02187	4.25293	4.14364	19.927	22.0452	13.7391	21.9251	0	5.21391	4.27768	5.22843	123.41	112.233	132.636	125.375	13.8978	14.3684	14.5615	14.8446	26.2218	24.6439	20.766	17.4286	169.462	165.451	157.524	138.885	18.368
	PGSC0003DMT400001805	13.9008	12.3847	13.7873	10.7667	14.5163	13.6764	14.3592	10.0613	9.87876	13.9017	14.7313	13.347	7.8603	12.1168	11.941	11.9285	16.4046	15.8798	16.1492	16.3464	14.4356	14.9462	15.8774	15.5578	17.0365	14.7966	14.6258	3.49186	13.3639	14.8505	17.4329	4.10007	3.61334	4.02935	3.82484	4.16717	4.97795	6.49565	4.70636	6.18904	5.34819	4.2911	5.21241	3.45367	3.05313	3.10654	3.55848	5.73481
	PGSC0003DMT400001808	77.3844	57.9084	80.4695	59.3839	32.856	42.8815	37.8536	41.4137	106.317	139.268	160.913	110.628	44.5173	49.216	52.103	59.5489	85.3727	78.9911	115.601	53.3918	42.7798	26.9782	28.5211	160.569	120.711	173.634	152.286	5.97202	28.6644	28.9293	35.4685	2.32216	1.91553	3.45255	1.96024	4.62308	2.20759	10.2794	4.72791	4.59943	2.94368	4.0953	3.3589	1.04641	3.20253	1.70952	3.22478	4.10827
	PGSC0003DMT400001811	0	0	0	0	0	0	0	0	0	0	0	0	0	0	0	0	0	0	0	0	0	0	0	0	1.49835	0	0	0	0	0	1.98283	0	0	0	0	0	0	0	0	1.45012	0	0	0	0	0	0	0	0
	PGSC0003DMT400001813	14.4506	2.14179	3.83938	1.59961	2991.67	1129.89	950.434	6283.09	5.42344	20.0572	4.02041	6.06337	590.338	727.657	736.966	648.753	8.21115	9.0276	5.84143	3.68776	2852.67	2423.4	3882.59	17.4909	7.6103	39.4957	51.6184	315.253	2429.57	1699.42	2533.85	666.765	615.612	493.634	405.753	915.472	530.449	594.034	725.011	398.893	226.869	862.318	622.6	156.179	132.811	124.084	197.667	218.456
	PGSC0003DMT400001814	0	0	0	0	0	0	0	0	0	0	0	0	0	0	0	0	0	0	0	0	0	0	0	0	0	0	0	0	0	0	0	0	0	0	0	0	0	0	0	0	0	0	0	0	0	0	0	0
	PGSC0003DMT400001816	0	0	0	0	0	0	0	0	0	0	0	0	0	0	0	0	0	0	0	0	0	0	0	0	0	0	0	0	0	0	0	0	0	0	0	0	0	0	0	0	0	0	0	0	0	0	0	0
	PGSC0003DMT400001820	7.86081	6.26573	8.70816	9.8557	12.0616	9.66422	9.60076	14.2928	12.3821	11.0931	14.4912	11.1497	7.44527	5.80418	6.64559	7.23669	11.4434	9.40009	9.96975	12.4823	11.1628	9.28092	9.90911	15.8774	13.2423	14.9736	10.5443	1.69011	9.05867	11.7607	9.5771	14.0079	16.3421	13.8289	13.5687	15.4355	12.3838	15.6837	14.4872	15.4664	17.276	14.2917	15.3651	22.0392	19.764	18.7238	17.7283	15.6281
	PGSC0003DMT400001821	30.2247	31.6101	32.8181	29.2948	40.3769	33.6658	40.8427	34.395	28.0332	28.4105	28.6183	28.17	25.3686	27.096	28.4448	24.4852	31.7538	30.4181	27.5207	28.5287	32.0745	36.761	27.9417	23.3363	29.4704	22.0262	27.3365	4.47504	29.746	30.0144	29.0795	18.4599	19.7566	23.145	18.2209	36.6468	38.2141	32.4062	40.1041	28.1038	29.6346	31.221	30.3365	17.8585	15.9968	16.947	19.3407	36.3382
	PGSC0003DMT400001824	0	0	0	0	2.64878	2.14448	2.49291	18.4268	0	0	0	0	0	0	0	0	0	0	0	0	0	0	0	1.75892	0	0	0	0	0	0	0	0	0	0	0	0	0	0	0	0	0	0	0	0	0	0	0	0
	PGSC0003DMT400001826	4.36621	3.57818	5.2862	7.29746	1.17887	1.82665	1.90311	1.50833	10.1753	5.56923	5.93391	9.31653	0	0	0	0	4.11304	3.58552	3.05974	2.3497	1.21504	0	0	2.14774	6.57991	2.83445	5.69776	0	1.49159	0	1.22055	0	0	0	0	0	0	0	0	0	0	0	0	0	0	0	0	1.51414
	PGSC0003DMT400001828	6.11374	8.52895	7.63316	9.04658	1.80623	1.24455	1.1113	1.02762	5.34843	4.67992	3.33556	6.1307	1.10836	0	1.69946	1.10509	6.89279	6.44814	7.29564	6.53654	2.60766	1.28871	1.85291	3.33581	2.7559	2.68209	4.88349	0	2.57204	2.20785	1.5586	0	0	0	0	0	0	0	0	0	0	0	0	0	0	0	0	0
	PGSC0003DMT400001829	0	0	0	0	0	0	0	0	0	0	0	0	0	0	0	0	0	0	0	0	0	0	0	0	0	0	0	0	0	0	0	0	0	0	0	0	0	0	0	0	0	0	0	0	0	0	0	0
	PGSC0003DMT400001832	0	0	0	0	1.07739	1.07162	1.22139	1.55657	0	0	0	0	1.19877	0	0	0	0	0	0	0	0	0	0	0	0	0	0	0	0	0	0	0	0	0	0	1.4601	1.08512	0	1.23227	0	0	1.09178	0	0	0	0	1.02522	1.37072
	PGSC0003DMT400001833	134.257	126.286	141.96	167.601	283.254	282.876	294.803	96.6665	130.569	86.7437	86.1698	136.911	214.589	198.687	211.304	197.277	180.924	157.465	146.808	184.075	315.796	307.438	288.985	121.65	121.539	94.4795	105.209	43.8152	243.495	237.569	272.313	11.6443	11.714	17.9116	7.87721	6.33845	7.1722	11.5118	8.93423	11.0447	7.1127	10.7694	7.15903	4.11671	5.67972	4.25217	5.3316	6.11742
	PGSC0003DMT400001836	5.93356	5.68272	6.2854	10.0123	10.1199	7.66498	7.14891	21.7554	9.31871	10.1753	10.4471	10.4757	4.15498	3.14269	3.35957	3.62711	13.615	11.8524	17.9029	15.3161	7.95742	5.40588	8.6086	16.4759	19.979	10.1882	20.1704	0	6.4801	5.41895	5.30759	40.7357	43.3131	42.7518	39.5826	14.6631	12.3622	12.9228	12.8152	20.1335	18.86	19.4695	16.7969	47.0234	48.7469	44.1579	46.5159	14.1497
	PGSC0003DMT400001839	12.5283	14.4325	13.8533	10.1775	7.65417	7.52413	8.41254	2.59055	13.2729	14.8124	12.4996	14.357	11.4156	10.8995	12.2444	12.3663	10.8777	8.60984	11.2724	11.3573	6.02318	9.24218	6.51195	12.5303	10.4889	10.7509	8.05398	0	6.43555	7.36405	6.03025	1.02851	0	3.18424	0	0	1.09	1.33243	1.32495	1.83501	0	1.11632	1.01735	0	0	0	0	1.65477
	PGSC0003DMT400001848	0	0	0	0	1.14492	0	0	0	0	0	0	0	0	0	1.36853	0	0	0	0	0	0	0	0	0	0	0	0	0	0	0	0	0	0	0	1.00822	0	0	0	0	0	0	0	0	0	0	1.29517	0	0
	PGSC0003DMT400001851	0	0	0	0	0	0	0	0	0	0	0	0	0	0	0	0	0	0	0	0	0	0	0	0	0	0	0	0	0	0	0	0	0	0	0	0	0	0	0	0	0	0	0	0	0	0	0	0
	PGSC0003DMT400001856	9.30032	9.29893	8.81936	10.2295	12.7676	12.746	11.7065	10.9847	9.59463	9.04368	11.2684	9.9112	8.11532	8.33743	9.30108	7.58309	8.4395	8.24682	9.13441	10.703	10.3053	10.1467	11.9873	7.45846	11.4868	6.75822	12.5926	1.73545	9.83977	10.781	10.6098	11.6292	12.1458	13.4594	11.5203	9.64319	8.52926	8.33586	9.24882	8.93174	9.1133	10.6755	9.17735	16.0542	15.249	14.6685	13.948	9.86769
	PGSC0003DMT400001858	0	1.44797	2.35262	2.26159	0	1.34594	0	3.43615	2.75821	2.73665	5.1583	1.61531	0	1.55139	1.80439	1.51868	1.4236	1.57762	2.06476	1.234	1.53405	1.26307	1.22383	2.29577	3.40327	4.13888	2.60661	0	1.90607	0	0	3.19194	3.3672	3.35904	2.92145	2.64982	2.20128	3.33516	3.32572	2.74731	2.99533	2.72407	2.69693	3.21753	4.00507	2.9759	2.7228	3.04274
	PGSC0003DMT400001860	0	1.92158	1.16269	3.63577	0	0	0	0	2.25975	1.90938	1.53422	1.31791	0	0	0	0	0	0	0	1.32484	0	0	0	2.15371	4.40194	4.27985	2.7901	0	0	0	0	236.042	169.999	174.522	164.889	3.49699	1.73044	2.25396	2.08847	8.90048	7.46271	9.76854	4.24355	487.054	449.968	366.402	378.451	3.76403
	PGSC0003DMT400001865	23.6632	22.8223	26.8208	29.4107	30.9318	26.1111	25.301	48.3651	33.7862	33.3916	36.35	31.2955	16.3714	16.6825	14.1835	15.7754	29.9292	27.2935	32.2437	26.9053	25.1013	21.7848	21.9912	32.255	41.1199	23.2824	45.7129	3.03878	23.6603	23.1099	19.9484	20.2924	24.2808	23.8849	21.6735	41.0347	41.441	42.7229	47.8255	33.8874	36.0646	36.5103	36.112	20.5659	21.095	21.9937	18.8639	42.9181
	PGSC0003DMT400001868	0	0	0	0	0	0	0	0	0	0	0	0	0	0	0	0	0	0	0	0	0	0	0	0	0	0	0	0	0	0	0	0	0	0	0	0	0	0	0	0	0	0	0	0	0	0	0	0
	PGSC0003DMT400001869	183.521	184.398	176.556	205.07	202.091	197.008	194.485	106.127	162.513	140.672	115.981	153.713	133.947	133.195	127	115.23	177.903	130.198	146.567	204.317	164.963	159.543	149.692	137.428	137.058	86.0834	106.161	25.5021	144.288	147.971	152.525	52.1973	59.553	64.6396	56.6965	54.1633	60.3761	62.5913	61.5428	65.1823	66.3182	60.2458	57.9156	53.8722	54.2288	53.3691	51.1312	57.6531
	PGSC0003DMT400001872	6.77631	9.67909	9.04986	14.4959	27.8972	13.2379	10.6213	52.8428	20.2457	27.737	39.9695	22.5442	5.41016	5.89481	5.1718	5.31002	12.357	13.9616	15.0615	7.78798	10.0026	8.11514	9.24255	43.7113	38.1817	24.6491	47.022	1.41672	8.32373	10.0626	7.64529	12.9085	15.2196	11.0414	12.4688	96.7696	102.895	86.6728	107.671	38.7641	51.4752	47.8167	57.515	19.2887	17.0044	19.2675	19.7015	154.87
	PGSC0003DMT400001875	29.2792	30.3154	25.0705	33.5801	23.3061	26.3851	23.8629	19.0281	42.0948	25.8724	30.5532	31.9001	14.6302	22.9739	27.8415	22.3178	31.9017	29.3275	30.1012	24.9581	33.9357	25.8238	23.179	39.5106	35.9437	32.5081	37.2528	5.13731	25.2686	23.0939	22.9369	14.2071	16.5822	14.7495	10.9239	19.2323	22.0927	20.3732	20.5987	15.5853	21.0205	18.3779	17.1979	10.5205	11.1276	11.2387	11.2849	19.8774
	PGSC0003DMT400001879	5915.08	4665.56	4631.53	4599.4	4599.78	5540.99	5147.67	8386.02	4320.11	5467.76	5258.24	4624.39	6574.24	6522.29	6408.09	6090.43	5727.93	6297.42	5244.22	5572.88	5445.08	5847.77	5341.21	5417.24	5187.69	6133.27	6254.76	920.549	4310.33	5267.92	4274.16	4628.48	4404.4	3131.32	3566.17	8368.62	7737.99	7532.37	7715.04	5228.62	5670.23	5769.72	6026.73	3549.11	3234.02	3496.04	3595.38	6557.85
	PGSC0003DMT400001883	0	0	0	0	0	0	0	1.75381	0	0	0	0	0	0	0	0	0	3.69086	0	14.9831	0	0	0	0	0	0	0	0	0	0	0	0	0	0	0	0	0	0	0	0	0	0	0	0	0	0	0	0
	PGSC0003DMT400001885	2.90472	2.69178	2.89227	2.86788	0	0	0	0	2.96584	2.52412	3.0263	2.45117	0	0	0	0	9.55984	10.821	11.1751	12.2049	0	0	0	3.49851	7.63194	4.53162	6.60981	0	1.5635	2.58723	0	0	0	0	0	0	0	0	0	0	0	0	0	0	0	0	0	0
	PGSC0003DMT400001888	16.6093	17.9115	18.7466	23.2358	5.38881	6.60877	5.0818	7.30135	17.1554	11.1912	12.9047	15.7767	3.88901	2.63391	3.46759	4.34429	27.045	27.9095	22.6159	26.0182	6.45884	4.87283	4.40129	24.9975	31.486	18.2357	25.8069	1.16569	8.56272	5.11015	4.52185	5.75501	4.44628	8.66017	7.77834	1.20246	2.54382	2.33673	2.77476	3.49563	2.48624	2.96257	2.16613	12.699	10.3207	9.98034	9.37735	3.33186
	PGSC0003DMT400001890	0	0	0	0	0	0	0	0	0	0	0	0	0	0	0	0	0	0	0	0	0	0	0	0	0	0	0	0	0	0	0	0	0	0	0	0	0	0	0	0	0	0	0	0	0	0	0	0
	PGSC0003DMT400001894	4.05025	4.10201	3.9056	4.37159	7.23354	5.22339	6.36323	8.91158	5.39256	4.75287	4.74554	6.28352	3.08986	2.16839	2.7953	3.45956	4.53923	4.42036	5.69987	5.1884	5.75786	4.55992	4.98272	8.05212	8.22229	5.98598	6.59762	0	5.92297	3.54697	4.13024	4.60321	4.78466	6.08229	4.74109	1.73583	1.41255	1.95304	2.34278	2.49201	2.17474	2.97085	1.85029	6.38675	5.38549	5.36248	5.08824	2.89654
	PGSC0003DMT400001896	7.12718	6.07096	6.34557	7.07111	18.14	15.9701	13.6172	30.0978	8.77603	9.16828	15.6796	8.69546	8.82836	8.88343	8.87045	9.65799	8.48906	9.68999	10.5389	9.81952	19.6743	14.8547	13.0362	10.8484	14.3152	8.9148	13.4648	1.73235	11.1282	11.2312	12.6925	12.4799	13.3676	11.7688	12.3464	9.92985	13.9354	11.118	9.33142	15.5231	20.1918	13.8897	13.4913	8.69747	7.13921	7.77889	8.5489	12.203
	PGSC0003DMT400001898	2.74637	2.7233	1.30597	2.49413	1.46252	0	0	0	1.38543	1.17728	2.82495	3.40841	3.88404	0	2.76549	2.2874	2.02225	1.35376	2.75897	2.47422	2.30906	1.51869	2.20793	1.29773	1.84355	0	3.1353	0	3.87704	2.94339	3.99497	3.60944	2.82926	8.13153	1.24387	0	0	0	0	0	0	0	0	1.51451	3.23673	3.06453	1.23923	0
	PGSC0003DMT400001899	3.66458	2.62946	3.47142	2.48439	0	0	0	0	3.01767	2.80311	3.77973	3.13099	1.4788	1.1966	1.27518	1.58727	2.25218	4.46877	5.22669	2.58768	2.29351	1.29882	1.22261	2.59561	2.138	3.46804	1.04097	0	2.20037	2.0403	1.29726	2.32995	2.91905	7.64311	2.50417	0	0	1.44901	1.3592	1.82485	0	0	1.11608	2.79137	3.69571	2.21965	1.495	0
	PGSC0003DMT400001900	0	0	0	0	0	0	0	2.02486	2.42049	5.05325	7.8567	2.89918	0	0	0	1.27224	0	0	2.41701	0	0	0	0	5.43353	3.42183	5.07323	5.54745	0	0	0	0	0	0	0	0	0	0	0	0	0	0	0	0	0	0	0	0	0
	PGSC0003DMT400001901	0	0	0	0	0	0	0	4.71522	4.29117	3.98295	6.16924	3.08342	1.45236	0	1.81095	1.28913	0	0	0	0	0	0	0	5.51409	0	4.5006	3.1996	0	0	0	0	2.26011	1.34289	2.07011	1.26578	1.11972	0	4.22668	3.74392	2.0949	0	0	2.03147	0	1.85036	1.59639	0	1.91814
	PGSC0003DMT400001903	1.91762	0	1.28897	2.38489	1.48039	2.19685	2.7953	2.92129	5.87197	4.1564	5.0721	4.59872	0	1.0536	1.29342	0	1.33361	0	1.99765	0	1.05849	1.35796	0	13.5065	9.86959	13.398	5.95325	0	0	0	0	13.5475	16.0669	10.5565	11.2689	2.64949	2.7109	2.50673	2.41764	6.30651	4.32359	5.50866	3.65041	10.8214	12.4357	8.17367	10.4677	2.42884
	PGSC0003DMT400001904	144.959	133.215	145.875	163.913	192.854	186.329	196.818	202.13	186.506	185.967	205.053	185.482	155.288	159.073	160.563	161.507	173.2	147.307	182.375	180.671	202.382	182.226	195.667	220.842	212.874	233.683	208.652	27.2533	177.404	177.813	184.554	143.909	155.753	142.693	147.405	147.861	150.813	151.238	146.549	138.254	160.66	153.646	155.344	166.773	162.485	165.594	152.779	159.582
	PGSC0003DMT400001905	0	0	0	0	0	0	0	0	0	0	1.15718	0	0	0	0	0	0	0	0	0	0	0	0	1.59991	0	1.79772	0	0	0	0	0	0	0	0	0	0	0	0	0	0	0	0	0	0	0	0	0	0
	PGSC0003DMT400001906	45.7772	42.1344	47.8619	43.3476	55.8208	57.2461	54.4098	59.5349	97.7866	105.357	129.115	100.701	41.6139	43.5416	44.7736	45.2431	55.0674	42.1481	60.4621	34.8942	59.7549	40.4071	33.5244	101.838	116.36	102.152	123.103	6.90525	38.7747	40.6718	40.5686	44.1367	47.4641	51.4561	46.24	44.5964	46.1077	43.0557	42.1103	41.3985	46.6408	41.9572	42.9047	50.2039	52.1405	50.4757	52.8151	49.2091
	PGSC0003DMT400001908	25.2391	23.0169	26.9685	30.4951	38.7742	41.6385	35.9282	40.3523	55.559	71.7077	73.5725	55.4249	30.1528	27.1285	28.58	30.4034	29.8341	15.2199	25.6747	20.6568	31.898	32.0082	30.3929	107.578	93.2045	68.2242	67.908	6.39119	36.2141	34.3842	36.5143	44.2339	51.2055	48.5465	46.5903	23.7129	13.2336	18.0442	15.7746	17.1832	16.215	33.4787	19.3734	47.8503	48.0217	43.0449	48.6811	13.9377
	PGSC0003DMT400001911	15.3464	11.6919	12.2064	16.5011	11.1817	11.4444	11.685	5.86578	12.7725	9.8701	9.31384	11.8361	11.9368	10.8014	11.7589	13.3837	13.2968	9.28162	10.6912	18.2189	12.2199	8.91809	10.6359	7.8664	9.55459	6.37296	5.93446	1.4428	10.3721	10.4728	11.6029	6.13856	6.19063	5.14862	3.74376	2.40275	2.84736	3.71317	3.21055	3.97475	4.1384	4.01211	3.27447	4.29106	7.27714	3.86837	6.2096	3.49759
	PGSC0003DMT400001912	26.9138	28.1441	24.8992	27.2025	32.871	26.7551	31.4653	13.183	32.3982	29.6798	29.9838	30.321	23.1024	25.6919	24.7958	19.8492	21.821	19.3247	21.8652	22.832	25.2323	27.0879	26.4045	20.7164	21.8984	17.6456	21.8829	4.0351	24.4197	26.3736	24.3421	15.9432	17.4911	19.8829	16.6114	15.3322	14.5702	14.8339	14.9177	17.2898	16.9873	17.177	16.1842	10.3596	10.7999	9.81186	10.3042	14.9087
	PGSC0003DMT400001913	2.98175	1.49289	1.88369	3.06402	4.22499	3.49361	3.62087	6.6965	0	1.90209	1.06402	0	2.34579	1.44276	2.55567	3.20061	1.93823	2.49761	2.98535	1.0699	2.98776	3.87592	1.99029	1.4081	1.65774	3.54935	2.44794	0	2.67404	2.82825	5.31248	10.8407	13.7794	14.419	9.33515	28.0032	34.4174	41.0855	40.158	36.8116	26.826	23.7971	35.8599	4.64	6.21501	6.21226	6.78048	21.3139
	PGSC0003DMT400001914	69.6615	61.0347	74.0361	69.9246	73.8532	73.9644	75.4613	67.7175	69.6043	57.1499	63.9913	69.7661	58.6112	62.279	63.5892	56.9759	81.9371	85.2389	88.6053	87.0549	84.2152	79.673	70.7992	86.331	72.1996	88.1531	71.1407	12.6772	79.2862	86.0898	77.4942	51.6407	52.1797	46.5005	50.1317	58.7779	55.3578	59.4199	62.1908	57.4624	62.6187	58.0868	60.3444	52.8297	44.4425	46.6734	50.5565	54.3803
	PGSC0003DMT400001916	2.84978	3.59799	4.24547	3.08586	5.22809	4.91804	4.62334	9.03186	4.92946	6.01082	7.20139	4.77393	2.33099	2.47886	2.49486	2.74099	4.73068	4.63278	4.10164	3.52009	4.05497	3.69937	4.02495	4.7417	4.42228	2.58291	6.03303	0	4.04914	4.16138	3.51	4.87405	4.43639	4.33752	5.12517	7.78439	6.97998	8.43958	6.95179	5.60785	6.11253	7.06917	6.5994	2.91593	3.0253	4.0516	3.26895	7.02533
	PGSC0003DMT400001921	5.62442	5.76436	5.60748	5.47039	7.96339	8.79555	7.61754	6.82522	5.24124	6.44304	6.08372	6.77777	4.2696	4.35212	4.38751	5.24801	5.02276	5.04163	5.49983	4.92417	7.07037	6.34166	6.91143	6.36592	5.91037	5.07477	5.60163	0	5.6585	6.24195	6.74834	10.8461	11.0972	12.2322	12.2095	5.34573	4.99197	4.38643	4.3845	5.50782	6.05794	6.30479	5.11872	20.2545	15.2961	16.6723	15.5336	6.03135
	PGSC0003DMT400001923	7.74675	10.4306	6.85261	8.92112	8.99467	7.48589	8.10642	5.0055	10.8857	5.7594	9.12892	7.86321	9.58844	6.99293	9.83803	7.99077	10.6162	10.9014	7.72193	11.0334	6.05271	8.91955	6.22168	12.0702	9.66746	12.7145	12.4901	1.33497	8.94297	8.52403	11.2669	1.98894	1.4781	3.34848	2.16404	2.05285	2.59228	3.05129	2.82291	2.70816	2.88561	2.87077	2.76525	1.31839	1.70876	2.09187	1.43565	2.23013
	PGSC0003DMT400001924	0	0	0	0	0	0	0	0	0	0	0	0	0	0	0	0	0	1.03895	0	0	0	0	0	0	0	0	0	0	0	0	0	0	0	0	0	0	0	0	0	0	0	0	0	0	0	0	0	0
	PGSC0003DMT400001925	10.7433	7.68297	7.30567	10.5681	12.6015	15.6362	10.57	12.4863	24.5226	35.8077	60.0941	26.5793	14.1038	15.8725	14.8242	18.0598	16.1974	12.0475	12.3519	8.30671	12.5497	10.8989	15.0799	49.0821	44.4473	41.0175	57.8026	2.47839	13.7503	12.5732	16.6896	89.5045	82.3331	122.698	125.146	10.5878	14.3728	19.5093	13.2439	41.2229	59.5958	33.3812	31.5517	145.69	170.757	124.593	111.473	27.3085
	PGSC0003DMT400001928	4.64845	3.10173	4.20569	7.64422	1.04482	0	1.44763	2.67755	10.1275	7.32182	9.00859	13.0542	0	0	0	0	10.6863	5.95517	10.0854	5.28284	1.42368	1.34293	1.79304	15.4583	13.9022	9.83963	14.354	0	2.38232	1.27798	2.27255	9.09981	7.81136	5.949	10.3995	2.60169	1.61695	1.58129	1.93056	3.14359	3.38143	5.74998	3.22229	10.1501	8.87911	8.69678	9.21959	3.01186
	PGSC0003DMT400001933	22.3168	21.1485	17.9849	12.9419	49.5921	50.764	44.7392	4.82331	11.5545	15.8208	11.6196	12.0574	58.6701	52.1749	52.4153	47.048	15.8992	16.1651	12.5745	13.972	35.5349	47.4881	33.9822	12.5495	6.70603	13.4145	8.46168	6.18101	29.8134	31.0594	29.082	0	0	1.31098	0	1.12702	0	1.83947	0	1.407	0	1.58448	0	0	0	0	0	0
	PGSC0003DMT400001934	134.885	126.175	136.292	145.117	84.1175	88.8152	86.4344	68.0339	149.021	123.969	128.758	148.004	89.5622	83.8554	92.3585	84.1159	132.722	119.456	146.068	118.855	81.2638	79.0075	75.5939	119.817	126.761	126.439	109.771	10.0944	71.0766	80.056	78.6559	50.0279	47.6332	47.6125	53.8957	40.2439	44.1516	47.6058	49.1389	54.0933	58.1314	57.5733	52.8797	46.6588	50.0402	45.6113	48.6222	48.6639
	PGSC0003DMT400001935	218.942	88.9826	111.713	131.757	3064.12	2434.58	2432.23	2004.23	95.1497	107.837	82.9015	96.9418	1292.91	1041.88	1061.29	1010.25	125.895	283.318	145.03	219.176	2472.99	1987.83	2341.4	168.024	146.471	170.773	179.514	291.964	1775.3	1725.65	2253.65	259.884	441.672	835.327	277.034	417.144	567.532	731.283	911.497	811.664	405.079	393.043	563.527	66.9263	78.6512	70.5845	82.2133	262.518
	PGSC0003DMT400001937	41.1465	44.3028	54.9863	50.3059	56.9797	59.1408	58.3574	43.3933	46.7891	44.299	43.4855	50.4844	41.4672	45.4102	44.3668	44.1006	53.2964	50.8636	55.7291	48.5477	52.2201	46.3221	40.4615	46.6359	51.1735	35.6167	52.9343	7.38053	40.3296	48.5759	43.2498	17.9511	15.467	19.7078	15.2507	16.2236	20.3863	21.7713	23.012	21.2102	20.6294	17.4602	19.2432	11.985	12.6148	11.5416	13.0784	21.4089
	PGSC0003DMT400001939	143.001	128.706	132.437	141.28	256.54	262.848	257.777	114.172	110.578	94.6955	89.1415	115.97	203.313	199.122	197.757	181.002	156.312	147.49	128.028	159.217	294.517	279.369	268.615	148.366	139.784	145.071	154.812	43.9359	286.049	284.079	311.486	46.1895	48.2237	47.2244	42.5255	56.4833	59.2999	57.0216	60.1775	53.6244	50.0036	54.4374	56.5708	37.3089	35.2613	35.3375	37.3933	47.5409
	PGSC0003DMT400001942	56.1529	47.7113	53.5836	65.7851	79.9441	59.3085	60.2029	144.721	82.4589	86.1893	103.899	80.8779	21.6921	23.9207	23.4829	26.5336	73.6371	54.5593	71.8315	58.3605	50.816	36.1351	36.5691	113.652	107.019	83.5259	119.043	5.19769	34.2722	30.6326	30.5812	75.8794	74.7556	70.3423	76.9297	94.0292	91.8592	78.4838	87.557	64.4079	76.0298	93.9505	76.4476	116.922	113.142	114.558	110.208	129.551
	PGSC0003DMT400001946	0	0	0	0	0	0	0	0	0	0	0	0	0	0	0	0	0	0	1.55671	0	0	0	0	1.14109	0	1.12637	0	0	0	0	0	1.37954	0	0	0	2.2744	1.93761	1.05494	0	0	0	0	1.00457	0	0	0	0	0
	PGSC0003DMT400001948	5.73148	4.99975	2.48544	4.37471	11.7435	5.18677	5.17766	11.6888	10.4877	11.518	12.5019	6.7968	8.15631	6.68435	6.76583	8.13779	2.1084	2.66203	4.47821	1.54256	1.60929	2.61083	1.13714	7.55247	3.1219	8.87872	6.32959	0	1.56104	2.4446	3.33101	7.0243	7.83822	9.80809	8.62968	6.2439	7.02394	7.61095	7.29708	6.23434	7.25361	8.2381	6.82786	12.0389	11.7151	10.0635	11.3765	9.19581
	PGSC0003DMT400001949	0	0	0	0	0	0	0	0	0	0	0	0	0	0	0	0	0	0	0	0	0	0	0	0	0	0	0	0	0	0	0	0	0	0	0	0	0	0	0	0	0	0	0	0	0	0	0	0
	PGSC0003DMT400001954	0	0	0	0	0	0	0	0	0	0	0	0	0	0	0	0	0	0	0	0	0	0	0	0	0	0	0	0	0	0	0	0	0	0	0	0	0	0	0	0	0	0	0	0	0	0	0	0
	PGSC0003DMT400001956	0	0	0	1.54155	1.38743	0	1.42339	0	0	0	1.25361	0	0	0	0	2.10825	0	5.22234	0	0	0	0	0	0	1.37001	2.80962	2.60991	0	1.49698	0	0	0	0	0	0	0	0	0	0	0	0	0	0	0	0	0	0	0
	PGSC0003DMT400001958	0	0	0	0	0	0	0	0	0	0	1.07581	0	0	0	0	0	0	0	0	0	0	0	0	0	0	0	0	0	0	0	0	0	0	0	0	0	0	0	0	0	0	0	0	0	0	0	0	0
	PGSC0003DMT400001960	0	0	0	0	0	0	0	0	0	0	0	0	0	0	0	0	0	0	0	0	0	0	0	0	0	0	0	0	0	0	0	0	0	0	0	0	0	0	0	0	0	0	0	0	0	0	0	0
	PGSC0003DMT400001965	0	0	0	0	0	0	0	0	0	0	0	0	0	0	0	0	0	0	0	0	0	0	0	0	0	0	0	0	0	0	0	0	0	0	0	0	0	0	0	0	0	0	0	0	0	0	0	0
	PGSC0003DMT400001966	0	0	0	0	0	0	0	0	0	0	0	0	0	0	0	0	0	0	0	0	0	0	0	0	0	0	0	0	0	0	0	0	0	0	0	0	0	0	0	0	0	0	0	0	0	0	0	0
	PGSC0003DMT400001970	0	0	0	0	0	0	0	0	0	0	0	0	0	0	0	0	0	0	0	0	0	0	0	0	0	0	0	0	0	0	0	0	0	0	1.52803	0	0	0	0	0	0	0	0	0	0	0	0	0
	PGSC0003DMT400001972	0	0	0	0	0	0	0	0	0	0	0	0	0	0	0	0	0	0	0	0	0	0	0	0	0	0	0	0	0	0	0	0	0	0	0	0	0	0	0	0	0	0	0	0	0	0	0	0
	PGSC0003DMT400001975	4.12868	3.36071	3.86046	2.87172	6.5222	4.88351	3.91435	3.49072	2.56876	4.17044	3.5731	3.89776	5.40134	4.50251	4.33279	3.47158	4.33809	6.86746	3.72871	3.96956	6.62347	4.5822	4.97276	2.60613	2.93876	4.03642	5.00156	0	5.21244	7.85113	4.8399	6.71086	7.12966	7.75072	5.37746	7.04995	6.45804	6.06578	7.41715	7.83649	7.91524	7.22997	7.03819	4.99613	4.94362	3.75871	4.15199	5.58677
	PGSC0003DMT400001978	0	1.62671	0	0	0	0	0	0	0	0	1.99828	0	0	1.82923	0	0	1.06168	1.85835	0	0	0	0	1.68592	0	1.42499	0	2.38182	0	0	0	0	0	0	1.39348	0	0	0	0	0	0	0	0	0	0	0	0	0	0
	PGSC0003DMT400001980	0	0	0	0	0	0	0	0	0	0	0	0	0	0	0	0	0	0	0	0	0	0	0	0	0	0	0	0	0	0	0	0	0	0	0	0	1.62821	1.28011	1.57372	1.36992	1.59616	0	1.28331	0	0	0	0	1.43935
	PGSC0003DMT400001985	18.1815	18.1555	18.0183	17.4981	22.158	19.7654	17.3586	18.1413	16.6599	20.0851	15.9268	15.1394	18.9886	19.0131	18.886	18.5254	18.2226	20.6475	20.4911	19.6206	20.0186	18.8141	15.3868	15.4235	18.2101	14.3322	18.8617	3.17835	21.2565	20.4899	18.0526	8.4749	8.36085	11.3951	7.66827	12.6331	13.9472	12.9356	13.677	10.6699	11.229	10.2223	12.4476	4.98662	5.67954	6.12371	6.66488	11.8334
	PGSC0003DMT400001990	6.57023	6.92232	7.3137	6.81327	2.85143	2.86871	3.76748	4.03772	9.29364	8.17358	14.27	9.65684	2.78187	1.80818	2.50247	3.19736	6.50734	6.19451	6.80608	4.48721	2.36542	1.884	0	6.18251	7.29721	4.3591	8.20282	0	2.15549	2.8407	2.52337	3.80065	4.34815	4.27632	4.89784	3.85786	4.83272	4.5627	3.73638	5.09354	5.12255	3.97277	4.26555	4.24516	3.72222	4.07458	4.24024	5.76123
	PGSC0003DMT400001992	0	0	0	0	0	0	0	0	0	1.02216	0	0	0	0	0	0	0	0	0	0	0	0	0	1.05499	0	0	0	0	0	0	0	0	0	0	0	1.73523	0	0	0	0	0	0	0	0	0	0	0	0
	PGSC0003DMT400001994	4.14156	3.36691	4.13254	4.09932	0	0	0	2.30028	5.25404	4.04148	6.12364	3.29713	0	0	0	0	8.75051	7.83855	11.4755	9.61745	2.92077	1.56947	2.43985	7.96762	7.6552	4.6824	5.03926	0	1.27513	1.4342	2.06918	2.53483	2.03989	1.68322	1.63712	1.44453	1.4822	1.7225	1.61214	1.58491	1.49326	1.8158	1.74912	0	0	1.28015	2.50886	2.68093
	PGSC0003DMT400001995	26.5687	21.7104	27.7019	34.7016	10.5533	13.6234	14.5071	19.1603	49.3662	30.9622	38.0576	45.7601	4.84299	2.82818	3.00417	2.71919	36.1117	32.2015	35.8519	42.1292	11.2996	8.63421	10.8953	47.6048	35.0532	41.0169	38.7787	1.01969	13.5694	11.7416	6.67995	3.48249	2.88258	2.79772	3.61416	2.46583	2.12459	3.67802	2.48121	2.27971	3.24765	4.18532	2.41925	1.05976	0	1.49279	2.07865	7.831
	PGSC0003DMT400001997	9.64324	9.12971	11.5012	7.86567	18.6503	13.8449	15.4262	21.4753	11.2176	10.3323	12.485	11.9526	7.86733	9.88405	9.58332	10.0726	8.97075	7.17777	9.0692	6.66707	9.21553	6.13156	10.3676	8.31911	9.67496	6.8431	12.9349	0	8.48985	9.41141	9.7155	1.56869	1.21033	1.06546	0	0	1.54485	2.05721	1.81975	1.67393	1.2497	1.75354	1.54057	0	0	0	0	1.56628
	PGSC0003DMT400001999	3.32076	3.89881	6.34956	3.84194	7.71402	5.72533	5.99945	19.4156	4.58348	4.03534	4.07998	4.68417	3.75912	1.99005	2.57892	3.61812	9.53634	8.58766	10.1562	7.7595	13.4399	7.51189	11.119	12.0075	13.3172	7.68127	12.9109	1.19745	11.6743	12.3019	9.98226	4.78767	5.17979	5.40157	4.15008	5.11948	6.03532	6.68218	6.85895	7.73872	5.45843	4.86432	7.09471	2.48678	2.66835	2.4436	3.32235	4.67828
	PGSC0003DMT400002003	88.5184	72.925	84.731	108.081	47.5365	55.2063	51.6851	29.4657	86.5116	58.9501	63.1212	85.0037	24.7582	22.7137	19.1983	16.2474	124.868	85.0423	97.9875	155.899	42.3175	40.8097	46.9951	113.626	121.178	79.0193	90.0354	5.01518	41.4067	34.4446	35.6548	23.7651	21.6215	24.6208	23.8064	11.0217	11.5492	11.9118	12.5028	16.4879	17.6983	16.7719	11.6989	14.5356	17.352	13.7303	16.2283	16.8142
	PGSC0003DMT400002009	0	0	0	0	0	0	0	0	0	0	0	0	0	0	0	0	0	0	0	0	0	0	0	0	0	0	0	0	0	0	0	0	0	0	0	0	0	0	0	0	0	0	0	0	0	0	0	0
	PGSC0003DMT400002011	0	0	0	0	0	0	0	0	0	0	0	0	0	0	0	0	0	0	0	0	0	0	0	0	0	0	0	0	0	0	0	0	0	0	0	0	0	0	0	0	0	0	0	0	0	0	0	0
	PGSC0003DMT400002013	0	0	0	0	3.21322	3.75831	3.50371	4.66606	0	0	0	0	0	0	0	0	0	0	0	0	1.23053	1.88437	2.45704	1.19413	0	0	0	0	1.53177	0	0	1.43822	1.51352	2.16837	1.31852	0	0	0	0	0	0	1.22214	0	2.06434	1.66804	1.07441	1.41888	0
	PGSC0003DMT400002016	0	0	0	0	0	0	0	0	0	0	0	0	0	0	0	0	0	0	0	0	0	0	0	0	0	0	0	0	0	0	0	0	0	0	0	0	0	0	0	0	0	0	0	0	0	0	0	0
	PGSC0003DMT400002019	0	0	1.79628	0	6.13719	11.2963	7.64941	26.5486	6.97007	47.5994	19.7927	5.85367	2.38612	0	1.62483	1.25227	2.91433	1.79318	1.5183	0	6.58507	5.01761	7.28811	150.739	63.0675	92.6683	85.6184	1.01983	13.3078	6.25342	8.73909	5.30619	7.07252	6.86372	7.13855	8.54905	10.0271	7.50296	10.5332	9.58235	7.2018	9.91404	10.9292	7.46186	3.90687	5.21058	5.85242	9.59518
	PGSC0003DMT400002020	0	0	0	0	1.19577	0	0	1.23012	0	0	0	0	0	0	0	0	0	0	0	0	0	0	1.4252	0	0	0	0	0	0	0	0	4.33032	4.24257	3.41971	3.33383	4.97839	5.35707	3.91616	3.33682	3.81341	5.52951	5.87511	4.25902	2.47456	2.92787	2.2125	2.73909	2.58093
	PGSC0003DMT400002022	2.08246	0	2.25653	3.91881	4.80222	4.85421	0	5.51419	2.93988	5.77299	3.99078	2.55768	0	0	0	1.60706	3.74061	1.8559	1.91791	3.43749	1.61332	3.7367	4.23126	2.22575	1.42584	0	4.80611	1.48482	1.81236	2.3114	0	12.7711	10.3342	12.6119	11.4226	7.63817	10.4607	11.5029	11.4134	5.86325	8.10892	4.67611	10.5203	16.9626	13.7024	16.4432	13.0959	13.1826
	PGSC0003DMT400002024	1.11901	0	1.32619	0	4.74699	3.23459	2.51003	17.2201	1.67938	0	1.19957	1.47465	0	0	0	0	1.3287	0	1.00883	1.50666	0	1.58745	1.79364	3.36925	2.73991	1.21197	2.33361	0	1.82831	0	1.22979	7.47174	3.52245	4.7992	9.87569	2.59975	1.39619	1.59041	1.60506	1.9243	1.48841	3.78108	1.58377	11.7861	6.34181	11.5877	9.76258	1.82106
	PGSC0003DMT400002031	0	0	0	0	0	0	0	0	0	0	0	0	0	0	0	0	0	0	0	0	0	0	0	0	0	0	0	0	0	0	0	1.02952	0	0	0	0	0	0	0	0	0	1.03968	0	1.0347	0	0	1.15301	0
	PGSC0003DMT400002032	10.0826	12.348	10.5875	12.6418	12.6248	12.6438	12.6468	9.68572	9.31575	9.7206	9.77562	12.0946	12.6253	11.8317	15.2024	14.4247	10.9242	11.5336	12.5028	10.7289	14.3718	13.6709	11.8152	10.5565	8.76625	9.38521	9.46193	2.43753	12.0439	11.9326	13.3859	7.9311	7.57978	10.4205	8.28645	7.73564	6.00285	8.40879	8.15754	8.91906	9.83422	8.43168	7.87696	7.80235	7.49092	7.01862	6.90349	9.10688
	PGSC0003DMT400002033	0	0	0	0	0	0	0	0	0	0	0	0	0	0	0	0	0	0	0	0	0	0	0	0	0	0	0	0	0	0	0	0	0	0	0	0	0	0	0	0	0	0	0	0	0	0	0	0
	PGSC0003DMT400002035	392.449	217.902	257.988	419.801	396.689	555.273	361.761	524.471	881.558	798.024	911.891	933.275	184.559	171.21	123.316	119.001	297.705	266.893	189.921	456.15	333.444	298.793	294.721	1865.37	2337.64	1311.62	2118.78	94.0522	907.766	589.386	531.146	300.032	282.382	290.955	484.754	126.921	27.4021	147.767	92.2446	231.319	598.931	541.034	152.108	324.939	256.118	222.259	248.017	200.22
	PGSC0003DMT400002036	1.98982	0	0	1.19468	42.6161	69.7113	62.2348	39.1103	2.22996	17.3798	9.3323	2.44682	4.44313	3.03056	3.7497	3.04196	0	0	0	0	66.1217	58.9358	39.9005	47.0958	10.6834	40.5407	16.659	5.79558	103.472	55.0291	45.0322	1.36902	0	0	0	0	0	0	0	0	0	6.20643	0	1.32245	1.44642	0	1.04769	3.01525
	PGSC0003DMT400002037	0	0	0	0	2.32213	4.45655	3.22534	2.9817	0	3.16793	1.89861	0	0	0	0	0	0	0	0	0	5.37173	3.95797	2.04029	8.12185	8.28763	3.31577	3.98118	0	5.68876	2.24582	2.41932	0	0	0	0	0	0	0	0	0	0	1.34926	0	0	0	0	0	0
	PGSC0003DMT400002040	105.048	64.9226	53.7383	119.782	80.4369	122.446	110.821	38.8085	199.397	212.518	197.097	221.125	34.2866	23.4814	15.3963	12.49	70.9921	31.2676	37.5612	124.667	92.5158	110.723	60.2025	546.867	426.925	639.514	216.3	16.6722	142.628	111.336	90.9929	8.52722	9.33918	15.0624	24.1848	3.4535	2.13621	9.74491	4.80129	20.7102	62.9805	23.1541	6.35406	6.51865	6.82989	6.38209	4.69401	4.62411
	PGSC0003DMT400002042	0	0	0	0	0	0	0	0	0	0	0	0	0	0	0	0	0	0	0	0	0	0	0	0	0	0	0	0	0	0	0	0	0	0	0	0	0	0	0	0	0	0	0	0	0	0	0	0
	PGSC0003DMT400002047	0	0	0	2.34766	0	1.46105	0	0	0	1.50328	0	0	0	0	0	0	0	0	0	0	0	0	0	1.66605	0	0	0	0	0	0	0	0	0	0	0	0	0	0	0	0	0	0	0	0	0	0	0	0
	PGSC0003DMT400002049	0	0	0	0	0	0	0	0	0	0	0	0	0	0	0	0	0	0	0	0	0	0	0	0	0	0	0	0	0	0	0	0	0	0	0	0	0	0	0	0	0	0	0	0	0	0	0	0
	PGSC0003DMT400002054	268.116	170.421	175.977	224.717	401.821	547.484	435.017	308.51	572.735	1013.59	696.141	628.179	259.539	257.307	205.077	238.811	306.861	68.1914	177.424	168.618	291.728	250.464	249.73	1693.65	1177.32	1329	963.38	51.5893	523.93	320.388	304.16	10.4202	5.00219	11.5072	118.668	6.48469	1.64605	18.8905	4.72438	90.5617	348.479	92.2436	29.9814	7.2182	4.9499	4.13186	8.4526	51.2622
	PGSC0003DMT400002055	0	0	0	0	0	0	0	0	0	0	0	0	0	0	0	0	0	0	0	0	0	0	0	0	0	0	0	0	0	0	0	0	0	0	0	0	0	0	0	0	0	0	0	0	0	0	0	0
	PGSC0003DMT400002057	53.3006	59.7641	62.3291	62.3324	74.6516	41.0785	46.5546	147.37	93.8859	71.1517	128.42	86.6745	31.2853	33.5105	35.1014	42.9932	66.8899	81.1457	80.9185	61.38	78.8772	43.8631	60.252	60.8928	127.948	61.8409	109.391	7.6997	58.8866	66.2506	50.5168	115.833	120.184	110.04	101.444	222.448	233.273	169.814	235.494	174.062	197.218	219.587	189.13	134.972	127.479	144.625	141.415	261.848
	PGSC0003DMT400002060	0	0	0	0	0	0	0	0	0	0	0	0	0	0	0	0	0	0	0	0	0	0	0	0	0	0	0	0	0	0	0	0	0	0	0	0	0	0	0	0	0	0	0	0	0	0	0	0
	PGSC0003DMT400002062	0	0	0	0	0	0	0	0	0	0	0	0	0	0	0	0	0	0	0	0	0	0	0	0	0	0	0	0	0	0	0	0	0	0	0	0	0	0	0	0	0	0	0	0	0	0	0	0
	PGSC0003DMT400002065	21.489	25.443	21.5224	22.4029	21.8091	16.3684	17.2425	22.8185	29.6677	29.3721	29.0188	27.4547	16.104	16.1883	16.2705	15.6347	20.0332	22.1112	21.5831	16.3338	20.4689	15.7162	15.2149	28.3896	23.7726	23.4954	21.7455	2.57841	15.3219	16.4645	14.8381	9.89415	12.384	14.0365	12.3411	12.0386	11.6376	14.1061	13.153	13.1756	13.7017	10.9808	13.6291	12.6491	14.5491	13.1102	14.4658	13.1076
	PGSC0003DMT400002066	14.8864	10.4193	11.9547	15.4413	15.4257	15.5772	15.9315	16.5651	14.1968	13.7119	17.0295	14.9951	6.50847	6.67358	7.94747	6.81545	12.9917	14.7137	11.5107	16.6781	15.0578	11.319	12.7919	13.9008	17.2035	7.47076	21.7901	2.45688	12.6353	13.2584	11.6	15.1886	15.5318	16.4316	14.2765	12.1097	13.4131	14.8723	14.109	15.0781	18.0551	14.9512	13.9196	16.9235	17.8729	17.1861	17.0584	16.7549
	PGSC0003DMT400002067	0	0	0	0	0	0	0	0	0	0	0	0	0	0	0	0	0	0	0	0	0	0	0	0	0	0	0	0	0	0	0	0	0	0	0	0	0	0	0	0	0	0	0	0	0	0	0	0
	PGSC0003DMT400002076	5.81694	5.71472	2.14901	11.642	20.1145	18.7132	16.081	16.0068	6.99991	2.15358	6.11304	7.69768	2.78341	1.46762	0	0	12.895	13.2432	9.26743	12.0586	16.2556	15.446	12.9499	12.3877	14.1111	0	18.5201	2.4099	12.3536	20.4337	13.2448	13.8717	17.3776	20.9387	16.2374	13.9186	11.0907	14.2799	14.1394	16.6118	17.8712	15.62	15.0701	17.4921	12.1729	12.5242	13.5758	14.0771
	PGSC0003DMT400002078	11.0636	12.3711	16.2049	17.2373	18.4251	22.8561	23.2602	12.1833	15.5505	15.9968	15.6484	16.249	19.0733	18.9908	19.1683	17.6942	18.4087	17.5626	16.6262	21.4931	22.4395	23.095	22.9787	17.6145	20.1064	19.5623	16.5814	2.37415	19.9852	16.4348	22.5622	20.7217	16.2904	16.3271	17.1379	14.6969	17.2139	14.1539	17.8469	17.2759	16.5047	18.3531	18.5945	16.7167	16.1325	16.0429	16.8895	16.1839
	PGSC0003DMT400002079	3.4246	1.34949	2.43208	1.31641	1.50158	2.67845	5.75379	10.7782	3.68764	3.97808	2.50922	3.56093	6.63002	2.86188	0	3.55651	1.7414	1.09334	1.60354	14.2537	1.54199	9.31891	33.3298	7.13065	4.56363	6.5739	6.53387	0	19.8944	2.64409	5.17765	460.181	465.686	383.987	404.175	281.604	236.392	210.293	172.199	347.46	330.121	367.706	306.265	321.301	332.659	404.647	358.049	210.523
	PGSC0003DMT400002081	9.80198	9.35394	9.42272	11.2973	15.6098	14.0851	15.1183	14.3809	11.243	11.2649	14.5388	11.3771	7.00379	7.67876	7.52826	9.50448	12.4783	11.7504	11.2878	11.9931	15.2306	13.9981	11.2428	10.9932	14.9333	6.18432	13.2874	1.97284	12.6368	10.765	11.6336	29.1871	25.8953	29.915	29.5631	11.1183	11.0773	13.2854	11.381	13.8451	15.858	11.7121	12.1197	38.8078	34.2096	33.5913	29.2828	14.5659
	PGSC0003DMT400002085	31.0874	7.43272	10.5451	38.656	56.3392	81.5509	73.4987	16.111	41.1366	46.2167	55.6497	37.3929	8.03204	5.81219	5.6614	5.97166	46.9519	16.4567	7.84927	138.588	120.82	148.595	87.2872	396.533	455.394	181.541	269.945	22.6437	180.06	132.966	110.114	4.88503	4.28831	10.3499	22.1366	2.67796	0	7.90228	3.92985	23.2794	67.4927	20.5127	3.1069	2.43918	1.54194	3.49734	2.30757	3.05841
	PGSC0003DMT400002087	1.59035	2.85037	3.31812	2.41727	1.60204	2.24601	1.64848	5.60717	7.11376	12.9078	17.4293	8.44694	1.3912	1.7088	1.9175	1.79941	3.23259	3.64992	6.39539	2.11003	1.61125	0	1.19658	8.24637	9.26956	8.84178	12.3066	0	1.40104	0	1.5069	1.02086	0	1.00289	1.23339	1.25413	1.03206	0	0	0	0	1.15996	0	1.43542	1.65841	1.49973	1.41357	1.7732
	PGSC0003DMT400002093	2.18264	2.46389	3.29384	3.63025	3.15701	3.7957	2.86491	7.6262	6.48752	9.27809	10.9943	8.16653	1.11732	1.42498	1.75128	2.02378	4.71689	3.62931	3.43938	2.42073	2.86635	1.64335	1.63771	9.56463	14.9971	2.91936	19.8297	0	1.17926	1.11401	1.03127	3.57877	2.89352	3.37897	3.71487	3.8911	3.40349	2.39679	3.24338	2.08894	1.66198	3.84864	2.59929	4.36205	4.88429	5.12572	5.01004	5.63563
	PGSC0003DMT400002094	24.3988	25.1211	25.9429	25.6795	28.3714	22.2892	19.3391	46.0973	34.8841	40.2439	61.9925	36.053	17.2444	13.7997	12.0345	15.6457	21.6594	27.261	28.5494	19.9034	20.7936	16.5087	17.7631	35.0725	50.3342	27.5349	57.2981	2.44072	18.0337	13.5083	17.4534	18.6602	17.7467	18.8089	16.7726	56.8416	54.3485	64.4317	64.54	40.353	59.8403	37.8988	45.0508	16.3561	15.8694	18.301	17.6583	55.2512
	PGSC0003DMT400002095	0	0	0	0	0	0	0	0	0	0	0	0	0	0	0	0	0	0	0	0	0	0	0	0	0	0	0	0	0	0	0	0	0	0	0	0	0	0	0	0	0	0	0	0	0	0	0	0
	PGSC0003DMT400002100	6.814	5.29226	6.47855	7.17999	8.29106	8.02532	6.05368	15.93	10.0634	15.2472	16.0101	9.64488	4.99843	4.32883	4.57588	4.19168	11.3802	9.71229	13.2832	9.55059	8.65178	8.54866	7.74571	22.4712	20.012	20.212	22.145	1.36307	9.58981	6.21224	9.25884	12.9708	12.081	13.8689	15.043	21.266	16.5971	18.9095	16.4621	16.4163	18.7068	15.2629	15.2524	17.0406	15.5622	16.7305	15.7326	24.5847
	PGSC0003DMT400002101	0	0	0	0	0	0	0	1.66917	0	0	0	0	0	0	0	0	0	0	0	0	1.21244	0	0	0	0	0	1.36955	0	0	0	0	0	0	0	0	1.8625	3.99664	2.09822	2.06557	1.27538	2.45833	0	1.04842	0	1.37681	0	0	4.53351
	PGSC0003DMT400002103	124.621	126.424	128.899	145.105	175.916	171.597	160.615	154.551	143.248	142.729	160.052	144.846	113.394	112.621	113.529	105.858	152.472	139.86	148.643	141.085	170.77	151.625	150.66	159.38	176.769	122.128	191.935	23.2914	150.364	157.585	162.233	80.9049	88.5534	94.3816	87.542	95.1095	93.7256	113.64	105.837	91.2702	99.1876	89.1811	93.5061	97.6005	95.9887	95.0453	89.647	103.252
	PGSC0003DMT400002104	5.87219	7.87926	9.10245	5.90409	12.6806	11.7174	8.47275	25.2631	8.13369	11.5885	14.6677	10.4653	10.6442	11.151	8.1066	11.4083	9.60854	11.5336	7.56712	12.7159	14.6894	10.8641	12.4457	11.3678	7.99096	10.3677	8.83336	3.58267	13.9117	14.1647	12.0334	1.41967	2.29615	0	1.22623	5.93589	5.02401	2.87417	2.94729	1.30479	0	3.21951	2.32622	0	0	0	1.31976	3.57655
	PGSC0003DMT400002108	24.2084	27.2605	26.088	30.0683	37.7605	33.3	29.159	36.0197	28.1969	30.2043	32.579	25.3846	21.8471	19.2976	22.5869	18.9676	22.9075	25.6881	22.8736	21.1378	29.8208	24.89	25.6742	22.5381	23.3144	17.7099	25.5075	3.54806	24.6822	25.7206	25.0374	28.6631	30.697	27.1197	27.5463	40.6737	40.5907	36.3109	41.4293	29.0139	28.3223	36.0401	35.1162	32.4449	31.8645	32.5383	34.5207	49.495
	PGSC0003DMT400002112	8.07983	7.58422	7.9166	8.00168	10.4859	12.3566	11.4088	7.83842	8.91956	8.07814	7.82016	9.27412	6.3693	5.39152	5.62691	4.45588	10.8689	11.4847	9.38193	10.753	13.672	11.011	11.6363	11.6762	12.1431	8.50568	13.9519	1.90378	12.5963	14.2018	12.0887	12.7594	13.167	11.496	12.6207	10.7309	10.4667	11.0228	11.2812	12.2855	14.4186	15.8186	12.7122	12.3685	10.2863	10.393	10.5748	10.1017
	PGSC0003DMT400002115	22.0428	20.6824	21.4049	24.0087	22.6059	21.0728	21.2507	32.3401	28.2256	35.8331	31.2718	33.4225	21.781	19.6713	20.289	22.7921	22.979	26.0674	24.2304	22.1455	26.4145	21.3523	22.114	37.6105	32.1812	37.4882	40.7606	3.52183	24.1801	28.0681	25.1649	29.6098	27.7522	31.6643	28.1469	30.208	29.5561	31.2547	32.403	28.6159	28.5037	28.3919	32.5192	31.8143	31.0128	32.0316	28.3841	26.8839
	PGSC0003DMT400002116	11.6671	10.1359	12.0428	10.7303	26.6062	28.0548	30.77	17.2746	13.1464	12.3367	10.9332	13.6776	13.2327	11.3369	14.6292	16.3016	16.418	12.5123	15.1474	14.0063	23.0073	22.6876	17.8066	10.4487	9.40032	13.7242	9.0897	2.33393	18.9205	17.1218	14.7435	1.83533	1.60925	1.56162	1.51855	1.95494	1.17134	1.74161	2.31046	2.44637	1.16128	3.35344	1.25428	0	1.23892	1.26245	1.14618	1.694
	PGSC0003DMT400002119	9.9052	10.5914	12.4189	10.6493	16.8005	13.5541	12.1032	31.6401	27.9948	37.3701	57.053	26.0427	8.18787	8.90558	8.74861	9.20998	11.9154	11.809	19.2135	8.8701	11.3002	9.1982	8.01002	30.5105	33.6188	21.5311	44.3322	1.89805	7.86253	7.92621	9.37568	36.4099	40.1431	38.9907	33.9293	55.6435	48.5971	42.0719	51.8942	32.8496	29.997	38.3688	38.6216	53.8734	45.803	51.2243	51.165	68.853
	PGSC0003DMT400002122	21.1108	20.9381	24.1222	26.4924	26.3522	27.2253	23.8134	38.6484	32.1432	36.06	42.1832	31.1646	23.0584	21.1996	18.9925	21.9445	28.3878	22.8197	25.7509	22.8639	23.6092	23.6294	25.3862	38.2818	38.6818	31.8211	37.2953	3.29012	23.3217	24.7616	25.3973	28.7097	25.9414	32.5639	28.311	18.8634	19.6604	23.0371	20.2539	22.729	23.2696	21.3863	22.3499	28.7119	32.0447	24.7325	28.4982	22.1607
	PGSC0003DMT400002124	22.5625	18.4544	21.117	20.4285	50.9373	47.2352	46.3694	33.8773	22.8706	21.727	24.8035	23.296	34.6025	30.7822	32.3269	30.0767	19.177	18.8161	20.8941	19.1827	37.919	40.02	40.4218	26.8557	26.2602	19.5393	27.1957	5.58732	39.7091	35.7486	43.0219	22.5234	22.5853	24.6642	19.4854	19.5807	16.944	22.702	19.5209	23.1477	21.1322	23.9947	20.3727	20.5245	18.712	17.9812	17.2698	19.6536
	PGSC0003DMT400002125	44.6991	50.8416	57.8985	48.4804	12.5068	12.4458	15.9013	54.3251	78.1472	65.9748	71.4263	73.5403	11.7648	3.89191	2.2968	7.41076	56.758	53.6488	59.0502	44.244	11.8594	13.6236	36.1451	70.9964	82.2453	53.0746	68.3881	2.03298	31.6044	10.1761	15.4755	115.995	111.972	100.896	115.113	70.5783	96.2598	68.7812	37.1613	123.433	167.318	127.993	115.524	97.4224	85.7132	97.9451	87.4958	65.9716
	PGSC0003DMT400002126	8.16122	8.40515	9.06959	8.97477	14.4992	14.5334	18.4801	10.7659	12.319	10.4624	12.1299	11.2165	15.4362	13.6672	11.8455	12.8224	12.4537	11.1355	9.89748	12.8406	23.1687	26.8138	21.5637	6.29108	9.97256	6.98542	10.5751	4.52896	21.3081	23.9484	27.4878	12.6984	15.1924	15.4229	13.6366	14.7655	13.8329	14.7039	13.4745	16.0421	14.5906	13.7518	16.3366	10.9702	12.1087	10.2492	11.6683	11.6163
	PGSC0003DMT400002139	4.86863	4.41065	4.43142	4.79697	8.37263	4.87866	6.81447	14.4678	6.26784	9.24759	8.33986	7.07386	4.46008	3.58534	3.68396	3.51628	2.60215	1.88199	2.0228	2.01316	2.24706	2.56486	1.39835	3.1826	3.90729	0	4.39322	0	1.94224	1.76095	1.41664	18.0048	19.7456	18.6828	19.364	23.2273	27.8007	23.864	26.693	21.1462	22.7213	20.7566	22.8938	17.7299	20.5607	21.069	21.6429	31.8251
	PGSC0003DMT400002142	0	0	0	0	0	0	0	0	0	0	2.05405	1.59139	0	0	0	0	0	0	0	0	0	0	0	0	0	0	0	0	0	0	0	0	0	0	0	1.02059	1.5441	1.14903	1.04762	1.08223	1.04573	1.05627	1.01759	0	0	0	0	1.54263
	PGSC0003DMT400002144	33.5434	32.244	29.7068	26.5526	11.8658	12.8983	14.2796	18.9785	33.3074	39.2104	41.3071	28.6582	17.7211	27.79	33.5964	40.1457	27.6559	28.3067	27.6836	30.285	21.6355	13.0919	13.1316	19.2314	13.9878	21.5714	12.087	2.38987	15.331	14.9189	15.07	0	1.22469	1.1368	0	0	0	1.50106	0	1.71377	0	0	0	0	0	0	0	1.75734
	PGSC0003DMT400002145	0	1.47204	1.55073	1.32048	0	0	0	0	1.33375	0	1.36154	1.01452	0	0	0	0	0	1.14527	0	1.84103	0	0	0	0	0	0	1.69036	0	0	0	0	0	0	0	0	0	0	0	0	0	0	0	0	0	0	0	0	0
	PGSC0003DMT400002146	0	0	0	0	0	0	0	0	0	0	0	0	0	0	0	0	0	0	0	0	0	0	0	0	0	0	0	0	0	0	0	0	0	0	0	0	0	0	0	0	0	0	0	0	0	0	0	0
	PGSC0003DMT400002148	0	0	0	0	0	0	0	0	0	0	0	0	0	0	0	0	0	0	0	0	0	0	0	0	0	0	0	0	0	0	0	0	0	0	0	0	0	0	0	0	0	0	0	0	0	0	0	0
	PGSC0003DMT400002150	4.06124	5.37134	4.40958	5.2845	6.4108	6.42741	5.68584	2.88077	5.40392	4.56532	5.13541	5.34609	4.52756	4.24066	4.35846	4.07508	5.44144	5.28787	5.57435	5.15833	7.81849	5.67374	5.74328	3.92331	4.79295	4.33525	5.95319	0	4.9271	6.34469	5.9006	1.02613	1.18804	1.43557	0	1.50456	1.98773	1.40442	1.92291	1.55457	1.17469	1.47596	1.78287	0	0	0	0	1.34593
	PGSC0003DMT400002153	0	0	0	0	1.20764	1.1726	1.905	1.17394	0	1.40828	1.94747	0	0	2.09731	1.72877	3.04942	0	0	0	0	0	0	1.02092	0	0	0	1.12674	0	0	0	0	0	0	1.03935	0	0	0	0	0	0	0	0	0	0	1.03676	0	0	0
	PGSC0003DMT400002155	17.9464	20.8451	18.4626	15.2394	6.21602	7.3332	7.78177	7.00806	13.2958	17.1829	16.2146	14.019	15.0523	13.7904	17.6314	19.4062	11.1979	12.9078	18.9261	12.0494	9.48487	8.33106	6.93543	8.89493	8.15752	5.81033	12.44	1.01245	8.55769	9.91968	9.82111	0	0	0	0	0	0	1.60588	0	0	0	0	0	0	0	0	0	1.23077
	PGSC0003DMT400002156	0	0	0	0	0	0	0	0	0	0	0	0	0	0	0	0	0	0	0	0	0	0	0	1.38571	1.09458	1.70348	0	0	0	0	0	0	0	0	0	0	0	0	0	0	0	0	0	0	0	0	0	0
	PGSC0003DMT400002160	10.6866	12.681	14.2534	13.8059	17.301	17.1936	12.6716	15.0761	13.7741	11.2119	15.9656	14.3655	8.87779	8.35581	9.26147	8.07792	14.2283	12.7271	14.835	13.6895	15.3668	15.3483	11.8193	14.2683	18.9398	9.40339	17.5521	2.41643	14.0182	13.4296	13.5671	25.6061	22.9601	22.5592	22.1119	25.6483	24.7004	26.3226	27.8509	22.2078	25.1063	24.1054	23.4333	27.3088	26.7876	25.0492	22.092	26.2965
	PGSC0003DMT400002161	42.3927	43.7051	35.9916	40.33	100.366	86.4757	77.2854	52.4655	34.0728	30.6543	35.2671	37.2828	68.7014	64.6054	66.3463	66.0547	32.7071	34.1555	35.1598	49.5072	71.2428	70.7862	77.5925	27.4185	28.4204	28.3558	23.0824	10.355	64.2748	59.2712	66.8619	23.9492	28.6867	32.2206	23.1313	13.846	8.67547	12.4648	9.81793	17.6469	15.0959	25.0355	16.1795	20.5886	20.5081	17.8748	20.5879	6.54696
	PGSC0003DMT400002162	6.09488	8.41076	6.2807	9.96507	4.06625	3.96712	4.06857	12.004	12.7009	10.3231	15.8599	12.8187	0	1.09917	1.21861	3.1323	8.23823	5.40627	7.39376	4.75745	3.48241	3.57941	2.35964	14.6311	14.7519	5.33171	16.5084	0	3.15197	2.33982	1.97684	5.3951	2.99163	1.71238	2.58731	3.45428	4.27674	4.60888	7.80121	3.12395	5.68738	8.31489	3.04875	2.27289	3.20252	3.02577	2.15813	6.48004
	PGSC0003DMT400002167	121.803	109.385	130.491	143.296	161.979	187.431	179.167	238.468	157.809	163.657	169.68	158.034	112.895	122.396	121.961	107.357	121.813	92.4239	107.089	136.678	164.775	110.538	128.69	169.05	184.56	167.345	194.553	21.8157	183.841	118.361	131.365	98.9945	104.56	121.475	109.55	91.4365	94.218	105.596	98.5951	114.008	135.2	112.414	112.428	107.72	107.215	110.404	105.227	108.315
	PGSC0003DMT400002168	0	1.9469	1.3145	0	0	1.40814	1.55676	3.85257	0	0	1.1495	0	0	1.07057	0	0	0	1.62492	0	0	0	0	0	1.62481	0	0	0	0	0	0	0	0	0	0	0	0	0	0	0	0	0	0	0	0	0	0	0	0
	PGSC0003DMT400002170	0	0	0	0	0	0	0	0	0	0	0	0	0	0	0	0	0	0	0	0	0	0	0	0	0	0	0	0	0	0	0	0	0	0	0	0	0	0	0	0	0	0	0	0	0	0	0	0
	PGSC0003DMT400002180	8.6416	6.54683	6.37297	5.54875	7.3289	4.42055	3.97491	16.7298	8.7947	10.9819	12.2662	12.2258	4.98199	4.54405	6.07833	5.93615	7.05016	9.25491	14.1036	5.92309	7.84111	8.55442	7.83547	9.26847	12.0731	9.31515	11.8609	1.2343	8.83573	9.68283	8.76765	9.93632	9.01739	8.52228	7.89234	13.6273	13.6857	11.8491	13.789	10.7132	12.0351	11.9199	13.2751	9.18581	9.47013	7.97778	9.65735	14.8519
	PGSC0003DMT400002184	1.03156	1.02041	1.32048	1.42245	1.93062	2.19551	1.71122	4.19057	2.15999	3.01187	3.57644	2.61441	0	1.07627	0	1.36409	1.55645	1.56643	1.39114	0	1.65855	1.73262	2.60863	3.61527	4.13024	2.32964	5.74463	0	2.4713	2.12892	1.89093	38.0726	31.471	35.6113	33.1195	6.04845	6.00445	6.03525	5.28774	10.4281	10.1566	9.87347	7.71864	71.135	53.8263	56.6246	49.7972	4.55873
	PGSC0003DMT400002187	0	0	0	0	0	0	0	0	0	0	0	0	0	0	0	0	0	0	0	0	0	0	0	1.19015	0	0	1.8285	0	0	1.34653	0	4.79483	5.18492	4.42586	4.87992	0	0	0	0	1.04638	1.37046	1.46666	0	7.65373	7.26082	8.39083	6.68284	0
	PGSC0003DMT400002189	5.67726	7.93646	7.73648	7.80056	7.90106	7.07841	6.48225	2.11386	4.78091	5.45934	5.19173	5.80356	6.50517	6.42196	6.11532	4.70988	9.75409	8.96129	9.19668	7.32171	6.46847	8.84688	7.08395	4.70361	6.87744	3.89894	7.34452	1.38179	5.75691	6.91274	7.84396	1.05918	1.6659	1.89249	1.26457	1.50939	2.12606	1.7954	2.40616	2.34562	2.00997	1.93952	1.90023	0	1.03168	0	0	0
	PGSC0003DMT400002192	32.7731	42.0853	42.3792	48.8093	48.577	44.0712	47.5829	29.6364	33.0685	33.5544	36.059	39.2655	34.1058	34.3072	36.6211	30.5135	48.2862	47.6366	43.708	47.1416	53.4658	49.417	41.8964	37.1205	44.068	24.3125	43.6821	8.7052	48.4497	50.5131	44.937	35.7622	36.2811	35.3949	30.8594	31.0028	29.8911	32.9969	33.0816	34.9029	39.0535	30.9259	32.3205	37.0596	34.3361	36.9425	34.9405	35.7924
	PGSC0003DMT400002199	6.70258	6.92951	6.73053	6.71559	7.87662	7.58566	9.45444	6.75203	8.8823	5.29135	9.06321	7.0199	6.17726	5.84097	7.23455	6.60524	7.22411	8.39306	4.7998	7.32817	7.71571	5.73418	8.21795	7.22792	8.9559	5.38285	8.74846	0	6.82163	6.73076	7.60864	2.88077	2.08099	3.9001	3.38734	5.2075	6.4405	6.33371	6.37635	5.64023	6.76614	3.30876	5.36862	1.78347	1.68	1.79388	2.01746	4.76456
	PGSC0003DMT400002201	2.57245	1.33475	0	0	3.94987	3.71282	2.56044	7.53606	1.69029	3.95404	6.89766	3.89709	5.93935	6.52585	4.82695	6.98111	0	1.86707	2.11075	1.1352	2.64512	2.98853	3.37799	3.85319	6.41638	7.15671	9.32499	0	4.45282	3.47115	2.63571	2.85644	1.3724	1.66513	0	4.71859	1.39328	2.33439	2.11751	1.38129	0	3.88544	2.0721	2.45907	0	1.15658	2.57218	1.7008
[truncated: 37,829 more rows]
[truncated: 134 more columns]
