# Supplementary material for: Global expression patterns of R-genes in tomato and potato
Source: Front Plant Sci. 2023 Oct 27;14:1216795. doi: 10.3389/fpls.2023.1216795 (PMC10641715; doi:10.3389/fpls.2023.1216795)
Supplement: Supplementary file 5 [file DataSheet_5.zip]

Archive with 28 entries (27 files):
- SupplTablesS5toS17/
- SupplTablesS5toS17/S11.xlsx
- __MACOSX/SupplTablesS5toS17/._S11.xlsx
- SupplTablesS5toS17/S8.xlsx
- SupplTablesS5toS17/S9.xlsx
- __MACOSX/SupplTablesS5toS17/._S9.xlsx
- SupplTablesS5toS17/.DS_Store
- __MACOSX/SupplTablesS5toS17/._.DS_Store
- SupplTablesS5toS17/S10.xlsx
- __MACOSX/SupplTablesS5toS17/._S10.xlsx
- SupplTablesS5toS17/S5.xlsx
- __MACOSX/SupplTablesS5toS17/._S5.xlsx
- SupplTablesS5toS17/S17.xlsx
- __MACOSX/SupplTablesS5toS17/._S17.xlsx
- SupplTablesS5toS17/S16.xlsx
- __MACOSX/SupplTablesS5toS17/._S16.xlsx
- SupplTablesS5toS17/S15.xlsx
- __MACOSX/SupplTablesS5toS17/._S15.xlsx
- SupplTablesS5toS17/S14.xlsx
- __MACOSX/SupplTablesS5toS17/._S14.xlsx
- SupplTablesS5toS17/S6.xlsx
- __MACOSX/SupplTablesS5toS17/._S6.xlsx
- SupplTablesS5toS17/S13.xlsx
- __MACOSX/SupplTablesS5toS17/._S13.xlsx
- SupplTablesS5toS17/S12.xlsx
- __MACOSX/SupplTablesS5toS17/._S12.xlsx
- SupplTablesS5toS17/S7.xlsx
- __MACOSX/SupplTablesS5toS17/._S7.xlsx
