# Supplementary material for: Global expression patterns of R-genes in tomato and potato
Source: Front Plant Sci. 2023 Oct 27;14:1216795. doi: 10.3389/fpls.2023.1216795 (PMC10641715; doi:10.3389/fpls.2023.1216795)
Supplement: Supplementary file 5 [file DataSheet_5.zip › SupplTablesS5toS17/S11.xlsx]

## Sheet: Tabelle1
Species	Gene-ID	Percent of unknown positions (N's)	Number of analysed sequences	Total number of codons	Number of codons analysed	Pi(s)	Pi(a)	Pi(a)/Pi(s) ratio	Number of synonymous substitutions (intraspecific)	Number of nonsynonymous substitutions (intraspecific)	Ks	Ka	Ka/Ks ratio
S. chilense	Solyc01g102920	<30%	9	353	192	0.01605	0.00431	0.266	4	6	0.03954	0.01289	0.32
S. chilense	Solyc01g102920	<50%	15	353	40	0	0.00302	-	0	2	0.03953	0.01056	0.262
S. peruvianum	Solyc01g102920	<30%	13	353	311	0.02493	0.00636	0.252	12	13	0.04013	0.01159	0.283
S. peruvianum	Solyc01g102920	<50%	15	353	205	0.02239	0.00639	0.282	8	9	0.03425	0.01394	0.402
S. chilense	Solyc01g102930	<30%	21	353	176	0.00767	0.00024	0.031	5	1	0.02168	0.00739	0.338
S. chilense	Solyc01g102930	<50%	27	353	79	0.00283	0.00123	0.433	2	2	0.01983	0.01158	0.581
S. peruvianum	Solyc01g102930	<30%	15	353	178	0.02046	0.00152	0.073	9	2	0.02886	0.00102	0.035
S. peruvianum	Solyc01g102930	<50%	19	353	85	0.02161	0	0	5	0	0.0414	0	0
S. chilense	Solyc06g065150	<50%	5	313	127	0.00753	0.00684	0.907	1	4	0.02825	0.01368	0.479
S. peruvianum	Solyc06g065150	<30%	23	313	189	0.02182	0.00954	0.434	12	17	0.02789	0.00581	0.205
S. peruvianum	Solyc06g065150	<50%	37	313	160	0.01891	0.00692	0.363	12	14	0.02441	0.00406	0.164
S. chilense	Solyc10g079020	<30%	27	133	103	0.01371	0.02459	1.808	5	31	0.00952	0.0159	1.678
S. peruvianum	Solyc10g079020	<30%	27	133	40	0.02885	0.01465	0.503	5	8	0.01581	0.00825	0.519
S. peruvianum	Solyc10g079020	<50%	21	133	81	0.02426	0.02085	0.857	7	20	0.01356	0.01202	0.885
