# Supplementary material for: Global expression patterns of R-genes in tomato and potato
Source: Front Plant Sci. 2023 Oct 27;14:1216795. doi: 10.3389/fpls.2023.1216795 (PMC10641715; doi:10.3389/fpls.2023.1216795)
Supplement: Supplementary file 5 [file DataSheet_5.zip › SupplTablesS5toS17/S8.xlsx]

## Sheet: Tabelle1
Species	Treatment	Factor	All genes		R-genes		Full R-genes
			R-value	p-value	R-value	p-value	R-value	p-value
Tomato	Mock-treated	Bioproject	0.997	0.1%	0.911	0.1%	0.897	0.1%
		Tissue type	0.844	0.1%	0.561	0.1%	0.512	0.1%
		Paired- or single-end sequencing	0.435	0.1%	0.322	0.1%	0.277	0.3%
		Relative read depth	0.292	0.1%	0.226	0.2%	0.208	0.5%
		Susceptible vs resistant cultivar	-0.009	48.1%	0.021	20.7%	0.028	15.2%
Potato	Mock-treated	Bioproject	0.931	0.1%	0.936	0.1%	0.929	0.1%
		Tissue type	0.803	0.1%	0.789	0.1%	0.792	0.1%
		Tissue type *	0.752	0.1%	0.805	0.1%	0.801	0.1%
		Susceptible vs resistant cultivar	0.026	11.4%	0.052	3.6%	0.051	4.6%
		Paired- or single-end sequencing	0.22	0.1%	0.165	0.1%	0.161	0.1%
		Relative read depth	0.107	0.4%	0.121	0.2%	0.121	0.5%
Tomato	Organism treated	Bioproject	0.966	0.1%	0.902	0.1%	0.872	0.1%
		Specific treatment organism	0.965	0.1%	0.889	0.1%	0.858	0.1%
		Tissue type	0.591	0.1%	0.53	0.1%	0.452	0.1%
		Paired- or single-end sequencing	0.587	0.1%	0.441	0.1%	0.407	0.1%
		Life cycle of the organism	0.497	0.1%	0.37	0.1%	0.336	0.1%
		Type/Kingdom of the organism	0.443	0.1%	0.582	0.1%	0.61	0.1%
		Days post infection	0.412	0.1%	0.413	0.1%	0.428	0.1%
		Relative read depth	0.323	0.1%	0.359	0.1%	0.357	0.1%
		Pathogenic vs beneficial organisms	0.299	3.1%	0.18	9.5%	0.108	20.9%
		Susceptible vs resistant cultivar	0.092	1.3%	0.086	1.5%	0.084	2.9%
Potato	Organism treated	Bioproject	0.921	0.1%	0.92	0.1%	0.91	0.1%
		Specific treatment organism	0.88	0.1%	0.85	0.1%	0.841	0.1%
		Type/Kingdom of the organism	0.755	0.1%	0.736	0.1%	0.736	0.1%
		Tissue type	0.727	0.1%	0.712	0.1%	0.716	0.1%
		Tissue type*	0.645	0.1%	0.693	0.1%	0.686	0.1%
		Life cycle of the organism	0.583	0.1%	0.533	0.1%	0.529	0.1%
		Days post infection	0.538	0.1%	0.537	0.1%	0.536	0.1%
		Paired- or single-end sequencing	0.26	0.1%	0.249	0.1%	0.246	0.1%
		Relative read depth	0.101	0.2%	0.101	0.1%	0.097	0.1%
		Susceptible vs resistant cultivar	0.092	0.2%	0.021	19.5%	0.029	13.2%
		Pathogenic vs beneficial organisms	0.07	12.4%	-0.07	88.2%	-0.055	83.8%
