# Supplementary material for: Global expression patterns of R-genes in tomato and potato
Source: Front Plant Sci. 2023 Oct 27;14:1216795. doi: 10.3389/fpls.2023.1216795 (PMC10641715; doi:10.3389/fpls.2023.1216795)
Supplement: Supplementary file 5 [file DataSheet_5.zip › SupplTablesS5toS17/S9.xlsx]

## Sheet: Sheet1
			mean TPM over all datasets	TPM-values (PRJNA487149)		0 hpi						6 hpi						24 hpi						48 hpi						72 hpi						96 hpi
						mock			pathogen			mock			pathogen			mock			pathogen			mock			pathogen			mock			pathogen			mock			pathogen
				72hpi, mock	72hpi, pathogen	rep1	rep2	rep3	rep1	rep2	rep3	rep1	rep2	rep3	rep1	rep2	rep3	rep1	rep2	rep3	rep1	rep2	rep3	rep1	rep2	rep3	rep1	rep2	rep3	rep1	rep2	rep3	rep1	rep2	rep3	rep1	rep2	rep3	rep1	rep2	rep3
Reference genes	SAND	Solyc03g115810	14.9173	21.46	19.61	23.0384	25.2552	23.6996	23.1549	23.363	23.4088	24.115	23.5326	23.5923	23.8752	23.2408	22.9654	23.727	23.5181	23.1634	25.3199	22.605	23.6585	24.7259	25.2837	23.9379	24.1118	23.4676	22.8761	23.6958	23.5438	23.7419	23.3366	23.2648	23.876	22.8549	23.2228	23.8451	23.9192	24.8202	24.6088
	TIP2	Solyc10g049850	45.2418	54.25	54.24	23.2969	24.2217	23.5717	23.1298	23.3227	23.1266	23.8257	23.3138	23.2444	23.5855	22.9418	22.6004	24.0503	23.7426	23.4373	24.9493	23.3792	22.6577	24.5121	24.2061	23.3581	23.1509	23.0425	23.0225	23.8619	23.6537	23.7728	22.9638	22.8597	23.0482	24.3771	24.1762	24.5699	25.2489	24.324	24.0577
	TIF3H	Solyc12g098680	197.399	630.68	467.83	23.0578	23.9435	23.1208	22.7197	22.8318	22.7838	22.5118	21.9623	22.2287	25.1326	22.6451	23.0251	22.4704	23.0759	23.2412	24.1109	23.2556	23.8188	23.7724	23.6855	22.3529	23.3192	22.2487	22.3778	23.5656	23.2123	22.3877	22.9948	23.2621	22.516	22.9394	22.4227	22.3884	22.4208	23.7692	23.6998
Resistance genes		Solyc01g087200	1.45	6.68	5.32	26.495	29.5071	27.8846	27.8045	27.8716	27.2814	27.8389	26.3917	26.4077	28.1606	26.5048	26.4873	27.1579	27.5317	26.1433	28.4013	27.0819	26.9412	27.3603	27.4191	26.5962	28.5405	26.9753	27.5892	27.116	27.7	27.2862	28.1779	28.8815	28.4839	26.4615	27.0348	26.7241	28.4933	29.8728	30.3048
		Solyc02g027080	4.62	3.55	3.43	24.45	26.13	24.48	24.28	23.57	24.53	25.405	24.11	24.51	25.885	24.29	24.86	24.865	24.615	24.54	26.23	24.075	25.12	26.12	25.625	24.6	25.245	24.555	24.04	24.73	24.36	24.965	25.21	25.045	24.96	24.33	24.59	24.855	24.83	27.735	27.285
		Solyc02g036270	2.02	4.86	4.64	24.9174	27.8437	26.5725	26.0382	26.4598	25.5718	26.2212	24.0899	24.1036	26.9264	25.3003	25.2144	26.0687	26.122	25.2791	26.767	25.4124	25.3027	26.418	26.3039	25.5876	27.1371	24.7794	25.4087	25.566	24.1525	26.5553	25.1405	25.0586	26.4584	25.5879	26.0517	26.0842	26.2902	28.1786	28.1084
		Solyc05g008070	0.79	2.68	3.01	25.6208	27.7329	27.1269	25.6761	27.753	26.5661	28.0331	26.6583	27.3	28.3495	26.8273	27.0655	25.5347	25.8207	26.0138	26.5199	26.5914	25.2507	26.1419	27.3337	25.3637	26.353	25.1711	25.1523	25.4486	25.2524	24.998	25.2071	25.1857	25.2776	25.2129	25.1392	25.5173	24.7347	25.7305	26.6056
		Solyc07g049700	0.52	2.97	3.63	27.3529	28.8933	26.2287	25.2811	26.1534	25.799	27.953	27.5255	28.1914	28.4264	26.1028	25.8569	27.6804	28.1133	27.1794	28.3918	26.889	26.0658	28.4975	28.4508	27.3605	26.4113	26.0634	24.826	27.2235	27.3661	27.4949	24.1572	24.2503	24.0065	26.2559	27.3912	26.8564	25.3096	25.5667	25.8416
		Solyc08g075630	0.01	0	0	30.42	32.78	32.175	31.465	31.66	30.72	30.89	29.59	29.96	31.115	30.165	29.97	30.81	30.93	30.335	32.31	31.305	30.395	30.71	30.715	31.44	33.31	31.31	32.08	31.81	31.945	31.675	33.235	33.625	36.675	31.725	30.675	31.69	33.93	35.15	35.09
		Solyc08g075640	1.22	0	0	31.105	33.06	32.185	31.01	30.71	31.5	31.96	29.945	30.37	32.7	30.63	30.685	31.27	32.215	30.355	32.49	31.135	30.87	32.005	32.32	30.755	32.085	31.425	31.335	31.135	31.675	31.415	30.725	31.155	31.32	31.04	31.11	31.29	30.705	31.61	32.59
		Solyc08g076000	1.13	2.15	2.19	29.03	30.71	29.585	28.63	29.25	28.85	29.455	28.14	28.47	30.095	28.755	28.36	29.32	29.37	28.595	30.8	28.665	28.01	29.435	29.58	28.32	28.76	26.87	27.03	29.3	28.805	28.895	27.595	28.06	27.59	28.71	28.955	29.305	27.445	29.55	29.92
		Solyc11g006520	2.1	3.19	3.21	28.4859	31.213	29.5678	28.3384	28.9669	28.9669	29.7664	28.2988	28.7347	29.5109	28.8016	28.9736	29.6803	29.4779	28.9096	29.5863	28.2225	29.3831	29.2077	30.5084	29.4468	29.3187	27.912	27.8228	28.7187	29.1955	28.7355	27.5838	27.5283	27.3045	28.6935	27.8925	28.3025	27.1898	29.1502	28.7757
		Solyc11g006530	0.29	0	0	31.8818	32.5844	30.6641	31.1202	30.8239	30.4792	32.8829	30.3321	31.5041	32.4416	30.2105	31.3461	32.2151	31.4603	31.3043	33.0979	30.8538	31.2154	31.4631	32.0098	30.968	32.4897	30.0108	30.4714	30.9945	30.4577	30.9642	31.4144	32.2882	32.7092	30.141	31.2855	31.0168	31.4045	33.5621	33.1251
		Solyc11g020100	2.15	6.7	7.21	27.714	28.2807	27.9979	26.8201	27.9392	26.8288	28.6496	26.6755	27.7608	28.5937	27.9542	27.2143	27.932	27.0946	28.4769	28.3947	27.5912	26.4847	27.248	27.769	27.1914	27.4569	25.5877	26.084	27.7553	26.5108	26.6992	26.7978	26.6938	26.9529	27.1553	27.4155	27.8365	26.3719	28.0588	28.6232
		Solyc12g009450	0.84	0.39	1.15	28.5828	30.2204	28.5363	28.3027	29.3125	27.8634	30.7808	29.9867	30.8061	32.3316	29.3503	27.7137	32.1911	31.0245	30.1429	29.9598	29.1947	28.0925	31.3579	31.9273	28.2331	29.0893	27.0809	26.3834	30.4609	30.0608	29.7386	27.5165	28.0222	27.1463	28.9506	29.4984	29.2575	26.9901	28.537	28.5652
				data in Supp. Fig 13																										data in Supp. Fig 13
