# Supplementary material for: Global expression patterns of R-genes in tomato and potato
Source: Front Plant Sci. 2023 Oct 27;14:1216795. doi: 10.3389/fpls.2023.1216795 (PMC10641715; doi:10.3389/fpls.2023.1216795)
Supplement: Supplementary file 5 [file DataSheet_5.zip › SupplTablesS5toS17/S10.xlsx]

## Sheet: Tabelle1
Gene-ID	S. chilense_LA0752	S. chilense_LA1930	S. chilense_LA1932	S. chilense_LA1958	S. chilense_LA1960	S. chilense_LA1963	S. chilense_LA1967	S. chilense_LA1969	S. chilense_LA1971	S. chilense_LA2748	S. chilense_LA2750	S. chilense_LA2753	S. chilense_LA2765	S. chilense_LA2771	S. chilense_LA2778	S. chilense_LA2880	S. chilense_LA2884	S. chilense_LA2930	S. chilense_LA3114	S. lycopersicoides_LA2951	S. ochranthum_LA2682	S. peruvianum_LA1274	S. peruvianum_LA0153	S. peruvianum_LA0446	S. peruvianum_LA1333	S. peruvianum_LA1336	S. peruvianum_LA1474	S. peruvianum_LA1616	S. peruvianum_LA1913	S. peruvianum_LA1951	S. peruvianum_LA1954	S. peruvianum_LA2732	S. peruvianum_LA2744	S. peruvianum_LA2834	S. peruvianum_LA2964	S. peruvianum_LA3218	S. peruvianum_LA3636	S. peruvianum_LA4125
Solyc10g079020	2.37485	22.9329	14.855	7.84756	3.27741	5.14537	6.64548	8.96146	8.81488	10.8727	0	8.16173	2.691	1.24346	9.12565	0	4.387	2.5061	9.50808	2.88712	4.1921	26.6202	6.72123	2.18872	6.01798	1.70747	3.28397	2.52615	2.7349	3.4073	1.75734	2.52535	6.06928	4.39068	0	4.99414	11.0552	7.4414
Solyc01g102930	1.52906	1.00628	1.91771	1.08964	1.52743	2.85771	1.24234	3.25836	1.56555	1.05017	2.89048	1.58026	0	2.58321	1.29419	1.92439	2.87654	2.82271	1.94826	6.24098	0	0	0	0	1.4646	0	1.69052	0	1.44713	0	3.22421	0	1.0494	0	1.21267	0	1.98676	0
Solyc06g065150	0	0	0	0	0	0	0	0	0	0	0	0	0	1.05512	1.00582	1.35037	0	0	0	4.30087	4.44477	5.04138	2.91955	1.29953	1.49349	0	2.02095	3.13941	3.07459	6.31348	5.43878	3.63279	5.47021	4.79936	4.19429	2.63817	5.55084	1.09533
Solyc12g038890	1.47051	0	1.00521	0	1.25354	0	0	0	0	2.478	1.77644	1.08382	1.9178	0	0	0	2.19117	3.61102	0	0	1.39164	3.75915	0	0	0	0	1.23121	0	0	1.24805	0	0	1.62466	2.30314	1.05344	0	1.48006	0
Solyc01g102920	1.03465	0	0	0	0	1.5322	0	1.86376	0	0	1.59261	0	0	1.11811	0	0	1.38184	1.53168	0	5.22858	0	0	0	0	0	0	1.05125	0	1.03188	0	3.56051	0	0	0	8.56297	0	0	0
Solyc04g025860	0	0	2.28362	0	0	0	0	0	0	1.44244	2.46182	0	0	2.99079	1.24758	0	0	3.22096	0	2.24235	0	0	0	0	0	0	0	0	0	0	0	0	0	0	1.36459	2.22808	0	0
Solyc07g015900	0	0	0	0	0	0	0	0	0	0	0	0	0	0	0	0	2.40085	0	0	4.43749	4.60535	0	0	0	0	0	0	0	7.26232	0	0	0	0	0	0	0	0	0
Solyc12g010660	0	0	0	0	0	0	0	0	0	0	0	0	0	0	0	0	0	0	0	0	0	1.28636	0	0	0	0	0	0	1.09756	0	0	2.44989	0	1.02552	0	0	0	0
Solyc11g071390	0	0	0	0	0	0	0	0	0	0	0	0	0	0	0	0	0	1.23738	1.26557	2.45532	5.78388	0	0	0	0	0	0	0	0	0	0	0	0	0	0	0	0	0
Solyc10g012330	0	0	0	0	0	0	0	0	0	0	0	0	0	0	0	0	0	0	0	5.24782	10.1313	0	0	0	0	0	0	0	0	0	0	0	0	0	0	1.80876	0	0
Solyc09g092280	0	0	0	0	0	0	0	0	0	0	0	0	0	0	0	0	0	0	2.21913	0	0	0	0	0	0	0	0	0	0	1.31806	0	0	0	1.00953	0	0	0	0
Solyc06g008380	0	0	0	0	0	0	0	0	0	0	0	1.0535	1.28255	0	0	0	0	0	0	1.43071	0	0	0	0	0	0	0	0	0	0	0	0	0	0	0	0	0	0
Solyc10g085780	0	0	0	0	0	0	0	0	0	0	0	0	0	0	0	0	0	1.50702	0	0	1.12891	0	0	0	0	0	0	0	0	0	0	0	0	0	0	0	1.54469	0
Solyc10g054600	0	0	0	0	0	0	0	0	0	0	0	0	0	0	0	0	0	1.16034	0	1.30933	3.03272	0	0	0	0	0	0	0	0	0	0	0	0	0	0	0	0	0
RDC0002NLR0011	0	0	0	0	0	0	0	0	0	0	0	0	0	0	0	0	1.20715	0	0	0	0	1.15495	0	0	0	0	0	0	0	0	0	0	0	0	0	0	0	0
Solyc04g009150	0	0	0	1.04939	0	0	0	0	0	0	0	0	0	0	0	0	0	0	1.22274	0	0	0	0	0	0	0	0	0	0	0	0	0	0	0	0	0	0	0
Solyc04g009090	0	0	0	0	0	0	0	0	0	0	0	0	0	0	0	0	0	0	0	1.84492	1.04668	0	0	0	0	0	0	0	0	0	0	0	0	0	0	0	0	0
Solyc10g054370	0	0	0	0	0	0	0	0	0	0	0	0	0	0	0	0	0	0	0	0	10.746	0	0	0	0	0	0	0	0	0	0	0	0	0	0	0	1.64839	0
Solyc10g012350	0	0	0	0	0	0	0	0	0	0	0	0	0	0	0	0	0	0	0	0	1.7016	0	0	0	0	0	0	0	0	0	0	0	0	0	0	1.11575	0	0
Solyc04g012000	0	0	0	0	0	0	0	0	0	0	0	0	0	0	0	0	0	0	0	1.21679	3.56354	0	0	0	0	0	0	0	0	0	0	0	0	0	0	0	0	0
Solyc04g025840	0	0	0	0	0	0	0	0	0	0	1.45989	0	0	0	0	0	0	1.1332	0	0	0	0	0	0	0	0	0	0	0	0	0	0	0	0	0	0	0	0
Solyc10g054610	0	0	0	0	0	0	0	0	0	0	0	0	0	0	0	0	0	0	0	0	1.45566	0	0	0	0	0	0	0	0	0	0	0	0	0	0	0	0	0
Solyc10g055050	0	0	0	0	0	0	0	0	0	0	0	0	0	0	0	0	0	0	0	0	1.5572	0	0	0	0	0	0	0	0	0	0	0	0	0	0	0	0	0
Solyc10g054360	0	0	0	0	0	0	0	0	0	0	0	0	0	0	0	0	0	0	0	0	6.39977	0	0	0	0	0	0	0	0	0	0	0	0	0	0	0	0	0
Solyc10g086590	0	0	0	0	0	0	0	0	0	0	0	0	0	0	0	0	0	0	0	1.1081	0	0	0	0	0	0	0	0	0	0	0	0	0	0	0	0	0	0
Solyc09g059840	0	0	0	0	0	0	0	0	0	0	0	0	0	0	0	0	0	0	0	0	1.63552	0	0	0	0	0	0	0	0	0	0	0	0	0	0	0	0	0
Solyc12g009460	0	0	0	0	0	0	0	0	0	0	0	0	0	0	0	0	0	0	0	0	0	0	0	0	0	0	0	0	0	1.13156	0	0	0	0	0	0	0	0
Solyc01g106410	0	0	0	0	0	0	0	0	0	0	0	0	0	0	1.1878	0	0	0	0	0	0	0	0	0	0	0	0	0	0	0	0	0	0	0	0	0	0	0
Solyc04g048920	0	0	0	0	0	0	0	0	0	0	0	0	0	0	0	0	0	0	0	0	2.44674	0	0	0	0	0	0	0	0	0	0	0	0	0	0	0	0	0
Solyc10g054990	0	0	0	0	0	0	0	0	0	0	0	0	0	0	0	0	0	0	0	0	6.69436	0	0	0	0	0	0	0	0	0	0	0	0	0	0	0	0	0
Solyc10g050050	0	0	0	0	0	0	0	0	0	0	0	0	0	0	0	0	0	0	0	0	2.33297	0	0	0	0	0	0	0	0	0	0	0	0	0	0	0	0	0
Solyc04g009080	0	0	0	0	0	0	0	0	0	0	0	0	0	0	0	0	0	0	0	0	2.29673	0	0	0	0	0	0	0	0	0	0	0	0	0	0	0	0	0
Solyc10g055170	0	0	0	0	0	0	0	0	0	0	0	0	0	0	0	0	0	0	0	0	0	0	0	0	0	0	0	0	0	0	0	0	1.04568	0	0	0	0	0
Solyc09g098210	0	0	0	0	0	0	0	0	0	0	0	0	0	0	0	0	0	0	0	0	4.16705	0	0	0	0	0	0	0	0	0	0	0	0	0	0	0	0	0
Solyc10g074640	0	0	0	0	0	0	0	0	0	0	0	0	0	0	0	0	0	0	0	0	1.00089	0	0	0	0	0	0	0	0	0	0	0	0	0	0	0	0	0
Solyc04g009100	0	0	0	0	0	0	0	0	0	0	0	0	0	0	0	0	0	0	0	0	0	0	0	0	0	0	0	0	0	0	0	0	0	0	0	0	0	0
Solyc10g055060	0	0	0	0	0	0	0	0	0	0	0	0	0	0	0	0	0	0	0	0	0	0	0	0	0	0	0	0	0	0	0	0	0	0	0	0	0	0
Solyc05g042090	0	0	0	0	0	0	0	0	0	0	0	0	0	0	0	0	0	0	0	0	0	0	0	0	0	0	0	0	0	0	0	0	0	0	0	0	0	0
Solyc03g053070	0	0	0	0	0	0	0	0	0	0	0	0	0	0	0	0	0	0	0	0	0	0	0	0	0	0	0	0	0	0	0	0	0	0	0	0	0	0
Solyc10g054940	0	0	0	0	0	0	0	0	0	0	0	0	0	0	0	0	0	0	0	0	0	0	0	0	0	0	0	0	0	0	0	0	0	0	0	0	0	0
Solyc11g042770	0	0	0	0	0	0	0	0	0	0	0	0	0	0	0	0	0	0	0	0	0	0	0	0	0	0	0	0	0	0	0	0	0	0	0	0	0	0
Solyc02g070750	0	0	0	0	0	0	0	0	0	0	0	0	0	0	0	0	0	0	0	0	0	0	0	0	0	0	0	0	0	0	0	0	0	0	0	0	0	0
Solyc06g064690	0	0	0	0	0	0	0	0	0	0	0	0	0	0	0	0	0	0	0	0	0	0	0	0	0	0	0	0	0	0	0	0	0	0	0	0	0	0
Solyc02g032250	0	0	0	0	0	0	0	0	0	0	0	0	0	0	0	0	0	0	0	0	0	0	0	0	0	0	0	0	0	0	0	0	0	0	0	0	0	0
Solyc04g015240	0	0	0	0	0	0	0	0	0	0	0	0	0	0	0	0	0	0	0	0	0	0	0	0	0	0	0	0	0	0	0	0	0	0	0	0	0	0
Solyc10g012280	0	0	0	0	0	0	0	0	0	0	0	0	0	0	0	0	0	0	0	0	0	0	0	0	0	0	0	0	0	0	0	0	0	0	0	0	0	0
Solyc12g044180	0	0	0	0	0	0	0	0	0	0	0	0	0	0	0	0	0	0	0	0	0	0	0	0	0	0	0	0	0	0	0	0	0	0	0	0	0	0
Solyc04g025820	0	0	0	0	0	0	0	0	0	0	0	0	0	0	0	0	0	0	0	0	0	0	0	0	0	0	0	0	0	0	0	0	0	0	0	0	0	0
Solyc11g072370	0	0	0	0	0	0	0	0	0	0	0	0	0	0	0	0	0	0	0	0	0	0	0	0	0	0	0	0	0	0	0	0	0	0	0	0	0	0
Solyc09g059830	0	0	0	0	0	0	0	0	0	0	0	0	0	0	0	0	0	0	0	0	0	0	0	0	0	0	0	0	0	0	0	0	0	0	0	0	0	0
Solyc09g064690	0	0	0	0	0	0	0	0	0	0	0	0	0	0	0	0	0	0	0	0	0	0	0	0	0	0	0	0	0	0	0	0	0	0	0	0	0	0
Solyc05g025930	0	0	0	0	0	0	0	0	0	0	0	0	0	0	0	0	0	0	0	0	0	0	0	0	0	0	0	0	0	0	0	0	0	0	0	0	0	0
Solyc05g043420	0	0	0	0	0	0	0	0	0	0	0	0	0	0	0	0	0	0	0	0	0	0	0	0	0	0	0	0	0	0	0	0	0	0	0	0	0	0
Solyc02g070730	0	0	0	0	0	0	0	0	0	0	0	0	0	0	0	0	0	0	0	0	0	0	0	0	0	0	0	0	0	0	0	0	0	0	0	0	0	0
Solyc05g018720	0	0	0	0	0	0	0	0	0	0	0	0	0	0	0	0	0	0	0	0	0	0	0	0	0	0	0	0	0	0	0	0	0	0	0	0	0	0
Solyc09g064680	0	0	0	0	0	0	0	0	0	0	0	0	0	0	0	0	0	0	0	0	0	0	0	0	0	0	0	0	0	0	0	0	0	0	0	0	0	0
Solyc01g016960	0	0	0	0	0	0	0	0	0	0	0	0	0	0	0	0	0	0	0	0	0	0	0	0	0	0	0	0	0	0	0	0	0	0	0	0	0	0
Solyc10g054970	0	0	0	0	0	0	0	0	0	0	0	0	0	0	0	0	0	0	0	0	0	0	0	0	0	0	0	0	0	0	0	0	0	0	0	0	0	0
Solyc12g017810	0	0	0	0	0	0	0	0	0	0	0	0	0	0	0	0	0	0	0	0	0	0	0	0	0	0	0	0	0	0	0	0	0	0	0	0	0	0
Solyc10g055080	0	0	0	0	0	0	0	0	0	0	0	0	0	0	0	0	0	0	0	0	0	0	0	0	0	0	0	0	0	0	0	0	0	0	0	0	0	0
Solyc05g012750	0	0	0	0	0	0	0	0	0	0	0	0	0	0	0	0	0	0	0	0	0	0	0	0	0	0	0	0	0	0	0	0	0	0	0	0	0	0
Solyc04g025590	0	0	0	0	0	0	0	0	0	0	0	0	0	0	0	0	0	0	0	0	0	0	0	0	0	0	0	0	0	0	0	0	0	0	0	0	0	0
Solyc10g051180	0	0	0	0	0	0	0	0	0	0	0	0	0	0	0	0	0	0	0	0	0	0	0	0	0	0	0	0	0	0	0	0	0	0	0	0	0	0
Solyc01g017700	0	0	0	0	0	0	0	0	0	0	0	0	0	0	0	0	0	0	0	0	0	0	0	0	0	0	0	0	0	0	0	0	0	0	0	0	0	0
Solyc04g009110	0	0	0	0	0	0	0	0	0	0	0	0	0	0	0	0	0	0	0	0	0	0	0	0	0	0	0	0	0	0	0	0	0	0	0	0	0	0
Solyc11g072350	0	0	0	0	0	0	0	0	0	0	0	0	0	0	0	0	0	0	0	0	0	0	0	0	0	0	0	0	0	0	0	0	0	0	0	0	0	0
Solyc12g017730	0	0	0	0	0	0	0	0	0	0	0	0	0	0	0	0	0	0	0	0	0	0	0	0	0	0	0	0	0	0	0	0	0	0	0	0	0	0
Solyc09g063040	0	0	0	0	0	0	0	0	0	0	0	0	0	0	0	0	0	0	0	0	0	0	0	0	0	0	0	0	0	0	0	0	0	0	0	0	0	0
Solyc04g048910	0	0	0	0	0	0	0	0	0	0	0	0	0	0	0	0	0	0	0	0	0	0	0	0	0	0	0	0	0	0	0	0	0	0	0	0	0	0
Solyc11g043100	0	0	0	0	0	0	0	0	0	0	0	0	0	0	0	0	0	0	0	0	0	0	0	0	0	0	0	0	0	0	0	0	0	0	0	0	0	0
Solyc02g032240	0	0	0	0	0	0	0	0	0	0	0	0	0	0	0	0	0	0	0	0	0	0	0	0	0	0	0	0	0	0	0	0	0	0	0	0	0	0
Solyc05g018710	0	0	0	0	0	0	0	0	0	0	0	0	0	0	0	0	0	0	0	0	0	0	0	0	0	0	0	0	0	0	0	0	0	0	0	0	0	0
Solyc05g018010	0	0	0	0	0	0	0	0	0	0	0	0	0	0	0	0	0	0	0	0	0	0	0	0	0	0	0	0	0	0	0	0	0	0	0	0	0	0
Solyc11g007790	0	0	0	0	0	0	0	0	0	0	0	0	0	0	0	0	0	0	0	0	0	0	0	0	0	0	0	0	0	0	0	0	0	0	0	0	0	0
Solyc07g009190	0	0	0	0	0	0	0	0	0	0	0	0	0	0	0	0	0	0	0	0	0	0	0	0	0	0	0	0	0	0	0	0	0	0	0	0	0	0
Solyc11g072360	0	0	0	0	0	0	0	0	0	0	0	0	0	0	0	0	0	0	0	0	0	0	0	0	0	0	0	0	0	0	0	0	0	0	0	0	0	0
RDC0002NLR0069	0	0	0	0	0	0	0	0	0	0	0	0	0	0	0	0	0	0	0	0	0	0	0	0	0	0	0	0	0	0	0	0	0	0	0	0	0	0
Solyc06g048910	0	0	0	0	0	0	0	0	0	0	0	0	0	0	0	0	0	0	0	0	0	0	0	0	0	0	0	0	0	0	0	0	0	0	0	0	0	0
Solyc06g064680	0	0	0	0	0	0	0	0	0	0	0	0	0	0	0	0	0	0	0	0	0	0	0	0	0	0	0	0	0	0	0	0	0	0	0	0	0	0
Solyc10g055120	0	0	0	0	0	0	0	0	0	0	0	0	0	0	0	0	0	0	0	0	0	0	0	0	0	0	0	0	0	0	0	0	0	0	0	0	0	0
Solyc05g007350	0	0	0	0	0	0	0	0	0	0	0	0	0	0	0	0	0	0	0	0	0	0	0	0	0	0	0	0	0	0	0	0	0	0	0	0	0	0
Solyc11g020080	0	0	0	0	0	0	0	0	0	0	0	0	0	0	0	0	0	0	0	0	0	0	0	0	0	0	0	0	0	0	0	0	0	0	0	0	0	0
Solyc07g039400	0	0	0	0	0	0	0	0	0	0	0	0	0	0	0	0	0	0	0	0	0	0	0	0	0	0	0	0	0	0	0	0	0	0	0	0	0	0
Solyc07g039390	0	0	0	0	0	0	0	0	0	0	0	0	0	0	0	0	0	0	0	0	0	0	0	0	0	0	0	0	0	0	0	0	0	0	0	0	0	0
Solyc04g009070	0	0	0	0	0	0	0	0	0	0	0	0	0	0	0	0	0	0	0	0	0	0	0	0	0	0	0	0	0	0	0	0	0	0	0	0	0	0
Solyc10g051170	0	0	0	0	0	0	0	0	0	0	0	0	0	0	0	0	0	0	0	0	0	0	0	0	0	0	0	0	0	0	0	0	0	0	0	0	0	0
Solyc09g072940	0	0	0	0	0	0	0	0	0	0	0	0	0	0	0	0	0	0	0	0	0	0	0	0	0	0	0	0	0	0	0	0	0	0	0	0	0	0
Solyc02g032260	0	0	0	0	0	0	0	0	0	0	0	0	0	0	0	0	0	0	0	0	0	0	0	0	0	0	0	0	0	0	0	0	0	0	0	0	0	0
Solyc03g094100	0	0	0	0	0	0	0	0	0	0	0	0	0	0	0	0	0	0	0	0	0	0	0	0	0	0	0	0	0	0	0	0	0	0	0	0	0	0
Solyc04g009120	0	0	0	0	0	0	0	0	0	0	0	0	0	0	0	0	0	0	0	0	0	0	0	0	0	0	0	0	0	0	0	0	0	0	0	0	0	0
Solyc06g064790	0	0	0	0	0	0	0	0	0	0	0	0	0	0	0	0	0	0	0	0	0	0	0	0	0	0	0	0	0	0	0	0	0	0	0	0	0	0
Solyc05g042100	0	0	0	0	0	0	0	0	0	0	0	0	0	0	0	0	0	0	0	0	0	0	0	0	0	0	0	0	0	0	0	0	0	0	0	0	0	0
Solyc06g064710	0	0	0	0	0	0	0	0	0	0	0	0	0	0	0	0	0	0	0	0	0	0	0	0	0	0	0	0	0	0	0	0	0	0	0	0	0	0
Solyc11g042730	0	0	0	0	0	0	0	0	0	0	0	0	0	0	0	0	0	0	0	0	0	0	0	0	0	0	0	0	0	0	0	0	0	0	0	0	0	0
Solyc12g038900	0	0	0	0	0	0	0	0	0	0	0	0	0	0	0	0	0	0	0	0	0	0	0	0	0	0	0	0	0	0	0	0	0	0	0	0	0	0
Solyc04g051210	0	0	0	0	0	0	0	0	0	0	0	0	0	0	0	0	0	0	0	0	0	0	0	0	0	0	0	0	0	0	0	0	0	0	0	0	0	0
Solyc11g020090	0	0	0	0	0	0	0	0	0	0	0	0	0	0	0	0	0	0	0	0	0	0	0	0	0	0	0	0	0	0	0	0	0	0	0	0	0	0
Solyc04g025580	0	0	0	0	0	0	0	0	0	0	0	0	0	0	0	0	0	0	0	0	0	0	0	0	0	0	0	0	0	0	0	0	0	0	0	0	0	0
Solyc12g099040	0	0	0	0	0	0	0	0	0	0	0	0	0	0	0	0	0	0	0	0	0	0	0	0	0	0	0	0	0	0	0	0	0	0	0	0	0	0
