# Supplementary material for: Global expression patterns of R-genes in tomato and potato
Source: Front Plant Sci. 2023 Oct 27;14:1216795. doi: 10.3389/fpls.2023.1216795 (PMC10641715; doi:10.3389/fpls.2023.1216795)
Supplement: Supplementary file 5 [file DataSheet_5.zip › SupplTablesS5toS17/S5.xlsx]

## Sheet: Tabelle1
SRR	Type of treatment	Life cycle of the organism	Type/Kingdom of the organism	Susceptible vs resistant cultivar	Days post infection	Tissue type	Paired or Single-end sequencing	Bioproject	Relative read depth	Specific treatment organism	Sequencing machine	Sequencing center	Reference
DRR074670	beneficial organism	beneficial organism	Fungi	arbuscular mycorrhizal fungi	28	root	Paired	A	Very low	R. irregularis	Illumina HiSeq 2000	no information by authors	Sugimura & Saito, 2017
DRR074671	beneficial organism	beneficial organism	Fungi	arbuscular mycorrhizal fungi	28	root	Paired	A	Very low	R. irregularis	Illumina HiSeq 2000	no information by authors	Sugimura & Saito, 2017
DRR074672	MOCK	MOCK	MOCK	arbuscular mycorrhizal fungi	28	root	Paired	A	Very low	MOCK	Illumina HiSeq 2000	no information by authors	Sugimura & Saito, 2017
DRR074673	MOCK	MOCK	MOCK	arbuscular mycorrhizal fungi	28	root	Paired	A	Very low	MOCK	Illumina HiSeq 2000	no information by authors	Sugimura & Saito, 2017
ERR426391	MOCK	MOCK	MOCK	arbuscular mycorrhizal fungi	end of life cycle (approx. 150 days)	fruit	Single	B	Very low	MOCK	Illumina Genome Analyzer (Solexa)	Fasteris Life Science Co. (Geneva, Switzerland)	Zouari et al., 2014
ERR426392	beneficial organism	beneficial organism	Fungi	arbuscular mycorrhizal fungi	end of life cycle (approx. 150 days)	fruit	Single	B	Very low	F. mosseae	Illumina Genome Analyzer (Solexa)	Fasteris Life Science Co. (Geneva, Switzerland)	Zouari et al., 2014
ERR426393	MOCK	MOCK	MOCK	arbuscular mycorrhizal fungi	end of life cycle (approx. 150 days)	fruit	Single	B	Very low	MOCK	Illumina Genome Analyzer (Solexa)	Fasteris Life Science Co. (Geneva, Switzerland)	Zouari et al., 2014
ERR426394	beneficial organism	beneficial organism	Fungi	arbuscular mycorrhizal fungi	end of life cycle (approx. 150 days)	fruit	Single	B	Very low	F. mosseae	Illumina Genome Analyzer (Solexa)	Fasteris Life Science Co. (Geneva, Switzerland)	Zouari et al., 2014
SRR2887143	MOCK	MOCK	MOCK	resistant	0	leaf	Single	C	Very low	MOCK	Illumina HiSeq 2000	Hanyu Bio-Tech Co., Ltd (Shanghai, China)	Du et al., 2015
SRR2887144	pathogenic organism		Bacteria	resistant	0.25	leaf	Single	C	Very low	X. perforans	Illumina HiSeq 2000	Hanyu Bio-Tech Co., Ltd (Shanghai, China)	Du et al., 2015
SRR2887145	pathogenic organism		Bacteria	resistant	6	leaf	Single	C	Very low	X. perforans	Illumina HiSeq 2000	Hanyu Bio-Tech Co., Ltd (Shanghai, China)	Du et al., 2015
SRR2887146	MOCK	MOCK	MOCK	susceptible	0	leaf	Single	C	Very low	MOCK	Illumina HiSeq 2000	Hanyu Bio-Tech Co., Ltd (Shanghai, China)	Du et al., 2015
SRR2887147	pathogenic organism		Bacteria	susceptible	0.25	leaf	Single	C	Very low	X. perforans	Illumina HiSeq 2000	Hanyu Bio-Tech Co., Ltd (Shanghai, China)	Du et al., 2015
SRR2887148	pathogenic organism		Bacteria	susceptible	6	leaf	Single	C	Very low	X. perforans	Illumina HiSeq 2000	Hanyu Bio-Tech Co., Ltd (Shanghai, China)	Du et al., 2015
SRR2989581	MOCK	MOCK	MOCK	susceptible	3	leaf	Paired	D	medium	MOCK	Illumina HiSeq 2000	Genotypic Technology Pvt Ltd (Bangalore, India)	Sarkar et al., 2017
SRR2989582	pathogenic organism	necrotoph	Fungi	susceptible	3	leaf	Paired	D	medium	A. solani	Illumina HiSeq 2000	Genotypic Technology Pvt Ltd (Bangalore, India)	Sarkar et al., 2017
SRR3924534	MOCK	MOCK	MOCK		3	fruit	Single	E	Very low	MOCK	Illumina HiSeq 2500	Bioinformatics Unit of the Weizmann Institute of Science (Rehovot, Israel)	Barad et al., 2017
SRR3924535	MOCK	MOCK	MOCK		3	fruit	Single	E	Very low	MOCK	Illumina HiSeq 2500	Bioinformatics Unit of the Weizmann Institute of Science (Rehovot, Israel)	Barad et al., 2017
SRR3924549	MOCK	MOCK	MOCK		3	fruit	Single	E	Very low	MOCK	Illumina HiSeq 2500	Bioinformatics Unit of the Weizmann Institute of Science (Rehovot, Israel)	Barad et al., 2017
SRR3924550	MOCK	MOCK	MOCK		3	fruit	Single	E	Very low	MOCK	Illumina HiSeq 2500	Bioinformatics Unit of the Weizmann Institute of Science (Rehovot, Israel)	Barad et al., 2017
SRR3924551	pathogenic organism	hemibiotroph	Fungi		3	fruit	Single	E	Very low	C. gloeosporioides	Illumina HiSeq 2500	Bioinformatics Unit of the Weizmann Institute of Science (Rehovot, Israel)	Barad et al., 2017
SRR3924552	pathogenic organism	hemibiotroph	Fungi		3	fruit	Single	E	Very low	C. gloeosporioides	Illumina HiSeq 2500	Bioinformatics Unit of the Weizmann Institute of Science (Rehovot, Israel)	Barad et al., 2017
SRR3924553	pathogenic organism	hemibiotroph	Fungi		3	fruit	Single	E	Very low	C. gloeosporioides	Illumina HiSeq 2500	Bioinformatics Unit of the Weizmann Institute of Science (Rehovot, Israel)	Barad et al., 2017
SRR3924554	pathogenic organism	hemibiotroph	Fungi		3	fruit	Single	E	Very low	C. gloeosporioides	Illumina HiSeq 2500	Bioinformatics Unit of the Weizmann Institute of Science (Rehovot, Israel)	Barad et al., 2017
SRR4041970	MOCK	MOCK	MOCK	resistant	0	leaf	Paired	F	low	MOCK	Illumina HiSeq 4000	Novogene Bioinformatics Institute (Beijing, China)	Xue et al., 2017
SRR4041973	MOCK	MOCK	MOCK	resistant	0	leaf	Paired	F	low	MOCK	Illumina HiSeq 4000	Novogene Bioinformatics Institute (Beijing, China)	Xue et al., 2017
SRR4041974	MOCK	MOCK	MOCK	resistant	0	leaf	Paired	F	low	MOCK	Illumina HiSeq 4000	Novogene Bioinformatics Institute (Beijing, China)	Xue et al., 2017
SRR4041975	pathogenic organism	biotroph	Fungi	resistant	4	leaf	Paired	F	low	C. fulvum	Illumina HiSeq 4000	Novogene Bioinformatics Institute (Beijing, China)	Xue et al., 2017
SRR4042017	pathogenic organism	biotroph	Fungi	resistant	4	leaf	Paired	F	low	C. fulvum	Illumina HiSeq 4000	Novogene Bioinformatics Institute (Beijing, China)	Xue et al., 2017
SRR4042029	pathogenic organism	biotroph	Fungi	resistant	4	leaf	Paired	F	low	C. fulvum	Illumina HiSeq 4000	Novogene Bioinformatics Institute (Beijing, China)	Xue et al., 2017
SRR4042030	pathogenic organism	biotroph	Fungi	resistant	8	leaf	Paired	F	low	C. fulvum	Illumina HiSeq 4000	Novogene Bioinformatics Institute (Beijing, China)	Xue et al., 2017
SRR4042031	pathogenic organism	biotroph	Fungi	resistant	8	leaf	Paired	F	medium	C. fulvum	Illumina HiSeq 4000	Novogene Bioinformatics Institute (Beijing, China)	Xue et al., 2017
SRR4042032	pathogenic organism	biotroph	Fungi	resistant	8	leaf	Paired	F	medium	C. fulvum	Illumina HiSeq 4000	Novogene Bioinformatics Institute (Beijing, China)	Xue et al., 2017
SRR4423503	MOCK	MOCK	MOCK	susceptible	2	root	Paired	G	high	MOCK	Illumina HiSeq 2000	Institute of Genomics and Integrative Biology (IGIB, Delhi, India) and National Research Centre on Plant Biotechnology (NRCPB, Delhi, India)	Shukla et al., 2018
SRR4423504	MOCK	MOCK	MOCK	susceptible	2	root	Single	G	low	MOCK	Illumina HiSeq 2000	Institute of Genomics and Integrative Biology (IGIB, Delhi, India) and National Research Centre on Plant Biotechnology (NRCPB, Delhi, India)	Shukla et al., 2018
SRR4423505	pathogenic organism	biotroph	Nematode	susceptible	2	root	Paired	G	very high	M. incognita	Illumina HiSeq 2000	Institute of Genomics and Integrative Biology (IGIB, Delhi, India) and National Research Centre on Plant Biotechnology (NRCPB, Delhi, India)	Shukla et al., 2018
SRR4423506	pathogenic organism	biotroph	Nematode	susceptible	2	root	Single	G	low	M. incognita	Illumina HiSeq 2000	Institute of Genomics and Integrative Biology (IGIB, Delhi, India) and National Research Centre on Plant Biotechnology (NRCPB, Delhi, India)	Shukla et al., 2018
SRR4423507	MOCK	MOCK	MOCK	susceptible	6	root	Paired	G	medium	MOCK	Illumina HiSeq 2000	Institute of Genomics and Integrative Biology (IGIB, Delhi, India) and National Research Centre on Plant Biotechnology (NRCPB, Delhi, India)	Shukla et al., 2018
SRR4423508	MOCK	MOCK	MOCK	susceptible	6	root	Single	G	low	MOCK	Illumina HiSeq 2000	Institute of Genomics and Integrative Biology (IGIB, Delhi, India) and National Research Centre on Plant Biotechnology (NRCPB, Delhi, India)	Shukla et al., 2018
SRR4423509	pathogenic organism	biotroph	Nematode	susceptible	6	root	Paired	G	high	M. incognita	Illumina HiSeq 2000	Institute of Genomics and Integrative Biology (IGIB, Delhi, India) and National Research Centre on Plant Biotechnology (NRCPB, Delhi, India)	Shukla et al., 2018
SRR4423510	pathogenic organism	biotroph	Nematode	susceptible	6	root	Single	G	Very low	M. incognita	Illumina HiSeq 2000	Institute of Genomics and Integrative Biology (IGIB, Delhi, India) and National Research Centre on Plant Biotechnology (NRCPB, Delhi, India)	Shukla et al., 2018
SRR4423525	MOCK	MOCK	MOCK	resistant	2	root	Single	G	low	MOCK	Illumina HiSeq 2000	Institute of Genomics and Integrative Biology (IGIB, Delhi, India) and National Research Centre on Plant Biotechnology (NRCPB, Delhi, India)	Shukla et al., 2018
SRR4423526	MOCK	MOCK	MOCK	resistant	2	root	Single	G	low	MOCK	Illumina HiSeq 2000	Institute of Genomics and Integrative Biology (IGIB, Delhi, India) and National Research Centre on Plant Biotechnology (NRCPB, Delhi, India)	Shukla et al., 2018
SRR4423527	pathogenic organism	biotroph	Nematode	resistant	2	root	Paired	G	very high	M. incognita	Illumina HiSeq 2000	Institute of Genomics and Integrative Biology (IGIB, Delhi, India) and National Research Centre on Plant Biotechnology (NRCPB, Delhi, India)	Shukla et al., 2018
SRR4423528	pathogenic organism	biotroph	Nematode	resistant	2	root	Single	G	Very low	M. incognita	Illumina HiSeq 2000	Institute of Genomics and Integrative Biology (IGIB, Delhi, India) and National Research Centre on Plant Biotechnology (NRCPB, Delhi, India)	Shukla et al., 2018
SRR4423529	MOCK	MOCK	MOCK	resistant	6	root	Single	G	low	MOCK	Illumina HiSeq 2000	Institute of Genomics and Integrative Biology (IGIB, Delhi, India) and National Research Centre on Plant Biotechnology (NRCPB, Delhi, India)	Shukla et al., 2018
SRR4423530	MOCK	MOCK	MOCK	resistant	6	root	Single	G	low	MOCK	Illumina HiSeq 2000	Institute of Genomics and Integrative Biology (IGIB, Delhi, India) and National Research Centre on Plant Biotechnology (NRCPB, Delhi, India)	Shukla et al., 2018
SRR4423531	pathogenic organism	biotroph	Nematode	resistant	6	root	Paired	G	very high	M. incognita	Illumina HiSeq 2000	Institute of Genomics and Integrative Biology (IGIB, Delhi, India) and National Research Centre on Plant Biotechnology (NRCPB, Delhi, India)	Shukla et al., 2018
SRR4423532	pathogenic organism	biotroph	Nematode	resistant	6	root	Single	G	low	M. incognita	Illumina HiSeq 2000	Institute of Genomics and Integrative Biology (IGIB, Delhi, India) and National Research Centre on Plant Biotechnology (NRCPB, Delhi, India)	Shukla et al., 2018
SRR5031525	MOCK	MOCK	MOCK		21	leaf	Paired	H	Very low	MOCK	Illumina HiSeq 2500	Cornell University (Ithaca, New York, USA)	Zheng et al., 2017
SRR5031852	MOCK	MOCK	MOCK		21	leaf	Paired	H	Very low	MOCK	Illumina HiSeq 2500	Cornell University (Ithaca, New York, USA)	Zheng et al., 2017
SRR5031853	MOCK	MOCK	MOCK		21	leaf	Paired	H	Very low	MOCK	Illumina HiSeq 2500	Cornell University (Ithaca, New York, USA)	Zheng et al., 2017
SRR5031854	pathogenic organism	x	Viroide		21	leaf	Paired	H	Very low	PSTVd	Illumina HiSeq 2500	Cornell University (Ithaca, New York, USA)	Zheng et al., 2017
SRR5031855	pathogenic organism	x	Viroide		21	leaf	Paired	H	Very low	PSTVd	Illumina HiSeq 2500	Cornell University (Ithaca, New York, USA)	Zheng et al., 2017
SRR5031856	pathogenic organism	x	Viroide		21	leaf	Paired	H	Very low	PSTVd	Illumina HiSeq 2500	Cornell University (Ithaca, New York, USA)	Zheng et al., 2017
SRR5192934	pathogenic organism		Fungi	susceptible	5	leaf	Paired	I	low	S. lycopersici	Illumina HiSeq 4000	BGI Tech (Shenzhen, China)	Yang et al., 2017
SRR5192935	pathogenic organism		Fungi	susceptible	5	leaf	Paired	I	low	S. lycopersici	Illumina HiSeq 4000	BGI Tech (Shenzhen, China)	Yang et al., 2017
SRR5192936	pathogenic organism		Fungi	susceptible	5	leaf	Paired	I	low	S. lycopersici	Illumina HiSeq 4000	BGI Tech (Shenzhen, China)	Yang et al., 2017
SRR5192937	pathogenic organism		Fungi	resistant	5	leaf	Paired	I	low	S. lycopersici	Illumina HiSeq 4000	BGI Tech (Shenzhen, China)	Yang et al., 2017
SRR5192938	pathogenic organism		Fungi	resistant	5	leaf	Paired	I	low	S. lycopersici	Illumina HiSeq 4000	BGI Tech (Shenzhen, China)	Yang et al., 2017
SRR5192939	pathogenic organism		Fungi	resistant	5	leaf	Paired	I	low	S. lycopersici	Illumina HiSeq 4000	BGI Tech (Shenzhen, China)	Yang et al., 2017
SRR5192940	MOCK	MOCK	MOCK	susceptible	0	leaf	Paired	I	low	MOCK	Illumina HiSeq 4000	BGI Tech (Shenzhen, China)	Yang et al., 2017
SRR5192941	MOCK	MOCK	MOCK	susceptible	0	leaf	Paired	I	low	MOCK	Illumina HiSeq 4000	BGI Tech (Shenzhen, China)	Yang et al., 2017
SRR5192942	MOCK	MOCK	MOCK	susceptible	0	leaf	Paired	I	low	MOCK	Illumina HiSeq 4000	BGI Tech (Shenzhen, China)	Yang et al., 2017
SRR5192943	MOCK	MOCK	MOCK	resistant	0	leaf	Paired	I	low	MOCK	Illumina HiSeq 4000	BGI Tech (Shenzhen, China)	Yang et al., 2017
SRR5192944	MOCK	MOCK	MOCK	resistant	0	leaf	Paired	I	low	MOCK	Illumina HiSeq 4000	BGI Tech (Shenzhen, China)	Yang et al., 2017
SRR5192945	MOCK	MOCK	MOCK	resistant	0	leaf	Paired	I	low	MOCK	Illumina HiSeq 4000	BGI Tech (Shenzhen, China)	Yang et al., 2017
SRR6808780	pathogenic organism	x	Virus	resistant	28	leaf	Paired	J	low	TYLCV	Illumina HiSeq 4000	Northeast Agricultural University (Harbin, China)	Chen et al., 2018
SRR6808781	pathogenic organism	x	Virus	resistant	28	leaf	Paired	J	low	TYLCV	Illumina HiSeq 4000	Northeast Agricultural University (Harbin, China)	Chen et al., 2018
SRR6808782	MOCK	MOCK	MOCK	susceptible	28	leaf	Paired	J	low	MOCK	Illumina HiSeq 4000	Northeast Agricultural University (Harbin, China)	Chen et al., 2018
SRR6808783	MOCK	MOCK	MOCK	susceptible	28	leaf	Paired	J	low	MOCK	Illumina HiSeq 4000	Northeast Agricultural University (Harbin, China)	Chen et al., 2018
SRR6808784	MOCK	MOCK	MOCK	resistant	28	leaf	Paired	J	low	MOCK	Illumina HiSeq 4000	Northeast Agricultural University (Harbin, China)	Chen et al., 2018
SRR6808785	MOCK	MOCK	MOCK	resistant	28	leaf	Paired	J	low	MOCK	Illumina HiSeq 4000	Northeast Agricultural University (Harbin, China)	Chen et al., 2018
SRR6808786	pathogenic organism	x	Virus	susceptible	28	leaf	Paired	J	low	TYLCV	Illumina HiSeq 4000	Northeast Agricultural University (Harbin, China)	Chen et al., 2018
SRR6808787	pathogenic organism	x	Virus	susceptible	28	leaf	Paired	J	low	TYLCV	Illumina HiSeq 4000	Northeast Agricultural University (Harbin, China)	Chen et al., 2018
SRR6808788	pathogenic organism	x	Virus	resistant	28	leaf	Paired	J	low	TYLCV	Illumina HiSeq 4000	Northeast Agricultural University (Harbin, China)	Chen et al., 2018
SRR6808789	pathogenic organism	x	Virus	susceptible	28	leaf	Paired	J	low	TYLCV	Illumina HiSeq 4000	Northeast Agricultural University (Harbin, China)	Chen et al., 2018
SRR6808790	MOCK	MOCK	MOCK	susceptible	28	leaf	Paired	J	low	MOCK	Illumina HiSeq 4000	Northeast Agricultural University (Harbin, China)	Chen et al., 2018
SRR6808791	MOCK	MOCK	MOCK	resistant	28	leaf	Paired	J	low	MOCK	Illumina HiSeq 4000	Northeast Agricultural University (Harbin, China)	Chen et al., 2018
SRR7073601	pathogenic organism	x	Virus		14	leaf	Single	K	Very low	PVX	Illumina HiScanSQ	UD-GenoMed company (Debrecen, Hungary)	Pesti et al., 2019
SRR7073602	pathogenic organism	x	Virus		14	leaf	Single	K	Very low	PVX	Illumina HiScanSQ	UD-GenoMed company (Debrecen, Hungary)	Pesti et al., 2019
SRR7073603	pathogenic organism	x	Virus		14	leaf	Single	K	Very low	PVX	Illumina HiScanSQ	UD-GenoMed company (Debrecen, Hungary)	Pesti et al., 2019
SRR7073604	pathogenic organism	x	Virus		14	leaf	Single	K	Very low	PVX	Illumina HiScanSQ	UD-GenoMed company (Debrecen, Hungary)	Pesti et al., 2019
SRR7073605	pathogenic organism	x	Virus		14	leaf	Single	K	low	TMV	Illumina HiScanSQ	UD-GenoMed company (Debrecen, Hungary)	Pesti et al., 2019
SRR7073606	pathogenic organism	x	Virus		14	leaf	Single	K	low	TMV	Illumina HiScanSQ	UD-GenoMed company (Debrecen, Hungary)	Pesti et al., 2019
SRR7073607	pathogenic organism	x	Virus		14	leaf	Single	K	Very low	TMV	Illumina HiScanSQ	UD-GenoMed company (Debrecen, Hungary)	Pesti et al., 2019
SRR7073608	pathogenic organism	x	Virus		14	leaf	Single	K	low	TMV	Illumina HiScanSQ	UD-GenoMed company (Debrecen, Hungary)	Pesti et al., 2019
SRR7073609	MOCK	MOCK	MOCK		14	leaf	Single	K	low	MOCK	Illumina HiScanSQ	UD-GenoMed company (Debrecen, Hungary)	Pesti et al., 2019
SRR7073610	MOCK	MOCK	MOCK		14	leaf	Single	K	low	MOCK	Illumina HiScanSQ	UD-GenoMed company (Debrecen, Hungary)	Pesti et al., 2019
SRR7073611	MOCK	MOCK	MOCK		14	leaf	Single	K	Very low	MOCK	Illumina HiScanSQ	UD-GenoMed company (Debrecen, Hungary)	Pesti et al., 2019
SRR7073612	MOCK	MOCK	MOCK		14	leaf	Single	K	Very low	MOCK	Illumina HiScanSQ	UD-GenoMed company (Debrecen, Hungary)	Pesti et al., 2019
SRR7734429	pathogenic organism	hemibiotroph	Oomycete	susceptible	3	leaf	Paired	L	very high	P. infestans	Illumina HiSeq 2500	Genewiz (Leipzig, Germany)	Fawke et al., 2019
SRR7734430	pathogenic organism	hemibiotroph	Oomycete	susceptible	3	leaf	Paired	L	very high	P. infestans	Illumina HiSeq 2500	Genewiz (Leipzig, Germany)	Fawke et al., 2019
SRR7734431	MOCK	MOCK	MOCK	susceptible	3	leaf	Paired	L	high	MOCK	Illumina HiSeq 2500	Genewiz (Leipzig, Germany)	Fawke et al., 2019
SRR7734432	pathogenic organism	hemibiotroph	Oomycete	susceptible	3	leaf	Paired	L	high	P. infestans	Illumina HiSeq 2500	Genewiz (Leipzig, Germany)	Fawke et al., 2019
SRR7734435	MOCK	MOCK	MOCK	susceptible	3	leaf	Paired	L	high	MOCK	Illumina HiSeq 2500	Genewiz (Leipzig, Germany)	Fawke et al., 2019
SRR7734436	MOCK	MOCK	MOCK	susceptible	3	leaf	Paired	L	very high	MOCK	Illumina HiSeq 2500	Genewiz (Leipzig, Germany)	Fawke et al., 2019
SRR7959012	pathogenic organism		Bacteria	resistant	3	stem	Paired	M	low	R. solanacearum	Illumina HiSeq 2500	Biomaker Technology Company (Rohnert Park, California, USA)	Wang et al., 2019b
SRR7959013	pathogenic organism		Bacteria	resistant	3	stem	Paired	M	low	R. solanacearum	Illumina HiSeq 2500	Biomaker Technology Company (Rohnert Park, California, USA)	Wang et al., 2019b
SRR7959014	pathogenic organism		Bacteria	resistant	3	root	Paired	M	low	R. solanacearum	Illumina HiSeq 2500	Biomaker Technology Company (Rohnert Park, California, USA)	Wang et al., 2019b
SRR7959015	pathogenic organism		Bacteria	resistant	3	stem	Paired	M	low	R. solanacearum	Illumina HiSeq 2500	Biomaker Technology Company (Rohnert Park, California, USA)	Wang et al., 2019b
SRR7959016	pathogenic organism		Bacteria	resistant	3	root	Paired	M	low	R. solanacearum	Illumina HiSeq 2500	Biomaker Technology Company (Rohnert Park, California, USA)	Wang et al., 2019b
SRR7959017	pathogenic organism		Bacteria	resistant	3	root	Paired	M	low	R. solanacearum	Illumina HiSeq 2500	Biomaker Technology Company (Rohnert Park, California, USA)	Wang et al., 2019b
SRR7959018	MOCK	MOCK	MOCK	susceptible	0	stem	Paired	M	low	MOCK	Illumina HiSeq 2500	Biomaker Technology Company (Rohnert Park, California, USA)	Wang et al., 2019b
SRR7959019	MOCK	MOCK	MOCK	susceptible	0	stem	Paired	M	low	MOCK	Illumina HiSeq 2500	Biomaker Technology Company (Rohnert Park, California, USA)	Wang et al., 2019b
SRR7959020	pathogenic organism		Bacteria	susceptible	5	root	Paired	M	low	R. solanacearum	Illumina HiSeq 2500	Biomaker Technology Company (Rohnert Park, California, USA)	Wang et al., 2019b
SRR7959021	pathogenic organism		Bacteria	susceptible	5	root	Paired	M	low	R. solanacearum	Illumina HiSeq 2500	Biomaker Technology Company (Rohnert Park, California, USA)	Wang et al., 2019b
SRR7959022	pathogenic organism		Bacteria	susceptible	5	root	Paired	M	low	R. solanacearum	Illumina HiSeq 2500	Biomaker Technology Company (Rohnert Park, California, USA)	Wang et al., 2019b
SRR7959023	pathogenic organism		Bacteria	susceptible	5	stem	Paired	M	low	R. solanacearum	Illumina HiSeq 2500	Biomaker Technology Company (Rohnert Park, California, USA)	Wang et al., 2019b
SRR7959024	pathogenic organism		Bacteria	susceptible	5	stem	Paired	M	low	R. solanacearum	Illumina HiSeq 2500	Biomaker Technology Company (Rohnert Park, California, USA)	Wang et al., 2019b
SRR7959025	pathogenic organism		Bacteria	susceptible	5	stem	Paired	M	low	R. solanacearum	Illumina HiSeq 2500	Biomaker Technology Company (Rohnert Park, California, USA)	Wang et al., 2019b
SRR7959026	pathogenic organism		Bacteria	susceptible	3	root	Paired	M	low	R. solanacearum	Illumina HiSeq 2500	Biomaker Technology Company (Rohnert Park, California, USA)	Wang et al., 2019b
SRR7959027	pathogenic organism		Bacteria	susceptible	3	root	Paired	M	low	R. solanacearum	Illumina HiSeq 2500	Biomaker Technology Company (Rohnert Park, California, USA)	Wang et al., 2019b
SRR7959028	MOCK	MOCK	MOCK	susceptible	0	root	Paired	M	low	MOCK	Illumina HiSeq 2500	Biomaker Technology Company (Rohnert Park, California, USA)	Wang et al., 2019b
SRR7959029	MOCK	MOCK	MOCK	susceptible	0	stem	Paired	M	low	MOCK	Illumina HiSeq 2500	Biomaker Technology Company (Rohnert Park, California, USA)	Wang et al., 2019b
SRR7959030	MOCK	MOCK	MOCK	susceptible	0	root	Paired	M	low	MOCK	Illumina HiSeq 2500	Biomaker Technology Company (Rohnert Park, California, USA)	Wang et al., 2019b
SRR7959031	MOCK	MOCK	MOCK	susceptible	0	root	Paired	M	low	MOCK	Illumina HiSeq 2500	Biomaker Technology Company (Rohnert Park, California, USA)	Wang et al., 2019b
SRR7959032	MOCK	MOCK	MOCK	resistant	0	stem	Paired	M	low	MOCK	Illumina HiSeq 2500	Biomaker Technology Company (Rohnert Park, California, USA)	Wang et al., 2019b
SRR7959033	MOCK	MOCK	MOCK	resistant	0	stem	Paired	M	low	MOCK	Illumina HiSeq 2500	Biomaker Technology Company (Rohnert Park, California, USA)	Wang et al., 2019b
SRR7959034	MOCK	MOCK	MOCK	resistant	0	root	Paired	M	low	MOCK	Illumina HiSeq 2500	Biomaker Technology Company (Rohnert Park, California, USA)	Wang et al., 2019b
SRR7959035	MOCK	MOCK	MOCK	resistant	0	stem	Paired	M	low	MOCK	Illumina HiSeq 2500	Biomaker Technology Company (Rohnert Park, California, USA)	Wang et al., 2019b
SRR7959036	MOCK	MOCK	MOCK	resistant	0	root	Paired	M	low	MOCK	Illumina HiSeq 2500	Biomaker Technology Company (Rohnert Park, California, USA)	Wang et al., 2019b
SRR7959037	MOCK	MOCK	MOCK	resistant	0	root	Paired	M	low	MOCK	Illumina HiSeq 2500	Biomaker Technology Company (Rohnert Park, California, USA)	Wang et al., 2019b
SRR7959038	pathogenic organism		Bacteria	resistant	5	stem	Paired	M	low	R. solanacearum	Illumina HiSeq 2500	Biomaker Technology Company (Rohnert Park, California, USA)	Wang et al., 2019b
SRR7959039	pathogenic organism		Bacteria	resistant	5	stem	Paired	M	low	R. solanacearum	Illumina HiSeq 2500	Biomaker Technology Company (Rohnert Park, California, USA)	Wang et al., 2019b
SRR7959040	pathogenic organism		Bacteria	resistant	5	stem	Paired	M	low	R. solanacearum	Illumina HiSeq 2500	Biomaker Technology Company (Rohnert Park, California, USA)	Wang et al., 2019b
SRR7959041	pathogenic organism		Bacteria	resistant	5	root	Paired	M	low	R. solanacearum	Illumina HiSeq 2500	Biomaker Technology Company (Rohnert Park, California, USA)	Wang et al., 2019b
SRR7959042	pathogenic organism		Bacteria	resistant	5	root	Paired	M	low	R. solanacearum	Illumina HiSeq 2500	Biomaker Technology Company (Rohnert Park, California, USA)	Wang et al., 2019b
SRR7959043	pathogenic organism		Bacteria	resistant	5	root	Paired	M	low	R. solanacearum	Illumina HiSeq 2500	Biomaker Technology Company (Rohnert Park, California, USA)	Wang et al., 2019b
SRR7959044	pathogenic organism		Bacteria	susceptible	3	stem	Paired	M	low	R. solanacearum	Illumina HiSeq 2500	Biomaker Technology Company (Rohnert Park, California, USA)	Wang et al., 2019b
SRR7959045	pathogenic organism		Bacteria	susceptible	3	stem	Paired	M	low	R. solanacearum	Illumina HiSeq 2500	Biomaker Technology Company (Rohnert Park, California, USA)	Wang et al., 2019b
SRR7959046	pathogenic organism		Bacteria	susceptible	3	stem	Paired	M	low	R. solanacearum	Illumina HiSeq 2500	Biomaker Technology Company (Rohnert Park, California, USA)	Wang et al., 2019b
SRR7959047	pathogenic organism		Bacteria	susceptible	3	root	Paired	M	low	R. solanacearum	Illumina HiSeq 2500	Biomaker Technology Company (Rohnert Park, California, USA)	Wang et al., 2019b
