# Supplementary material for: Global expression patterns of R-genes in tomato and potato
Source: Front Plant Sci. 2023 Oct 27;14:1216795. doi: 10.3389/fpls.2023.1216795 (PMC10641715; doi:10.3389/fpls.2023.1216795)
Supplement: Supplementary file 5 [file DataSheet_5.zip › SupplTablesS5toS17/S17.xlsx]

## Sheet: Sheet1
	Classes	Potential targeted	Not targeted		Degree of freedom	p-value
Tomato	Up-regulated R-genes	15	81	0.99	3	0.8035
	Down-regulated R-genes	8	30
	Not differentially regulated	29	121
	Up-/down-regulated R-genes	12	63
Potato	Up-regulated R-genes	22	48	1.91	3	0.5916
	Down-regulated R-genes	20	52
	Not differentially regulated	50	148
	Up-/down-regulated R-genes	74	167
