# Supplementary material for: Global expression patterns of R-genes in tomato and potato
Source: Front Plant Sci. 2023 Oct 27;14:1216795. doi: 10.3389/fpls.2023.1216795 (PMC10641715; doi:10.3389/fpls.2023.1216795)
Supplement: Supplementary file 5 [file DataSheet_5.zip › SupplTablesS5toS17/S16.xlsx]

## Sheet: Tabelle1
Species	Regulation	Factor	All genes		R-genes		Clustered R-genes		Not clustered R-genes		miR482-targeted R-genes		Not miR482-targeted R-genes		Full length R-genes		Partial R-genes
			R-value	p-value	R-value	p-value	R-value	p-value	R-value	p-value	R-value	p-value	R-value	p-value	R-value	p-value	R-value	p-value
Tomato	Up-regulated genes	Bioproject	0.423	0.6%	0.238	8.9%	0.23	8.9%	0.25	6.8%	0.363	1.8%	0.218	12.2%	0.252	6.8%	0.198	11.2%
		Specific treatment organism	0.419	1.6%	0.219	12.8%	0.212	14.3%	0.231	8.1%	0.353	0.03	0.199	13.1%	0.233	10.4%	0.176	14.4%
		Days post infection	0.183	9.5%	0.132	16.8%	0.183	9.3%	0.014	43.4%	0.129	18.4%	0.125	16.8%	0.164	11.1%	0.048	31.8%
		Type/Kingdom of organism	0.134	7.8%	0.085	0.17	0.095	0.16	0.079	18.9%	0.136	7.9%	0.08	19.3%	0.124	8.9%	0.02	35.5%
		Life cycle of the organism	0.213	5.7%	0.062	26.8%	0.055	27.7%	0.077	22.8%	0.135	0.14	0.016	38.6%	0.041	33.9%	0.045	30.9%
		Tissue type	0.049	24.4%	0.053	25.4%	0.048	26.7%	0.074	0.2	0.092	14.6%	0.04	27.9%	0.059	0.22	0.039	0.29
		Susceptible vs. resistant cultivar	-0.04	0.76	-0.043	79.2%	-0.044	83.4%	0.004	37.6%	-0.034	0.68	-0.047	84.2%	-0.045	78.9%	-0.044	0.8
		Susceptible vs. resistant cultivar *	-0.009	51.9%	-0.118	94.9%	-0.116	95.9%	-0.077	77.8%	-0.106	92.5%	-0.121	95.7%	-0.117	94.8%	-0.119	95.9%
		Pathogenic vs beneficial organism	0.076	0.36	-0.361	98.2%	-0.348	98.2%	-0.34	97.8%	-0.323	97.5%	-0.354	97.8%	-0.347	97.5%	-0.356	98.5%
	Down-regulated genes	Bioproject	0.14	19.8%	0.06	37.5%	-0.029	54.1%	0.186	0.14	0.103	29.1%	-0.002	46.1%	0.107	27.8%	-0.049	59.1%
		Specific treatment organism	0.142	0.21	0.057	34.7%	-0.04	58.4%	0.194	15.2%	0.103	25.5%	-0.008	0.5	0.106	0.26	-0.054	61.1%
		Days post infection	0.111	20.5%	0.044	34.1%	0.046	36.8%	0.016	43.2%	0.152	12.8%	0.01	44.6%	0.026	40.2%	0.03	39.5%
		Life cycle of the organism	0.014	37.1%	0.024	39.2%	-0.043	61.5%	0.088	22.5%	-0.014	49.4%	0.005	0.45	0.038	33.6%	-0.023	0.54
		Tissue type	0.003	44.5%	0.002	44.6%	-0.02	54.3%	0.025	35.4%	-0.011	51.2%	-0.009	52.2%	-0.003	48.2%	0.041	31.2%
		Type/Kingdom of organism	0.096	17.5%	-0.017	54.2%	-0.056	70.7%	0.012	41.7%	0	44.6%	-0.049	67.2%	0.008	42.5%	-0.129	93.3%
		Susceptible vs. resistant cultivar	-0.015	56.2%	-0.048	94.4%	-0.043	0.92	-0.044	0.9	-0.022	0.66	-0.057	97.2%	-0.034	81.7%	-0.032	82.1%
		Susceptible vs. resistant cultivar *	-0.106	93.2%	-0.128	98.1%	-0.124	96.9%	-0.124	98.4%	-0.094	88.3%	-0.141	99.2%	-0.12	97.4%	-0.108	92.8%
		Pathogenic vs beneficial organism	-0.361	94.2%	-0.335	89.8%	-0.288	80.6%	-0.353	1	-0.224	72.3%	-0.358	0.92	-0.338	92.3%	-0.282	80.3%
Potato	Up-regulated genes	Days post infection	0.11	13.9%	0.161	5.1%	0.134	7.3%	0.131	8.7%	0.136	0.09	0.155	6.7%	0.15	7.6%	0.076	0.21
		Specific treatment organism	0.076	16.6%	0.108	7.3%	0.084	12.9%	0.077	14.5%	0.059	18.5%	0.105	0.09	0.099	10.1%	0.025	34.4%
		Tissue type	0.093	9.1%	0.092	8.9%	0.067	14.5%	0.082	10.6%	0.104	0.06	0.086	10.7%	0.077	11.2%	0.078	10.1%
		Life cycle of the organism	0.267	1.8%	0.088	17.6%	0.088	18.6%	0.03	30.5%	0.164	4.2%	0.087	17.7%	0.087	18.6%	0.085	21.8%
		Bioproject	0.03	31.9%	0.085	17.2%	0.059	23.7%	0.07	20.4%	0.039	29.4%	0.076	17.8%	0.077	17.1%	0.021	39.8%
		Pathogenic vs beneficial organism	-0.046	51.7%	0.07	37.7%	0.076	0.36	-0.082	59.3%	0.1	32.4%	0.067	35.2%	0.07	35.1%	-0.02	53.3%
		Type/Kingdom of organism	0.022	33.4%	0.005	44.2%	-0.004	50.5%	-0.015	57.1%	0.01	39.8%	-0.003	48.5%	-0.001	0.48	-0.019	58.4%
		Tissue type **	-0.049	83.5%	-0.047	81.4%	-0.053	87.2%	-0.047	81.1%	-0.044	79.7%	-0.046	81.2%	-0.05	85.5%	-0.06	94.5%
		Susceptible vs. resistant cultivar	-0.087	76.7%	-0.082	73.9%	-0.091	75.2%	-0.101	0.79	-0.045	61.2%	-0.085	0.76	-0.089	74.2%	-0.072	0.72
		Susceptible vs. resistant cultivar *	-0.069	75.5%	-0.093	88.5%	-0.095	90.4%	-0.073	81.4%	-0.072	82.5%	-0.091	0.89	-0.093	92.1%	-0.071	78.1%
	Down-regulated genes	Life cycle of the organism	0.184	6.5%	0.238	2.9%	0.285	0.9%	0.168	0.06	0.258	0.3%	0.24	0.02	0.238	2.4%	0.205	1.7%
		Pathogenic vs beneficial organism	0.041	42.8%	0.153	25.2%	0.158	24.4%	0.109	30.2%	0.152	27.3%	0.151	21.1%	0.151	23.2%	0.165	18.8%
		Days post infection	0.156	5.9%	0.13	10.6%	0.126	10.6%	0.119	12.4%	0.149	7.3%	0.123	10.1%	0.123	10.6%	0.168
		Specific treatment organism	0.103	8.8%	0.096	9.9%	0.078	15.4%	0.108	7.7%	0.082	13.9%	0.098	9.3%	0.09	11.7%	0.105	7.5%
		Type/Kingdom of organism	0.032	24.9%	0.047	16.1%	0.03	24.3%	0.044	18.8%	0.035	23.9%	0.047	19.3%	0.046	20.4%	0.023	32.7%
		Susceptible vs. resistant cultivar	-0.029	54.3%	0.021	0.37	0.024	36.1%	-0.008	49.5%	0.013	39.7%	0.017	0.39	0.025	37.4%	0	45.3%
		Susceptible vs. resistant cultivar *	-0.014	48.8%	0.019	36.2%	0.028	31.1%	-0.007	43.7%	0.013	0.38	0.018	34.9%	0.026	31.9%	-0.016	49.1%
		Tissue type	0.05	18.9%	-0.01	51.1%	-0.013	52.7%	-0.013	52.9%	-0.02	57.8%	-0.006	49.7%	-0.01	50.5%	0	45.2%
		Bioproject	0.007	42.9%	-0.036	64.8%	-0.05	68.4%	-0.021	58.5%	-0.017	54.7%	-0.039	66.4%	-0.04	63.4%	-0.034	61.6%
		Tissue type **	-0.057	90.8%	-0.057	92.2%	-0.057	91.5%	-0.061	95.2%	-0.053	88.4%	-0.058	91.5%	-0.058	91.1%	-0.062	96.3%
