# Supplementary material for: Global expression patterns of R-genes in tomato and potato
Source: Front Plant Sci. 2023 Oct 27;14:1216795. doi: 10.3389/fpls.2023.1216795 (PMC10641715; doi:10.3389/fpls.2023.1216795)
Supplement: Supplementary file 5 [file DataSheet_5.zip › SupplTablesS5toS17/S15.xlsx]

## Sheet: Tabelle1
Differential expression data set	Bioproject	Specific treatment organism	Pathogenic vs beneficial organism	Life cycle of the organism	Type/Kindgom of organism	Susceptible vs. resistant cultivar	Susceptible vs. resistant cultivar *	Days post infection	Tissue type	Tissue type II **
B1_G. rostochiensis_root_1dpi	B	G. rostochiensis	pathogenic organism	biotroph	Nematode	resistant	resistant	1	root	root
B1_G. rostochiensis_root_3dpi	B	G. rostochiensis	pathogenic organism	biotroph	Nematode	resistant	resistant	3	root	root
B2_G. rostochiensis_root_1dpi	B	G. rostochiensis	pathogenic organism	biotroph	Nematode	susceptible	susceptible	1	root	root
B2_G. rostochiensis_root_3dpi	B	G. rostochiensis	pathogenic organism	biotroph	Nematode	susceptible	susceptible	3	root	root
C_G. rostochiensis_root_3dpi	C	G. rostochiensis	pathogenic organism	biotroph	Nematode	susceptible	susceptible	3	root	root
E1_C.L. solanacearum_leaf_21dpi	E	Candidatus Liberibacter solanacearum (Lso)	pathogenic organism		Bacteria	susceptible	susceptible	21	leaf	leaf
E2_C.L. solanacearum_leaf_21dpi	E	Candidatus Liberibacter solanacearum (Lso)	pathogenic organism		Bacteria	susceptible	susceptible	21	leaf	leaf
G1_S. turgidiscabies_tuber_28dpi	G	S. turgidiscabies	pathogenic organism		Bacteria	resistant	resistant	28	tuber	root
G1_S. turgidiscabies_tuber_42dpi	G	S. turgidiscabies	pathogenic organism		Bacteria	resistant	resistant	42	tuber	root
G2_S. turgidiscabies_tuber_28dpi	G	S. turgidiscabies	pathogenic organism		Bacteria	susceptible	susceptible	28	tuber	root
G2_S. turgidiscabies_tuber_42dpi	G	S. turgidiscabies	pathogenic organism		Bacteria	susceptible	susceptible	42	tuber	root
H1_P. infestans_leaf_0.25dpi	H	P. infestans	pathogenic organism	hemibiotroph	Oomycete	resistant	resistant	0.25	leaf	leaf
H1_P. infestans_leaf_1dpi	H	P. infestans	pathogenic organism	hemibiotroph	Oomycete	resistant	resistant	1	leaf	leaf
H2_P. infestans_leaf_0.25dpi	H	P. infestans	pathogenic organism	hemibiotroph	Oomycete	susceptible	susceptible	0.25	leaf	leaf
H2_P. infestans_leaf_1dpi	H	P. infestans	pathogenic organism	hemibiotroph	Oomycete	susceptible	susceptible	1	leaf	leaf
I_C. rosea_tuber_7dpi	I	C. rosea	beneficial organism	beneficial	Fungi	Biocontrol Agent		7	tuber	root
I_H. solani_tuber_7dpi	I	H. solani	pathogenic organism		Fungi	susceptible	susceptible	7	tuber	root
I_C. rosea_tuber_14dpi	I	C. rosea	beneficial organism	beneficial	Fungi	Biocontrol Agent		14	tuber	root
I_H. solani_tuber_14dpi	I	H. solani	pathogenic organism		Fungi	susceptible	susceptible	14	tuber	root
I_C. rosea_tuber_28dpi	I	C. rosea	beneficial organism	beneficial	Fungi	Biocontrol Agent		28	tuber	root
I_H. solani_tuber_28dpi	I	H. solani	pathogenic organism		Fungi	susceptible	susceptible	28	tuber	root
J_T. solanivora_tuber_1dpi	J	T. solanivora	pathogenic organism	x	Insect			1	tuber	root
J_T. solanivora_tuber_2dpi	J	T. solanivora	pathogenic organism	x	Insect			2	tuber	root
K_PVY-O_leaf_0.16dpi	K	PVY_O	pathogenic organism	x	Virus	resistant	resistant	0.17	leaf	leaf
K_PVY-NTN_leaf_0.16dpi	K	PVY_ NTN	pathogenic organism	x	Virus	susceptible	susceptible	0.17	leaf	leaf
K_PVY-O_leaf_0.4dpi	K	PVY_O	pathogenic organism	x	Virus	resistant	resistant	0.42	leaf	leaf
K_PVY-NTN_leaf_0.4dpi	K	PVY_ NTN	pathogenic organism	x	Virus	susceptible	susceptible	0.42	leaf	leaf
L_PVY-0_leaf_0.16dpi	L	PVY_O	pathogenic organism	x	Virus	susceptible	susceptible	0.17	leaf	leaf
L_PVY-0_leaf_0.4dpi	L	PVY_O	pathogenic organism	x	Virus	susceptible	susceptible	0.42	leaf	leaf
