# Supplementary material for: Global expression patterns of R-genes in tomato and potato
Source: Front Plant Sci. 2023 Oct 27;14:1216795. doi: 10.3389/fpls.2023.1216795 (PMC10641715; doi:10.3389/fpls.2023.1216795)
Supplement: Supplementary file 5 [file DataSheet_5.zip › SupplTablesS5toS17/S14.xlsx]

## Sheet: Tabelle1
Differential expression data set	Bioproject	Specific treatment organism	Pathogenic vs beneficial organism	Life cycle of the organism	Type/Kingdom of organism	Susceptible vs. resistant cultivar	Susceptible vs. resistant cultivar *	Days post infection	Tissue type
A_R. irregularis_root_28dpi	A	R. irregularis	beneficial organism	beneficial	Fungi	Arbuscular mycorrhizal fungi		28	root
B_F. mosseae_fruit	B	F. mosseae	beneficial organism	beneficial	Fungi	Arbuscular mycorrhizal fungi		150	fruit
E_C. gloeosporioides_fruit_3dpi	E	C. gloeosporioides	pathogenic organism	hemibiotroph	Fungi			3	fruit
E_C. gloeosporioides_fruit_3dpi	E	C. gloeosporioides	pathogenic organism	hemibiotroph	Fungi			3	fruit
F_C. fulvum_leaf_4dpi	F	C. fulvum	pathogenic organism	biotroph	Fungi	resistant	resistant	4	leaf
F_C. fulvum_leaf_8dpi	F	C. fulvum	pathogenic organism	biotroph	Fungi	resistant	resistant	8	leaf
G1_M. incognita_root_2dpi	G	M. incognita	pathogenic organism	biotroph	Nematode	susceptible	susceptible	2	root
G1_M. incognita_root_6dpi	G	M. incognita	pathogenic organism	biotroph	Nematode	susceptible	susceptible	6	root
G2_M. incognita_root_2dpi	G	M. incognita	pathogenic organism	biotroph	Nematode	resistant	resistant	2	root
G2_M. incognita_root_6dpi	G	M. incognita	pathogenic organism	biotroph	Nematode	resistant	resistant	6	root
H_PSTVd_leaf_21dpi	H	PSTVd	pathogenic organism	x	Viroide			21	leaf
I1_S. lycopersici_leaf_5dpi	I	S. lycopersici	pathogenic organism		Fungi	susceptible	susceptible	5	leaf
I2_S. lycopersici_leaf_5dpi	I	S. lycopersici	pathogenic organism		Fungi	resistant	resistant	5	leaf
J1_TYLCV_leaf_28dpi	J	TYLCV	pathogenic organism	x	Virus	resistant	resistant	28	leaf
J2_TYLCV_leaf_28dpi	J	TYLCV	pathogenic organism	x	Virus	susceptible	susceptible	28	leaf
K_PVX_leaf_14dpi	K	PVX	pathogenic organism	x	Virus			14	leaf
K_TMV_leaf_14dpi	K	TMV	pathogenic organism	x	Virus			14	leaf
L_P. infestans_leaf_3dpi	L	P. infestans	pathogenic organism	hemibiotroph	Oomycete	susceptible	susceptible	3	leaf
M1_R. solanacearum_stem_3dpi	M	R. solanacearum	pathogenic organism		Bacteria	susceptible	susceptible	3	stem
M1_R. solanacearum_stem_5dpi	M	R. solanacearum	pathogenic organism		Bacteria	susceptible	susceptible	5	stem
M2_R. solanacearum_root_3dpi	M	R. solanacearum	pathogenic organism		Bacteria	susceptible	susceptible	3	root
M1_R. solanacearum_root_5dpi	M	R. solanacearum	pathogenic organism		Bacteria	susceptible	susceptible	5	root
M2_R. solanacearum_stem_3dpi	M	R. solanacearum	pathogenic organism		Bacteria	resistant	resistant	3	stem
M2_R. solanacearum_stem_5dpi	M	R. solanacearum	pathogenic organism		Bacteria	resistant	resistant	5	stem
M2_R. solanacearum_root_3dpi	M	R. solanacearum	pathogenic organism		Bacteria	resistant	resistant	3	root
M2_R. solanacearum_root_5dpi	M	R. solanacearum	pathogenic organism		Bacteria	resistant	resistant	5	root
