# Supplementary material for: Global expression patterns of R-genes in tomato and potato
Source: Front Plant Sci. 2023 Oct 27;14:1216795. doi: 10.3389/fpls.2023.1216795 (PMC10641715; doi:10.3389/fpls.2023.1216795)
Supplement: Supplementary file 5 [file DataSheet_5.zip › SupplTablesS5toS17/S6.xlsx]

## Sheet: Tabelle1
SRA	Type of treatment	Life cycle of the organism	Type/Kingdom of the organism	susceptible vs resistant cultivar	Days post infection	Tissue type	Tissue Type *	Paired or Single-end Sequencing	Bioproject	Relative read depth	Specific treatment organism	Sequencing machine	Sequencing center	Reference
ERR791917	MOCK	MOCK	MOCK	resistant	28	tuber	root	Paired	G	very low	MOCK	Illumina HiSeq 2000	Norwegian Sequencing Center (Oslo, Norway)	Dees et al., 2016
ERR791918	MOCK	MOCK	MOCK	resistant	28	tuber	root	Paired	G	very low	MOCK	Illumina HiSeq 2000	Norwegian Sequencing Center (Oslo, Norway)	Dees et al., 2016
ERR791919	MOCK	MOCK	MOCK	resistant	28	tuber	root	Paired	G	very low	MOCK	Illumina HiSeq 2000	Norwegian Sequencing Center (Oslo, Norway)	Dees et al., 2016
ERR791920	MOCK	MOCK	MOCK	resistant	28	tuber	root	Paired	G	very low	MOCK	Illumina HiSeq 2000	Norwegian Sequencing Center (Oslo, Norway)	Dees et al., 2016
ERR791921	MOCK	MOCK	MOCK	resistant	42	tuber	root	Paired	G	very low	MOCK	Illumina HiSeq 2000	Norwegian Sequencing Center (Oslo, Norway)	Dees et al., 2016
ERR791922	MOCK	MOCK	MOCK	resistant	42	tuber	root	Paired	G	very low	MOCK	Illumina HiSeq 2000	Norwegian Sequencing Center (Oslo, Norway)	Dees et al., 2016
ERR791923	MOCK	MOCK	MOCK	resistant	42	tuber	root	Paired	G	very low	MOCK	Illumina HiSeq 2000	Norwegian Sequencing Center (Oslo, Norway)	Dees et al., 2016
ERR791924	MOCK	MOCK	MOCK	resistant	42	tuber	root	Paired	G	very low	MOCK	Illumina HiSeq 2000	Norwegian Sequencing Center (Oslo, Norway)	Dees et al., 2016
ERR791925	pathogenic organism		Bacteria	resistant	28	tuber	root	Paired	G	very low	S. turgidiscabies	Illumina HiSeq 2000	Norwegian Sequencing Center (Oslo, Norway)	Dees et al., 2016
ERR791926	pathogenic organism		Bacteria	resistant	28	tuber	root	Paired	G	very low	S. turgidiscabies	Illumina HiSeq 2000	Norwegian Sequencing Center (Oslo, Norway)	Dees et al., 2016
ERR791927	pathogenic organism		Bacteria	resistant	28	tuber	root	Paired	G	very low	S. turgidiscabies	Illumina HiSeq 2000	Norwegian Sequencing Center (Oslo, Norway)	Dees et al., 2016
ERR791928	pathogenic organism		Bacteria	resistant	28	tuber	root	Paired	G	very low	S. turgidiscabies	Illumina HiSeq 2000	Norwegian Sequencing Center (Oslo, Norway)	Dees et al., 2016
ERR791929	pathogenic organism		Bacteria	resistant	42	tuber	root	Paired	G	very low	S. turgidiscabies	Illumina HiSeq 2000	Norwegian Sequencing Center (Oslo, Norway)	Dees et al., 2016
ERR791930	pathogenic organism		Bacteria	resistant	42	tuber	root	Paired	G	very low	S. turgidiscabies	Illumina HiSeq 2000	Norwegian Sequencing Center (Oslo, Norway)	Dees et al., 2016
ERR791931	pathogenic organism		Bacteria	resistant	42	tuber	root	Paired	G	very low	S. turgidiscabies	Illumina HiSeq 2000	Norwegian Sequencing Center (Oslo, Norway)	Dees et al., 2016
ERR791932	pathogenic organism		Bacteria	resistant	42	tuber	root	Paired	G	very low	S. turgidiscabies	Illumina HiSeq 2000	Norwegian Sequencing Center (Oslo, Norway)	Dees et al., 2016
ERR791933	MOCK	MOCK	MOCK	susceptible	28	tuber	root	Paired	G	very low	MOCK	Illumina HiSeq 2000	Norwegian Sequencing Center (Oslo, Norway)	Dees et al., 2016
ERR791934	MOCK	MOCK	MOCK	susceptible	28	tuber	root	Paired	G	very low	MOCK	Illumina HiSeq 2000	Norwegian Sequencing Center (Oslo, Norway)	Dees et al., 2016
ERR791935	MOCK	MOCK	MOCK	susceptible	28	tuber	root	Paired	G	very low	MOCK	Illumina HiSeq 2000	Norwegian Sequencing Center (Oslo, Norway)	Dees et al., 2016
ERR791936	MOCK	MOCK	MOCK	susceptible	28	tuber	root	Paired	G	very low	MOCK	Illumina HiSeq 2000	Norwegian Sequencing Center (Oslo, Norway)	Dees et al., 2016
ERR791937	MOCK	MOCK	MOCK	susceptible	42	tuber	root	Paired	G	very low	MOCK	Illumina HiSeq 2000	Norwegian Sequencing Center (Oslo, Norway)	Dees et al., 2016
ERR791938	MOCK	MOCK	MOCK	susceptible	42	tuber	root	Paired	G	very low	MOCK	Illumina HiSeq 2000	Norwegian Sequencing Center (Oslo, Norway)	Dees et al., 2016
ERR791939	MOCK	MOCK	MOCK	susceptible	42	tuber	root	Paired	G	very low	MOCK	Illumina HiSeq 2000	Norwegian Sequencing Center (Oslo, Norway)	Dees et al., 2016
ERR791940	pathogenic organism		Bacteria	susceptible	28	tuber	root	Paired	G	very low	S. turgidiscabies	Illumina HiSeq 2000	Norwegian Sequencing Center (Oslo, Norway)	Dees et al., 2016
ERR791941	pathogenic organism		Bacteria	susceptible	28	tuber	root	Paired	G	very low	S. turgidiscabies	Illumina HiSeq 2000	Norwegian Sequencing Center (Oslo, Norway)	Dees et al., 2016
ERR791942	pathogenic organism		Bacteria	susceptible	28	tuber	root	Paired	G	very low	S. turgidiscabies	Illumina HiSeq 2000	Norwegian Sequencing Center (Oslo, Norway)	Dees et al., 2016
ERR791943	pathogenic organism		Bacteria	susceptible	28	tuber	root	Paired	G	very low	S. turgidiscabies	Illumina HiSeq 2000	Norwegian Sequencing Center (Oslo, Norway)	Dees et al., 2016
ERR791944	pathogenic organism		Bacteria	susceptible	42	tuber	root	Paired	G	very low	S. turgidiscabies	Illumina HiSeq 2000	Norwegian Sequencing Center (Oslo, Norway)	Dees et al., 2016
ERR791945	pathogenic organism		Bacteria	susceptible	42	tuber	root	Paired	G	very low	S. turgidiscabies	Illumina HiSeq 2000	Norwegian Sequencing Center (Oslo, Norway)	Dees et al., 2016
ERR791946	pathogenic organism		Bacteria	susceptible	42	tuber	root	Paired	G	very low	S. turgidiscabies	Illumina HiSeq 2000	Norwegian Sequencing Center (Oslo, Norway)	Dees et al., 2016
ERR791947	pathogenic organism		Bacteria	susceptible	42	tuber	root	Paired	G	very low	S. turgidiscabies	Illumina HiSeq 2000	Norwegian Sequencing Center (Oslo, Norway)	Dees et al., 2016
ERR829273	MOCK	MOCK	MOCK	susceptible	7	tuber	root	Paired	I	low	MOCK	Illumina HiSeq 2500	Norwegian Sequencing Center (Oslo, Norway)	Lysøe et al., 2017
ERR829274	MOCK	MOCK	MOCK	susceptible	7	tuber	root	Paired	I	low	MOCK	Illumina HiSeq 2500	Norwegian Sequencing Center (Oslo, Norway)	Lysøe et al., 2017
ERR829275	MOCK	MOCK	MOCK	susceptible	7	tuber	root	Paired	I	low	MOCK	Illumina HiSeq 2500	Norwegian Sequencing Center (Oslo, Norway)	Lysøe et al., 2017
ERR829276	MOCK	MOCK	MOCK	susceptible	7	tuber	root	Paired	I	low	MOCK	Illumina HiSeq 2500	Norwegian Sequencing Center (Oslo, Norway)	Lysøe et al., 2017
ERR829277	pathogenic organism		Fungi	susceptible	7	tuber	root	Paired	I	low	H. Solani	Illumina HiSeq 2500	Norwegian Sequencing Center (Oslo, Norway)	Lysøe et al., 2017
ERR829278	pathogenic organism		Fungi	susceptible	7	tuber	root	Paired	I	low	H. Solani	Illumina HiSeq 2500	Norwegian Sequencing Center (Oslo, Norway)	Lysøe et al., 2017
ERR829279	pathogenic organism		Fungi	susceptible	7	tuber	root	Paired	I	low	H. Solani	Illumina HiSeq 2500	Norwegian Sequencing Center (Oslo, Norway)	Lysøe et al., 2017
ERR829280	pathogenic organism		Fungi	susceptible	7	tuber	root	Paired	I	very low	H. Solani	Illumina HiSeq 2500	Norwegian Sequencing Center (Oslo, Norway)	Lysøe et al., 2017
ERR829281	beneficial organism	beneficial organism	Fungi	Biocontrol Agent	7	tuber	root	Paired	I	low	C. rosea	Illumina HiSeq 2500	Norwegian Sequencing Center (Oslo, Norway)	Lysøe et al., 2017
ERR829282	beneficial organism	beneficial organism	Fungi	Biocontrol Agent	7	tuber	root	Paired	I	low	C. rosea	Illumina HiSeq 2500	Norwegian Sequencing Center (Oslo, Norway)	Lysøe et al., 2017
ERR829283	beneficial organism	beneficial organism	Fungi	Biocontrol Agent	7	tuber	root	Paired	I	low	C. rosea	Illumina HiSeq 2500	Norwegian Sequencing Center (Oslo, Norway)	Lysøe et al., 2017
ERR829284	beneficial organism	beneficial organism	Fungi	Biocontrol Agent	7	tuber	root	Paired	I	low	C. rosea	Illumina HiSeq 2500	Norwegian Sequencing Center (Oslo, Norway)	Lysøe et al., 2017
ERR829289	MOCK	MOCK	MOCK	susceptible	14	tuber	root	Paired	I	low	MOCK	Illumina HiSeq 2500	Norwegian Sequencing Center (Oslo, Norway)	Lysøe et al., 2017
ERR829290	MOCK	MOCK	MOCK	susceptible	14	tuber	root	Paired	I	low	MOCK	Illumina HiSeq 2500	Norwegian Sequencing Center (Oslo, Norway)	Lysøe et al., 2017
ERR829291	MOCK	MOCK	MOCK	susceptible	14	tuber	root	Paired	I	low	MOCK	Illumina HiSeq 2500	Norwegian Sequencing Center (Oslo, Norway)	Lysøe et al., 2017
ERR829292	MOCK	MOCK	MOCK	susceptible	14	tuber	root	Paired	I	low	MOCK	Illumina HiSeq 2500	Norwegian Sequencing Center (Oslo, Norway)	Lysøe et al., 2017
ERR829293	pathogenic organism		Fungi	susceptible	14	tuber	root	Paired	I	low	H. Solani	Illumina HiSeq 2500	Norwegian Sequencing Center (Oslo, Norway)	Lysøe et al., 2017
ERR829294	pathogenic organism		Fungi	susceptible	14	tuber	root	Paired	I	low	H. Solani	Illumina HiSeq 2500	Norwegian Sequencing Center (Oslo, Norway)	Lysøe et al., 2017
ERR829295	pathogenic organism		Fungi	susceptible	14	tuber	root	Paired	I	low	H. Solani	Illumina HiSeq 2500	Norwegian Sequencing Center (Oslo, Norway)	Lysøe et al., 2017
ERR829296	pathogenic organism		Fungi	susceptible	14	tuber	root	Paired	I	low	H. Solani	Illumina HiSeq 2500	Norwegian Sequencing Center (Oslo, Norway)	Lysøe et al., 2017
ERR829297	beneficial organism	beneficial organism	Fungi	Biocontrol Agent	14	tuber	root	Paired	I	low	C. rosea	Illumina HiSeq 2500	Norwegian Sequencing Center (Oslo, Norway)	Lysøe et al., 2017
ERR829298	beneficial organism	beneficial organism	Fungi	Biocontrol Agent	14	tuber	root	Paired	I	low	C. rosea	Illumina HiSeq 2500	Norwegian Sequencing Center (Oslo, Norway)	Lysøe et al., 2017
ERR829299	beneficial organism	beneficial organism	Fungi	Biocontrol Agent	14	tuber	root	Paired	I	low	C. rosea	Illumina HiSeq 2500	Norwegian Sequencing Center (Oslo, Norway)	Lysøe et al., 2017
ERR829300	beneficial organism	beneficial organism	Fungi	Biocontrol Agent	14	tuber	root	Paired	I	low	C. rosea	Illumina HiSeq 2500	Norwegian Sequencing Center (Oslo, Norway)	Lysøe et al., 2017
ERR829305	MOCK	MOCK	MOCK	susceptible	28	tuber	root	Paired	I	low	MOCK	Illumina HiSeq 2500	Norwegian Sequencing Center (Oslo, Norway)	Lysøe et al., 2017
ERR829306	MOCK	MOCK	MOCK	susceptible	28	tuber	root	Paired	I	low	MOCK	Illumina HiSeq 2500	Norwegian Sequencing Center (Oslo, Norway)	Lysøe et al., 2017
ERR829307	MOCK	MOCK	MOCK	susceptible	28	tuber	root	Paired	I	low	MOCK	Illumina HiSeq 2500	Norwegian Sequencing Center (Oslo, Norway)	Lysøe et al., 2017
ERR829308	MOCK	MOCK	MOCK	susceptible	28	tuber	root	Paired	I	low	MOCK	Illumina HiSeq 2500	Norwegian Sequencing Center (Oslo, Norway)	Lysøe et al., 2017
ERR829309	pathogenic organism		Fungi	susceptible	28	tuber	root	Paired	I	low	H. Solani	Illumina HiSeq 2500	Norwegian Sequencing Center (Oslo, Norway)	Lysøe et al., 2017
ERR829310	pathogenic organism		Fungi	susceptible	28	tuber	root	Paired	I	low	H. Solani	Illumina HiSeq 2500	Norwegian Sequencing Center (Oslo, Norway)	Lysøe et al., 2017
ERR829311	pathogenic organism		Fungi	susceptible	28	tuber	root	Paired	I	low	H. Solani	Illumina HiSeq 2500	Norwegian Sequencing Center (Oslo, Norway)	Lysøe et al., 2017
ERR829312	pathogenic organism		Fungi	susceptible	28	tuber	root	Paired	I	very low	H. Solani	Illumina HiSeq 2500	Norwegian Sequencing Center (Oslo, Norway)	Lysøe et al., 2017
ERR829313	beneficial organism	beneficial organism	Fungi	Biocontrol Agent	28	tuber	root	Paired	I	very low	C. rosea	Illumina HiSeq 2500	Norwegian Sequencing Center (Oslo, Norway)	Lysøe et al., 2017
ERR829314	beneficial organism	beneficial organism	Fungi	Biocontrol Agent	28	tuber	root	Paired	I	low	C. rosea	Illumina HiSeq 2500	Norwegian Sequencing Center (Oslo, Norway)	Lysøe et al., 2017
ERR829315	beneficial organism	beneficial organism	Fungi	Biocontrol Agent	28	tuber	root	Paired	I	low	C. rosea	Illumina HiSeq 2500	Norwegian Sequencing Center (Oslo, Norway)	Lysøe et al., 2017
ERR829316	beneficial organism	beneficial organism	Fungi	Biocontrol Agent	28	tuber	root	Paired	I	very low	C. rosea	Illumina HiSeq 2500	Norwegian Sequencing Center (Oslo, Norway)	Lysøe et al., 2017
SRR1233154	pathogenic organism		Bacteria	resistant	3.5	root	root	Paired	A	medium	R. solanacearum	Illumina HiSeq 2000	Buell Lab, Dept. of Plant Biology, Michigan State University (Lansing, Michigan, USA)	Zuluaga et al., 2015
SRR1233155	MOCK	MOCK	MOCK	resistant	3.5	root	root	Paired	A	high	MOCK	Illumina HiSeq 2000	Buell Lab, Dept. of Plant Biology, Michigan State University (Lansing, Michigan, USA)	Zuluaga et al., 2015
SRR1233156	pathogenic organism		Bacteria	susceptible	3.5	root	root	Paired	A	high	R. solanacearum	Illumina HiSeq 2000	Buell Lab, Dept. of Plant Biology, Michigan State University (Lansing, Michigan, USA)	Zuluaga et al., 2015
SRR1233157	MOCK	MOCK	MOCK	susceptible	3.5	root	root	Paired	A	low	MOCK	Illumina HiSeq 2000	Buell Lab, Dept. of Plant Biology, Michigan State University (Lansing, Michigan, USA)	Zuluaga et al., 2015
SRR2016823	pathogenic organism	x	Virus	resistant	0.17	leaf	leaf	Single	K	low	PVY_O	Illumina HiSeq 2000	Center for Genome Research and Biocomputing at Oregon State University (Corvallis, Oregon, USA)	Goyer et al., 2015
SRR2016824	MOCK	MOCK	MOCK	resistant	0.17	leaf	leaf	Single	K	low	MOCK	Illumina HiSeq 2000	Center for Genome Research and Biocomputing at Oregon State University (Corvallis, Oregon, USA)	Goyer et al., 2015
SRR2016826	pathogenic organism	x	Virus	resistant	0.42	leaf	leaf	Single	K	low	PVY_O	Illumina HiSeq 2000	Center for Genome Research and Biocomputing at Oregon State University (Corvallis, Oregon, USA)	Goyer et al., 2015
SRR2016827	MOCK	MOCK	MOCK	resistant	0.42	leaf	leaf	Single	K	low	MOCK	Illumina HiSeq 2000	Center for Genome Research and Biocomputing at Oregon State University (Corvallis, Oregon, USA)	Goyer et al., 2015
SRR2016828	pathogenic organism	x	Virus	resistant	0.17	leaf	leaf	Single	K	low	PVY_O	Illumina HiSeq 2000	Center for Genome Research and Biocomputing at Oregon State University (Corvallis, Oregon, USA)	Goyer et al., 2015
SRR2016829	pathogenic organism	x	Virus	resistant	0.17	leaf	leaf	Single	K	low	PVY_O	Illumina HiSeq 2000	Center for Genome Research and Biocomputing at Oregon State University (Corvallis, Oregon, USA)	Goyer et al., 2015
SRR2016830	MOCK	MOCK	MOCK	resistant	0.17	leaf	leaf	Single	K	low	MOCK	Illumina HiSeq 2000	Center for Genome Research and Biocomputing at Oregon State University (Corvallis, Oregon, USA)	Goyer et al., 2015
SRR2016831	MOCK	MOCK	MOCK	resistant	0.17	leaf	leaf	Single	K	low	MOCK	Illumina HiSeq 2000	Center for Genome Research and Biocomputing at Oregon State University (Corvallis, Oregon, USA)	Goyer et al., 2015
SRR2016832	pathogenic organism	x	Virus	resistant	0.42	leaf	leaf	Single	K	low	PVY_O	Illumina HiSeq 2000	Center for Genome Research and Biocomputing at Oregon State University (Corvallis, Oregon, USA)	Goyer et al., 2015
SRR2016833	pathogenic organism	x	Virus	resistant	0.42	leaf	leaf	Single	K	low	PVY_O	Illumina HiSeq 2000	Center for Genome Research and Biocomputing at Oregon State University (Corvallis, Oregon, USA)	Goyer et al., 2015
SRR2016835	MOCK	MOCK	MOCK	resistant	0.42	leaf	leaf	Single	K	low	MOCK	Illumina HiSeq 2000	Center for Genome Research and Biocomputing at Oregon State University (Corvallis, Oregon, USA)	Goyer et al., 2015
SRR2016836	MOCK	MOCK	MOCK	resistant	0.42	leaf	leaf	Single	K	low	MOCK	Illumina HiSeq 2000	Center for Genome Research and Biocomputing at Oregon State University (Corvallis, Oregon, USA)	Goyer et al., 2015
SRR2016837	pathogenic organism	x	Virus	susceptible	0.17	leaf	leaf	Single	K	low	PVY_ NTN	Illumina HiSeq 2000	Center for Genome Research and Biocomputing at Oregon State University (Corvallis, Oregon, USA)	Goyer et al., 2015
SRR2016840	pathogenic organism	x	Virus	susceptible	0.17	leaf	leaf	Single	K	low	PVY_ NTN	Illumina HiSeq 2000	Center for Genome Research and Biocomputing at Oregon State University (Corvallis, Oregon, USA)	Goyer et al., 2015
SRR2016842	pathogenic organism	x	Virus	susceptible	0.42	leaf	leaf	Single	K	low	PVY_ NTN	Illumina HiSeq 2000	Center for Genome Research and Biocomputing at Oregon State University (Corvallis, Oregon, USA)	Goyer et al., 2015
SRR2016844	pathogenic organism	x	Virus	susceptible	0.42	leaf	leaf	Single	K	low	PVY_ NTN	Illumina HiSeq 2000	Center for Genome Research and Biocomputing at Oregon State University (Corvallis, Oregon, USA)	Goyer et al., 2015
SRR2016849	pathogenic organism	x	Virus	susceptible	0.17	leaf	leaf	Single	L	low	PVY_O	Illumina HiSeq 2000	Center for Genome Research and Biocomputing at Oregon State University (Corvallis, Oregon, USA)	Goyer et al., 2015
SRR2016851	pathogenic organism	x	Virus	susceptible	0.17	leaf	leaf	Single	L	low	PVY_O	Illumina HiSeq 2000	Center for Genome Research and Biocomputing at Oregon State University (Corvallis, Oregon, USA)	Goyer et al., 2015
SRR2016854	MOCK	MOCK	MOCK	susceptible	0.17	leaf	leaf	Single	L	low	MOCK	Illumina HiSeq 2000	Center for Genome Research and Biocomputing at Oregon State University (Corvallis, Oregon, USA)	Goyer et al., 2015
SRR2016860	MOCK	MOCK	MOCK	susceptible	0.17	leaf	leaf	Single	L	low	MOCK	Illumina HiSeq 2000	Center for Genome Research and Biocomputing at Oregon State University (Corvallis, Oregon, USA)	Goyer et al., 2015
SRR2016863	pathogenic organism	x	Virus	susceptible	0.42	leaf	leaf	Single	L	low	PVY_O	Illumina HiSeq 2000	Center for Genome Research and Biocomputing at Oregon State University (Corvallis, Oregon, USA)	Goyer et al., 2015
SRR2016865	pathogenic organism	x	Virus	susceptible	0.42	leaf	leaf	Single	L	low	PVY_O	Illumina HiSeq 2000	Center for Genome Research and Biocomputing at Oregon State University (Corvallis, Oregon, USA)	Goyer et al., 2015
SRR2016891	MOCK	MOCK	MOCK	susceptible	0.42	leaf	leaf	Single	L	low	MOCK	Illumina HiSeq 2000	Center for Genome Research and Biocomputing at Oregon State University (Corvallis, Oregon, USA)	Goyer et al., 2015
SRR2016893	MOCK	MOCK	MOCK	susceptible	0.42	leaf	leaf	Single	L	low	MOCK	Illumina HiSeq 2000	Center for Genome Research and Biocomputing at Oregon State University (Corvallis, Oregon, USA)	Goyer et al., 2015
SRR2016900	pathogenic organism	x	Virus	susceptible	0.17	leaf	leaf	Single	L	low	PVY_O	Illumina HiSeq 2000	Center for Genome Research and Biocomputing at Oregon State University (Corvallis, Oregon, USA)	Goyer et al., 2015
SRR2016903	MOCK	MOCK	MOCK	susceptible	0.17	leaf	leaf	Single	L	low	MOCK	Illumina HiSeq 2000	Center for Genome Research and Biocomputing at Oregon State University (Corvallis, Oregon, USA)	Goyer et al., 2015
SRR2016921	pathogenic organism	x	Virus	susceptible	0.42	leaf	leaf	Single	L	low	PVY_O	Illumina HiSeq 2000	Center for Genome Research and Biocomputing at Oregon State University (Corvallis, Oregon, USA)	Goyer et al., 2015
SRR2016922	MOCK	MOCK	MOCK	susceptible	0.42	leaf	leaf	Single	L	low	MOCK	Illumina HiSeq 2000	Center for Genome Research and Biocomputing at Oregon State University (Corvallis, Oregon, USA)	Goyer et al., 2015
SRR3371836	MOCK	MOCK	MOCK	resistant	0.25	leaf	leaf	Paired	H	very low	MOCK	Illumina HiSeq 2000	University of Minnesota Genomics Center (UMGC, Minneapolis, USA)	Gao & Bradeen, 2016
SRR3371837	MOCK	MOCK	MOCK	resistant	0.25	leaf	leaf	Paired	H	very low	MOCK	Illumina HiSeq 2000	University of Minnesota Genomics Center (UMGC, Minneapolis, USA)	Gao & Bradeen, 2016
SRR3371838	MOCK	MOCK	MOCK	resistant	0.25	leaf	leaf	Paired	H	very low	MOCK	Illumina HiSeq 2000	University of Minnesota Genomics Center (UMGC, Minneapolis, USA)	Gao & Bradeen, 2016
SRR3371839	MOCK	MOCK	MOCK	resistant	1	leaf	leaf	Paired	H	very low	MOCK	Illumina HiSeq 2000	University of Minnesota Genomics Center (UMGC, Minneapolis, USA)	Gao & Bradeen, 2016
SRR3371840	MOCK	MOCK	MOCK	resistant	1	leaf	leaf	Paired	H	very low	MOCK	Illumina HiSeq 2000	University of Minnesota Genomics Center (UMGC, Minneapolis, USA)	Gao & Bradeen, 2016
SRR3371841	MOCK	MOCK	MOCK	resistant	1	leaf	leaf	Paired	H	very low	MOCK	Illumina HiSeq 2000	University of Minnesota Genomics Center (UMGC, Minneapolis, USA)	Gao & Bradeen, 2016
SRR3371846	MOCK	MOCK	MOCK	susceptible	0.25	leaf	leaf	Paired	H	very low	MOCK	Illumina HiSeq 2000	University of Minnesota Genomics Center (UMGC, Minneapolis, USA)	Gao & Bradeen, 2016
SRR3371847	MOCK	MOCK	MOCK	susceptible	0.25	leaf	leaf	Paired	H	very low	MOCK	Illumina HiSeq 2000	University of Minnesota Genomics Center (UMGC, Minneapolis, USA)	Gao & Bradeen, 2016
SRR3371848	MOCK	MOCK	MOCK	susceptible	0.25	leaf	leaf	Paired	H	very low	MOCK	Illumina HiSeq 2000	University of Minnesota Genomics Center (UMGC, Minneapolis, USA)	Gao & Bradeen, 2016
SRR3371849	MOCK	MOCK	MOCK	susceptible	1	leaf	leaf	Paired	H	very low	MOCK	Illumina HiSeq 2000	University of Minnesota Genomics Center (UMGC, Minneapolis, USA)	Gao & Bradeen, 2016
SRR3371850	MOCK	MOCK	MOCK	susceptible	1	leaf	leaf	Paired	H	very low	MOCK	Illumina HiSeq 2000	University of Minnesota Genomics Center (UMGC, Minneapolis, USA)	Gao & Bradeen, 2016
SRR3371851	MOCK	MOCK	MOCK	susceptible	1	leaf	leaf	Paired	H	very low	MOCK	Illumina HiSeq 2000	University of Minnesota Genomics Center (UMGC, Minneapolis, USA)	Gao & Bradeen, 2016
SRR3371855	pathogenic organism	hemibiotroph	Oomycete	resistant	0.25	leaf	leaf	Paired	H	very low	P. infestans	Illumina HiSeq 2000	University of Minnesota Genomics Center (UMGC, Minneapolis, USA)	Gao & Bradeen, 2016
SRR3371856	pathogenic organism	hemibiotroph	Oomycete	susceptible	0.25	leaf	leaf	Paired	H	very low	P. infestans	Illumina HiSeq 2000	University of Minnesota Genomics Center (UMGC, Minneapolis, USA)	Gao & Bradeen, 2016
SRR3371857	pathogenic organism	hemibiotroph	Oomycete	susceptible	0.25	leaf	leaf	Paired	H	very low	P. infestans	Illumina HiSeq 2000	University of Minnesota Genomics Center (UMGC, Minneapolis, USA)	Gao & Bradeen, 2016
SRR3371858	pathogenic organism	hemibiotroph	Oomycete	susceptible	0.25	leaf	leaf	Paired	H	very low	P. infestans	Illumina HiSeq 2000	University of Minnesota Genomics Center (UMGC, Minneapolis, USA)	Gao & Bradeen, 2016
SRR3371859	pathogenic organism	hemibiotroph	Oomycete	susceptible	1	leaf	leaf	Paired	H	very low	P. infestans	Illumina HiSeq 2000	University of Minnesota Genomics Center (UMGC, Minneapolis, USA)	Gao & Bradeen, 2016
SRR3371860	pathogenic organism	hemibiotroph	Oomycete	susceptible	1	leaf	leaf	Paired	H	very low	P. infestans	Illumina HiSeq 2000	University of Minnesota Genomics Center (UMGC, Minneapolis, USA)	Gao & Bradeen, 2016
SRR3371861	pathogenic organism	hemibiotroph	Oomycete	susceptible	1	leaf	leaf	Paired	H	very low	P. infestans	Illumina HiSeq 2000	University of Minnesota Genomics Center (UMGC, Minneapolis, USA)	Gao & Bradeen, 2016
SRR3371862	pathogenic organism	hemibiotroph	Oomycete	resistant	0.25	leaf	leaf	Paired	H	very low	P. infestans	Illumina HiSeq 2000	University of Minnesota Genomics Center (UMGC, Minneapolis, USA)	Gao & Bradeen, 2016
SRR3371863	pathogenic organism	hemibiotroph	Oomycete	resistant	0.25	leaf	leaf	Paired	H	very low	P. infestans	Illumina HiSeq 2000	University of Minnesota Genomics Center (UMGC, Minneapolis, USA)	Gao & Bradeen, 2016
SRR3371864	pathogenic organism	hemibiotroph	Oomycete	resistant	1	leaf	leaf	Paired	H	very low	P. infestans	Illumina HiSeq 2000	University of Minnesota Genomics Center (UMGC, Minneapolis, USA)	Gao & Bradeen, 2016
SRR3371865	pathogenic organism	hemibiotroph	Oomycete	resistant	1	leaf	leaf	Paired	H	very low	P. infestans	Illumina HiSeq 2000	University of Minnesota Genomics Center (UMGC, Minneapolis, USA)	Gao & Bradeen, 2016
SRR3371866	pathogenic organism	hemibiotroph	Oomycete	resistant	1	leaf	leaf	Paired	H	very low	P. infestans	Illumina HiSeq 2000	University of Minnesota Genomics Center (UMGC, Minneapolis, USA)	Gao & Bradeen, 2016
SRR5051041	pathogenic organism	hemibiotroph	Oomycete	resistant	5	leaf	leaf	Single	F	very low	P. infestans	Illumina Hiseq 2000	Novogene Co (Beijing, China)	Hao et al., 2018
SRR5051042	MOCK	MOCK	MOCK	resistant	0	leaf	leaf	Single	F	very low	MOCK	Illumina Hiseq 2000	Novogene Co (Beijing, China)	Hao et al., 2018
SRR5051043	pathogenic organism	hemibiotroph	Oomycete	resistant	1	leaf	leaf	Single	F	very low	P. infestans	Illumina Hiseq 2000	Novogene Co (Beijing, China)	Hao et al., 2018
SRR5051044	pathogenic organism	hemibiotroph	Oomycete	resistant	3	leaf	leaf	Single	F	very low	P. infestans	Illumina Hiseq 2000	Novogene Co (Beijing, China)	Hao et al., 2018
SRR5100663	MOCK	MOCK	MOCK	susceptible	21	leaf	leaf	Single	E	very low	MOCK	Illumina HiSeq 2000	Texas A&M AgriLife Genomics & Bioinformatics Services (College Station, Texas, USA)	Levy et al., 2017
SRR5100664	MOCK	MOCK	MOCK	susceptible	21	leaf	leaf	Single	E	very low	MOCK	Illumina HiSeq 2000	Texas A&M AgriLife Genomics & Bioinformatics Services (College Station, Texas, USA)	Levy et al., 2017
SRR5100665	MOCK	MOCK	MOCK	susceptible	21	leaf	leaf	Single	E	very low	MOCK	Illumina HiSeq 2000	Texas A&M AgriLife Genomics & Bioinformatics Services (College Station, Texas, USA)	Levy et al., 2017
SRR5100666	pathogenic organism		Bacteria	susceptible	21	leaf	leaf	Single	E	low	Lso	Illumina HiSeq 2000	Texas A&M AgriLife Genomics & Bioinformatics Services (College Station, Texas, USA)	Levy et al., 2017
SRR5100667	pathogenic organism		Bacteria	susceptible	21	leaf	leaf	Single	E	very low	Lso	Illumina HiSeq 2000	Texas A&M AgriLife Genomics & Bioinformatics Services (College Station, Texas, USA)	Levy et al., 2017
SRR5100668	MOCK	MOCK	MOCK	resistant	21	leaf	leaf	Single	E	low	MOCK	Illumina HiSeq 2000	Texas A&M AgriLife Genomics & Bioinformatics Services (College Station, Texas, USA)	Levy et al., 2017
SRR5100669	MOCK	MOCK	MOCK	resistant	21	leaf	leaf	Single	E	low	MOCK	Illumina HiSeq 2000	Texas A&M AgriLife Genomics & Bioinformatics Services (College Station, Texas, USA)	Levy et al., 2017
SRR5100670	MOCK	MOCK	MOCK	resistant	21	leaf	leaf	Single	E	low	MOCK	Illumina HiSeq 2000	Texas A&M AgriLife Genomics & Bioinformatics Services (College Station, Texas, USA)	Levy et al., 2017
SRR5100671	pathogenic organism		Bacteria	resistant	21	leaf	leaf	Single	E	very low	Lso	Illumina HiSeq 2000	Texas A&M AgriLife Genomics & Bioinformatics Services (College Station, Texas, USA)	Levy et al., 2017
SRR5100672	pathogenic organism		Bacteria	resistant	21	leaf	leaf	Single	E	very low	Lso	Illumina HiSeq 2000	Texas A&M AgriLife Genomics & Bioinformatics Services (College Station, Texas, USA)	Levy et al., 2017
SRR5100673	pathogenic organism		Bacteria	resistant	21	leaf	leaf	Single	E	low	Lso	Illumina HiSeq 2000	Texas A&M AgriLife Genomics & Bioinformatics Services (College Station, Texas, USA)	Levy et al., 2017
SRR5234773	MOCK	MOCK	MOCK	susceptible	1	leaf	leaf	Paired	D	very high	MOCK	Illumina HiSeq 2500	Biomarker Technologies (Beijing, China)	Li et al., 2017
SRR5234774	pathogenic organism	x	Virus	susceptible	1	leaf	leaf	Paired	D	very high	PVA	Illumina HiSeq 2500	Biomarker Technologies (Beijing, China)	Li et al., 2017
SRR5234775	MOCK	MOCK	MOCK	susceptible	2.5	leaf	leaf	Paired	D	very high	MOCK	Illumina HiSeq 2500	Biomarker Technologies (Beijing, China)	Li et al., 2017
SRR5234776	pathogenic organism	x	Virus	susceptible	2.5	leaf	leaf	Paired	D	very high	PVA	Illumina HiSeq 2500	Biomarker Technologies (Beijing, China)	Li et al., 2017
SRR6075441	MOCK	MOCK	MOCK	susceptible	3	root	root	Single	C	very low	MOCK	Ion Torrent Proton	IC&G Center of Genomic Investigations (Novosibirsk, Russia)	Kochetov et al., 2017
SRR6075442	pathogenic organism	biotroph	Nematode	susceptible	3	root	root	Single	C	very low	G. rostochiensis	Ion Torrent Proton	IC&G Center of Genomic Investigations (Novosibirsk, Russia)	Kochetov et al., 2017
SRR6127713	MOCK	MOCK	MOCK	susceptible	3	root	root	Single	C	very low	MOCK	Ion Torrent Proton	IC&G Center of Genomic Investigations (Novosibirsk, Russia)	Kochetov et al., 2017
SRR6127714	pathogenic organism	biotroph	Nematode	susceptible	3	root	root	Single	C	very low	G. rostochiensis	Ion Torrent Proton	IC&G Center of Genomic Investigations (Novosibirsk, Russia)	Kochetov et al., 2017
SRR6511445	pathogenic organism	x	Insect		1	tuber	root	Single	J	very low	T. solanivora	Illumina HiSeq2000	Cornell University Biotech Facility (San Diego, CA, USA)	Kumar et al., 2018
SRR6511446	pathogenic organism	x	Insect		2	tuber	root	Single	J	very low	T. solanivora	Illumina HiSeq2000	Cornell University Biotech Facility (San Diego, CA, USA)	Kumar et al., 2018
SRR6511447	pathogenic organism	x	Insect		1	tuber	root	Single	J	very low	T. solanivora	Illumina HiSeq2000	Cornell University Biotech Facility (San Diego, CA, USA)	Kumar et al., 2018
SRR6511448	pathogenic organism	x	Insect		1	tuber	root	Single	J	very low	T. solanivora	Illumina HiSeq2000	Cornell University Biotech Facility (San Diego, CA, USA)	Kumar et al., 2018
SRR6511449	MOCK	MOCK	MOCK		2	tuber	root	Single	J	very low	MOCK	Illumina HiSeq2000	Cornell University Biotech Facility (San Diego, CA, USA)	Kumar et al., 2018
SRR6511450	MOCK	MOCK	MOCK		2	tuber	root	Single	J	very low	MOCK	Illumina HiSeq2000	Cornell University Biotech Facility (San Diego, CA, USA)	Kumar et al., 2018
SRR6511451	MOCK	MOCK	MOCK		1	tuber	root	Single	J	very low	MOCK	Illumina HiSeq2000	Cornell University Biotech Facility (San Diego, CA, USA)	Kumar et al., 2018
SRR6511452	MOCK	MOCK	MOCK		2	tuber	root	Single	J	very low	MOCK	Illumina HiSeq2000	Cornell University Biotech Facility (San Diego, CA, USA)	Kumar et al., 2018
SRR6511454	MOCK	MOCK	MOCK		1	tuber	root	Single	J	very low	MOCK	Illumina HiSeq2000	Cornell University Biotech Facility (San Diego, CA, USA)	Kumar et al., 2018
SRR6511455	pathogenic organism	x	Insect		2	tuber	root	Single	J	very low	T. solanivora	Illumina HiSeq2000	Cornell University Biotech Facility (San Diego, CA, USA)	Kumar et al., 2018
SRR6511456	pathogenic organism	x	Insect		2	tuber	root	Single	J	very low	T. solanivora	Illumina HiSeq2000	Cornell University Biotech Facility (San Diego, CA, USA)	Kumar et al., 2018
SRR8457034	MOCK	MOCK	MOCK	resistant	1	root	root	Paired	B	low	MOCK	Illumina NextSeq 550	IC&G Center of Genomic Investigations (Novosibirsk, Russia)	Kochetov et al., 2020
SRR8457035	MOCK	MOCK	MOCK	resistant	1	root	root	Paired	B	very low	MOCK	Illumina NextSeq 550	IC&G Center of Genomic Investigations (Novosibirsk, Russia)	Kochetov et al., 2020
SRR8457038	MOCK	MOCK	MOCK	resistant	1	root	root	Paired	B	low	MOCK	Illumina NextSeq 550	IC&G Center of Genomic Investigations (Novosibirsk, Russia)	Kochetov et al., 2020
SRR8457039	MOCK	MOCK	MOCK	susceptible	1	root	root	Paired	B	low	MOCK	Illumina NextSeq 550	IC&G Center of Genomic Investigations (Novosibirsk, Russia)	Kochetov et al., 2020
SRR8457040	pathogenic organism	biotroph	Nematode	resistant	1	root	root	Paired	B	very low	G. rostochiensis	Illumina NextSeq 550	IC&G Center of Genomic Investigations (Novosibirsk, Russia)	Kochetov et al., 2020
SRR8457041	pathogenic organism	biotroph	Nematode	resistant	1	root	root	Paired	B	very low	G. rostochiensis	Illumina NextSeq 550	IC&G Center of Genomic Investigations (Novosibirsk, Russia)	Kochetov et al., 2020
SRR8457042	MOCK	MOCK	MOCK	susceptible	1	root	root	Paired	B	low	MOCK	Illumina NextSeq 550	IC&G Center of Genomic Investigations (Novosibirsk, Russia)	Kochetov et al., 2020
SRR8457043	MOCK	MOCK	MOCK	susceptible	1	root	root	Paired	B	low	MOCK	Illumina NextSeq 550	IC&G Center of Genomic Investigations (Novosibirsk, Russia)	Kochetov et al., 2020
SRR8457044	pathogenic organism	biotroph	Nematode	susceptible	1	root	root	Paired	B	low	G. rostochiensis	Illumina NextSeq 550	IC&G Center of Genomic Investigations (Novosibirsk, Russia)	Kochetov et al., 2020
SRR8457045	pathogenic organism	biotroph	Nematode	susceptible	1	root	root	Paired	B	very low	G. rostochiensis	Illumina NextSeq 550	IC&G Center of Genomic Investigations (Novosibirsk, Russia)	Kochetov et al., 2020
SRR8457046	pathogenic organism	biotroph	Nematode	resistant	1	root	root	Paired	B	low	G. rostochiensis	Illumina NextSeq 550	IC&G Center of Genomic Investigations (Novosibirsk, Russia)	Kochetov et al., 2020
SRR8457047	pathogenic organism	biotroph	Nematode	susceptible	1	root	root	Paired	B	low	G. rostochiensis	Illumina NextSeq 550	IC&G Center of Genomic Investigations (Novosibirsk, Russia)	Kochetov et al., 2020
SRR8457048	MOCK	MOCK	MOCK	resistant	3	root	root	Paired	B	medium	MOCK	Illumina NextSeq 550	IC&G Center of Genomic Investigations (Novosibirsk, Russia)	Kochetov et al., 2020
SRR8457049	MOCK	MOCK	MOCK	resistant	3	root	root	Paired	B	medium	MOCK	Illumina NextSeq 550	IC&G Center of Genomic Investigations (Novosibirsk, Russia)	Kochetov et al., 2020
SRR8457050	pathogenic organism	biotroph	Nematode	susceptible	3	root	root	Paired	B	low	G. rostochiensis	Illumina NextSeq 550	IC&G Center of Genomic Investigations (Novosibirsk, Russia)	Kochetov et al., 2020
SRR8457051	pathogenic organism	biotroph	Nematode	susceptible	3	root	root	Paired	B	low	G. rostochiensis	Illumina NextSeq 550	IC&G Center of Genomic Investigations (Novosibirsk, Russia)	Kochetov et al., 2020
SRR8457052	MOCK	MOCK	MOCK	susceptible	3	root	root	Paired	B	medium	MOCK	Illumina NextSeq 550	IC&G Center of Genomic Investigations (Novosibirsk, Russia)	Kochetov et al., 2020
SRR8457053	MOCK	MOCK	MOCK	susceptible	3	root	root	Paired	B	low	MOCK	Illumina NextSeq 550	IC&G Center of Genomic Investigations (Novosibirsk, Russia)	Kochetov et al., 2020
SRR8457054	MOCK	MOCK	MOCK	susceptible	3	root	root	Paired	B	low	MOCK	Illumina NextSeq 550	IC&G Center of Genomic Investigations (Novosibirsk, Russia)	Kochetov et al., 2020
SRR8457055	MOCK	MOCK	MOCK	resistant	3	root	root	Paired	B	low	MOCK	Illumina NextSeq 550	IC&G Center of Genomic Investigations (Novosibirsk, Russia)	Kochetov et al., 2020
SRR8457056	pathogenic organism	biotroph	Nematode	susceptible	3	root	root	Paired	B	low	G. rostochiensis	Illumina NextSeq 550	IC&G Center of Genomic Investigations (Novosibirsk, Russia)	Kochetov et al., 2020
SRR8457057	pathogenic organism	biotroph	Nematode	resistant	3	root	root	Paired	B	very low	G. rostochiensis	Illumina NextSeq 550	IC&G Center of Genomic Investigations (Novosibirsk, Russia)	Kochetov et al., 2020
SRR8457058	pathogenic organism	biotroph	Nematode	resistant	3	root	root	Paired	B	low	G. rostochiensis	Illumina NextSeq 550	IC&G Center of Genomic Investigations (Novosibirsk, Russia)	Kochetov et al., 2020
SRR8457059	pathogenic organism	biotroph	Nematode	resistant	3	root	root	Paired	B	very low	G. rostochiensis	Illumina NextSeq 550	IC&G Center of Genomic Investigations (Novosibirsk, Russia)	Kochetov et al., 2020
