# Supplementary material for: Global expression patterns of R-genes in tomato and potato
Source: Front Plant Sci. 2023 Oct 27;14:1216795. doi: 10.3389/fpls.2023.1216795 (PMC10641715; doi:10.3389/fpls.2023.1216795)
Supplement: Supplementary file 5 [file DataSheet_5.zip › SupplTablesS5toS17/S13.xlsx]

## Sheet: Differentially expressed genes
	Gene-ID	B1_G. rostochiensis_root_1dpi	B1_G. rostochiensis_root_3dpi	B2_G. rostochiensis_root_1dpi	B2_G. rostochiensis_root_3dpi	C_G. rostochiensis_root_3dpi	E1_C.L. solanacearum_leaf_21dpi	E2_C.L. solanacearum_leaf_21dpi	G1_S. turgidiscabies_tuber_28dpi	G1_S. turgidiscabies_tuber_42dpi	G2_S. turgidiscabies_tuber_28dpi	G2_S. turgidiscabies_tuber_42dpi	H1_P. infestans_leaf_0.25dpi	H1_P. infestans_leaf_1dpi	H2_P. infestans_leaf_0.25dpi	H2_P. infestans_leaf_1dpi	I_C. rosea_tuber_7dpi	I_H. solani_tuber_7dpi	I_C. rosea_tuber_14dpi	I_H. solani_tuber_14dpi	I_C. rosea_tuber_28dpi	I_H. solani_tuber_28dpi	J_T. solanivora_tuber_1dpi	J_T. solanivora_tuber_2dpi	K_PVY-O_leaf_0.16dpi	K_PVY-NTN_leaf_0.16dpi	K_PVY-O_leaf_0.4dpi	K_PVY-NTN_leaf_0.4dpi	L_PVY-0_leaf_0.16dpi	L_PVY-0_leaf_0.4dpi
R-genes	PGSC0003DMC400005331	0	0	0	0	2.55565	0	0	0	0	0	0	0	0	0	0	0	0	0	0	0	0	0	0	0	0	0	0	0	0
	PGSC0003DMC400011621	0	0	0	0	2.46655	0	0	0	0	0	0	0	0	0	0	0	0	0	0	0	0	0	0	0	0	0	0	0	0
	PGSC0003DMC400017022	0	0	0	0	0	0	0	0	-2.29013	0	0	0	0	0	0	0	0	0	0	0	0	0	0	0	0	0	0	0	0
	PGSC0003DMC400017032	0	0	0	0	0	0	0	0	0	0	0	0	0	0	0	0	0	0	0	0	0	0	0	0	0	0	0	0	0
	PGSC0003DMC400018173	0	0	0	0	0	0	0	0	0	0	0	0	0	0	0	0	0	0	0	0	0	0	0	0	0	0	0	0	0
	PGSC0003DMC400019325	0	0	0	0	0	0	0	0	0	0	0	0	0	0	0	0	0	0	0	0	0	0	0	0	0	0	0	0	0
	PGSC0003DMC400019797	0	0	0	0	0	0	0	0	0	0	0	0	0	0	0	0	0	0	0	0	0	0	0	0	0	0	0	0	0
	PGSC0003DMC400029868	0	0	0	0	0	0	0	0	0	0	0	0	0	0	0	0	0	0	0	0	0	0	0	0	0	0	0	0	0
	PGSC0003DMC400030872	0	0	0	0	0	0	0	0	0	0	0	0	0	0	0	0	0	0	0	0	0	0	0	0	0	0	0	0	0
	PGSC0003DMC400034551	0	0	0	0	0	0	0	0	0	0	0	0	0	0	0	0	0	0	-2.85301	0	0	0	0	0	0	0	0	0	0
	PGSC0003DMC400035774	0	0	0	0	0	0	0	0	0	0	0	0	0	0	0	0	0	0	0	0	0	0	0	0	0	0	0	0	0
	PGSC0003DMC400035780	0	0	0	0	0	0	0	0	0	0	0	0	0	0	0	0	0	0	0	0	0	0	0	0	0	0	0	0	0
	PGSC0003DMC400036038	0	0	0	0	0	0	0	0	0	0	0	0	0	0	0	0	0.696098	0	1.69002	0	0	0	0	0	0	0	0	0	0
	PGSC0003DMC400036042	0	0	0	0	0	0	0	0	0	0	0	0	0	0	0	0	0	0	0	0	0	0	0	0	0	0	0	0	0
	PGSC0003DMC400036063	0	0	0	0	0	0	0	0	0	0	0	0	0	0	0	0	0	0	0	0	0	0	0	0	0	0	0	0	0
	PGSC0003DMC400037239	0	0	0	0	0	0	0	0	0	0	0	0	0	0	0	0.59592	0.786331	0	0.694596	0	0	0	0	0	0	0	0	0	0
	PGSC0003DMC400039504	0	0	0	0	0	0	0	0	0	0	0	0	0	0	0	0	0	0	0	0	0	0	0	0	0	0	0	0	0
	PGSC0003DMC400045298	0	0	0	0	0	0	0	0	0	0	0	0	0	0	0	0	0	0	0	0	0	0	0	0	0	0	0	0	0
	PGSC0003DMC400045906	0	0	0	0	2.88156	0	-0.926631	0	0	1.92794	0	0	0	0	0	0	0	0	0	0	0	0	0	0	0	0	0	0	0
	PGSC0003DMC400047612	0	0	0	0	0	0	0	0	0	0	0	0	0	0	0	0	0	0	0	0	0	0	0	0	0	0	0	0	0
	PGSC0003DMC400047656	0	0	0	0	0	0	0	0	0	0	0	0	0	0	0	0	0	0	0	0	0	0	0	0	0	0	0	0	0
	PGSC0003DMC400048660	0	0	0	0	0	0	0	0	0	0	0	0	0	0	0	0	0	0	0	0	0	0	0	0	0	0	0	0	0
	PGSC0003DMC400048787	0	0	0	0	-0.594653	0	0	0	0	0	0	0	0	0	0	0	0	0	0	0	0	0	0	0	0	0	0	0	0
	PGSC0003DMC400051099	0	0	0	0	0	0	0	0.419406	0	0.94206	0	0	0	0	0	0	0	0	-2.3898	0	0	0	0	0	0	0	0	0	0
	PGSC0003DMC400052690	0	0	0	0	0	0	0	0	0	0	0	0	0	0	0	0	0	0	0	0	0	0	0	0	0	0	0	0	0
	PGSC0003DMC400053062	0	0	0	0	0	0	0	0	0	0	0	0	0	0	0	0	0	0	0	0	0	0	0	0	0	0	0	0	0
	PGSC0003DMC400053470	0	0	0	0	0	0	0	0	0	0	0	0	0	0	0	-0.741085	-0.54453	0	-0.432884	0	-0.653886	0	0	0	0	0	0	0	0
	PGSC0003DMC400053797	0	0	0	0	0	0	0	0	0	0	0	0	0	0	0	0	0	0	0	0	0	0	0	0	0	0	0	0	0
	PGSC0003DMC400054329	0	0	0	0	0	0	0	0	0	0	0	0	0	0	0	0	0	0	0	0	0	0	0	0	0	0	0	0	0
	PGSC0003DMT400002128	0	0	0	0	0.589686	0	0	0.515747	-0.641107	0.787402	0	0	0	0	0	0	0.236047	0	0.202203	0	0	0	0	0	0	0	0	0	0
	PGSC0003DMT400002131	0	0	0	0	0	0	0	0	0	0	0	0	0	0	0	0	0	0	0	0	0	0	0	0	0	0	0	0	0
	PGSC0003DMT400002134	0	0	0	0	0.321329	0	0	0.317075	-0.64591	0.491858	0	0	0	0	0	0.180692	0.438978	0	0.315181	0	-0.230524	0	0	0	0	0	0	0	0
	PGSC0003DMT400002320	0	0	0	0	0.735936	0	-0.763262	0	0	0	0	0	0	0	0	0	0	0	0	0	0	0	0	0	0	0	0	0	0
	PGSC0003DMT400002328	0	0	0	0	0	0	0	0	0	0	0	0	0	0	0	0	0	0	0	0	0	0	0	0	0	0	0	0	0
	PGSC0003DMT400002431	0	0	0	0	0	0	0	0	0	0	0	0	0	0	0	0	0	0	0	0	0	0	0	0	0	0	0	0	0
	PGSC0003DMT400002788	0	0	0	0	1.19601	0	-0.887828	0	0	0	0	0	0	0	0	0	0	0	-0.627836	0	0.705273	0	0	0	0	0	0	0	0
	PGSC0003DMT400004405	0	0	0	0	0	0	-1.01018	0	0	0	0	0	0	0	0	0	-1.08934	0	-0.907819	0	2.25301	0	0	0	0	0	0	0	0
	PGSC0003DMT400005006	0	0	0	0	0	0	0	0	0	0	0	0	0	0	0	0	0	0	0	0	-0.833079	0	0	0	0	0	0	0	0
	PGSC0003DMT400005011	0	0	0	0	0	0	0	0	0	0	0	0	0	0	0	0	0	0	0	0	0	0	0	0	0	0	0	0	0
	PGSC0003DMT400005012	0	0	0	0	0	0	0	0	-1.14273	0	0	0	0	0	0	0	-0.747585	0	-0.740185	0	0.957649	0	0	0	0	0	0	0	0
	PGSC0003DMT400005013	0	0	0	0	0	0	0	0	-1.35694	0	0	0	0	0	0	0.762064	1.03197	0	0.822067	0	0	0	0	0	0	0	0	0	0
	PGSC0003DMT400005017	0	0	0	0	0.439289	0	0	0.500404	0	0	0	0	0	0	0	0	0	0	0	0	0	0	0	0	0	0	0	0	0
	PGSC0003DMT400005032	0	0	0	0	0.433201	0	0	0	-1.32208	0	0	0	0	0	0	0	0	0	0	0	0	0	0	0	0	0	0	0	0
	PGSC0003DMT400005034	0	0	0	0	0	0	0	0	0	0	0	0	0	0	0	0	0	0	0	0	0	0	0	0	0	0	0	0	0
	PGSC0003DMT400005040	0	0	0	0	0.28002	0	0	0.33262	-1.10727	0.388819	0	0	0	0	0	0	-1.09738	0	-1.19461	0	0.747946	0	0	0	0	0	0	0	0
	PGSC0003DMT400005041	0	0	0	0	0	0	0	0	0	0	0	0	0	0	0	0	0	0	0	0	0	0	0	0	0	0	0	0	0
	PGSC0003DMT400005052	0	0	0	0	0	0	0	0	0	0	0	0	0	0	0	0	0	0	0	0	0	0	0	0	0	0	0	0	0
	PGSC0003DMT400005663	0	0	0	0	-0.596958	0	0	0	-0.788013	0	0	0	0	0	0	0	0	0	0	0	-0.214865	0	0	0	0	0	0	0	0
	PGSC0003DMT400005732	0	0	0	0	0	0	0	0	0	0	0	0	0	0	0	0	0	0	0	0	0	0	0	0	0	0	0	0	0
	PGSC0003DMT400005829	0	0	0	0	0	0	0	0	0	0	0	0	-1.00251	0	0	0	0	0	0	0	0	0	0	0	0	0	0	0	0
	PGSC0003DMT400005841	0	0	0	0	0	0	0	0	0	0	0	0	-1.29264	0	0	0	0	0	0.935876	0	0	0	0	0	0	0	0	0	0
	PGSC0003DMT400005849	0	0	0	0	1.17864	0	0	0	0	0	0	0	-1.392	0	-0.980001	0	0	0	0.696051	0	0	0	0	0	0	0	0	0	0
	PGSC0003DMT400005852	0	0	0	0	0	0	0	0	0	0	0	0	0	0	0	0	0	0	0	0	0	0	0	0	0	0	0	0	0
	PGSC0003DMT400005855	0	0	0	0	0	0	0	0	0	0	0	0	0	0	0	0	0	0	0	0	0	0	0	0	0	0	0	0	0
	PGSC0003DMT400006064	0	0	0	0	0	0	0	0	-1.35288	0	0	0	0	0	0	0	0	0	0	0	0	0	0	0	0	0	0	0	0
	PGSC0003DMT400006229	0	0	0	0	0.25873	0	0	0.681111	0	1.22329	0	0	0	0	0	-0.492823	-0.875573	0	-0.822777	0	0.574872	0	0	0	0	0	0	0	0
	PGSC0003DMT400006232	0	0	0	0	0	0	0	0.667254	0	1.41827	0	0	0	0	0	-0.339394	-0.940211	0	-0.78382	0	0.90625	0	0	0	0	0	0	0	0
	PGSC0003DMT400006234	0	0	0	0	0	0	0	0.648632	0	1.05494	0	0	0	0	0	-0.319942	-0.401081	0	-0.433879	0	0.451935	0	0	0	0	0	0	0	0
	PGSC0003DMT400006290	0	0	0	0	0	0	0	0	0	0	0	0	0	0	0	0	0	0	0.404667	0	0	0	0	0	0	0	0	0	0
	PGSC0003DMT400006336	0	0	0	0	0	0	0	0	0	0	0	0	0	0	0	0.738441	0	0	0.930202	0	0	0	0	0	0	0	0	0	0
	PGSC0003DMT400007274	0	0	0	0	0.371377	0	0	0.795792	-0.898092	0.896578	0	0	0	0	0	-0.701616	-0.670607	-0.201224	-0.849448	0	-0.181455	0	0	0	0	0	0	0	0
	PGSC0003DMT400007331	0	0	0	0	0.273473	0	0	0	-1.24225	0	0	0	-1.01058	0	0	0	0.800282	0	1.00255	0	0	0	0	0	0	0	0	0	0
	PGSC0003DMT400007560	0	0	0	0	0	0	0	0	0	0	0	0	0	0	0	0	0	0	0.815705	0	0	0	0	0	0	0	0	0	0
	PGSC0003DMT400007570	0	0	0	0	0	0	-0.464359	0	0	0.632262	0	0	0	0	0	0	-0.81028	0	0	0	1.1462	0	0	0	0	0	0	0	0
	PGSC0003DMT400007625	0	0	0	0	0.129895	0	0	2.02735	0	2.60509	0.761201	0	0	0	0	0	0	0	0	0	0.769765	0	0	0	0	0	0	0	0
	PGSC0003DMT400007707	0	0	0	0	0	0	0	0	0	0	0	0	0	0	0	0	0	0	0	0	0	0	0	0	0	0	0	0	0
	PGSC0003DMT400007719	0	0	0	0	0	0	0	0	0	0	0	0	0	0	0	0	0.294327	0	0.562094	0	0	0	0	0	0	0	0	0	0
	PGSC0003DMT400007810	0	0	0	0	0	0	0	0	0	0	0	0	0	0	0	0	0	0	0	0	-0.8556	0	0	0	0	0	0	0	0
	PGSC0003DMT400007823	0	0	0	0	0	0	0	0.774439	-3.20049	0	0	0	-0.832571	0	0	0	0	0	0	0	-0.336457	0	0	0	0	0	0	0	0
	PGSC0003DMT400008029	0	0	0	0	0	0	0	0	0	0	0	0	0	0	0	0	0	0	0	0	0	0	0	0	0	0	0	0	0
	PGSC0003DMT400008652	0	0	0	0	1.12911	0	0	0	-2.39191	3.02522	0	0	0	0	0	0	0	0	0	0	0.842441	0	0	0	0	0	0	0	0
	PGSC0003DMT400008721	0	0	0	0	0	0	-0.571709	0.591659	-1.19399	0	0	0	-0.531125	0	0	-0.24293	-0.324791	0	-0.290748	0	0	0	0	0	0	0	0	0	0
	PGSC0003DMT400008870	0	0	0	0	0	0	0	0	0	0	0	0	0	0	0	0	0	0	0	0	0	0	0	0	0	0	0	0	0
	PGSC0003DMT400009064	0	0	0	0	0	0	-1.51739	0.614552	0	0.884187	0	0	0	0	0	-0.520674	-1.12024	0	-1.05456	0	0	0	0	0	0	0	0	0	0
	PGSC0003DMT400010966	0	0	0	0	0.351248	0	0	0.444712	-0.842285	0	0	0	-0.913792	0	0	-0.764656	-0.52438	-0.260683	-0.973026	0	-0.589412	0	0	0	0	0	0	0	0
	PGSC0003DMT400010970	0	0	0	0	0.483869	0	0	0.901539	0	0.995057	0	0	0	0	0	-0.446088	-0.660486	0	-0.755556	0	0	0	0	0	0	0	0	0	0
	PGSC0003DMT400010987	0	0	0	0	0	0	0	0	0	0	0	0	0	0	0	-0.337103	0	0	-0.33155	0	-0.686021	0	0	0	0	0	0	0	0
	PGSC0003DMT400011272	0	0	0	0	0	0	0	0.634837	0	0.576549	0	0	0	0	0	0	0	0	0	0	0	0	0	0	0	0	0	0	0
	PGSC0003DMT400011301	0	0	0	0	0	0	0	0.395041	0	0.372941	0	0	0	0	0	0	0	0	0	0	-0.604786	0	0	0	0	0	0	0	0
	PGSC0003DMT400011307	0	0	0	0	0	0	0	0	0	0	0	0	0	0	0	-0.463535	0	0	-0.505216	0	0	0	0	0	0	0	0	0	0
	PGSC0003DMT400011504	0	0	0	0	0	0	0	0	0	0	0	0	0	0	0	0	0	0	0	0	0	0	0	0	0	0	0	0	0
	PGSC0003DMT400011589	0	0	0	0	1.18035	0	0	0.383762	-0.807955	0.5245	0	0	0	0	0	0.301696	0.365372	0	0.582247	0	0	0	0	0	0	0	0	0	0
	PGSC0003DMT400011642	0	0	0	0	0.206509	0	0	0	-0.504046	0.421603	0	0	0	0	0	0.311032	0.368792	0	0	0	0.371306	0	0	0	0	0	0	0	0
	PGSC0003DMT400011649	0	0	0	0	0	0	0	0	-1.97327	0	0	0	0	0	0	0	0	0	0.669455	0	0	0	0	0	0	0	0	0	0
	PGSC0003DMT400012121	0	0	0	0	0.34104	0	0	0.62978	-1.41258	0.952156	0	0	0	0	0	0	-0.442756	0	0	0	0	0	0	0	0	0	0	0	0
	PGSC0003DMT400012479	0	0	0	0	0	0	0	0	0	0	0	0	0	0	0	0	0	0	0	0	0	0	0	0	0	0	0	0	0
	PGSC0003DMT400012486	0	0	0	0	0	0	0	0	0	0	0	0	0	0	0	0	0	0	0.40062	0	-0.437793	0	0	0	0	0	0	0	0
	PGSC0003DMT400012949	0	0	0	0	0.277127	0	0	1.15573	-1.13433	1.27428	0	0	0	0	0	-0.77931	-1.10546	0	-1.08878	0	0.661336	0	0	0	0	0	0	0	0
	PGSC0003DMT400012963	0	0	0	0	0	0.949228	0	0	0	1.84996	0	0	0	0	0	0	0	0	0	0	-0.273056	0	0	0	0	0	0	0	0
	PGSC0003DMT400013234	0	0	0	0	0	0	0	0	-0.964498	0	0	0	0	0	0	0	0	-0.484519	-0.536134	0	0	0	0	0	0	0	0	0	0
	PGSC0003DMT400013238	0	0	0	0	0	0	0	0	0	0	0	0	0	0	0	0	-2.4924	0	-1.58591	0	0	0	0	0	0	0	0	0	0
	PGSC0003DMT400013241	0	0	0	0	0	0	0	0	-0.827681	0.41308	0	0	0	0	0	0	0	0	-0.276745	0	0	0	0	0	0	0	0	0	0
	PGSC0003DMT400013242	0	0	0	0	0	0	0	0	0	0	0	0	0	0	0	0	0	0	-1.5406	0	0	0	0	0	0	0	0	0	0
	PGSC0003DMT400013650	0	0	0	0	0	0	0	0	0	0	0	0	0	0	0	0	0	0	1.40043	0	-1.36087	0	0	0	0	0	0	0	0
	PGSC0003DMT400013659	0	0	0	0	0	0	0	0	0	0	0	0	0	0	0	0	0	0	0	0	0	0	0	0	0	0	0	0	0
	PGSC0003DMT400014228	0	0	0	0	0	0	0	0.917456	0	0	0	0	0	0	0	0	0	0	0	0	0	0	0	0	0	0	0	0	0
	PGSC0003DMT400014280	0	0	0	0	0	0	0	0	0	0	0	0	0	0	0	0.694425	0	0	0	0	0	0	0	0	0	0	0	0	0
	PGSC0003DMT400015308	0	0	0	0	1.33435	0	0	0	-1.14669	0.648087	0	0	0	0	0	0.35961	0.384985	0	0	0	0.333194	0	0	0	0	0	0	0	0
	PGSC0003DMT400015397	0	0	0	0	0.384578	0	0	0.80428	-1.29424	1.75189	0	0	0	0	0	0	-0.936556	0.381222	-0.33291	0	0.724755	0	0	0	0	0	0	0	0
	PGSC0003DMT400016087	0	0	0	0	0	0	0	1.8055	-1.61576	0	0	0	0	0	0	0	0.532821	0	0.631292	0	-0.635534	0	0	0	0	0	0	0	0
	PGSC0003DMT400016105	0	0	0	0	0	0	0	0	0	0	0	0	0	0	0	0	0	0	0	0	0	0	0	0	0	0	0	0	0
	PGSC0003DMT400016161	0	0	0	0	0	0	0	0.883749	0	0	0	0	0	0	0	0	0	0	1.15328	0	0	0	0	0	0	0	0	0	0
	PGSC0003DMT400016707	0	0	0	0	0	0	0	0	0	0	0	0	0	0	0	0	0	0	0	0	0	0	0	0	0	0	0	0	0
	PGSC0003DMT400016712	0	0	0	0	0	0	0	0	0	0	0	0	0	0	0	0	0	0	0	0	0	0	0	0	0	0	0	0	0
	PGSC0003DMT400016795	0	0	0	0	1.10759	0	0	0.693921	0	0.487503	0	0	0	0	0	0	0.225804	0	0.241424	0	-0.52484	0	0	0	0	0	0	0	0
	PGSC0003DMT400016801	0	0	0	0	1.74357	0	0	0	0	0	0	0	0	0	0	0	0	0	0	0	0	0	0	0	0	0	0	0	0
	PGSC0003DMT400016802	0	0	0	0	0	0	0	0	-1.15597	0	0	0	0	0	0	0	0	0	0	0	0	0	0	0	0	0	0	0	0
	PGSC0003DMT400016828	0	0	0	0	0	0	0	0	-1.25311	0	0	0	0	0	0	-0.428154	-0.279405	-0.300129	-0.518622	0	0	0	0	0	0	0	0	0	0
	PGSC0003DMT400017100	0	0	0	0	0	0	0	0	0	0	0	0	0	0	0	0	0	0	0	0	0	0	0	0	0	0	0	0	0
	PGSC0003DMT400017408	0	0	0	0	0.307257	0	0	0.731822	0	1.128	0	0	0	0	0	-0.642249	-1.21088	0	-1.05112	0	0.455353	0	0	0	0	0	0	0	0
	PGSC0003DMT400017461	0	0	0	0	0	0	0	0	-0.822613	0	0	0	0	0	0	0	0	0	0	0	0	0	0	0	0	0	0	0	0
	PGSC0003DMT400017538	0	0	0	0	0	0	0	1.45486	-1.04939	1.0465	0	0	0	0	0	0	0	0	0	0	0	0	0	0	0	0	0	0	0
	PGSC0003DMT400018940	0	0	0	0	0	0	0	0	-2.08054	0	0	0	0	0	0	0	0	0	0	0	0	0	0	0	0	0	0	0	0
	PGSC0003DMT400019055	0	0	0	0	0	0	0	0	-0.630375	0	0	0	0	0	0	0	0	0	0	0	0	0	0	0	0	0	0	0.433025	0
	PGSC0003DMT400019301	0	0	0	0	0	0	0	0	-1.97874	5.25269	0	0	0	0	0	1.21311	1.65777	0.683784	2.25751	0	0	0	0	0	0	0	0	0	0
	PGSC0003DMT400019304	0	0	0	0	0.208545	0	0	0.919342	-0.498451	1.08161	0	0	0	0	0	0	0	-0.40552	-0.318557	0	0.535148	0	0	0	0	0	0	0	0
	PGSC0003DMT400019327	0	0	0	0	0	0	0	0.754604	-1.24028	1.6362	0	0	0	0	0	0.42394	0.558442	0	0.855872	0	0.635267	0	0	0	0	0	0	0	0
	PGSC0003DMT400019599	0	0	0	0	0.995311	0	0	0	-1.83991	0	0	0	-0.744976	0	-0.621509	0	0	-0.255067	-0.418032	0	-0.230065	0	0	0	0	0	0	0	0
	PGSC0003DMT400019678	0	0	0	0	0	0	0	0	-0.897123	0	0	0	0	0	0	0	0	0	0	0	0	0	0	0	0	0	0	0	0
	PGSC0003DMT400019683	0	0	0	0	0.708758	0	0	0	0	0	0	0	0	0	0	0	0	0	0	0	0	0	0	0	0	0	0	0	0
	PGSC0003DMT400019688	0	0	0	0	0	0	0	0	0	0	0	0	0	0	0	0	0	0	0	0	0	0	0	0	0	0	0	0	0
	PGSC0003DMT400020005	0	0	0	0	0	0	-1.20581	0.504552	0	0.775501	0	0	0	0	0	0	-0.611097	0.408632	0	0	0.950361	0	0	0	0	0	0	0	0
	PGSC0003DMT400020342	0	0	0	0	0.434463	0	0	0.572088	0	0	0	0	-0.606088	0	0	0.28407	0	0	0.638473	0	-0.322649	0	0	0	0	0	0	0	0
	PGSC0003DMT400020346	0	0	0	0	0	0	0	0	0	0	0	0	0	0	0	0	0	0	0	0	0	0	0	0	0	0	0	0	0
	PGSC0003DMT400020349	0	0	0	0	0	0	0	0	0	0	0	0	0	0	0	0	0	0	0	0	0	0	0	0	0	0	0	0	0
	PGSC0003DMT400020350	0	0	0	0	0	0	-0.459185	0.524805	0	0	0	0	0	0	0	0	0	0	0.162746	0	0	0	0	0	0	0	0	0	0
	PGSC0003DMT400020353	0	0	0	0	0	0	0	0.623047	0	0.413101	0	0	0	0	0	0	0	0	0.236841	0	0	0	0	0	0	0	0	0	0
	PGSC0003DMT400020360	0	0	0	0	0	0	0	0	0	0	0	0	0	0	0	0	0	0	0	0	-0.39937	0	0	0	0	0	0	0	0
	PGSC0003DMT400020644	0	0	0	0	0.219144	0	0	0.783319	-0.715366	1.66421	0.471723	0	0	0	0	0	-0.684953	0	-0.509704	0	1.07903	0	0	0	0	0	0	0	0
	PGSC0003DMT400021294	0	0	0	0	0	0	0	0	0	0	0	0	0	0	0	0	0	0	0	0	0	0	0	0	0	0	0	0	0
	PGSC0003DMT400021372	0	0	0	0	0.435011	0	0	0	-0.896729	0.803034	0	0	0	0	0	0	0	0	0.273069	0	-0.282665	0	0	0	0	0	0	0	0
	PGSC0003DMT400021403	0	0	0	0	0	0	0	0	0	0	0	0	0	0	0	0	0	0	0	0	0	0	0	0	0	0	0	0	0
	PGSC0003DMT400021522	0	0	0	0	0	0	0	0.566929	-0.440799	0	0	0	-0.570554	0	0	-0.432688	-0.424906	0	0	0	0.444732	0	0	0	0	0	0	0	0
	PGSC0003DMT400021607	0	0	0	0	0	0	0	0	0	0	0	0	0	0	0	0	0	0	0	0	0	0	0	0	0	0	0	0	0
	PGSC0003DMT400021631	0	0	0	0	0.375622	0	0	0.817351	0	0.852554	0	0	0	0	0	0	0.445419	0	0	0	0	0	0	0	0	0	0	0	0
	PGSC0003DMT400021634	0	0	0	0	0.353202	0	0	0.657709	-0.717436	0.505439	0	0	0	0	0	0.322198	0.363295	0	0.403718	0	0	0	0	0	0	0	0	0	0
	PGSC0003DMT400021768	0	0	0	0	0	0	0	0	0	0	0	0	0	0	0	0	0	0	0	0	0	0	0	0	0	0	0	0	0
	PGSC0003DMT400022135	0	0	0	0	0	0	0	0	-0.55929	0	0	0	0	0	0	0	0.676573	0	0.440485	0	0	0	0	0	0	0	0	0	0
	PGSC0003DMT400022154	0	0	0	0	1.16969	0	0	1.12164	-1.55418	0.938655	0	0	0	0	0	-0.364968	-0.482749	-0.399035	-0.576177	0	0	0	0	0	0	0	0	0	0
	PGSC0003DMT400022156	0	0	0	0	0	0	0	0	0	0	0	0	0	0	0	0	0	0	0	0	0	0	0	0	0	0	0	0	0
	PGSC0003DMT400024056	0	0	0	0	0.553998	0	0	0.688485	0	0.805703	0	0	-0.633853	0	0	0	-0.188377	0	-0.19792	0	0.279612	0	0	0	0	0	0	0	0
	PGSC0003DMT400024060	0	0	0	0	0	0	0	0	0	0	0	0	0	0	0	0	0	0	0	0	0	0	0	0	0	0	0	0	0
	PGSC0003DMT400024063	0	0	0	0	0	0	0	0	0	0	0	0	0	0	0	0.537982	0.768831	0	0.789991	0	-0.310215	0	0	0	0	0	0	0	0
	PGSC0003DMT400024123	0	0	0	0	0.399798	0	0	0	0	0	0	0	0	0	0	-2.28492	-2.48749	-0.30022	-3.04014	0	0	0	0	0	0	0	0	0	0
	PGSC0003DMT400024448	0	0	0	0	0.839379	0	0	0	-1.2092	0	0	0	0	0	0	0	0	0	-0.714049	0	0	0	0	0	0	0	0	0	0
	PGSC0003DMT400024924	0	0	0	0	0	0	0	0	-1.39591	0	0	0	0	0	0	0	0	0	-0.371925	0	0	0	0	0	0	0	0	0	0
	PGSC0003DMT400025085	0	0	0	0	0	0	0	0	0	2.33205	0	0	0	0	0	-1.03109	-1.74751	0	-1.14583	0	2.6304	0	0	0	0	0	0	0	0
	PGSC0003DMT400025432	0	0	0	0	0	0	0	0	0	1.19787	0	0	0	0	0	0.447379	0.867766	0	0.836937	0	0	0	0	0	0	0	0	0	0
	PGSC0003DMT400025437	0	0	0	0	0	0	0	0.747124	0	0.546651	0	0	0	0	0	0	0.503665	0	0.303389	0	-0.618883	0	0	0	0	0	0	0	0
	PGSC0003DMT400025440	0	0	0	0	0	0	0	0	0	1.00615	0	0	0	0	0	0	0	0	0	0	0	0	0	0	0	0	0	0	0
	PGSC0003DMT400027295	0	0	0	0	0.848112	0	0	0	0	0	0	0	0	0	0	0	0	0	0	0	0	0	0	0	0	0	0	0	0
	PGSC0003DMT400027529	0	0	0	0	0	0	0	0.910817	-2.22704	0	0	0	0	0	0	0	0	0	-0.794656	0	0	0	0	0	0	0	0	0	0
	PGSC0003DMT400027531	0	0	0	0	0	0	0	0	0	0	0	0	0	0	0	0	0	0	0	0	0	0	0	0	0	0	0	0	0
	PGSC0003DMT400027536	0	0	0	0	0	0	0	0	0	0	0	0	0	0	0	0	0	0	0	0	0	0	0	0	0	0	0	0	0
	PGSC0003DMT400028241	0	0	0	0	0	0	0	0	0	0	0	0	0	0	0	0	0	0	0	0	0	0	0	0	0	0	0	0	0
	PGSC0003DMT400028264	0	0	0	0	0	0	0	0	0	0	0	0	-0.539928	0	0	0.413718	0.422815	0	0.49806	0	-0.221754	0	0	0	0	0	0	0	0
	PGSC0003DMT400028417	0	0	0	0	0	0	0	0	0	0	0	0	0	0	0	0	0	0	0	0	0	0	0	0	0	0	0	0	0
	PGSC0003DMT400028423	0	0	0	0	2.77601	0	0	0	0	0	0	0	0	0	0	0	0	0	0	0	0	0	0	0	0	0	0	0	0
	PGSC0003DMT400028436	0	0	0	0	0	0	0	0	0	0	0	0	0	0	0	0	0	0	0	0	0	0	0	0	0	0	0	0	0
	PGSC0003DMT400028691	0	0	0	0	0	0	0	0	0	0	0	0	0	0	0	0	0	0	0	0	0	0	0	0	0	0	0	0	0
	PGSC0003DMT400028851	0	0	0	0	0	0	0	0	0	0	0	0	0	0	0	0	0	0	0	0	0	0	0	0	0	0	0	0	0
	PGSC0003DMT400028871	0	0	0	0	0	0	0	0	0	0	0	0	0	0	0	0	0	0	0	0	0	0	0	0	0	0	0	0	0
	PGSC0003DMT400028879	0	0	0	0	0	0	0	0	0	0	0	0	0	0	0	0	0	0	0	0	0	0	0	0	0	0	0	0	0
	PGSC0003DMT400028890	0	0	0	0	0	0	0	0	0	0	0	0	0	0	0	0	0	0	0	0	0	0	0	0	0	0	0	0	0
	PGSC0003DMT400029708	0	0	0	0	0	0	0	0	0	0	0	0	0	0	0	0	0	0	0	0	0	0	0	0	0	0	0	0	0
	PGSC0003DMT400029713	0	0	0	0	0	0	0	0	0	0	0	0	-0.542934	0	0	0	0	0	0.636995	0	0	0	0	0	0	0	0	0	0
	PGSC0003DMT400029718	0	0	0	0	0	0	0	0.762681	0	0.833755	0	0	0	0	0	0	0	0	0	0	0.523227	0	0	0	0	0	0	0	0
	PGSC0003DMT400030011	0	0	0	0	1.57047	0	0	0	0	0	0	0	0	0	0	0	0.583729	0	0.566823	0	-0.789709	0	0	0	0	0	0	0	0
	PGSC0003DMT400030019	0	0	0	0	0	0	0	0	0	0	0	0	0	0	0	0	0	0	0	0	0	0	0	0	0	0	0	0	0
	PGSC0003DMT400030022	0	0	0	0	0	0	0	0	0	0	0	0	0	0	0	0	0	0	0	0	0	0	0	0	0	0	0	0	0
	PGSC0003DMT400030027	0	0	0	0	0	0	0	0	0	0	0	0	0	0	0	0	0	0	0	0	0	0	0	0	0	0	0	0	0
	PGSC0003DMT400030030	0	0	0	0	0	0	0	0	0	0	0	0	0	0	0	-1.25726	-1.27989	0	-1.61024	0	0.974112	0	0	0	0	0	0	0	0
	PGSC0003DMT400030031	0	0	0	0	0	0	0	0	0	0	0	0	0	0	0	0	0	0	0	0	0	0	0	0	0	0	0	0	0
	PGSC0003DMT400030034	0	0	0	0	0	0	0	0	0	0	0	0	0	0	0	0	0	0	0	0	0	0	0	0	0	0	0	0	0
	PGSC0003DMT400030039	0	0	0	0	0	0	0	0	0	0	0	0	0	0	0	0	0	0	0	0	0	0	0	0	0	0	0	0	0
	PGSC0003DMT400030042	0	0	0	0	-0.838513	0	0	0	0	0	0	0	0	0	0	0	0	0	0	0	0	0	0	0	0	0	0	0	0
	PGSC0003DMT400030044	0	0	0	0	0	0	0	0	0	0	0	0	0	0	0	0	0	0	0	0	0	0	0	0	0	0	0	0	0
	PGSC0003DMT400030047	0	0	0	0	0	0	0	0	0	0	0	0	0	0	0	0	0	0	0	0	0	0	0	0	0	0	0	0	0
	PGSC0003DMT400030826	0	0	0	0	0	0	0	0	-0.857859	0	0	0	0	0	0	0.579402	0.575192	0	0.757235	0	0	0	0	0	0	0	0	0	0
	PGSC0003DMT400031059	0	0	0	0	0	0	0	0	-1.42952	0	0	0	0	0	0	0	0	-0.477457	-0.571241	0	0	0	0	0	0	0	0	0	0
	PGSC0003DMT400031062	0	0	0	0	0	0	0	0	0	0	0	0	0	0	0	0	0	0	0	0	-0.9858	0	0	0	0	0	0	0	0
	PGSC0003DMT400031066	0	0	0	0	0.694239	0	0	0	-1.03197	0	0	0	0	0	0	-0.194108	0	-0.238445	0	0	-0.225515	0	0	0	0	0	0	0	0
	PGSC0003DMT400031076	0	0	0	0	0	0	0	0	0	0	0	0	0	0	0	-1.50108	-2.53948	-0.326925	-2.92333	0	1.28168	0	0	0	0	0	0	0	0
	PGSC0003DMT400031082	-1.14261	0	0	0	0	0	0	0	0	0	0	0	0	0	0	-1.09445	-2.02023	0	-1.9438	0	0.706835	0	0	0	0	0	0	0	0
	PGSC0003DMT400031116	0	0	0	0	0	0	0	0	0	0	0	0	0	0	0	-0.573881	-1.06067	0	-1.03979	0	0	0	0	0	0	0	0	0	0
	PGSC0003DMT400031132	0	0	0	0	0	0	0	0	0	0	0	0	0	0	0	0	0	0	0	0	0	0	0	0	0	0	0	0	0
	PGSC0003DMT400031142	-0.543285	0	0	0	0.558123	0	0	0	0	0	0	0	0	0	0	0	0	0	0	0	1.86743	0	0	0	0	0	0	0	0
	PGSC0003DMT400031454	0	0	0	0	0	0	0	0	0	0	0	0	0	0	0	0	0	0	0	0	0	0	0	0	0	0	0	0	0
	PGSC0003DMT400032442	0	0	0	0	-1.20402	0	0	0	0	-0.535169	0	0	-0.928422	0	0	0	0	0	0.442863	0	0	0	0	0	0	0	0	0	0
	PGSC0003DMT400032453	0	0	0	0	0	0	0	0	0	0	0	0	0	0	0	0	0	0	0	0	-0.454793	0	0	0	0	0	0	0	0
	PGSC0003DMT400032454	0	0	0	0	0.933218	0	0	0	0	0	0	0	0	0	0	0	0	0	-0.48904	0	0.837944	0	0	0	0	0	0	0	0
	PGSC0003DMT400032456	0	0	0	0	0	0	0	0	0	0	0	0	0	0	0	0	0	0	0	0	0	0	0	0	0	0	0	0	0
	PGSC0003DMT400032932	0	0	0	0	0	0	0	0	0	0	0	0	0	0	0	0	0	0	0	0	0	0	0	0	0	0	0	0	0
	PGSC0003DMT400033636	0	0	0	0	0	0	0	1.41427	0	1.49834	0	0	0	0	0	-1.21141	-1.84381	0	-1.81791	0	0.679269	0	0	0	0	0	0	0	0
	PGSC0003DMT400034059	0	0	0	0	0.46893	0	0	0	-0.882007	0	0	0	0	0	0	0	0.19628	0	0.3496	0	-0.331393	0	0	0	0	0	0	0	0
	PGSC0003DMT400034063	0	0	0	0	0	0	0	0	0	0	0	0	0	0	0	0	0	0	0	0	0	0	0	0	0	0	0	0	0
	PGSC0003DMT400034074	0	0	0	0	0	0	0	0	0	0	0	0	0	0	0	0	0	0	0	0	0	0	0	0	0	0	0	0	0
	PGSC0003DMT400034090	0	0	0	0	0.611622	0	0	0.658956	-1.10295	0.955283	0	0	0	0	0	0	-0.299889	0	-0.414432	0	0	0	0	0	0	0	0	0	0
	PGSC0003DMT400034242	0	0	0	0	-0.985742	0	0	0	1.01842	0	0	0	0	0	0	0	0	0	0	0	0	0	0	0	0	0	0	0	0
	PGSC0003DMT400034632	0	0	0	0	1.70058	0	0	0	-2.81717	0	0	0	0	0	0	0	0	0	0	0	0	0	0	0	0	0	0	0	0
	PGSC0003DMT400035068	0	0	0	0	0	0	0	0	-0.963182	0.504102	0	0	0	0	0	0	0	0	0	0	0.1936	0	0	0	0	0	0	0	0
	PGSC0003DMT400035090	0	0	0	0	0.488804	0	0	0.50946	-0.513445	0	0	0	0	0	0	0	0	0	0	0	-0.283273	0	0	0	0	0	0	0	0
	PGSC0003DMT400035134	0	0	0	0	0	0	0	0	0	0	0	0	0	0	0	0	0	0	0	0	0	0	0	0	0	0	0	0	0
	PGSC0003DMT400035183	0	0	0	0	0.497403	0	0	0	-0.520978	0	0	0	0	0	0	0	0	0	0.334325	0	-0.293981	0	0	0	0	0	0	0	0
	PGSC0003DMT400035245	0	0	0	0	0.48854	0	0	0	-0.747354	0.512528	0	0	0	0	0	0	0	0	0.484809	0	0	0	0	0	0	0	0	0	0
	PGSC0003DMT400035453	0	0	0	0	-0.816986	0	0	0.925132	0	0	0	0	0	0	0	0	0	0	0	0	0	0	0	0	0	0	0	0	0
	PGSC0003DMT400035672	0	0	0	0	0	0	0	0.494409	-1.06703	0	0	0	-0.539295	0	0	-0.541399	-0.591154	-0.221949	-0.630694	0	0	0	0	0	0	0	0	0	0
	PGSC0003DMT400035714	0	0	0	0	0	0	0	1.51853	0	1.85471	0	0	0	0	0	-0.898494	-1.23017	0	-1.18229	0	0.548447	0	0	0	0	0	0	0	0
	PGSC0003DMT400036058	0	0	0	0	0	0	0	0	0	0	0	0	0	0	0	0	0	0	0	0	0	0	0	0	0	0	0	0	0
	PGSC0003DMT400036070	0	0	0	0	1.07096	0	0	0.659447	-1.26048	0.817077	0	0	0	0	0	0	0.256567	0	0.194165	0	0	0	0	0	0	0	0	0	0
	PGSC0003DMT400036104	0	0	0	0	0	0	0	0	0	0	0	0	0	0	0	-1.36519	-2.18393	0	-2.49539	0	0	0	0	0	0	0	0	0	0
	PGSC0003DMT400036467	0	0	0	0	0.389088	0	0	0	-1.12839	0	0	0	0	0	0	0	0	0	0	0	0	0	0	0	0	0	0	0	0
	PGSC0003DMT400039125	0	0	0	0	0	0	0	0.763087	-0.799162	0.676234	0	0	0	0	0	0.288786	0.304941	0	0.480666	0	0	0	0	0	0	0	0	0	0
	PGSC0003DMT400040528	0	0	0	0	0.992378	0	-0.707092	0	-1.07399	0.656001	0	0	0	0	0	-0.98274	-1.53714	0	-1.36103	0	0.611803	0	0	0	0	0	0	0	0
	PGSC0003DMT400040557	0	0	0	0	0	0	-0.586021	0.474655	-1.08558	0.795228	0	0	0	0	0	-0.309228	-0.257296	0	-0.417748	0	0	0	0	0	0	0	0	0	0
	PGSC0003DMT400040590	0	0	0	0	0.570197	0	0	0.671402	-1.12832	0.998414	0	0	0	0	0	-0.246776	-0.340292	0	-0.4072	0	0.391001	0	0	0	0	0	0	0	0
	PGSC0003DMT400041023	0	0	0	0	0	0	0	1.26058	0	2.53341	0.745253	0	0	0	0	0	0	0	0	0	1.41661	0	0	0	0	0	0	0	0
	PGSC0003DMT400041040	0	0	0	0	0	0	0	0	0	0	0	0	0	0	0	0	0	0	0	0	0	0	0	0	0	0	0	0	0
	PGSC0003DMT400041042	0	0	0	0	0	0	0	1.24547	0	1.93149	0	0	0	0	0	0	0	0	0	0	0	0	0	0	0	0	0	0	0
	PGSC0003DMT400041376	0	0	0	0	0	0	0	0	0	0	0	0	0	0	0	0	0	0	0	0	0	0	0	0	0	0	0	0	0
	PGSC0003DMT400042194	0	0	0	0	0.505066	0	0	0	0	0	0	0	0	0	0	0	0	0	0	0	0	0	0	0	0	0	0	0	0
	PGSC0003DMT400042752	0	0	0	0	0	0	0	0	0	0	0	0	0	0	0	0	0	0	0	0	-0.71971	0	0	0	0	0	0	0	0
	PGSC0003DMT400042754	0	0	0	0	0	0	0	0	0	0	0	0	0	0	0	0	0	0	0.680727	0	-0.690246	0	0	0	0	0	0	0	0
	PGSC0003DMT400042758	0	0	0	0	-0.433278	0	0	0	0	0	0	0	0	0	0	0	0	0	0	0	0	0	0	0	0	0	0	0	0
	PGSC0003DMT400042780	0	0	0	0	2.63984	0	0	0	-0.970902	0	0	0	0	0	0	1.08922	1.2573	0.292538	1.17457	0	-0.378422	0	0	0	0	0	0	0	0
	PGSC0003DMT400042959	0	0	0	0	0	0	0	0	0	0	0	0	0	0	0	0	0	0	0	0	0	0	0	0	0	0	0	0	0
	PGSC0003DMT400043301	0	0	0	0	0	0	0	0.589277	0	0.753088	0	0	0	0	0	0	0	0	-0.29264	0	0	0	0	0	0	0	0	0	0
	PGSC0003DMT400043329	0	0	0	0	-0.882677	0	0	0.316572	0	-0.386437	0	0	0	0	0	0	0	0	0	0	-0.613154	0	0	0	0	0	0	0	0
	PGSC0003DMT400043611	0	0	0	0	0	0	0	0	-0.98196	0	0	0	0	0	0	0	0	0	0	0	0	0	0	0	0	0	0	0	0
	PGSC0003DMT400043719	0	0	0	0	1.23025	0	0	0	0	0	0	0	0	0	0	0	0	0	0	0	0	0	0	0	0	0	0	0	0
	PGSC0003DMT400043725	0	0	0	0	0	0	0	0.518224	0	0	0	0	0	0	0	0	0.277635	0	0.339037	0	-0.443251	0	0	0	0	0	0	0	0
	PGSC0003DMT400043731	0	0	0	0	0	0	0	0	0	0	0	0	0	0	0	0	0	0	0	0	0	0	0	0	0	0	0	0	0
	PGSC0003DMT400043732	0	0	0	0	0	0	0	0.243777	-0.455644	0.96312	0	0	0	0	0	-0.605728	-1.1149	0	-0.887558	0	0.982081	0	0	0	0	0	0	0	0
	PGSC0003DMT400043733	0	0	0	0	0	0	0	0	0	0	0	0	0	0	0	0	0	0	0.561103	0	0	0	0	0	0	0	0	0	0
	PGSC0003DMT400043751	0	0	0	0	0	0	0	0	0	0	0	0	0	0	0	-1.32686	-1.10956	0	-1.37845	0	0	0	0	0	0	0	0	0	0
	PGSC0003DMT400043956	0	0	0	0	-1.84165	0	0	0	0	0	0	0	0	0	0	0	0	0	0	0	0	0	0	0	0	0	0	0	0
	PGSC0003DMT400043961	0	0	0	0	0	0	0	0	0	0	0	0	0	0	0	0	0	0	0	0	0	0	0	0	0	0	0	0	0
	PGSC0003DMT400043963	0	0	0	0	0	0	0	0.714611	-1.50704	0.829181	0	0	0	0	0	-0.663036	-1.44303	0	-1.32773	0	0	0	0	0	0	0	0	0	0
	PGSC0003DMT400044028	0	0	0	0	1.92932	0	0	0	0	0	0	0	0	0	0	0	0	0	0	0	0	0	0	0	0	0	0	0	0
	PGSC0003DMT400044045	0	0	0	0	0	0	0	0.77942	0	0	0	0	-0.988644	0	0	-0.578946	-0.723982	-0.662923	-1.20215	0	0	0	0	0	0	0	0	0	0
	PGSC0003DMT400044170	0	0	0	0	0	0	0	0.53966	-0.576752	0.930088	0	0	0	0	0	0	0	-0.303259	-0.553686	0	0	0	0	0	0	0	0	0	0
	PGSC0003DMT400044611	0	0	0	0	0	0	0	0	-1.96364	2.35084	0	0	0	0	0	0	0	0	-0.695598	0	1.06599	0	0	0	0	0	0	0	0
	PGSC0003DMT400044895	0	0	0	0	0	0	0	0	0	0	0	0	0	0	0	0	0	0	-0.479882	0	0	0	0	0	0	0	0	0	0
	PGSC0003DMT400046505	0	0	0	0	0	0	0	0	0	0	0	0	0	0	0	0	0	0	0	0	0	0	0	0	0	0	0	0	0
	PGSC0003DMT400046881	0	0	0	0	0	0	0	0	0	0	0	0	0	0	0	0	0	0	0	0	0	0	0	0	0	0	0	0	0
	PGSC0003DMT400046894	0	0	0	0	0.346824	0	0	0.666237	-1.03591	0.667701	0	0	0	0	0	0	0	0	0	0	-0.5533	0	0	0	0	0	0	0	0
	PGSC0003DMT400047001	0	0	0	0	0	0	0	0	0	0	0	0	0	0	0	-1.30002	-1.48584	0	-1.41146	0	0	0	0	0	0	0	0	0	0
	PGSC0003DMT400047006	0	0	0	0	0.414642	0	-1.39536	0.545443	0	0.845212	0	0	0	0	0	0	-1.22661	0.595235	-0.493105	0	0.588035	0	0	0	0	0	0	0	0
	PGSC0003DMT400047416	0	0	0	0	1.77125	0	0	0	0	0	0	0	0	0	0	-0.510856	-0.618247	0	-1.05008	0	0	0	0	0	0	0	0	0	0
	PGSC0003DMT400047418	0	0	0	0	1.38172	0	0	0	-0.46485	0	0	0	0	0	0	-0.602246	-0.723312	0	-1.02022	0	0	0	0	0	0	0	0	0	0
	PGSC0003DMT400047451	0	0	0	0	1.9433	0	0	0	-0.672254	1.42341	0	0	0	0	0	0.313265	0.390922	0	0.442082	0	-0.492503	0	0	0	0	0	0	0	0
	PGSC0003DMT400047452	0	0	0	0	0.851156	0	0	0	-1.6475	0	0	0	0	0	0	0	0	0	-0.182276	0	-0.325564	0	0	0	0	0	0	0	0
	PGSC0003DMT400047499	0	0	0	0	-0.426341	0	0	0.482085	-0.59029	0	0	0	0	0	0	0	0	0	-0.345671	0	0.331179	0	0	0	0	0	0	0	0
	PGSC0003DMT400047502	0	0	0	0	0.620952	0	0	0.284974	-0.579904	0.475776	0	0	0	0	0	-0.494114	-0.599081	0	-0.716769	0	0	0	0	0	0	0	0	0	0
	PGSC0003DMT400047508	0	0	0	0	1.64524	0	0	0	0	0	0	0	0	0	0	0	-0.794158	0	-1.20792	0	0	0	0	0	0	0	0	0	0
	PGSC0003DMT400047510	0	0	0	0	1.06229	0	0	0.481833	0	0.397128	0	0	0	0	0	-1.08511	-1.54035	0	-1.98777	0	0.328432	0	0	0	0	0	0	0	0
	PGSC0003DMT400047578	0	0	0	0	0.243684	0	0	0.428397	-0.562265	0.420797	0	0	0	0	0	1.20131	1.34749	0.273806	1.52511	0	-0.28804	0	0	0	0	0	0	0	0
	PGSC0003DMT400047772	0	0	0	0	0.608786	0	0	0	-1.45241	0	0	0	0	0	0	-0.220956	0	0	-0.231177	0	-0.24766	0	0	0	0	0	0	0	0
	PGSC0003DMT400047775	0	0	0	0	0.512335	0	0	0.316302	0	0	0	0	0	0	0	0	0	0	0	0	0	0	0	0	0	0	0	0	0
	PGSC0003DMT400047777	0	0	0	0	0	0	0	0	0	0	0	0	0	0	0	0	0	0	0	0	0	0	0	0	0	0	0	0	0
	PGSC0003DMT400047787	0	0	0	0	0.304171	0	0	0.289799	0	0	0	0	-0.621241	0	0	0.301349	0.561714	0	0.742136	0	-0.329607	0	0	0	0	0	0	0	0
	PGSC0003DMT400047788	0	0	0	0	0	0	0	0	0	0	0	0	0	0	0	0	0	0	0	0	0	0	0	0	0	0	0	0	0
	PGSC0003DMT400047907	0	0	0	0	0	0	0	0	0	0	0	0	0	0	0	0	0	0	0	0	0	0	0	0	0	0	0	0	0
	PGSC0003DMT400048109	0	0	0	0	0	0	0	0	0	0	0	0	0	0	0	0	0	0	0	0	0	0	0	0	0	0	0	0	0
	PGSC0003DMT400048116	0	0	0	0	0	0	0	0	0	0	0	0	0	0	0	0	0	0	0	0	0	0	0	0	0	0	0	0	0
	PGSC0003DMT400048664	0	0	0	0	0.407335	0	0	0	-0.645909	0	0	0	-0.883319	0	0	0	0	0	0	0	0	0	0	0	0	0	0	0	0
	PGSC0003DMT400048669	0	0	0	0	0	0	0	0	0	0	0	0	0	0	0	0	0	0	0	0	0	0	0	0	0	0	0	0	0
	PGSC0003DMT400048768	0	0	0	0	0	0	0	0	-0.942697	0	0	0	0	0	0	0	0	0	0	0	0	0	0	0	0	0	0	0	0
	PGSC0003DMT400049097	0	0	0	0	0	0	0	0	0	0	0	0	0	0	0	0	0	0	1.29073	0	0	0	0	0	0	0	0	0	0
	PGSC0003DMT400049253	0	0	0	0	0	0	0	0	0	0	0	0	0	0	0	-0.686402	-0.682688	0	0	0	0	0	0	0	0	0	0	0	0
	PGSC0003DMT400049985	0	0	0	0	0.542434	0	0	0.685496	-0.61112	0.763294	0	0	0	0	0	0.265692	0.267865	0	0.412227	0	0	0	0	0	0	0	0	0	0
	PGSC0003DMT400050510	0	0	0	0	0.578069	0	0	1.79506	-1.13803	1.81597	0	0	0	0	0	-0.665545	-0.90128	0	-1.26313	0	0.356117	0	0	0	0	0	0	0	0
	PGSC0003DMT400050639	0	0	0	0	0	0	0	0	-1.38769	0	0	0	0	0	0	0	-0.840194	0	-1.36148	0	0	0	0	0	0	0	0	0	0
	PGSC0003DMT400050640	0	0	0	0	0	0	0	0	0	0	0	0	0	0	0	0	0	0	0.380348	0	-0.348741	0	0	0	0	0	0	0	0
	PGSC0003DMT400050805	0	0	0	0	0.21602	0	0	0.924012	-1.60084	3.79	0	0	0	0	0	0	0	0	0	0	0.482432	0	0	0	0	0	0	0	0
	PGSC0003DMT400050821	0	0	0	0	1.00308	0	0	0	-2.12185	3.38268	0	0	0	0	0	-0.312645	-0.450659	0	-0.558388	0	0.534559	0	0	0	0	0	0	0	0
	PGSC0003DMT400050825	0	0	0	0	0	0	0	0.940285	-1.40621	1.63569	0	0	0	0	0	0.371689	0.363462	0	0	0	0.494272	0	0	0	0	0	0	0	0
	PGSC0003DMT400050981	0	0	0	0	0	0	-1.67749	0	0	0	0	0	0	0	0	-0.82857	-1.78374	0	-1.8529	0	1.18996	0	0	0	0	0	0	0	0
	PGSC0003DMT400051007	0	0	0	0	0.517331	0	0	0	-0.787365	0	0	0	0	0	0	0.553912	0	0	0	0	0	0	0	0	0	0	0	0	0
	PGSC0003DMT400051008	0	0	0	0	0	0	0	0	0	0	0	0	0	0	0	0	0	0	0	0	-0.553403	0	0	0	0	0	0	0	0
	PGSC0003DMT400051269	0	0	0	0	0	0	0	1.20017	0	1.04841	0	0	0	0	0	-0.551657	-0.447152	0	-0.724914	0	0.716757	0	0	0	0	0	0	0	0
	PGSC0003DMT400051273	0	0	0	0	0	0	0	0	0	0	0	0	0	0	0	0	0	0	0	0	0	0	0	0	0	0	0	0	0
	PGSC0003DMT400051304	0	0	0	0	0	0	0	0	0	0	0	0	0	0	0	0	0	0	0	0	0	0	0	0	0	0	0	0	0
	PGSC0003DMT400051415	0	0	0	0	0	0	0	0	0	0.69955	0	0	0	0	0	0	0.522501	0	0.560834	0	-0.568328	0	0	0	0	0	0	0	0
	PGSC0003DMT400053046	0	0	0	0	0	0	0	0	0	0	0	0	0	0	0	0	0	0	0	0	0	0	0	0	0	0	0	0	0
	PGSC0003DMT400053047	0	0	0	0	2.91853	0	0	0	0	0	0	0	0	0	0	-1.83228	-1.60592	0	0	0	0	0	0	0	0	0	0	0	0
	PGSC0003DMT400053053	0	0	0	0	0	0	0	0.749712	0	0.908468	0	0	0	0	0	-0.5951	-1.19383	0	-1.01338	0	0.37204	0	0	0	0	0	0	0	0
	PGSC0003DMT400053056	0	0	0	0	1.90826	0	0	0	0	1.91881	0	0	0	0	0	0	0	0	0	0	0	0	0	0	0	0	0	0	0
	PGSC0003DMT400053057	0	0	0	0	0	0	0	0.667967	0	0	0	0	0	0	0	-0.664807	-1.39253	0	-1.33346	0	0	0	0	0	0	0	0	0	0
	PGSC0003DMT400053065	0	0	0	0	0	0	0	0	0	0	0	0	0	0	0	0	0	0	0	0	0	0	0	0	0	0	0	0	0
	PGSC0003DMT400053436	0	0	0	0	0	0	0	0	0	0	0	0	0	0	0	0	0	0	0	0	0	0	0	0	0	0	0	0	0
	PGSC0003DMT400053446	0	0	0	0	0	0	0	0	0	0	0	0	0	0	0	0	0	0	0	0	0	0	0	0	0	0	0	0	0
	PGSC0003DMT400053452	0	0	0	0	0	0	0	0	0	0	0	0	0	0	0	0	0	0	0	0	0	0	0	0	0	0	0	0	0
	PGSC0003DMT400053465	0	0	0	0	0	0	0	0	0	0	0	0	0	0	0	0	0	0	0	0	0	0	0	0	0	0	0	0	0
	PGSC0003DMT400053496	0	0	0	0	-0.899186	0	0	0	0	0	0	0	0	0	0	0	0	0	0	0	0	0	0	0	0	0	0	0	0
	PGSC0003DMT400053754	0	0	0	0	0.497733	0	0	1.19985	-1.39541	1.14659	0	0	0	0	0	0.304993	0.595681	0	0.527048	0	-0.472037	0	0	0	0	0	0	0	0
	PGSC0003DMT400053802	0	0	0	0	0	0	0	0	-1.83358	1.71538	0	0	0	0	0	0	0	0	0	0	-0.627741	0	0	0	0	0	0	0	0
	PGSC0003DMT400053809	0	0	0	0	1.46505	0	0	0	0	0	0	0	0	0	0	0	0	0	-0.723368	0	0	0	0	0	0	0	0	0	0
	PGSC0003DMT400053954	0	0	0	0	0.778097	0	0	0	0	0	0	0	0	0	0	-1.07692	-1.46862	0	-1.37674	0	0	0	0	0	0	0	0	0	0
	PGSC0003DMT400054250	0	0	0	0	0	0	-0.85249	0	-0.657566	0	0	0	0	0	0	0.684147	0.333908	0	0.394877	0	0.482747	0	0	0	0	0	0	0	0
	PGSC0003DMT400054356	0	0	0	0	0	0	0	1.31791	0	0.784916	0	0	0	0	0	-0.906514	-1.2016	-0.270709	-1.37818	0	0.382277	0	0	0	0	0	0	0	0
	PGSC0003DMT400054534	0	0	0	0	0	0	0	0	0	0	0	0	0	0	0	0	0	0	0	0	0	0	0	0	0	0	0	0	0
	PGSC0003DMT400055296	0	0	0	0	0.739152	0	0	2.00326	0	1.89863	0	0	0	0	0	-1.50093	-2.09096	0	-1.25765	0	0	0	0	0	0	0	0	0	0
	PGSC0003DMT400056053	0	0	0	0	0	0	0	0	0	0	0	0	0	0	0	0	0	0	0	0	0	0	0	0	0	0	0	0	0
	PGSC0003DMT400056265	0	0	0	0	0.368881	0	0	1.27246	-0.602643	1.491	0	0	0	0	0	0	-0.28716	0	-0.395902	0	0.42016	0	0	0	0	0	0	0	0
	PGSC0003DMT400056267	0	0	0	0	0.564711	0	0	0.733596	-1.20368	0	0	0	0	0	0	0	0	0	0	0	-0.311701	0	0	0	0	0	0	0	0
	PGSC0003DMT400056268	0	0	0	0	0	0	0	0	0	0	0	0	0	0	0	0.25058	0.43513	-0.190481	0.263991	0	-0.361049	0	0	0	0	0	0	0	0
	PGSC0003DMT400056338	0	0	0	0	0.726073	0	0	0	0	1.04452	0	0	0	0	0	0.423156	0.251389	0	0.498987	0	0.472115	0	0	0	0	0	0	0	0
	PGSC0003DMT400056487	0	0	0	0	0	0	-0.903173	0	0.520397	0	0	0	0	0	0	0	0	0	0.623571	0	0	0	0	0	0	0	0	0	0
	PGSC0003DMT400056552	0	0	0	0	0	0	0	0	-0.563159	0	0	0	0	0	0	0	0	0	0	0	0	0	0	0	0	0	0	0	0
	PGSC0003DMT400056553	0	0	0	0	0	0	0	0	0	0	0	0	0	0	0	0	0	0	0	0	0	0	0	0	0	0	0	0	0
	PGSC0003DMT400056602	0	0	0	0	0	0	0	0	0	0	0	0	0	0	0	0	0	0	-1.63064	0	0	0	0	0	0	0	0	0	0
	PGSC0003DMT400058213	0	0	0	0	0	0	0	0	-0.869777	0	0	0	0	0	0	0.340993	0.504431	0	0.634051	0	-0.301677	0	0	0	0	0	0	0	0
	PGSC0003DMT400058450	0	0	0	0	0.33108	0	0	0.599108	-1.14146	0.534938	0	0	0	0	0	0.373027	0.536932	-0.277352	0.339682	0	-0.219232	0	0	0	0	0	0	0	0
	PGSC0003DMT400058642	0	0	0	0	0	0	0	0	-1.17675	0	0	0	0	0	0	0	0	0	0	0	0	0	0	0	0	0	0	0	0
	PGSC0003DMT400059181	0	0	0	0	0	0	0	0	0	0	0	0	0	0	0	0	0	0	0	0	0	0	0	0	0	0	0	0	0
	PGSC0003DMT400059360	0	0	0	0	0	0	0	0	0	0	0	0	0	0	0	0	0	0	0	0	0	0	0	0	0	0	0	0	0
	PGSC0003DMT400059783	0	0	0	0	1.27653	0	0	0	0	0	0	0	0	0	0	0	0	0	0	0	0	0	0	0	0	0	0	0	0
	PGSC0003DMT400059786	0	0	0	0	0	0	0	0	0	0	0	0	0	0	0	0	0	0	0	0	0	0	0	0	0	0	0	0	0
	PGSC0003DMT400059789	0	0	0	0	0	0	0	0	0	0	0	0	0	0	0	0	0	0	0	0	0	0	0	0	0	0	0	0	0
	PGSC0003DMT400059833	0	0	0	0	0	0	0	0	0	0	0	0	0	0	0	0	0	0	0	0	0	0	0	0	0	0	0	0	0
	PGSC0003DMT400059867	0	0	0	0	2.68378	0	0	0	0	0	0	0	0	0	0	-0.753751	-1.2735	0	-1.4734	0	0.583306	0	0	0	0	0	0	0	0
	PGSC0003DMT400060798	0	0	0	0	0	0	0	0	0	0	0	0	0	0	0	-1.30516	-1.56717	0	-1.08041	0	0	0	0	0	0	0	0	0	0
	PGSC0003DMT400060815	0	0	0	0	0	0	-1.1912	0	0	0	0	0	0	0	0	0	0	0	-1.82278	0	0	0	0	0	0	0	0	0	0
	PGSC0003DMT400061831	0	0	0	0	0.439812	0	-0.814389	2.39238	-1.17323	2.53384	0	0	0	0	0	-0.676307	-1.68299	0	-0.939577	0	1.19505	0	0	0	0	0	0	0	0
	PGSC0003DMT400062180	0	0	0	0	0	0	0	0	0	0	0	0	0	0	0	0	0	0	0	0	0	0	0	0	0	0	0	0	0
	PGSC0003DMT400062184	0	0	0	0	0	0	0	1.12784	-1.16093	1.12765	0	0	0	0	0	0	0	0	0	0	0.412552	0	0	0	0	0	0	0	0
	PGSC0003DMT400062272	0	0	0	0	0	0	0	0	0	0	0	0	-0.97153	0	0	0	0	0	0	0	0	0	0	0	0	0	0	0	0
	PGSC0003DMT400062276	0	0	0	0	0	0	0	0	0	0	0	0	0	0	0	0	0	0	0	0	0	0	0	0	0	0	0	0	0
	PGSC0003DMT400062366	0	0	0	0	0	0	0	0	0	0	0	0	0	0	0	-0.745602	-0.906367	0	-1.14134	0	0	0	0	0	0	0	0	0	0
	PGSC0003DMT400062549	0	0	0	0	0	0	0	0	0	0	0	0	0	0	0	0	0	0	0	0	0	0	0	0	0	0	0	0	0
	PGSC0003DMT400062608	0	0	0	0	0.433416	0	0	0.950634	0	1.92278	0	0	0	0	0	-0.540814	-0.990493	0	-1.02225	0	0	0	0	0	0	0	0	0	0
	PGSC0003DMT400062611	0	0	0	0	0	0	0	0	-2.13445	1.25319	0	0	0	0	0	-0.654113	-1.13637	0	-1.28327	0	0	0	0	0	0	0	0	0	0
	PGSC0003DMT400062764	0	0	0	0	0.424121	0	0	0	0	0	0	0	0	0	0	0.457519	0.470125	0	0.576578	0	0	0	0	0	0	0	0	0	0
	PGSC0003DMT400062766	0	0	0	0	0	0	0	0	0	0	0	0	0	0	0	0	0	0	0	0	0	0	0	0	0	0	0	0	0
	PGSC0003DMT400064588	0	0	0	0	0.269499	0	0	0.324595	-0.864048	0	0	0	0	0	0	0.209782	0.415527	0	0	0	-0.127381	0	0	0	0	0	0	0	0
	PGSC0003DMT400065023	0	0	0	0	0.342815	0	0	0	0	0.766851	0	0	0	0	0	0.466641	0.76362	0	1.22224	0	0.225742	0	0	0	0	0	0	0	0
	PGSC0003DMT400065579	0	0	0	0	0	0	0	0	0	0	0	0	0	0	0	0.354162	0.313615	0	0.389552	0	0	0	0	0	0	0	0	0	0
	PGSC0003DMT400065581	0	0	0	0	0	0	0	0	0	0	0	0	0	0	0	0	0	0	0	0	0	0	0	0	0	0	0	0	0
	PGSC0003DMT400065668	0	0	0	0	0	0	-0.638441	0.559714	-1.13845	0.565461	0	0	-0.508021	0	0	0	0	0	0	0	-0.24067	0	0	0	0	0	0	0	0
	PGSC0003DMT400065792	0	0	0	0	0.667813	0	0	1.87608	-2.8314	2.71313	0	0	0	0	0	-0.267158	0	0	0	0	0	0	0	0	0	0	0	0	0
	PGSC0003DMT400065806	0	0	0	0	0	0	0	0	0	0	0	0	0	0	0	1.54909	1.38185	0	0	0	1.71824	0	0	0	0	0	0	0	0
	PGSC0003DMT400065971	0	0	0	0	0	0	0	0	0	0	0	0	0	0	0	0	0	0	0	0	0	0	0	0	0	0	0	0	0
	PGSC0003DMT400066993	0	0	0	0	0	0	0	0	-0.554102	0.71775	0	0	0	0	0	0	0	0	0	0	0.291895	0	0	0	0	0	0	0	0
	PGSC0003DMT400066996	0	0	0	0	1.16508	0	0	0	0	0	0	0	0	0	0	0	0	0	0	0	0.792969	0	0	0	0	0	0	0	0
	PGSC0003DMT400067280	0	0	0	0	0	0	0	1.19994	0	1.50983	0	0	0	0	0	0	0	0	0	0	0	0	0	0	0	0	0	0	0
	PGSC0003DMT400067354	0	0	0	0	-0.229548	0	0	0.876717	0	0.723388	0	0	0	0	0	0.369027	0.574525	0	0.685134	0	-0.240852	0	0	0	0	0	0	0	0
	PGSC0003DMT400067963	0	0	0	0	0	0	0	0	0	0	0	0	0	0	0	0	0	0	0	0	0	0	0	0	0	0	0	0	0
	PGSC0003DMT400067977	0	0	0	0	0	0	-0.898482	0	0	0	0	0	0	0	0	-0.286088	-0.734983	0	-0.394575	0	0.944368	0	0	0	0	0	0	0	0
	PGSC0003DMT400067981	0	0	0	0	0	0	-0.971128	0.732647	0	1.26655	0	0	0	0	0	0	-0.43475	0	0	0	0.774993	0	0	0	0	0	0	0	0
	PGSC0003DMT400068337	0	0	0	0	0	0	0	0	0	0	0	0	0	0	0	0	0.629417	0	0.391679	0	-0.905837	0	0	0	0	0	0	0	0
	PGSC0003DMT400068569	0	0	0	0	1.53625	0	0	1.65288	-1.09237	1.24606	0	0	0	0	0	0	0.292914	-0.25868	0	0	-0.29673	0	0	0	0	0	0	0	0
	PGSC0003DMT400069009	0	0	0	0	1.63221	0	0	1.69934	0	2.14183	0	0	0	0	0	0	0	0	0	0	0	0	0	0	0	0	0	0	0
	PGSC0003DMT400069012	0	0	0	0	0	0	0	2.18999	0	2.50246	0	0	0	0	0	0	0	0	0	0	1.1316	0	0	0	0	0	0	0	0
	PGSC0003DMT400070285	0	0	0	0	0	0	0	0	0	0	0	0	0	0	0	0	0	0	0	0	0	0	0	0	0	0	0	0	0
	PGSC0003DMT400070402	0	0	0	0	0	0	0	1.90974	-1.84223	0	0	0	0	0	0	0	0.603753	0	0	0	0	0	0	0	0	0	0	0	0
	PGSC0003DMT400070503	0	0	0	0	0	0	0	0	0	0	0	0	0	0	0	0	0	0	0	0	0	0	0	0	0	0	0	0	0
	PGSC0003DMT400070515	0	0	0	0	0	0	0	0	0	0	0	0	0	0	0	-1.40479	-1.18976	0	-1.71336	0	0.701299	0	0	0	0	0	0	0	0
	PGSC0003DMT400071445	0	0	0	0	0	0	-0.65245	0	0	0.896324	0	0	0	0	0	-0.886272	-1.67499	0	-1.19885	0	1.11	-0.96556	0	0	0	0	0	0	0
	PGSC0003DMT400071638	0	0	0	0	0	0	0	0	0	0	0	0	0	0	0	0	0	0	-0.571351	0	-0.614854	0	0	0	0	0	0	0	0
	PGSC0003DMT400071795	0	0	0	0	0	0	0	0	0	0	0	0	0	0	0	0	0	0	0	0	0	0	0	0	0	0	0	0	0
	PGSC0003DMT400072845	0	0	0	0	0	0	0	0	0	0.979585	0	0	0	0	0	-1.05063	-2.69642	0	-2.59029	0	1.5245	0	0	0	0	0	0	0	0
	PGSC0003DMT400075120	0	0	0	0	1.61124	0	0	0.420924	-1.03153	0	0	0	0	0	0	0	0.381453	0	0.410369	0	0	0	0	0	0	0	0	0	0
	PGSC0003DMT400075374	0	0	0	0	0	0	0	0	0	0.95234	0	0	0	0	0	0	0	0	0	0	1.46725	0	0	0	0	0	0	0	0
	PGSC0003DMT400075375	0	0	0	0	1.05767	0	0	0	-0.815237	0	0	0	0	0	0	0	0	0	0.401375	0	0.479338	0	0	0	0	0	0	0	0
	PGSC0003DMT400075439	0	0	0	0	0	0	0	0	-2.54477	1.98488	0	0	0	0	0	-0.659814	-1.19084	0	-0.762521	0	2.23736	0	0	0	0	0	0	0	0
	PGSC0003DMT400075447	0	0	0	0	0	0	0	0.7448	-1.04727	3.05792	0	0	0	0	0	0	-1.21487	0	-1.0215	0	0	0	0	0	0	0	0	0	0
	PGSC0003DMT400075607	0	0	0	0	0	0	0	1.3461	-1.59055	0.75781	0	0	0	0	0	0	0	0	0	0	0	0	0	0	0	0	0	0	0
	PGSC0003DMT400075625	0	0	0	0	0.325437	0	0	0.923613	-0.769382	0.987457	0	0	0	0	0	-0.593143	-1.0443	0	-0.834833	0	0.324767	0	0	0	0	0	0	0	0
	PGSC0003DMT400075731	0	0	0	0	0.268126	0	0	0	-0.962591	0	0	0	0	0	0	0	0	0	0	0	0	0	0	0	0	0	0	0	0
	PGSC0003DMT400075747	0	0	0	0	0	0	0	0.883043	-1.56004	1.92216	0	0	0	0	0	0	0	0	0	0	0.685937	0	0	0	0	0	0	0	0
	PGSC0003DMT400075763	0	0	0	0	0	0	0	0	-1.41474	1.75585	0	0	0	0	0	0	0	0	0	0	0	0	0	0	0	0	0	0	0
	PGSC0003DMT400075774	0	0	0	0	-0.32363	0	0	0.435441	-0.421018	0	0	0	0	0	0	0	0	0	0	0	0	0	0	0	0	0	0	0	0
	PGSC0003DMT400075881	0	0	0	0	-0.168514	0	0	0	-0.883459	0.620904	0	0	0	0	0	0.356665	0.365352	0	0	0	0	0	0	0	0	0	0	0	0
	PGSC0003DMT400075885	0	0	0	0	0	0	0	0	-0.60729	0.997937	0	0	0	0	0	-0.536826	-0.67975	0	-0.813563	0	1.19468	0	0	0	0	0	0	0	0
	PGSC0003DMT400075886	0	0	0	0	0	0	0	0.695879	-1.33878	1.24031	0	0	0	0	0	0	0	0	0	0	0	0	0	0	0	0	0	0	0
	PGSC0003DMT400076082	0	0	0	0	0	0	0	0	-1.28608	0.815644	0	0	0	0	0	0	0	0	0	0	0	0	0	0	0	0	0	0.905879	0
	PGSC0003DMT400076089	0	0	0	0	0	0	0	0	0	0	0	0	0	0	0	0	-1.10438	0	0	0	0	0	0	0	0	0	0	0	0
	PGSC0003DMT400076092	0	0	0	0	0	0	0	0	0	0	0	0	0	0	0	0	0	0	0	0	1.23649	0	0	0	0	0	0	0	0
	PGSC0003DMT400077130	0	0	0	0	0	0	0	0.60087	-2.20599	0	0	0	0	0	0	0	-0.252713	0	-0.318313	0	0	0	0	0	0	0	0	0	0
	PGSC0003DMT400077239	0	0	0	0	0	0	0	0	0	0	0	0	0	0	0	0	0	0	0	0	0	0	0	0	0	0	0	0	0
	PGSC0003DMT400077241	0	0	0	0	0	0	0	0	0	0	0	0	0	0	0	0	0	0	0	0	0	0	0	0	0	0	0	0	0
	PGSC0003DMT400077717	0	0	0	0	0	0	0	0.860741	-1.18452	1.35299	0	0	0	0	0	0	0	0	0	0	0	0	0	0	0	0	0	0	0
	PGSC0003DMT400077718	0	0	0	0	0	0	0	0.905474	-0.850573	1.334	0	0	0	0	0	-0.58172	-0.537012	0	-0.421629	0	0	0	0	0	0	0	0	0	0
	PGSC0003DMT400077723	0	0	0	0	0.142008	0	0	0.726694	-1.11238	1.05179	0	0	0	0	0	0	0.17347	0	0	0	0	0	0	0	0	0	0	0	0
	PGSC0003DMT400077727	0	0	0	0	0	0	0	0	0	0	0	0	0	0	0	-0.961962	-1.02892	0	-1.01716	0	0	0	0	0	0	0	0	0	0
	PGSC0003DMT400077736	0	0	0	0	0.341819	0	0	0	-1.12094	0	0	0	0	0	0	-0.871087	-0.662033	0	-0.772656	0	0	0	0	0	0	0	0	0	0
	PGSC0003DMT400078333	0	0	0	0	0	0	0	0	-1.90647	0	0	0	0	0	0	-1.44658	-2.15439	0	-2.25498	0	0	0	0	0	0	0	0	0	0
	PGSC0003DMT400079272	0	0	0	0	0	0	0	0.715487	-0.824883	0.928918	0	0	0	0	0	-0.737101	-0.902578	0	-1.12418	0	0.442024	0	0	0	0	0	0	0	0
	PGSC0003DMT400079273	0	0	0	0	1.66237	0	0	0	0	1.21928	0	0	0	0	0	-0.610061	-0.648064	0	0	0	0	0	0	0	0	0	0	0	0
	PGSC0003DMT400080429	0	0	0	0	0	0	0	0	-1.60102	0	0	0	0	0	0	0	0	0	0	0	0	0	0	0	0	0	0	0	0
	PGSC0003DMT400080647	0	0	0	0	0.276996	0	0	0.87105	-0.900772	1.1431	0	0	0	0	0	0.163492	0	0	0.329756	0	0.191741	0	0	0	0	0	0	0	0
	PGSC0003DMT400080822	0	0	0	0	0	0	0	0	0	0	0	0	0	0	0	0	0	0	0	0	0	0	0	0	0	0	0	0	0
	PGSC0003DMT400080930	0	0	0	0	0	0	0	0	0	0	0	0	0	0	0	0.553014	0.503571	0	0.642204	0	-0.421405	0	0	0	0	0	0	0	0
	PGSC0003DMT400081486	0	0	0	0	0	0	0	0	0	0	0	0	0	0	0	0	0	0	0	0	0	0	0	0	0	0	0	0	0
	PGSC0003DMT400082452	0	0	0	0	0	0	0	0	0	0	0	0	0	0	0	0	0	0	0	0	-0.662474	0	0	0	0	0	0	0	0
	PGSC0003DMT400082495	0	0	0	0	0	0	0	0	0	0	0	0	0	0	0	0	1.68535	0	0	0	0	0	0	0	0	0	0	0	0
	PGSC0003DMT400082499	0	0	0	0	0	0	0	0	0	0	0	0	0	0	0	0	0	0	0	0	0	0	0	0	0	0	0	0	0
	PGSC0003DMT400082501	0	0	0	0	0	0	0	0	0	0	0	0	0	0	0	0	0	0	0	0	0	0	0	0	0	0	0	0	0
	PGSC0003DMT400082504	0	0	0	0	0	0	0	0	0	0	0	0	0	0	0	0	0	0	0	0	0	0	0	0	0	0	0	0	0
	PGSC0003DMT400082505	0	0	0	0	0	0	0	0	0	0	0	0	0	0	0	-0.856734	-0.79218	0	-0.826815	0	0.966883	0	0	0	0	0	0	0	0
	PGSC0003DMT400082507	0	0	0	0	0	0	0	0	0	0	0	0	0	0	0	0	0	0	0	0	0	0	0	0	0	0	0	0	0
	PGSC0003DMT400083225	0	0	0	0	0.664565	0	0	0	0	0	0	0	0	0	0	0.448275	0.767716	0	0	0	0	0	0	0	0	0	0	0	0
	PGSC0003DMT400083265	0	0	0	0	0	0	0	0	0	0	0	0	0	0	0	0	0	0	0	0	0	0	0	0	0	0	0	0	0
	PGSC0003DMT400083267	0	0	0	0	0	0	0	0	-1.9109	0.543043	0	0	0	0	0	0	0.433963	0	0.69203	0	-0.34257	0	0	0	0	0	0	0	0
	PGSC0003DMT400083276	0	0	0	0	0	0	0	0	0	1.24983	0	0	0	0	0	0	-0.324914	0	0	0	0.608896	0	0	0	0	0	0	0	0
	PGSC0003DMT400083277	0	0	0	0	1.41351	0	0	0	0	0	0	0	0	0	0	0	0	0	0	0	0	0	0	0	0	0	0	0	0
	PGSC0003DMT400083472	0	0	0	0	0	0	0	0.569899	0	1.54244	0	0	0	0	0	0	-0.964484	0	-0.56677	0	1.31175	0	0	0	0	0	0	0	0
	PGSC0003DMT400085254	0	0	0	0	0	0	0	0	0	0	0	0	0	0	0	0	0	0	0	0	0	0	0	0	0	0	0	0	0
	PGSC0003DMT400085896	0	0	0	0	0	0	0	0	0	0	0	0	0	0	0	0.858494	1.28483	0	1.71948	0	0	0	0	0	0	0	0	0	0
	PGSC0003DMT400087588	0	0	0	0	0	0	-0.790415	0	0	0	0	0	0	0	0	0.482262	0	0.625621	0.774116	0	1.1446	0	0	0	0	0	0	0	0
	PGSC0003DMT400088449	0	0	0	0	-0.427239	0	0	0.721057	0	0	0	0	0	0	0	0	0	0	0	0	0	0	0	0	0	0	0	0	0
	PGSC0003DMT400091887	0	0	0	0	0	0	-0.732826	0.539976	-0.56991	0	0	0	0	0	0	0.536045	0	0.445001	0.395635	0	0.739632	0	0	0	0	0	0	0	0
	PGSC0003DMT400092985	0	0	0	0	0	0	0	0	0	0	0	0	0	0	0	0	0	0	0	0	0	0	0	0	0	0	0	0	0
	PGSC0003DMT400093366	0	0	0	0	0	0	0	0	0	0	0	0	0	0	0	0	0	0	0	0	0	0	0	0	0	0	0	0	0
	PGSC0003DMT400093615	0	0	0	0	0	0	0	0	0	0	0	0	0	0	0	0	0	0	0	0	0	0	0	0	0	0	0	0	0
	PGSC0003DMT400093805	0	0	0	0	0	0	0	0	0	0	0	0	0	0	0	0	0	0	0	0	0	0	0	0	0	0	0	0	0
	PGSC0003DMT400093829	0	0	0	0	0.545354	0	0	0	-0.703621	0	0	0	0	0	0	0	0	0	0	0	0	0	0	0	0	0	0	0	0
	PGSC0003DMT400094852	0	0	0	0	0	0	0	0	0	0	0	0	0	0	0	0	0	0	-1.11385	0	0	0	0	0	0	0	0	0	0
	PGSC0003DMT400095530	0	0	0	0	0	0	0	0	0	0	0	0	0	0	0	-1.37329	-1.80723	0	-1.61768	0	0	0	0	0	0	0	0	0	0
	PGSC0003DMT400096630	0	0	0	0	0	0	0	0	0	0	0	0	0	0	0	0	0	0	0	0	0	0	0	0	0	0	0	0	0
	RDC0001NLR0001	0	0	0	0	0	0	0	0	0	0	0	0	0	0	0	0	0	0	0	0	0	0	0	0	0	0	0	0	0
	RDC0001NLR0002	0	0	0	0	0	0	0	1.04978	0	1.20359	0	0	0	0	0	0	0.808599	0	0.919883	0	0	0	0	0	0	0	0	0	0
	RDC0001NLR0009	0	0	0	0	0	0	0	0	0	0	0	0	0	0	0	0	0	0	0	0	0	0	0	0	0	0	0	0	0
	RDC0001NLR0010	0	0	0	0	0	0	0	0	0	0	0	0	0	0	0	0	0	0	0	0	0	0	0	0	0	0	0	0	0
	RDC0001NLR0011	0	0	0	0	0.24112	0	-1.07445	0.859946	-0.964154	1.24629	0	0	0	0	0	0.474537	0	0.578419	0.817322	0	0	0	0	0	0	0	0	0	0
	RDC0001NLR0015	0	0	0	0	0.854911	0	-1.01574	0.6672	-0.775726	0.959768	0	0	0	0	0	0	-0.432631	0.283478	0	0	0.269623	0	0	0	0	0	0	0	0
	RDC0001NLR0016	0	0	0	0	0.622985	0	-1.10831	0.49799	-1.10238	0.982297	0	0	0	0	0	0.474163	0	0.506843	0.652966	0	0	0	0	0	0	0	0	0	0
	RDC0001NLR0017	0	0	0	0	0	0	0	0	0	0	0	0	0	0	0	-0.5153	-0.918411	0	-1.32725	0	0.818812	0	0	0	0	0	0	0	0
	RDC0001NLR0018	0	0	0	0	0	0	0	0	0	1.7773	0	0	0	0	0	0.639582	0.964083	0	0.703085	0	0	0	0	0	0	0	0	0	0
	RDC0001NLR0019	0	0	0	0	0	0	0	0	0	0	0	0	0	0	0	0	0	0	0	0	0	0	0	0	0	0	0	0	0
	RDC0001NLR0020	0	0	0	0	0	0	0	0	0	0	0	0	0	0	0	0	0	0	0	0	0	0	0	0	0	0	0	0	0
	RDC0001NLR0021	0	0	0	0	-0.269867	0	0	1.46138	0	1.86587	0	0	0	0	0	0	-0.766468	0	0	0	0.85583	0	0	0	0	0	0	0	0
	RDC0001NLR0024	0	0	0	0	0	0	0	0	0	0	0	0	0	0	0	0	0	0	0	0	0	0	0	0	0	0	0	0	0
	RDC0001NLR0025	0	0	0	0	0	0	0	0	0	0	0	0	0	0	0	0	0	0	0	0	0	0	0	0	0	0	0	0	0
	RDC0001NLR0027	0	0	0	0	0.63087	0	0	0	0	0	0	0	0	0	0	0	0	0	-0.832273	0	0	0	0	0	0	0	0	0	0
	RDC0001NLR0028	0	0	0	0	0	0	0	0	0	0	0	0	0	0	0	0	0	0	0	0	0	0	0	0	0	0	0	0	0
	RDC0001NLR0029	0	0	0	0	-0.182076	0	0	0.426028	-1.06252	0.89221	0	0	0	0	0	0.368582	0.527192	0	0.362135	0	0.330958	0	0	0	0	0	0	0	0
	RDC0001NLR0031	0	0	0	0	0	0	0	0	0	0	0	0	0	0	0	0	0	0	0	0	0	0	0	0	0	0	0	0	0
	RDC0001NLR0032	0	0	0	0	0	0	0	0	0	0	0	0	0	0	0	0	1.1087	0	0	0	0	0	0	0	0	0	0	0	0
	RDC0001NLR0033	0	0	0	0	0	0	0	0	0	0	0	0	0	0	0	0	0	0	0	0	0	0	0	0	0	0	0	0	0
	RDC0001NLR0036	0	0	0	0	0	0	0	0	0	0	0	0	0	0	0	0	0	0	0	0	0	0	0	0	0	0	0	0	0
	RDC0001NLR0038	0	0	0	0	0	0	0	0	0	0	0	0	-1.14641	0	0	0.705107	0.758439	0	0.509387	0	0	0	0	0	0	0	0	0	0
	RDC0001NLR0040	0	0	0	0	0	0	0	0	0	0	0	0	0	0	0	0	0	0	0	0	0	0	0	0	0	0	0	0	0
	RDC0001NLR0041	0	0	0	0	0	0	0	0	0	0	0	0	0	0	0	0	0	0	0	0	0	0	0	0	0	0	0	0	0
	RDC0001NLR0042	0	0	0	0	0	0	0	0	0	0	0	0	0	0	0	0	0	0	0	0	0	0	0	0	0	0	0	0	0
	RDC0001NLR0043	0	0	0	0	0	0	0	0	0	1.82964	0	0	0	0	0	-1.03536	-1.03554	0	-1.72495	0	0	0	0	0	0	0	0	0	0
	RDC0001NLR0044	0	0	0	0	0	0	0	0	0	0	0	0	0	0	0	-0.881973	-1.12911	0	-0.950193	0	0	0	0	0	0	0	0	0	0
	RDC0001NLR0045	0	0	0	0	0	0	0	0	0	0	0	0	0	0	0	0	0	0	0	0	0	0	0	0	0	0	0	0	0
	RDC0001NLR0046	0	0	0	0	0	0	0	0	0	0	0	0	0	0	0	0	0	0	-1.57148	0	0	0	0	0	0	0	0	0	0
	RDC0001NLR0047	0	0	0	0	0	0	0	0	0	0	0	0	0	0	0	0	0	0	0	0	0	0	0	0	0	0	0	0	0
	RDC0001NLR0049	0	0	0	0	0	0	0	0	0	0	0	0	0	0	0	0	0	0	0	0	0	0	0	0	0	0	0	0	0
	RDC0001NLR0050	0	0	0	0	0	0	0	0	0	0	0	0	0	0	0	0	0	0	0	0	0	0	0	0	0	0	0	0	0
	RDC0001NLR0052	0	0	0	0	0	0	0	0.338295	-0.849857	0.393662	0	0	0	0	0	0	-0.404904	0	-0.55042	0	0.44875	0	0	0	0	0	0	0	0
	RDC0001NLR0053	0	0	0	0	0	0	0	0.338295	-0.849857	0.393662	0	0	0	0	0	0	-0.404904	0	-0.55042	0	0.44875	0	0	0	0	0	0	0	0
	RDC0001NLR0074	0	0	0	0	0.40722	0	0	0	-0.514664	0	0	0	0	0	0	-0.228011	-0.247705	0	-0.418108	0	0	0	0	0	0	0	0	0	0
	RDC0001NLR0075	0	0	0	0	0	0	0	0	0	1.04351	0	0	0	0	0	0	0	0	0	0	0	0	0	0	0	0	0	0	0
	RDC0001NLR0076	0	0	0	0	0.368664	0	0	0.760882	-0.586494	0.623981	0	0	0	0	0	0.276127	0.556268	0	0.643894	0	0	0	0	0	0	0	0	0	0
	RDC0001NLR0077	0	0	0	0	0	0	0	0	0	0	0	0	0	0	0	0	0	0	0	0	0	0	0	0	0	0	0	0	0
	RDC0001NLR0080	0	0	0	0	-0.654307	0	0	0.979098	-0.792836	0	0	0	0	0	0	0	-0.578771	0	-0.32269	0	0	0	0	0	0	0	0	0	0
	RDC0001NLR0081	0	0	0	0	0	0	-0.672048	0	-1.3072	1.15032	0	0	0	0	0	0	-0.37647	0	-0.306573	0	0	0	0	0	0	0	0	0	0
	RDC0001NLR0082	0	0	0	0	0	0	0	0	-1.18382	0	0	0	0	0	0	-0.414026	-0.69365	0	-0.619872	0	0	0	0	0	0	0	0	0	0
	RDC0001NLR0086	0	0	0	0	0	0	-0.653886	0.74799	0	0	0	0	0	0	0	0	0	0	-0.255189	0	0	0	0	0	0	0	0	0	0
	RDC0001NLR0088	0	0	0	0	0	0	0	0	-0.984839	0.704879	0	0	0	0	0	-0.269342	-0.39841	0	-0.97217	0	0	0	0	0	0	0	0	0	0
	RDC0001NLR0093	0	0	0	0	0.593527	0	0	0	0	0	0	0	0	0	0	0.525992	0.811811	0	0.708236	0	0	0	0	0	0	0	0	0	0
	RDC0001NLR0104	0	0	0	0	0	0	0	0	0	0	0	0	0	0	0	0	0	0	0	0	0	0	0	0	0	0	0	0	0
	RDC0001NLR0108	0	0	0	0	0	0	0	0	-0.908509	0	0	0	0	0	0	-0.554299	0	0	0	0	-1.05448	0	0	0	0	0	0	0	0
	RDC0001NLR0110	0	0	0	0	0	0	0	0	0	0	0	0	0	0	0	0.348195	0.450203	0	0.417846	0	0	0	0	0	0	0	0	0	0
	RDC0001NLR0111	0	0	0	0	0.637275	0	0	0.587936	0	0	0	0	0	0	0	0	0	0	0	0	0	0	0	0	0	0	0	0	0
	RDC0001NLR0112	0	0	0	0	0	0	0	0	0	0	0	0	0	0	0	0	0	0	0	0	0	0	0	0	0	0	0	0	0
	RDC0001NLR0113	0	0	0	0	0.440938	0	0	0	-0.941292	0	0	0	0	0	0	0	0	0	0	0	0	0	0	0	0	0	0	0	0
	RDC0001NLR0118	0	0	0	0	0	0	0	0	0	0	0	0	0	0	0	0	0	0	0	0	0	0	0	0	0	0	0	0	0
	RDC0001NLR0121	0	0	0	0	0	0	0	0	0	0	0	0	0	0	0	0	0	0	0	0	0	0	0	0	0	0	0	0	0
	RDC0001NLR0123	0	0	0	0	0	0	0	0	0	0	0	0	0	0	0	0	0	0	0	0	0	0	0	0	0	0	0	0	0
	RDC0001NLR0124	0	0	0	0	0	0	0	0	0	0	0	0	0	0	0	0	0	0	0	0	0	0	0	0	0	0	0	0	0
	RDC0001NLR0132	0	0	0	0	0	0	0	0	0	0	0	0	0	0	0	0	0	0	0	0	0	0	0	0	0	0	0	0	0
	RDC0001NLR0137	0	0	0	0	0	0	0	0	0	0	0	0	0	0	0	0	0	0	0	0	0	0	0	0	0	0	0	0	0
	RDC0001NLR0138	0	0	0	0	0	0	0	0	-2.03422	0	0	0	-0.577649	0	0	0	0	0	0	0	0	0	0	0	0	0	0	0	0
	RDC0001NLR0139	0	0	0	0	0	0	0	0	0	0	0	0	0	0	0	0	0	0	0	0	0	0	0	0	0	0	0	0	0
	RDC0001NLR0144	0	0	0	0	0	0	0	0	0	0	0	0	0	0	0	0	0	0	0	0	0	0	0	0	0	0	0	0	0
	RDC0001NLR0147	0	0	0	0	0.550978	0	0	0	0	0	0	0	0	0	0	0	0	0	0	0	0	0	0	0	0	0	0	0	0
	RDC0001NLR0148	0	0	0	0	0	0	0	0.569839	-1.56836	0	0	0	-0.518586	0	0	0	0	0	0	0	0	0	0	0	0	0	0	0	0
	RDC0001NLR0150	0	0	0	0	0.63884	0	0	1.16264	-1.22628	0	0	0	0	0	0	0	0	0	0	0	0	0	0	0	0	0	0	0	0
	RDC0001NLR0151	0	0	0	0	0	0	0	1.05824	-1.21994	2.42729	0	0	0	0	0	0	0	0	-0.560019	0	0.675852	0	0	0	0	0	0	0	0
	RDC0001NLR0152	0	0	0	0	0.413705	0	0	0.588721	-1.13924	0	0	0	0	0	0	0	0	0	0	0	0	0	0	0	0	0	0	0	0
	RDC0001NLR0153	0	0	0	0	0	0	0	0	-0.467605	0	0	0	0	0	0	0	0	0	-0.378385	0	0	0	0	0	0	0	0	0	0
	RDC0001NLR0158	0	0	0	0	0	0	0	0.56722	0	0	0	0	0	0	0	0.455073	0.570731	0	0	0	0.449455	0	0	0	0	0	0	0	0
	RDC0001NLR0160	0	0	0	0	0	0	0	0	0	0	0	0	0	0	0	0	0	0	0	0	0	0	0	0	0	0	0	0	0
	RDC0001NLR0161	0	0	0	0	0	0	0	0	0	0	0	0	0	0	0	0	0	0	0	0	0	0	0	0	0	0	0	0	0
	RDC0001NLR0162	0	0	0	0	0	0	0	0	0	0	0	0	0	0	0	0	0	0	0	0	0	0	0	0	0	0	0	0	0
	RDC0001NLR0163	0	0	0	0	0	0	0	0	0	0	0	0	0	0	0	0	0	0	0	0	0	0	0	0	0	0	0	0	0
	RDC0001NLR0164	0	0	0	0	0	0	0	0	0	0	0	0	0	0	0	0	0	0	0	0	0	0	0	0	0	0	0	0	0
	RDC0001NLR0165	0	0	0	0	0	0	0	0	0	0	0	0	0	0	0	0	0	0	0	0	0	0	0	0	0	0	0	0	0
	RDC0001NLR0166	0	0	0	0	-0.613424	0	0	0	-1.51761	0	0	0	0	0	0	0.818432	0.927179	0	0	0	0	0	0	0	0	0	0	0	0
	RDC0001NLR0167	0	0	0	0	0	0	0	0	0	0	0	0	0	0	0	0	0.407475	0	0.515798	0	0	0	0	0	0	0	0	0	0
	RDC0001NLR0168	0	0	0	0	0	0	0	0	0	0	0	0	0	0	0	0	0	0	0	0	0	0	0	0	0	0	0	0	0
	RDC0001NLR0170	0	0	0	0	0	0	0	0	0	0	0	0	0	0	0	0	0.712891	0	1.16253	0	0	0	0	0	0	0	0	0	0
	RDC0001NLR0171	0	0	0	0	0.460942	0	0	0.835423	0	0	0	0	0	0	0	0	0	0	0	0	0	0	0	0	0	0	0	0	0
	RDC0001NLR0173	0	0	0	0	0	0	0	0	0	0	0	0	0	0	0	0	0	0	0	0	0	0	0	0	0	0	0	0	0
	RDC0001NLR0174	0	0	0	0	0	0	0	0	0	0	0	0	0	0	0	0	0	0	0	0	0	0	0	0	0	0	0	0	0
	RDC0001NLR0178	0	0	0	0	0	0	0	0	0	0	0	0	0	0	0	0	0	0	0	0	0	0	0	0	0	0	0	0	0
	RDC0001NLR0179	0	0	0	0	0	0	0	0.683297	0	0	0	0	0	0	0	0	0	0	0.704252	0	0	0	0	0	0	0	0	0	0
	RDC0001NLR0181	0	0	0	0	0	0	0	0	0	0	0	0	0	0	0	0	0	0	0	0	0	0	0	0	0	0	0	0	0
	RDC0001NLR0182	0	0	0	0	0	0	0	0	0	0	0	0	-1.0835	0	0	0	0	0	0	0	0	0	0	0	0	0	0	0	0
	RDC0001NLR0184	0	0	0	0	0	0	-0.966504	0	0	0	0	0	0	0	0	0	0	0	0	0	0	0	0	0	0	0	0	0	0
	RDC0001NLR0185	0	0	0	0	0	0	0	0	0	0	0	0	0	0	0	0	0	0	0	0	0	0	0	0	0	0	0	0	0
	RDC0001NLR0186	0	0	0	0	0	0	0	0	0	0	0	0	0	0	0	0	0	0	0	0	0	0	0	0	0	0	0	0	0
	RDC0001NLR0187	0	0	0	0	0	0	0	0	0	0	0	0	0	0	0	0	0	0	0	0	0	0	0	0	0	0	0	0	0
	RDC0001NLR0188	0	0	0	0	0	0	0	0	0	0	0	0	0	0	0	0	0	0	0	0	0	0	0	0	0	0	0	0	0
	RDC0001NLR0190	0	0	0	0	0	0	0	0	0	0	0	0	0	0	0	0	0	0	0	0	0	0	0	0	0	0	0	0	0
	RDC0001NLR0191	0	0	0	0	0	0	0	0	0	0	0	0	-1.22917	0	0	0	0.732916	0	0.998191	0	0	0	0	0	0	0	0	0	0
	RDC0001NLR0192	0	0	0	0	0	0	0	0	0	0	0	0	0	0	0	0	0	0	0	0	1.01865	0	0	0	0	0	0	0	0
	RDC0001NLR0199	0	0	0	0	0	0	0	0	0	0	0	0	0	0	0	0	-2.26835	0	-1.01375	0	0	0	0	0	0	0	0	0	0
	RDC0001NLR0203	0	0	0	0	0	0	-1.12499	0	0	0	0	0	0	0	0	0	0	0	-1.16331	0	1.79089	0	0	0	0	0	0	0	0
	RDC0001NLR0206	0	0	0	0	0	0	-1.16368	0	0	2.28845	0	0	0	0	0	0	-1.10156	0	-1.02843	0	2.34781	0	0	0	0	0	0.983104	0	0
	RDC0001NLR0209	0	0	0	0	0	0	0	0	0	0	0	0	0	0	0	0	0	0	0	0	1.39108	0	0	0	0	0	0	0	0
	RDC0001NLR0212	0	0	0	0	0	0	0	0	0	0	0	0	0	0	0	0	0	0	0	0	0	0	0	0	0	0	0	0	0
	RDC0001NLR0213	0	0	0	0	0.33597	0	0	0	-1.24999	1.81125	0	0	0	0	0	0	0.400255	0	0	0	-0.466952	0	0	0	0	0	0	0	0
	RDC0001NLR0214	0	0	0	0	3.4365	0	0	0	0	0	0	0	0	0	0	0	0	0	0	0	0	0	0	0	0	0	0	0	0
	RDC0001NLR0217	0	0	0	0	0	0	0	0	0	0	0	0	0	0	0	0	0	0	0	0	0	0	0	0	0	0	0	0	0
	RDC0001NLR0218	0	0	0	0	0	0	0	0	0	0	0	0	0	0	0	0	0	0	0	0	0	0	0	0	0	0	0	0	0
	RDC0001NLR0219	0	0	0	0	0	0	0	0	0	0	0	0	0	0	0	0	0	0	0	0	0	0	0	0	0	0	0	0	0
	RDC0001NLR0220	0	0	0	0	0	0	-1.14571	0.760645	0	1.14367	0	0	0	0	0	0	-0.596914	0	-0.527186	0	0.811556	0	0	0	0	0	0	0	0
	RDC0001NLR0221	0	0	0	0	0	0	0	0	0	0	0	0	0	0	0	0	0	0	0	0	0	0	0	0	0	0	0	0	0
	RDC0001NLR0222	0	0	0	0	0	0	0	0	0	0	0	0	0	0	0	0	0	0	0	0	0	0	0	0	0	0	0	0	0
	RDC0001NLR0223	0	0	0	0	0.553233	0	-0.832823	0.84105	-1.40496	0.860837	0	0	0	0	0	0	-0.470693	0	-0.562582	0	0.261531	0	0	0	0	0	0	0	0
	RDC0001NLR0224	0	0	0	0	0	0	-0.685688	0	0	0	0	0	0	0	0	-0.666545	-0.608739	0	-0.760617	0	0	0	0	0	0	0	0	0	0
	RDC0001NLR0225	0	0	0	0	0	0	-0.90359	0.827002	0	1.74008	0	0	0	0	0	0	0	0	-0.344865	0	0.552785	0	0	0	0	0	0	0	0
	RDC0001NLR0226	0	0	0	0	0	0	-0.805481	0.59738	-0.942636	0.559284	0	0	0	0	0	-0.3413	-0.495639	0	-0.376508	0	0	0	0	0	0	0	0	0	0
	RDC0001NLR0228	0	0	0	0	0	0	0	0	0	0	0	0	0	0	0	0	0	0	0	0	0	0	0	0	0	0	0	0	0
	RDC0001NLR0229	0	0	0	0	1.18951	0	0	0	-1.21654	0	0	0	0	0	0	0	0	0	-0.346668	0	-0.254328	0	0	0	0	0	0	0	0
	RDC0001NLR0230	0	0	0	0	0	0	0	0	0	0	0	0	0	0	0	0	0	0	0	0	0	0	0	0	0	0	0	0	0
	RDC0001NLR0232	0	0	0	0	0	0	0	0.469019	0	0	0	0	0	0	0	-1.23449	-1.78922	0	-2.12271	0	0.570868	0	0	0	0	0	0	0	0
	RDC0001NLR0233	0	0	0	0	0	0	0	0	0	0	0	0	0	0	0	0	0	0	0	0	0	0	0	0	0	0	0	0	0
	RDC0001NLR0238	0	0	0	0	0	0	0	0	0	0	0	0	0	0	0	0	0	0	0	0	0	0	0	0	0	0	0	0	0
	RDC0001NLR0242	0	0	0	0	0	0	0	0	0	0	0	0	0	0	0	0	0	0	0.701518	0	-0.379354	0	0	0	0	0	0	0	0
	RDC0001NLR0243	0	0	0	0	0	0	0	0	0	0	0	0	0	0	0	0	-0.317848	0	-0.511434	0	0	0	0	0	0	0	0	0	0
	RDC0001NLR0244	0	0	0	0	0.729517	0	0	0.833114	-0.729058	0.679646	0	0	0	0	0	0	0.37253	0	0	0	-0.428003	0	0	0	0	0	0	0	0
	RDC0001NLR0245	0	0	0	0	0	0	0	0	0	0	0	0	0	0	0	0	0	0	0	0	0	0	0	0	0	0	0	0	0
	RDC0001NLR0246	0	0	0	0	1.29185	0	0	2.05041	-1.9764	0	0	0	0	0	0	0	0	0	0	0	0	0	0	0	0	0	0	0	0
	RDC0001NLR0247	0	0	0	0	1.35082	0	0	1.22897	-1.02906	0	0	0	0	0	0	0.56863	0.638782	0	0.637822	0	-0.188009	0	0	0	0	0	0	0	0
	RDC0001NLR0249	0	0	0	0	-0.847937	0	0	0	0	0	0	0	0	0	0	0	0	0	0	0	0	0	0	0	0	0	0	0	0
	RDC0001NLR0250	0	0	0	0	0	0	0	0	0	0	0	0	0	0	0	0	0	0	0	0	0	0	0	0	0	0	0	0	0
	RDC0001NLR0251	0	0	0	0	-0.667802	0	0	0	-1.2353	0.930225	0	0	0	0	0	0	0	0	-0.484507	0	0.286062	0	0	0	0	0	0	0	0
	RDC0001NLR0256	0	0	0	0	0.418519	0	0	0.628887	-0.670252	0.830297	0	0	0	0	0	-0.379236	-0.447369	0	-0.383358	0	0	0	0	0	0	0	0	0	0
	RDC0001NLR0259	0	0	0	0	0	0	0	0	-1.57101	0	0	0	0	0	0	-1.03412	-1.8827	0	-1.4958	0	0.647795	0	0	0	0	0	0	0	0
	RDC0001NLR0260	0	0	0	0	0.6318	0	0	0.878742	-0.95607	0	0	0	-0.560579	0	0	-0.36034	-0.330486	0	-0.355924	0	0	0	0	0	0	0	0	0	0
	RDC0001NLR0262	0	0	0	0	0.578927	0	0	0	0	0	0	0	0	0	0	0	0	0	0	0	0	0	0	0	0	0	0	0	0
	RDC0001NLR0264	0	0	0	0	0	0	0	0	0	0	0	0	-0.709887	0	0	0	0	0	0	0	0	0	0	0	0	0	0	0	0
	RDC0001NLR0266	0	0	0	0	0	0	0	0	0	0	0	0	0	0	0	0	0	0	0	0	0	0	0	0	0	0	0	0	0
	RDC0001NLR0267	0	0	0	0	0.347193	0	0	0	0	0	0	0	0	0	0	0	0	0	0	0	0	0	0	0	0	0	0	0	0
	RDC0001NLR0269	0	0	0	0	0	0	0	0	0	0	0	0	0	0	0	0	0	0	0	0	0	0	0	0	0	0	0	0	0
	RDC0001NLR0272	0	0	0	0	0	0	0	0	0	0	0	0	0	0	0	0	0	0	0	0	0	0	0	0	0	0	0	0	0
	RDC0001NLR0273	0	0	0	0	0	0	0	0	0	0	0	0	0	0	0	0	0.493824	0	0	0	0	0	0	0	0	0	0	0	0
	RDC0001NLR0275	0	0	0	0	0	0	0	0	0	0	0	0	0	0	0	0	0	0	0	0	0	0	0	0	0	0	0	0	0
	RDC0001NLR0278	0	0	0	0	-0.423951	0	0	0	-1.06045	0	0	0	0	0	0	-0.312392	-0.39433	0	-0.559507	0	-0.216602	0	0	0	0	0	0	0	0
	RDC0001NLR0280	0	0	0	0	-0.491904	0	0	0	-0.824943	0	0	0	0	0	0	0	0	0	0	0	0	0	0	0	0	0	0	0	0
	RDC0001NLR0281	0	0	0	0	0	0	0	0	-1.23757	0	0	0	0	0	0	-0.85364	-1.00719	0	-1.17585	0	0	0	0	0	0	0	0	0	0
	RDC0001NLR0282	0	0	0	0	0	0	0	0	0	0	0	0	0	0	0	0	0	0	0	0	0	0	0	0	0	0	0	0	0
	RDC0001NLR0283	0	0	0	0	0	0	0	0.592943	-0.737399	0	0	0	0	0	0	0.381111	0.496635	0	0.560535	0	0	0	0	0	0	0	0	0	0
	RDC0001NLR0284	0	0	0	0	0	0	0	0	-0.737361	0	0	0	0	0	0	-0.569928	-0.597848	0	-1.12414	0	0	0	0	0	0	0	0	0	0
	RDC0001NLR0286	0	0	0	0	0	0	0	0	0	0	0	0	0	0	0	0	0	0	0	0	0	0	0	0	0	0	0	0	0
	RDC0001NLR0287	0	0	0	0	2.97847	0	0	0.470155	-0.664602	0	0	0	0	0	0	0	0	0	0.40243	0	0	0	0	0	0	0	0	0	0
	RDC0001NLR0288	0	0	0	0	0	0	0	0	0	0	0	0	0	0	0	0	0	0	0	0	0	0	0	0	0	0	0	0	0
	RDC0001NLR0289	0	0	0	0	0	0	0	0	-1.85913	0	0	0	0	0	0	0	0.660253	0	0	0	-0.557445	0	0	0	0	0	0	0	0
	RDC0001NLR0290	0	0	0	0	0	0	0	0	0	0	0	0	0	0	0	0	0	0	0	0	0	0	0	0	0	0	0	0	0
	RDC0001NLR0292	0	0	0	0	1.97492	0	0	0	0	0	0	0	0	0	0	0	0	0	0	0	0	0	0	0	0	0	0	0	0
	RDC0001NLR0293	0	0	0	0	0	0	0	0	0	0	0	0	0	0	0	0	0	0	0	0	0	0	0	0	0	0	0	0	0
	RDC0001NLR0294	0	0	0	0	0.236975	0	0	0.776554	-1.2433	0	0	0	0	0	0	0	0	0	0	0	0	0	0	0	0	0	0	0	0
	RDC0001NLR0295	0	0	0	0	0	0	0	0	0	0	0	0	0	0	0	0	0	0	-0.838654	0	0	0	0	0	0	0	0	0	0
	RDC0001NLR0296	0	0	0	0	0.998991	0	0	0	-1.2117	0	0	0	0	0	0	-0.67416	-0.753125	0	-0.870674	0	0	0	0	0	0	0	0	0	0
	RDC0001NLR0297	0	0	0	0	0	0	0	0	0	2.60565	0	0	0	0	0	0	0	0	0	0	0	0	0	0	0	0	0	0	0
	RDC0001NLR0298	0	0	0	0	0	0	0	0	0	0	0	0	0	0	0	0	0	0	0	0	0	0	0	0	0	0	0	0	0
	RDC0001NLR0300	0	0	0	0	0.336879	0	0	0.945633	0	1.0408	0	0	0	0	0	-0.989496	-1.07715	0	-1.10976	0	0	0	0	0	0	0	0	0	0
	RDC0001NLR0301	0	0	0	0	-0.325077	0	0	0.727657	-0.851387	0.751602	0	0	0	0	0	-0.43041	-0.535627	0	-0.604161	0	0	0	0	0	0	0	0	0	0
	RDC0001NLR0304	0	0	0	0	0	0	0	0	0	0	0	0	0	0	0	-1.32874	-2.21303	0	-2.04044	0	1.32981	0	0	0	0	0	0	0	0
	RDC0001NLR0305	0	0	0	0	0	0	0	0.996421	0	1.12005	0	0	0	0	0	-1.15437	-1.32626	-0.266272	-1.36739	0	0	0	0	0	0	0	0.32871	0	0
	RDC0001NLR0307	0	0	0	0	0	0	0	1.92931	0	0	0	0	0	0	0	0	0	0	0	0	0	0	0	0	0	0	0	0	0
	RDC0001NLR0309	0	0	0	0	-0.978736	0	0	1.03205	0	0.967963	0	0	0	0	0	-1.48269	-1.98439	-0.360878	-1.65475	0	0	0	0	0	0	0	0	0	0
	RDC0001NLR0311	0	0	0	0	0.588347	0	0	0	0	0	0	0	0	0	0	0	0	0	0	0	0	0	0	0	0	0	0	0	0
	RDC0001NLR0340	0	0	0	0	0	0	0	0	0	0	0	0	0	0	0	0	0	0	0	0	0	0	0	0	0	0	0	0	0
All other genes	PGSC0003DMT400000002	0	0	0	0	0.441639	0	0	0.680758	0	0.869684	0	0	0	0	0	0	-0.451078	0	-0.771442	0	0	0	0	0	0	0	0	0	0
	PGSC0003DMT400000004	0	0	0	0	0	0	0	0.521031	0	0	0	0	0	0	0	0	0	0	0	0	0	0	0	0	0	0	0	0	0
	PGSC0003DMT400000009	0	0	0	0	0	0	0	0.587698	0	0	0	0	-0.710347	0	0	0	0	0	0	0	-1.10115	0	0	0	0	0	0	0	0
	PGSC0003DMT400000010	0	0	0	0	0	0	0	-0.242394	0	0	0	0	0	0	0	0	-0.202504	0	-0.172422	0	0.276842	0	0	0	0	0	0	0	0
	PGSC0003DMT400000012	0	0	0	0	0	0	0	0	0	0	0	0	0	0	0	0	0	0	0	0	0	0	0	0	0	0	0	0	0
	PGSC0003DMT400000016	0	0	0	0	0	0	0	0	0	0	0	0	0	0	0	0.240416	0.425158	0	0.323579	0	-0.333149	0	0	0	0	0	0	0	0
	PGSC0003DMT400000019	0	0	0	0	0.810789	0	0	0	0	0	0	0	0	0	0	0	0.860254	0	1.18973	0	0	0	0	0	0	0	0	0	0
	PGSC0003DMT400000024	0	0	0	0	0.369146	0	0	0.499299	-1.26956	0	0	0	0	0	0	0	0.602207	0	0.454093	0	-0.901757	0	0	0	0	0	0	0	0
	PGSC0003DMT400000025	0	0	0	0	0.141596	0	0	0.526515	0	0.371319	0	0	0	0	0	0.345457	0.761786	0	0.642811	0	-0.851407	0	0	0	0	0	0	0	0
	PGSC0003DMT400000028	0	0	0	0	-0.285042	0	0	0.43822	0.526826	0	0	0	0	0	0	0	0	0.420574	0.364309	0	0	0	0	0	0	0	0	0	0
	PGSC0003DMT400000030	0	0	0	0	0	0	0	0.680074	0.832575	0.615778	0	0	0	0	0	0	0	0	0	0	0	0	0	0	0	0	0	0	0
	PGSC0003DMT400000034	0	0	0	0	0	0	0	-0.300173	0	0	0	0	0	0	0	0	-0.200962	0	0	0	0.29435	0	0	0	0	0	0	0	0
	PGSC0003DMT400000036	0	0	0	0	0	0	0	-1.06957	-2.25277	0	0	0	0	0	0	0	0	0	0	0	0	0	0	0	0	0	0	0	0
	PGSC0003DMT400000041	0	0	0	0	0	0	0	-0.252391	0	-0.471911	0	0	0	0	0	0	0	0	0	0	0	0	0	0	0	0	0	0	0
	PGSC0003DMT400000042	0	0	0	0	0	0	0	0	0	0	0	0	0	0	0	0	0	0	0	0	0	0	0	0	0	0	0	0	0
	PGSC0003DMT400000043	0	0	0	0	0	0	0	0	0	0	0	0	0	0	0	0	0	0	0	0	0	0	0	0	0	0	0	0	0
	PGSC0003DMT400000049	0	0	0	0	0	0	0	0	0	0	0	0	0	0	0	0	0	0	0	0	0	0	0	0	0	0	0	0	0
	PGSC0003DMT400000051	0	0	0	0	0	0	0	0	0	-2.06379	0	0	0	0	0	0	0	0	0	0	0	0	0	0	0	0	0	0	0
	PGSC0003DMT400000054	0	0	0	0	0	0	0	0	0	0	0	0	0	0	0	0	0	0	0	0	0	0	0	0	0	0	0	0	0
	PGSC0003DMT400000060	0	0	0	0	0	0	0	0	0	0	0	0	0	0	0	0.386824	0.431446	0	0.411957	0	0	0	0	0	0	0	0	0	0
	PGSC0003DMT400000061	0	0	0	0	0	0	0	0	0	0	0	0	0	0	0	0.397016	0.438597	0	0.514255	0	0	0	0	0	0	0	0	0	0
	PGSC0003DMT400000063	0	0	0	0	0.433396	0	0	0	0	0	0	0	0	0	0	0	0	0	0	0	0	0	0	0	0	0	0	0	0
	PGSC0003DMT400000064	0	0	0	0	-0.447161	0	0	0	0	-0.380637	0	0	0	0	0	0	0	0	0	0	0.488866	0	0	0	0	0	0	0	0
	PGSC0003DMT400000066	0	0	0	0	0	0	0	-0.317327	0	-0.308142	0	0	0	0	0	-0.287307	-0.338101	0	-0.311367	0	0	0	0	0	0	0	0	0	0
	PGSC0003DMT400000067	0	0	0	0	0	0	0	-1.19688	-2.33691	-0.919752	0	0	0	0	0	0	0	0	0	0	0.477649	0	0	0	0	0	0	0	0
	PGSC0003DMT400000078	0	0	0	0	0	0	0	0	0	0	0.339555	0	0	0	0	0	-0.304787	0	0	0	0.479782	0	0	0	0	0	0	-0.413513	0
	PGSC0003DMT400000080	0	0	0	0	0	0	0	-0.603365	0	0	0	0	0	0	0	0	0	0	0	0	0	0	0	0	0	0	0	0	0
	PGSC0003DMT400000083	0	0	0	0	0	0	0	0	0	0	0	0	0	0	0	0	0	0	0	0	0	0	0	0	0	0	0	0	0
	PGSC0003DMT400000086	0	0	0	0	1.09204	0	0	0	0	0	0	0	0	0	0	0	0	0	0	0	0	0	0	0	0	0	0	0	0
	PGSC0003DMT400000089	0.596333	0	0	0	0	0	0	1.54633	-0.889209	1.55622	0	0	0	0	0	0.225229	0.46523	0	0.425343	0	-0.279345	0	0	0	0	0	0	0	0
	PGSC0003DMT400000094	0	0	0	0	0	0	0	0	0	0	0	0	0	0	0	0	0	0	0	0	0	0	0	0	0	0	0	0	0
	PGSC0003DMT400000098	0	0	0	0	0	0	0	0	0	0	0	0	0	0	0	0	0	0	0	0	3.74337	0	0	0	0	0	0	0	0
	PGSC0003DMT400000107	0	0	0	0	0	0	0	0	0	0	0	0	0	0	0	0	0	0	0	0	0	0	0	0	0	0	0	0	0
	PGSC0003DMT400000108	0	0	0	0	0.34538	0	0	0.541639	-1.38713	0.939497	0	0	0	0	0	0	0	0	0	0	-0.461378	0	0	0	0	0	0	0	0
	PGSC0003DMT400000110	0	0	0	0	0	0	0	0	0	0	0	0	0	0	0	0	0	0	0	0	0	0	0	0	0	0	0	0	0
	PGSC0003DMT400000116	0	0	0	0	-0.177382	0	0	0	-0.319412	0	0	0	0	0	0	0	0	0	0	0	0.148984	0	0	0	0	0	0	0	0
	PGSC0003DMT400000118	0	0	0	0	0	0	0	0	0	0	0	0	0	0	0	0	0	0	0	0	0	0	0	0	0	0	0	0	0
	PGSC0003DMT400000120	0	0	0	0	0	0	0	0	0	0	0	0	0	0	0	0	0	0	0	0	0	0	0	0	0	0	0	0	0
	PGSC0003DMT400000123	0	0	0	0	0	0	0	0	0	0	0	0	0	0	0	0	0	0	0	0	0	0	0	0	0	0	0	0	0
	PGSC0003DMT400000126	0	0	0	0	0	0	0	0	0	0	0	0	0	0	0	0	0	0	0	0	0	0	0	0	0	0	0	0	0
	PGSC0003DMT400000129	0	0	0	0	-0.365934	0	0	0	0	0	0	0	0	0	0	-1.27704	-1.48514	0	-1.49643	0	0	0	0	0	0	0	0	0	0
	PGSC0003DMT400000130	0	0	0	0	0	0	0	0	0	0	0	0	0	0	0	-0.411353	-0.585085	0.199504	-0.211028	0	-0.283704	0	0	0	0	0	0	0	0
	PGSC0003DMT400000135	0	0	0	0	0	0	0	0	0	0	0	0	0	0	0	0	0	0	0	0	0	0	0	0	0	0	0	0	0
	PGSC0003DMT400000136	0	0	0	0	-0.502104	0	0	0	0.87703	0	0	0	0	0	0	0	0	0	0	0	0	0	0	0	0	0	0	0	0
	PGSC0003DMT400000143	0	0	0	0	-0.286168	0	0	0	0.689906	0	0	0	0	0	0	0	0	0	0	0	0	0	0	0	0	0	0	0	0
	PGSC0003DMT400000146	0	0	0	0	0.381213	0	0	0.376001	-0.546813	0.673831	0	0	0	0	0	-0.453076	-0.389943	0	-0.453259	0	0	0	0	0	0	0	0	0	0
	PGSC0003DMT400000151	0	0	0	0	-0.90486	0	0	-0.302735	1.07897	-0.618398	0	0	0	0	0	0	0	0	0.871114	0	0	0	0	0	0	0	0	0	0
	PGSC0003DMT400000152	0	0	-0.607863	0	0	0	0	0	-2.03778	0.461231	0	0	0	0	0	0	0	0	0	0	0	0	0	0	0	0	0	0	0
	PGSC0003DMT400000154	0	0	0	0	0	0	0	0	0	-0.284299	0	0	0	0	0	0	0	0	0	0	0.741353	0	0	0	0	0	0	-0.459315	0
	PGSC0003DMT400000156	0	0	0	0	0	0	0	0	0	0	0	0	0	0	0	0	0	0	0	0	0.355236	0	0	0	0	0	0	0	0
	PGSC0003DMT400000158	0	0	0	0	0	0	0	0	0	0	0	0	0	0	0	0	0	0	0	0	0	0	0	0	0	0	0	0	0
	PGSC0003DMT400000163	0	0	0	0	0	0	0	0	0	0	0	0	0	0	0	0	0	0	0	0	0	0	0	0	0	0	0	0	0
	PGSC0003DMT400000167	0	0	0	0	0	0	0	0	-1.18405	0	0	0	0	0	0	-0.374508	0	0	-0.35624	0	-0.390922	0	0	0	0	0	0	0	0
	PGSC0003DMT400000170	0	0	0	0	0	0	0	0	0.536657	0	0	0	0	0	0	0	0	0	0	0	-0.222448	0	0	0	0	0	0	0	0
	PGSC0003DMT400000171	0	0	0	0	0	0	0	0	0	0	0	0	0	0	0	0	0	0	0	0	0	0	0	0	0	0	0	0	0
	PGSC0003DMT400000176	0	0	0	0	-0.793085	0	0	0	0.538326	0	0	0	0	0	0	-0.417624	-0.433776	0	-0.509737	0	0	0	0	0	0	0	0	0	0
	PGSC0003DMT400000186	0	0	0	0	0	0	0	0	0	0	0	0	0	0	0	0	0	0	0	0	-0.855471	0	0	0	0	0	0	0	0
	PGSC0003DMT400000189	0	0	0	0	0.204559	0	0	0.32349	-0.51281	0.38173	0	0	0	0	0	0	-0.330786	0	-0.550361	0	0.196286	0	0	0	0	0	0	0	0
	PGSC0003DMT400000192	0	0	0	0	0	0	0	0	0	0.392609	0	0	0.544385	0	0	-0.713001	-1.42331	0	-1.53606	0	1.45937	0	0	0	0	0	0	0	0
	PGSC0003DMT400000194	0	0	0	0	0	0	0	0	0	0	0	0	0	0	0	-1.04471	-2.45563	0	-2.31649	0	0	0	0	0	0	0	0	0	0
	PGSC0003DMT400000196	0	0	0	0	0	0	0	0	0	0	0	0	0	0	0	0	0	0	0	0	0	0	0	0	0	0	0	0	0
	PGSC0003DMT400000197	0	0	0	0	0	0	0	0	0	0	0	0	0	0	0	0	0	0	0	0	0	0	0	0	0	0	0	0	0
	PGSC0003DMT400000200	0	0	0	0	0	0	0	0	0	0	0	0	0	0	0	0	0	0	0	0	0	0	0	0	0	0	0	0	0
	PGSC0003DMT400000205	0	0	0	0	0	0	0	0	0	0	0	0	0	0	0	0	0	0	0	0	0	0	0	0	0	0	0	0	0
	PGSC0003DMT400000210	0	0	0	0	0	0	0	0	0	0	0	0	0	0	0	0	0	0	0	0	0	0	0	0	0	0	0	0	0
	PGSC0003DMT400000212	0	0	0	0	-0.216081	0	0	0	0	0	0	0	0	0	0	0.400774	0	0	0.327335	0	0	0	0	0	0	0	0.608937	0	0
	PGSC0003DMT400000215	0	0	0	0	0.292138	0	0	0	0	0	0	0	0	0	0	-2.48831	-3.80696	0	-3.81677	0	0	0	0	0	0	0	0	0	0
	PGSC0003DMT400000218	0	0	0	0	0	0	0	0	0	0	0	0	0	0	0	0	0	0	0	0	-0.190368	0	0	0	0	0	0	0	0
	PGSC0003DMT400000220	0	0	0	0	0	0	0	0	0	0	0	0	0	0	0	-1.15402	-1.66027	0	-1.97476	0	-0.692188	0	0	0	0	0	0	0.71912	0
	PGSC0003DMT400000222	0	0	0	0	-0.313513	0	0	-0.639917	0.55041	0	0	0	0.546484	0	0	-0.629197	-1.08573	0	-1.13436	0	0.746148	0	0	0	0	0	0	0	0
	PGSC0003DMT400000225	0	0	0	0	0	0	0	-0.591318	0	-0.801207	0	0	0	0	0	0	0	0	-0.374911	0	0	0	0	0	0	0	0	0	0
	PGSC0003DMT400000226	0	0	0	0	0	0	1.01079	0	-2.31658	1.103	0	0	0	0	0	0	0	0	0	0	0.978049	0	0	0	0	0	0	0	0
	PGSC0003DMT400000227	0	0	0	0	-0.542329	0	0	-0.661413	0	0	0	0	0	0	0	-0.625482	0	-0.696785	-1.4719	0	0	0	0	0	0	0	0	0	0
	PGSC0003DMT400000229	0	0	0	0	0	0	0	0	0	0	0	0	0	0	0	0	0	0	0	0	0	0	0	0	0	0	0	0	0
	PGSC0003DMT400000230	0	0	0	0	0	0	0	0	0.382178	0	0	0	0	0	0	0	0	0	0	0	0	0	0	0	0	0	0	0	0
	PGSC0003DMT400000233	0	0	0	0	0	0	0	0	0	0	0	0	0	0	0	0	0	0	0	0	0	0	0	0	0	0	0	0	0
	PGSC0003DMT400000234	0	0	0	0	0	0	0	0	0	0	0	0	0	0	0	0	0	0	0	0	0	0	0	0	0	0	0	0	0
	PGSC0003DMT400000235	0	0	0	0	0	0.939263	0	0.702268	0	0.860175	0	0	0	0	0	0	0.387082	0	0.303468	0	0	0	0	0	0	0	0	0	0
	PGSC0003DMT400000237	0	0	0	0	0	0	0	0.260639	0	0.385011	0	0	0	0	0	0	0	0	0	0	0	0	0	0	0	0	0	0	0
	PGSC0003DMT400000240	0	0	0	0	0.393876	0	0	0.37506	0	0	0	0	0	0	0	0	0	0	0.344295	0	-0.378909	0	0	0	0	0	0	0	0
	PGSC0003DMT400000241	0	0	0	0	0	0	0	-0.634767	0	-0.739275	0	0	0	0	0	0	0	0	0	0	0.67769	0	0	0	0	0	0	0	0
	PGSC0003DMT400000243	0	0	0	0	0	0	0	-0.307649	-0.334524	-0.309111	0	0	0	0	0	0	0	0	-0.190859	0	0	0	0	0	0	0	0	0	0
	PGSC0003DMT400000247	0	0	0	0	0.42386	0	0	0	-3.90864	0	0	0	0	0	0	0	0	0	-0.953121	0	0	0	0	0	0	-0.484252	0	0	-0.696044
	PGSC0003DMT400000249	0	0	0	0	0	0	0	-0.413184	0	0	0	0	0	0	0	0.664492	0	0	0	0	0	0	0	0	0	0	0	0	0
	PGSC0003DMT400000251	0	0	0	0	-0.281822	0	0	0	0	0	0	0	0	0	0	0.5447	0.60741	0.4355	0.689092	0	-0.262252	0	0	0	0	0	0	0	0
	PGSC0003DMT400000252	0	0	0	0	0	0	0	0	0	0	0	0	0	0	0	0	0	0	0	0	0	0	0	0	0	0	0	0	0
	PGSC0003DMT400000254	0	0	0	0	0	0	0	0	0	0	0	0	0	0	0	0.658925	0.875517	0	0	0	-0.630323	0	0	0	0	0	0	0	0
	PGSC0003DMT400000256	0	0	0	0	-0.569142	0	0	0	-0.949512	0	0	0	0	0	0	0	0	0	0	0	-0.678373	0	0	0	0	0	0	0	0
	PGSC0003DMT400000259	0	0	0	0	0	0	0.73682	0	-0.708013	0	0	0	0	0	0	0	-0.339866	0	0	0	0	0	0	0	0	0	-0.356121	0	0
	PGSC0003DMT400000261	0	0	0	0	0	0	0	0	0	0.297411	0	0	0	0	0	0	-0.224107	0	-0.252907	0	0.134811	0	0	0	0	0	0	0	0
	PGSC0003DMT400000264	0	0	0	0	0.251181	0	0	0	0	0.337866	0	0	0	0	0	0	0	0	-0.221837	0	-0.270161	0	0	0	0	0	0	0	0
	PGSC0003DMT400000265	0	0	0	0	0	0	0	0	0	0	0	0	0	0	0	0	0	0	0	0	0	0	0	0	0	0	0	0	0
	PGSC0003DMT400000266	0	0	0	0	0	0	0	0	0	0	0	0	0	0	0	-0.459146	-0.740603	0	-0.45683	0	-0.406638	0	0	0	0	0	0	0	0
	PGSC0003DMT400000269	0	0	0	0	-0.238045	0	0	-0.292002	0.301752	-0.487675	0	0	0	0	0	0	0	0	0	0	-1.02717	0	0	0	0	0	0	0	0
	PGSC0003DMT400000273	0	0	0	0	0	0	0	0	0.519141	0	0	0	0.538603	0	0	0	-0.240012	0	-0.298802	0	0	0	0	0	0	0	0	0	0
	PGSC0003DMT400000274	0	0	0	0	-0.552178	0	0	0	0	0	0	0	0	0	0	0	-0.601577	0	-0.579126	0	-0.83096	0	0	0	0	0	0	0	0
	PGSC0003DMT400000276	0	0	0	0	0.599506	0	0	0	0	0	0	0	0	0	0	0	0	0	0	0	0.55057	0	0	0	0	0	0	0	0
	PGSC0003DMT400000279	0	0	0	0	0	0	0	0	0	0	0	0	0	0	0	0	0	0	0	0	0	0	0	0	0	0	0	0	0
	PGSC0003DMT400000281	0	0	0	0	0	0	0	1.06728	0	0.79141	0	0	0	0	0	0	0	0	0	0	0	0	0	0	0	0	0	0	0
	PGSC0003DMT400000283	0	0	0	0	0.261281	0	0	0.739895	0	0	0	0	0	0	0	0	0	0	-0.397288	0	0.310272	0	0	0	0	0	0	0	0
	PGSC0003DMT400000286	0	0	0	0	0	0	0	2.543	0	0	0	0	0	0	0	-1.8378	0	0	-1.14411	0	0	0	0	0	0	0	0	0	0
	PGSC0003DMT400000287	0	0	0	0	0	0	0	0	0	0	0	0	0	0	0	0	0	0	0	0	0	0	0	0	0	0	0	0	0
	PGSC0003DMT400000290	0	0	0	0	0.277583	0	0	0.252932	-0.387145	0	0	0	0	0	0	-0.653836	-1.07489	0	-1.03089	0	0.444791	0	0	0	0	0	0	0	0
	PGSC0003DMT400000291	0	0	0	0	0	0	0	0.516631	0.619817	0.767413	0	0	0	0	0	-0.679409	-1.13709	0	-1.20932	0	0.862902	0	0	0	0	0	0	0	0
	PGSC0003DMT400000293	0	0	0	0	0	0	0	-0.486936	0	-0.321758	0	0	0	0	0	0	0	0	0.400422	0	0.329538	0	0	0	0	0	0	0	0
	PGSC0003DMT400000295	0	0	0	0	0	0	0	0	0	0	0	0	0	0	0	0.482644	0	0	0.675976	0	0	0	0	0	0	0	0	0	0
	PGSC0003DMT400000296	0	0	0	0	0.223932	0	0	-0.276857	-0.541231	0	0	0	0	0	0	0	0	0	0	0	-0.389187	0	0	0	0	0	0	0	0
	PGSC0003DMT400000299	0	0	0	0	0	0	0	0	0.720129	0	0	0	0	0	0	0	0	0	0	0	0	0	0	0	0	0	0	0	0
	PGSC0003DMT400000301	0	0	0	0	0	0	0	0	-1.3435	0	0	0	0	0	0	0	0	0	0	0	0	0	0	0	0	0	0	0	0
	PGSC0003DMT400000307	0	0	0	0	0	0	0	0	0	0	0	0	0	0	0	0	0	0	0	0	0	0	0	0	0	0	0	0	0
	PGSC0003DMT400000310	0	0	0	0	0.157079	0	0	0.251795	0	0.533249	0	0	0	0	0	0	0.351803	0	0	0	-0.731581	0	0	0	0	0	0	0	0
	PGSC0003DMT400000311	0	0	0	0	0	0	0	0	-0.391551	0	0	0	0	0	0	0.254416	0.434491	0	0.526645	0	0	0	0	0	0	0	0	0	0
	PGSC0003DMT400000313	0	0	0	0	0	0	0	0	0	0	0	0	0	0	0	0	0	0	0	0	0	0	0	0	0	0	0	0	0
	PGSC0003DMT400000314	0	0	0	0	0	0	0	0	0	0	0	0	0	0	0	0	0	0	0	0	0	0	0	0	0	0	0	0	0
	PGSC0003DMT400000316	0	0	0	0	0	0	0	0	0	0	0	0	0	0	0	0	0	0	0	0	0	0	0	0	0	0	0	0	0
	PGSC0003DMT400000320	0	0	0	0	0	0	0	0	0	0	0	0	0	0	0	0	0	0	0	0	0.503061	0	0	0	0	0	0	0	0
	PGSC0003DMT400000326	0	0	0	0	0	0	0	0	0	0	0	0	0	0	0	0	0	0	0	0	-1.65346	0	0	0	0	0	0	0	0
	PGSC0003DMT400000330	0	0	0	0	0	0	0	0	0	0	0	0	0	0	0	0	0	0	0	0	0	0	0	0	0	0	0	0	0
	PGSC0003DMT400000331	0	0	0	0	0	0	0	0	0	0	0	0	0	0	0	0	0	0	0	0	0	0	0	0	0	0	0	0	0
	PGSC0003DMT400000333	0	0	0	0	0	0	0	0	0	0	0	0	0	0	0	0	0	0	0	0	0	0	0	0	0	0	0	0	0
	PGSC0003DMT400000335	0	0	0	0	-0.605772	0	0	-0.475227	0	0	0	0	0	0	0	0	-0.664934	0	0	0	0.784275	0	0	0	0	0	0	0	0
	PGSC0003DMT400000336	0	0	0	0	0.104844	0	-0.531004	0.196903	-0.327551	0.539778	0	0	0.470998	0	0	-0.324874	-0.827358	0	-0.754614	0	0.501222	0	0	0	0	0	0	0	0
	PGSC0003DMT400000338	0	0	0	0	0	0	0	0	0.513162	0	0	0	0	0	0	0	0	0	0	0	0.46071	0	0	0	0	0	0	0	0
	PGSC0003DMT400000339	0	0	0	0	-0.765361	0	0	-0.565917	0	0	0	0	0	0	0	0	-0.187532	0	-0.360383	0	0	0	0	0	0	0	0	0	0
	PGSC0003DMT400000342	0	0	0	0	-0.116992	0	0	-0.519312	0	-0.481916	0	0	0	0	0	0	0	0	-0.324505	0	0.25996	0	0	0	0	0	0	0	0
	PGSC0003DMT400000343	0	0	0	0	0	0	0	0	0.984756	0	0	0	0	0	0	0	0	0	0	0	0	0	0	0	0	0	0	0	0
	PGSC0003DMT400000345	0	0	0	0	-0.099579	0	0	0.525573	0	0.36942	0	0	0	0	0	0	0	0	0.212598	0	0	0	0	0	0	0	0	0	0
	PGSC0003DMT400000347	0	0	0	0	-0.354102	0	0	0.782469	0.532887	0.638277	0	0	0	0	0	0	0	0	0	0	0.98808	0	0	0	0	0	0	0	0
	PGSC0003DMT400000349	0	0	0	-0.378877	0.378077	0	0	0	0.735428	0	0	0	0	0	0	0	0	0	0	0	0	0	0	0	0	0	0	0	0
	PGSC0003DMT400000350	0	0	0	0	0.830221	0	0	0	0.832301	0	0	0	0	0	0	0	-0.896613	0	-1.03537	0	0.923144	0	0	0	0	0	0	0	0
	PGSC0003DMT400000351	0	0	0	0	0	0	0	0	0	0	0	0	0	0	0	0	0	0	0	0	0	0	0	0	0	0	0	0	0
	PGSC0003DMT400000352	0	0	0	0	0.159423	0	0	0	0	0.440167	0	0	0	0	0	-0.526771	-0.880153	0	-0.426841	0	1.29913	0	0	0	0	0	0	0	0
	PGSC0003DMT400000356	-0.707326	0	0	0	-0.74824	0	0	-0.401444	0	0	0	0	-1.4452	0	0	0	0	0	1.1728	0	0	0	0	0	0	0	0	0	0
	PGSC0003DMT400000359	0	0	0	0	0	0	0	0	0	0	0	0	-1.0522	0	0	0	0	0	0	0	0.326728	0	0	0	0	0	0	0	0
	PGSC0003DMT400000360	0	0	0	0	0	0	0	0.660969	-0.705282	0	0	0	0	0	0	0	0	0	0	0	0	0	0	0	0	0	0	0	0
	PGSC0003DMT400000363	0	0	0	0	-0.133145	0	0	0	0	0	0	0	0	0	0	0.198684	0	0	0	0	0.269311	0	0	0	0	0	0	0	0
	PGSC0003DMT400000364	0	0	0	0	-0.221992	0	0	-0.62603	0.932331	-0.351642	0	0	0	0	0	0.281637	0	0	0	0	0	0	0	0	0	0	0	0	0
	PGSC0003DMT400000365	0	0	0	0	0.868491	0	0.783905	0	1.90462	0	0	0	0	0	0	0.523603	0.419578	0	0.472305	0	0	0	0	0	0	0	-0.492623	0	0
	PGSC0003DMT400000367	0	0	0	0	-0.496045	0	0	0	-0.841827	0	0	0	0	0	0	-0.370142	-1.03033	0	-0.68082	0	0	0	0	0	0	0	0	0	0
	PGSC0003DMT400000376	0	0	0	0	0	0	0	0.410718	0	0	0	0	0	0	0	0	0.242677	0	0	0	-0.401679	0	0	0	0	0	0	0	0
	PGSC0003DMT400000377	0	0	0	0	0	0	0	0	0.584296	0	0	0	0	0	0	0	0.279403	0	0	0	-0.5218	0	0	0	0	0	0	0	0
	PGSC0003DMT400000378	0	0	0	0	-0.420772	0	0	0	0	0	0	0	0	0	0	-0.670994	-0.758564	0	-0.832731	0	0	0	0	0	0	0	0	0	0
	PGSC0003DMT400000380	0	0	0	0	-0.486237	0	0	0	0	0	0	0	0	0	0	0	0	0	0	0	0	0	0	0	0	0	0	0	0
	PGSC0003DMT400000381	0	0	0	0	-0.638773	0	0	0	0	0	0	0	0	0	0	0	0	0	0	0	0	0	0	0	0	0	0	0	0
	PGSC0003DMT400000383	0	0	0	0	0	0	0	0	0	0	0	0	0	0	0	0	0	0	0	0	0	0	0	0	0	0	0	0	0
	PGSC0003DMT400000387	0	0	0	0	0	0	0	0	-0.316328	0	0	0	0	0	0	0.251834	0.362453	0	0.144362	0	-0.429449	0	0	0	0	0	0	0	0
	PGSC0003DMT400000390	0	0	0	0	-0.80575	0	0	0	0	0	0	0	0	0	0	0	0	0	0	0	0	0	0	0	0	0	0	0	0
	PGSC0003DMT400000391	0	0	0	0	-0.2767	0	0	0	-0.319038	0	0	0	-1.3104	0	0	-0.316238	-0.718359	0	0	0	0.584891	0	0	0	0	0	0	0	0
	PGSC0003DMT400000396	0	0	0	0	0	0	0	-0.259106	0.502681	0	0	0	0.75917	0	0	-0.351074	-0.744633	0	-1.14524	0	0.647145	0	0	0	0	0	0	0	0
	PGSC0003DMT400000414	0	0	0	0	0	0	0	0	0	0	0	0	0	0	0	0	0	0	0	0	0	0	0	0	0	0	0	0	0
	PGSC0003DMT400000418	0	0	0	0	0	0	0	1.3366	0	1.13021	0	0	0	0	0	0	0	0	-0.548257	0	0	0	0	0	0	0	0	0	0
	PGSC0003DMT400000423	0	0	0	0	0.660678	0	0	0.85034	-2.09345	1.0119	0	0	0	0	0	0	0	0	0	0	0.597214	0	0	0	0	0	0	0	0
	PGSC0003DMT400000425	0	0	0	0	0	0	0	1.3366	0	1.13021	0	0	0	0	0	0	0	0	-0.548257	0	0	0	0	0	0	0	0	0	0
	PGSC0003DMT400000430	0	0	0	0	0.880886	0	0	0	0	0	0	0	0	0	0	0	0	0	0	0	0	0	0	0	0	0	0	0	0
	PGSC0003DMT400000436	0	0	0	0	0.267147	0	0	0	-1.11768	0	0	0	0	0	0	0.266658	0.241746	0	0	0	-0.27772	0	0	0	0	0	0	0	0
	PGSC0003DMT400000441	0	0	0	0	0	0	0	0	0	0	0	0	0	0	0	0	0	0	0	0	0	0	0	0	0	0	0	0	0
	PGSC0003DMT400000446	0	0	0	0	0	0	0	0	0	0	-0.713412	0	0	0	0	-0.593328	-0.957589	0	-1.10782	0	0.483443	0	0	0	0	0	0	0	0
	PGSC0003DMT400000447	0	0	0	0	0	0	0	-0.541119	0	-0.484838	0	0	0	0	0	0.467672	0.657159	0	0.843702	0	-0.628999	0	0	0	0	0	0	0	0
	PGSC0003DMT400000448	0	0	0	0	0	0	0	-0.213887	0	0	0	0	0	0	0	0	0	0	0	0	-0.421566	0	0	0	0	0	0	0	0
	PGSC0003DMT400000450	0	0	0	0	0	0	0	0	0	0	0	0	0	0	0	0	0	0	0	0	0	0	0	0	0	0	0	0	0
	PGSC0003DMT400000453	0	0	0	0	0	0	0	0	0	0	0	0	0	0	0	0	0	0	0	0	0	0	0	0	0	0	0	0	0
	PGSC0003DMT400000457	0	0	0	0	0.748438	0	0	0.976578	0	1.03841	0	0	0	0	0	0	0	0	-0.310418	0	-0.634803	0	0	0	0	0	0	0	0
	PGSC0003DMT400000462	0	0	0	0	-0.233982	0	0	0.212361	0	0.533632	0	0	0	0	0	0	0	0	0	0	0.183734	0	0	0	0	0	0	0	0
	PGSC0003DMT400000464	0	0	0	0	0	0	0	0	0	0	0	0	0	0	0	0	0	0	-1.04307	0	0	0	0	0	0	0	0	0	0
	PGSC0003DMT400000466	0	0	0	0	0	0	0	0.850879	0	0.629353	0	0	-0.481258	0	0	0	0	0	0	0	0.566321	0	0	0	0	0	0	0	0
	PGSC0003DMT400000470	0	0	0	0	0	0	0	0	0	0	0	0	0	0	0	0	0	0	0	0	0	0	0	0	0	0	0	0	0
	PGSC0003DMT400000471	0	0	0	0	-0.295633	0	0	-0.332422	0.8942	0	0	0	0	0	0	0	0	0	-0.29853	0	0.314292	0	0	0	0	0	0	0	0
	PGSC0003DMT400000473	0	0	0	0	0	0	0	0	0	0	0	0	0	0	0	0	0	0	0	0	-0.427881	0	0	0	0	0	0	0	0
	PGSC0003DMT400000477	0	0	0	0	0.23015	0	0	0	0	0	0	0	0	0	0	0.659468	0.740768	0.317926	1.13852	0	0	0	0	0	0	0	0	0	0
	PGSC0003DMT400000478	0	0	0	0	0	0	0	0	0	0	0	0	0	0	0	0.258425	0.416903	0	0.263382	0	0.205741	0	0	0	0	0	0	0	0
	PGSC0003DMT400000479	0	0	0	0	0	0	0	0	0	0	0	0	0	0	0	-0.329091	-0.353841	-0.195075	-0.591462	0	0.242326	0	0	0	0	0	0	0	0
	PGSC0003DMT400000482	0	0	0	0	-0.34633	0	0	0	0.304238	0	0	0	0	0	0	0.242756	0.315265	0	0.343993	0	-0.253728	0	0	0	0	0	0	0	0
	PGSC0003DMT400000483	0	0	0	0	0	0	0	-0.283864	0.983839	-0.331576	0	0	0	0	0	0	0	0	0	0	0	0.712134	0	0	0	0	0	0	0
	PGSC0003DMT400000485	0	0	0	0	0	0	0	0	0	0	0	0	0	0	0	-0.281691	0	0	-0.201349	0	0	0	0	0	0	0	0	0	0
	PGSC0003DMT400000488	0	0	0	0	0	0	0	0	0	0	0	0	0	0	0	0	0.27048	0	0.320688	0	-0.52875	0	0	0	0	0	0	0	0
	PGSC0003DMT400000489	0	0	0	0	0	0	0	0	0	0	0	0	0	0	0	0	0	0	0	0	0	0	0	0	0	0	0	0	0
	PGSC0003DMT400000492	0	0	0	0	-0.145571	0	0	0.198937	0	0	0	0	0	0	0	-0.215373	0	0	-0.180209	0	-0.314723	0	0	0	0	0	0	0	0
	PGSC0003DMT400000494	0	0	0	0	0	0	0	0	0	0	0	0	0	0	0	0	0	0	0	0	0	0	0	0	0	0	0	0	0
	PGSC0003DMT400000500	0	0	0	0	-0.3698	0	0	-0.338861	0	0	0	0	0	0	0	0.435435	0	0	0	0	0	0	0	0	0	0	0	0	0
	PGSC0003DMT400000502	0	0	0	0	0	0	0	0.22392	0	0	0	0	0	0	0	0.315731	0.360961	0	0.205771	0	-0.212554	0	0	0	0	0	0	0	0
	PGSC0003DMT400000503	0	0	0	0	-1.52622	0	0	0	0	0	0	0	0	0	0	0	0	0	0	0	0	0	0	0	0	0	0	0	0
	PGSC0003DMT400000505	0	0	0	0	-0.157655	0	0	0.738067	0	0	0	0	-0.487378	0	0	0.293979	0	0	0.366295	0	1.05354	0	0	0	0	0	0	0	0
	PGSC0003DMT400000507	0	0	0	0	0	0	0	-0.683682	0	0	0	0	0	0	0	0	0	0	0	0	0	0	0	0	0	0	0	0	0
	PGSC0003DMT400000510	0	0	0	0	0.141676	0	0	0	-0.47563	0	0	0	0	0	0	0.632431	0.612468	0.384046	1.05573	0	0.661833	0	0	0	0	0	0	0	0
	PGSC0003DMT400000512	0	0	0	0	0	0	0	0	0	0.716259	0	0	0	0	0	0.44741	0.413756	0	0.706548	0	0	0	0	0	0	0	0	0	0
	PGSC0003DMT400000517	0	0	0	0	0.293031	0	0	0	0	0.510223	0	0	0.657912	0	0	-1.34311	-1.9808	0	-2.02717	0	0.338441	0	0	0	0	0	0	0	0
	PGSC0003DMT400000536	0	-3.44572	0	0	-1.37918	0	0	2.17079	0	1.96684	0	0	0.769115	0	0	0	0	0	0	0	0	0	0	0	0	0	0	0	0
	PGSC0003DMT400000537	0	0	0	0	0	0	0	0.215783	0	0	0	0	0	0	0	-0.581494	-1.20299	0	-1.2136	0	0.526603	0	0	0	0	0	0	0	0
	PGSC0003DMT400000538	0	0	0	0	0.709299	0	0	0	-3.34845	0	0	0	0	0	0	0	0	0	0	0	0	0	0	0	0	0	0	0	0
	PGSC0003DMT400000539	0	0	0	0	0	0	0	0	0	0	0	0	0	0	0	0.405538	0	0	0.457741	0	0	0	0	0	0	0	0	0	0
	PGSC0003DMT400000543	0	0	0	0	0	0	0	-0.32172	0	0	0	0	0	0	0	0.22317	0.301687	0	0.447192	0	0	0	0	0	0	0	0	0	0
	PGSC0003DMT400000546	0	0	0	0	0	0	0	0	0	0	0	0	0	0	0	0	0	0	-0.23464	0	-0.366822	0	0	0	0	0	0	0	0
	PGSC0003DMT400000547	0	0	0	0	0	0	0	0	0	0	0	0	0	0	0	0.306054	0.513532	0	0.458847	0	-0.554764	0	0	0	0	0	0	0	0
	PGSC0003DMT400000548	0	0	0	0	0	0	0	0	0.352333	0	0	0	0	0	0	0	0	0	-0.200862	0	0	0	0	0	0	0	0	0	0
	PGSC0003DMT400000552	0	0	0	0	0	0	0	0	0	0	0	0	0	0	0	-0.305737	-0.298179	0	0	0	0	0	0	0	0	0	0	0	0
	PGSC0003DMT400000553	0	0	0	0	1.23675	0	0	0	0	4.31246	0	0	0	0	0	-0.970683	-2.31052	0	-2.3228	0	0	0	0	0	0	0	0	0	0
	PGSC0003DMT400000554	0	0	0	0	0	0	0	-0.42652	0	0	0	0	0	0	0	-0.432583	-0.813368	0	-0.409706	0	0.342509	0	0	0	0	0	0	0	0
	PGSC0003DMT400000557	0	0	0	0	0	0	0	-0.587074	0	-0.444349	0	0	0	0	0	0	0	0	0.381322	0	0	0	0	0	0	0	0	0	0
	PGSC0003DMT400000558	0	0	0	0	0	0	0	0	1.28766	0	0	0	0	0	0	0	0	0	-0.898527	0	0	0	0	0	0	0	0	0	0
	PGSC0003DMT400000565	0	0	0	0	0	0	0	0	0	0	0	0	0	0	0	0	0	0	0	0	0	0	0	0	0	0	0	0	0
	PGSC0003DMT400000568	0	0	0	0	0.237507	0	0	-0.352758	0	0	0	0	0	0	0	0.636678	0.873876	0	0.977717	0	-0.306801	0	0	0	0	0	0	0	0
	PGSC0003DMT400000570	0	0	0	0	0	0	0.55579	0	0	0	0	0	0	0	0	0	0	0.590355	0	0	0	0	0	0	0	0	0	0	0
	PGSC0003DMT400000571	0	0	0	0	0	0	0	0	0	0	0	0	0	0	0	0	0	0	0	0	0	0	0	0	0	0	0	0	0
	PGSC0003DMT400000572	0	0	0	0	0	0	0	0	0	0	0	0	0	0	0	-1.40668	-1.51313	0	-1.00864	0	0	0	0	0	0	0	0	0	0
	PGSC0003DMT400000574	0	0	0	0	0	0	0	0	-1.01687	0	0	0	0	0	0	0	0	0	-0.196207	0	0	0	0	0	0	0	0	0	0
	PGSC0003DMT400000575	0	0	0	0	0	0	0	0	0	0.493383	0	0	0	0	0	0	0	0	0	0	0	0	0	0	0	0	0	0	0
	PGSC0003DMT400000585	0	0	0	0	0	0	0	0	0	0	0	0	0	0	0	0	0	0	0	0	0	0	0	0	0	0	0	0	0
	PGSC0003DMT400000587	0	0	0	0	0	0	0	-0.478394	0	-0.45705	0	0	0	0	0	0.192497	0.297894	0	0.233938	0	0	0	0	0	0	0	0	0	0
	PGSC0003DMT400000589	0	0	0	0	-0.320798	0	0	0	0.474246	0	0	0	-1.06532	0	0	0.310089	0	0	0.344297	0	0.28046	0	0	0	0	0	0	0	0
	PGSC0003DMT400000591	0	0	0	0	0	0	0	0	0	-0.52318	0.34925	0	0	0	0	0	0	0	0	0	-1.17723	0	0	0	0	0	0	0	0
	PGSC0003DMT400000592	0	0	0	0	0	0	0	-0.341789	0	0	0	0	0	0	0	0	0	0	0.199616	0	-0.421034	0	0	0	0	0	0	0	0
	PGSC0003DMT400000593	0	0	0	0	0	0	0	0	0	0	0	0	0	0	0	0	0	0	0	0	0	0	0	0	0	0	0	0	0.544603
	PGSC0003DMT400000594	0	0	0	0	-1.98435	0	0	1.66082	0	1.00105	0	0	0	0	0	0	0	0	0.991842	0	0	0	0	0	0	0	0	0	0
	PGSC0003DMT400000595	0	0	0	0	0	0	0	0	0	0	0	0	0	0	0	0	-0.237051	0	0	0	0.326274	0	0	0	0	0	0	0	0
	PGSC0003DMT400000597	0	0	0	0	-0.409627	0	0	-0.519205	0	-0.414966	0	0	0	0	0	0	0	0	0	0	-0.418556	0	0	0	0	0	0	0	0
	PGSC0003DMT400000599	0	0	0	0	0	0	-1.86233	1.29712	0	1.46386	0	0	0	0	0	0.322096	-0.38329	0.48653	0	0	1.5368	-0.971834	0	0	0	0	0	0	0
	PGSC0003DMT400000600	0	0	0	0	0	0	0	0	0	0	0	0	0	0	0	0	0	0	0	0	0	0	0	0	0	0	0	0	0
	PGSC0003DMT400000601	0	0	0	0	0	0	0	0	0	0	0	0	0	0	0	0	0	0	0	0	0	0	0	0	0	0	0	0	0
	PGSC0003DMT400000605	0	0	0	0	0	0	0	0	0	0	0	0	0	0	0	0.193359	0	0	0.205766	0	0.46026	0	0	0	0	0	0	0	0
	PGSC0003DMT400000606	0	0	0	0	0.176084	0	0	0.395603	0.45442	0.359163	0.27353	0	0	0	0	-0.725506	-0.939415	-0.689637	-1.34532	0	0.654434	0	0	0	0	0	0	0	0
	PGSC0003DMT400000611	0	0	0	0	0	0	0	-0.666181	0	-0.522579	0	0	0	0	0	0	0	0	0.356261	0	0	0	0	0	0	0	0	0	0
	PGSC0003DMT400000613	0	0	0	0	0	0	0	0	-3.54714	0	0	0	0	0	0	0	0	0	0	0	0	0	0	0	0	0	0	0	0
	PGSC0003DMT400000614	0	0	0	0	0.876965	0	0	0	0	0	0	0	0	0	0	-1.32204	-3.39314	0	-1.15773	0	0	0	0	0	0	0	0	0	0
	PGSC0003DMT400000618	0	0	0	0	0	0	0	0	0	0	0	0	0	0	0	0	0	0	0	0	0	0	0	0	0	0	0	0	0
	PGSC0003DMT400000619	0	0	0	0	0	0	0	0	-2.60547	2.42757	0	0	0	0	0	0	0	0	-1.36012	0	0	0	0	0	0	0	0	0	0
	PGSC0003DMT400000626	0	0	0	0	0.689735	0	0	0	0	2.34099	0	0	0	0	0	-0.59212	-0.538384	0	-0.973433	0	0	0	0	0	0	0	0	0	0
	PGSC0003DMT400000627	0	0	0	0	0	0	0	0	0	0	0	0	0	0	0	0	0	0	0	0	0	0	0	0	0	0	0	0	0
	PGSC0003DMT400000636	0	0	0	0	0	0	0	0	0	0	0	0	0	0	0	0	0	0	0	0	0	0	0	0	0	0	0	0	0
	PGSC0003DMT400000639	0	0	0	0	0	0	0	0	0	0	0	0	0	0	0	0	0	0	0	0	0	0	0	0	0	0	0	0	0
	PGSC0003DMT400000646	0	0	0	0	-0.168098	0	0	-0.485522	0	0	0	0	0.568714	0	0	-0.637426	-0.973872	0	-1.53644	0	0.684638	0	0	0	0	0	0	0	0
	PGSC0003DMT400000647	0	0	0	0	0	0	0	-0.630613	0	-0.515493	0	0	0	0	0	0	0	0	0.634551	0	0.323193	0	0	0	0	0	0	0	0
	PGSC0003DMT400000649	0	0	0	0	0	0	0	0	0	0.320735	0	0	0	0	0	0	0.212931	0	0	0	-0.303649	0	0	0	0	0	0	0	0
	PGSC0003DMT400000650	0	0	0	0	0	0	0	0	0	0.360406	0	0	0	0	0	-0.36956	-0.37596	0	-0.664012	0	0	0	0	0	0	0	0	0	0
	PGSC0003DMT400000651	0	0	0	0	-0.210748	0	0	0	0	0	0	0	0	0	0	0	0	0	0.350118	0	0	0	0	0	0	0	0	0	0
	PGSC0003DMT400000652	0	0	0	0	-0.280203	0	0	0	-0.840729	0	0	0	0	0	0	0	-0.464511	0	-0.179393	0	0	0	0	0	0	0	0	0	0
	PGSC0003DMT400000654	0	0	0	0	-0.344988	0	0	-0.244335	0.85446	0	0	0	0	0	0	0.197664	0	0	0	0	0.587922	0	0	0	0	0	0	0	0
	PGSC0003DMT400000657	0	0	0	0	0.333709	0	0	1.15944	-0.684942	0.73903	0	0	0	0	0	0.277912	0.41059	0	0.230609	0	-0.126313	0	0	0	0	0	0	0	0
	PGSC0003DMT400000660	0	0	0	0	0	0	0	0	0	0	0	0	0	0	0	0.195957	0	0	0	0	0	0	0	0	0	0	0	0	0
	PGSC0003DMT400000662	0	0	0	0	0.417694	0	0	0.516007	0	0.603506	0	0	0	0	0	0.339884	0.455995	0.20238	0.403968	0	0	0	0	0	0	0	0	0	0
	PGSC0003DMT400000664	0	0	0	0	0	0	0	0.409399	0	0.291296	0	0	0	0	0	0.340312	0.287402	0	0.273426	0	-0.16402	0	0	0	0	0	0	0	0
	PGSC0003DMT400000666	0	0	0	0	0	0	0	0	0	0	0	0	0	0	0	0	0.369949	0	0	0	0	0	0	0	0	0	0	0	0
	PGSC0003DMT400000674	0	0	0	0	0	0	0	0	0	0	0	0	0	0	0	0	0	0	0.150041	0	-0.519783	0	0	0	0	0	0	0	0
	PGSC0003DMT400000676	0	0	0	0	0	0	0	0	0	0	0	0	0	0	0	-0.859757	-1.15959	0	-1.15974	0	0.493528	0	0	0	0	0	0	0	0
	PGSC0003DMT400000679	0	0	0	0	0.324132	0	0	0.580491	0	0.823539	0	0	0	0	0	-1.19697	-2.03768	0	-1.67076	0	0.929837	0	0	0	0	0	0	0	0
	PGSC0003DMT400000681	0	0	0	0	0	0	0	0	-0.745666	0	0	0	0	0	0	0.287468	0.511768	0	0.26386	0	-0.458133	0	0	0	0	0	0	0	0
	PGSC0003DMT400000682	0	0	0	0	0.286281	0	0	0	0	0	0	0	0	0	0	0.474266	0.341683	0	0.266526	0	0.338103	0	0	0	0	0	0	0	0
	PGSC0003DMT400000685	0	0	0	-1.09912	0	0	0	0	0.985918	0	0	0	0	0	0	0	0	0	0	0	0	0	0	0	0	0	0	0	0
	PGSC0003DMT400000687	0	0	0	0	-0.480718	0	0	0	0	0	0	0	0	0	0	0	0	0	0	0	0	0	0	0	0	0	0	0	0
	PGSC0003DMT400000688	0	0	0	0	0	0	0	0	-0.630605	0	0	0	0	0	0	0	0.557654	0	0.68276	0	-0.716564	0	0	0	0	0	0	0	0
	PGSC0003DMT400000693	0	0	0	0	1.29474	0	0	0.952655	-0.989311	0	0	0	0	0	0	0	0.390968	0	0.291504	0	-0.495544	0	0	0	0	0	0	0	0
	PGSC0003DMT400000694	0	0	0	0	0	0	0	1.41042	0	1.24946	0	0	0	0	0	-0.639271	-0.483815	0	-0.479221	0	0	0	0	0	0	0	0	0	-1.1339
	PGSC0003DMT400000700	0	0	0	0	0	0	0	0	0	0	0	0	0	0	0	-0.398795	-0.438646	0	-0.827822	0	0	0	0	0	0	0	0	0	0
	PGSC0003DMT400000701	0	0	0	0	0	0	0	0	0	0	0	0	0	0	0	0	0	0	0	0	0	0	0	0	0	0	0	0	0
	PGSC0003DMT400000703	0	0	0	0	0	0	0	0	0	0	0	0	0	0	0	0	0	0	0	0	0	0	0	0	0	0	0	0	0
	PGSC0003DMT400000704	0	0	0	0	0	0	0	0	0	0	0	0	0	0	0	0	0	0	0	0	0	0	0	0	0	0	0	0	0
	PGSC0003DMT400000705	0	0	0	0	0	0	0	0	0	0	0	0	0	0	0	0	0	0	0	0	0	0	0	0	0	0	0	0	0
	PGSC0003DMT400000706	0	0	0	0	0	0	0	0	0	0	0	0	0	0	0	1.83737	0	0	0	0	0	0	0	0	0	0	0	0	0
	PGSC0003DMT400000708	0	0	0	0	0	0	0	0	0	0	0	0	0	0	0	0	0	0	0	0	0	0	0	0	0	0	0	0	0
	PGSC0003DMT400000710	0	0	0	0	0	0	0	0	0	0	0	0	0	0	0	0	0	0	0	0	0	0	0	0	0	0	0	0	0
	PGSC0003DMT400000712	0	0	0	0	0	0	0	0	0	2.24802	0	0	0	0	0	0	0	0	0	0	0	0	0	0	0	0	0	0	0
	PGSC0003DMT400000713	0	0	0	0	0.578847	0	0	0.468951	0	0	0	0	0	0	0	0	0	0	0	0	-0.45227	0	0	0	0	0	0	0	0
	PGSC0003DMT400000714	0	0	0	0	0	0	0	1.41343	0	0.766464	0	0	0	0	0	0	0	0	0	0	0	0	0	0	0	0	0	0	0
	PGSC0003DMT400000736	0	0	0	0	0	0	0	-0.413153	0	0	0	0	0	0	0	0	0	0	0	0	0	0	0	0	0	0	0	0	0
	PGSC0003DMT400000738	0	0	0	0	0	0	0	0	0	0	0	0	0	0	0	0	0	0	0	0	0	0	0	0	0	0	0	0	0
	PGSC0003DMT400000740	0	0	0	0	0	0	0	0	0	0.641402	0	0	0	0	0	-0.422147	-0.439354	0	-0.474572	0	0	0	0	0	0	0	0	0	0
	PGSC0003DMT400000744	0	0	0	0	0.0960315	0	0	0.226334	0	0.413572	0	0	0	0	0	-0.370891	-0.7347	0	-0.733401	0	0.708665	0	0	0	0	0	0	0	0
	PGSC0003DMT400000747	0	0	0	0	0.356193	0	0	0	-0.486836	0.436038	0	0	0	0	0	-0.612346	-0.82825	0	-1.21684	0	0.217416	0	0	0	0	0	0	0	0
	PGSC0003DMT400000749	0	0	0	0	0.383657	0	0	0.594405	0	0.430947	0	0	0	0	0	-0.329472	-0.45333	0	-0.716337	0	0.319138	0	0	0	0	0	0	0	0
	PGSC0003DMT400000751	0	0	0	0	-0.134908	0	0	-0.413285	0.482383	0	0	0	0	0	0	-0.203125	-0.35609	0	-0.486754	0	0	0	0	0	0	0	0	0	0
	PGSC0003DMT400000752	0	0	0	0	0	0	0	1.2257	0	2.15583	0	0	0	0	0	0.536206	0.872222	0	1.70553	0	0	0	0	0	0	0	0	0	0
	PGSC0003DMT400000757	0	0	0	0	0	0	0	-0.261995	0	-0.29161	0	0	0	0	0	0	0	0	0	0	0	0	0	0	0	0	0	0	0
	PGSC0003DMT400000759	0	0	0	0	0	0	0	-0.273283	0.914358	0	0	0	0	0	0	0.268877	0	0	0	0	0.457552	0	0	0	0	0	0	0	0
	PGSC0003DMT400000761	0	0	0	0	0	0	1.20312	0	0	0	0	0	0	0	0	0	0	0	0	0	0	0	0	0	0	0	-0.369459	0	0
	PGSC0003DMT400000763	0	0	0	0	0	0	0	0	0	0	0	0	0	0	0	0	0	0	0	0	0	0	0	0	0	0	0	0	0
	PGSC0003DMT400000764	0	0	0	0	0	0	0	0	0	0	0	0	0	0	0	0	0.332505	0	0	0	-0.366264	0	0	0	0	0	0	0	0
	PGSC0003DMT400000771	0	0	0	0	0	0	0	0	0	0	0	0	0	0	0	0	0	0	0	0	0	0	0	0	0	0	0	0	0
	PGSC0003DMT400000775	0	0	0	0	-0.249075	0	0	-0.312514	0.712384	0	0	0	0	0	0	0	0	0	0	0	0.245285	0	0	0	0	0	0	0	0
	PGSC0003DMT400000776	0	0	0	0	-0.459554	0	0	-0.642001	1.08973	-0.438715	0	0	0	0	0	0	0	0	0	0	0.32971	0	0	0	0	0	0	0	0
	PGSC0003DMT400000780	0	0	0	0	1.16382	0	-1.50435	0	0	1.87864	0	0	0	0	0	-1.52735	-2.20032	0	-2.66301	0	1.33329	0	0	0	0	0	0	0	0
	PGSC0003DMT400000783	0	0	0	0	0.259368	0	0	0	0	0	0	0	0	0	0	0	0	0	0	0	0.789743	0	0	0	0	0	0	0	0
	PGSC0003DMT400000784	0	0	0	0	-0.0837048	0	0	-0.40571	0	-0.376401	0	0	0	0	0	0	0	0	-0.185087	0	0.315593	0	0	0	0	0	0	0	0
	PGSC0003DMT400000785	0	0	0	0	0	0	0	-0.578197	0	0	0	0	0	0	0	0	0	0	0	0	1.12357	0	0	0	0	0	0	0	0
	PGSC0003DMT400000786	0	0	0	0	-0.192648	0	0	-0.270927	0.751054	0	0	0	0	0	0	0	0	0	-0.157882	0	0.713252	0	0	0	0	0	0	0	0
	PGSC0003DMT400000789	0	0	0	0	0	0	0	1.69566	0	1.22373	0	0	0	0	0	0.899465	0.876281	0.370347	0.936431	0	0	0	0	0	0	0	0	0	0
	PGSC0003DMT400000791	0	0	0	0	0	0	0	0	0	0	0	0	0	0	0	0	0	0	0	0	0	0	0	0	0	0	0	0	0
	PGSC0003DMT400000793	0	0	0	0	0	0	0	0	0	0	0	0	0	0	0	0	0	0	0	0	0	0	0	0	0	0	0	0	0
	PGSC0003DMT400000795	0	0	0	0	0.615363	0	0	0.251036	0	0	0	0	0	0	0	-0.533686	-0.661084	0	-0.591823	0	0	0	0	0	0	0	0	0	0
	PGSC0003DMT400000798	0	0	0	0	-0.314614	0	0	-0.370561	0	-0.479361	0	0	0	0	0	-0.737913	-0.435708	0	-0.416353	0	0	0	0	0	0	0	0	0	0
	PGSC0003DMT400000801	0	0	0	0.336059	0	0	0	0	1.57386	0	0	0	0	0	0	0	0	0	0.568565	0	-1.33953	0	0	0	0	0	0	0	0
	PGSC0003DMT400000803	0	0	0	0	0	0	0	-0.288993	0	0	0	0	0	0	0	-0.627301	-0.609816	0	-1.08005	0	0	0	0	0	0	0	0	0	0
	PGSC0003DMT400000806	0	0	0	0	0	0	0	0	0	0	0	0	0	0	0	0	0	0	0	0	0	0	0	0	0	0	0	0	0
	PGSC0003DMT400000808	0	0	0	0	0	0	0	0	0	0	0	0	0	0	0	0	0	0	0	0	0	0	0	0	0	0	0	0	0
	PGSC0003DMT400000810	0	0	0	0	0	0	2.09063	0	0	0	0	0	0	0	0	1.16288	1.52764	0	1.36568	0	0	0	0	0	0	0	0	0	0
	PGSC0003DMT400000811	0	0	0	0	0	0	0	0	0	0	0	0	0	0	0	0.241065	0.192996	0	0.241486	0	0.371234	0	0	0	0	0	0	0	0
	PGSC0003DMT400000812	0	0	0	0	0	0	0	0	0	0	0	0	0	0	0	0	0	0	0	0	0	0	0	0	0	0	0	0	0
	PGSC0003DMT400000816	0	0	0	0	0	0	0	-0.409052	0	0	0	0	0	0	0	0	0	0	0	0	0	0	0	0	0	0	0	0	0
	PGSC0003DMT400000820	0	0	0	0	0	0	0	0	0	0	0	0	0	0	0	0	0	0	0	0	-0.310218	0	0	0	0	0	0	0	0
	PGSC0003DMT400000824	0	0	0	0	0	0	0	0	0	0	0	0	0	0	0	0	0	0	0	0	-0.340692	0	0	0	0	0	0	0	0
	PGSC0003DMT400000825	0	0	0	0	0	0	0	0	0.588823	0	0	0	0	0	0	0	0	0	0	0	-0.468483	0	0	0	0	0	0	0	0
	PGSC0003DMT400000827	-1.49477	0	0	0	-0.892513	0	0	0	0	0	0.277063	0	0	0	0	0	0	0	0.835445	0	-0.962056	0	0	0	0	0	0	0	0
	PGSC0003DMT400000831	0	0	0	0	0.382604	0	0	0.508592	-0.556838	0.525397	0	0	0	0	0	-1.1467	-1.58925	-0.432199	-1.68924	0	0.754485	0	0	0	0	0	0	0	0
	PGSC0003DMT400000833	0	0	0	0	0	0	0	0	0	0	0	0	0	0	0	0	-0.339922	0	-0.437284	0	0.298573	0	0	0	0	0	0	0	0
	PGSC0003DMT400000835	0	0	0	0	-0.329759	0	0.443005	-0.3279	0	-0.451189	0	0	0	0	0	0	0	0	0	0	0	0	0	0	0	0	0	0	0
	PGSC0003DMT400000836	0	0	0	0	-0.361575	0	-0.907574	-0.44698	0	0	0	0	0	0	0	-1.04403	-2.25939	0	-2.29765	0	0.56144	0	0	0	0	0	0	0	0
	PGSC0003DMT400000837	0	0	0	0	0	0	0	0	0	0	0	0	0	0	0	-0.317983	-0.450183	0	-0.695651	0	0.403355	0	0	0	0	0	0	-0.35412	0
	PGSC0003DMT400000838	0	0	0	0	0	0	0	0	0	0	0	0	0	0	0	0	0	0	0	0	0	0	0	0	0	0	0	0	0
	PGSC0003DMT400000840	0	0	0	0	0	0	0	0	0	0	0	0	0	0	0	0	0	0	0	0	0	0	0	0	0	0	0	0	0
	PGSC0003DMT400000842	0	0	0	0	0	0	0	2.07895	0	1.38475	0	0	0	0	0	0.585446	0.626028	0	0.4668	0	0.411567	0	0	0	0	0	0	0	0
	PGSC0003DMT400000846	0	0	0	0.762839	0	0	-2.18034	0	0	2.4165	0	0	0	0	0	-0.843972	-2.40461	0	-1.93674	0	0	0	0	0	0	0	0	0	0
	PGSC0003DMT400000847	0	0	0	1.35057	0	0	0	0	0	0	0	0	0	0	0	-1.11539	-2.99415	0	-3.28297	0	0	0	0	0	0	0	0	0	0
	PGSC0003DMT400000848	0	0	0	0	0	0	0	0	0	0	0	0	0	0	0	0	0	0	-1.98076	0	0	0	0	0	0	0	0	0	0
	PGSC0003DMT400000849	0	0	0	0	0	0	0	0	0	0	0	0	0	0	0	0	0	0	0	0	0	0	0	0	0	0	0	0	0
	PGSC0003DMT400000852	0	0	0	0	0.641667	0	0	0	0	-0.333945	0	0	0	0	0	-0.504742	-0.797359	-0.594931	-1.04941	0	0.951409	0	0	0	0	0	0	0	0
	PGSC0003DMT400000858	0	0	0	0	0.211897	0	0	0	0	0	0	0	0	0	0	-0.325902	-0.276388	-0.208383	-0.58661	0	-0.335087	0	0	0	0	0	0	0	0
	PGSC0003DMT400000859	0	0	0	0	0	0	0	0	0	0	0	0	0	0	0	0.430775	0.617755	0	0.5111	0	-0.621022	0	0	0	0	0	0	0	0
	PGSC0003DMT400000860	0	0	0	0	0	0	0	0	0	0	0	0	0	0	0	0	0	0	0	0	0.156418	0	0	0	0	0	0	0	0
	PGSC0003DMT400000864	0	0	0	0	0	0	0	0	0	0	0	0	-1.22302	0	0	0	0	0	0	0	0	0	0	0	0	0	0	0	0
	PGSC0003DMT400000865	0	0	0	0	0	0	0	0	0	0	0	0	-1.22193	0	0	0	0	0	0	0	0	0	0	0	0	0	0	0	0
	PGSC0003DMT400000866	0	0	0	0	0	0	0	0	0	0	0	0	-1.86479	0	0	0	0	0.465451	0.861753	0	0.499429	0	0	0	0	0	0	0	0
	PGSC0003DMT400000867	0	0	0	0	0	0	0	0	0.463789	0.319472	0	0	0	0	0	-0.305708	-0.70065	0	-0.703047	0	0	0	0	0	0	0	0	0	0
	PGSC0003DMT400000868	0	0	0	0	0	0	0	0	0	-0.625568	0	0	0	0	0	0	0	0	0	0	-0.647867	0	0	0	0	0	0	0	0
	PGSC0003DMT400000871	0	0	0	0	-0.530426	0	0	-0.467235	0	-0.415416	0	0	0	0	0	0	0	0	0	0	0.745925	0	0	0	0	0	0	0	0
	PGSC0003DMT400000873	0	0	0	0	0	0	0	0	0	0	0	0	0	0	0	0.201948	0.382117	0	0	0	-0.470536	0	0	0	0	0	0	0	0
	PGSC0003DMT400000875	0	0	0	0	0	0	-3.68007	0	0	0	0	0	0	0	0	-0.908097	-1.3377	0	-1.30308	0	0.807031	0	0	0	0	0	0	0	0
	PGSC0003DMT400000880	0	0	0	0	-0.858996	0	0	0	-0.516415	0	0	0	0	0	0	0	0	0	-0.437071	0	0.738696	0	0	0	0	0	0	0	0
	PGSC0003DMT400000881	0	0	0	0	0.529597	0	0	0	0	1.12206	0	0	0	0	0	-1.04394	-2.53872	0	-1.89564	0	2.2597	0	0	0	0	0	0	0	0
	PGSC0003DMT400000883	0	0	0	0	0	0	0	0	0	0	0	0	0	0	0	0	-1.73918	0	-1.26657	0	2.36686	0	0	0	0	0	0	0	0
	PGSC0003DMT400000888	0	0	0	0	0	0	0	-0.201631	0.360176	0	0	0	0	0	0	0.271933	0.326594	0	0.468818	0	0	0	0	0	0	0	0	0	0
	PGSC0003DMT400000889	0	0	0	0	-0.304736	0	0	0	0	-0.470195	0	0	0	0	0	0	0	0	0	0	0.329497	0	0	0	0	0	0	0	0
	PGSC0003DMT400000891	0	0	0	0	1.28356	0	0	0	0	0	0	0	0	0	0	0	0	0	0	0	0	0	0	0	0	0	0	0	0
	PGSC0003DMT400000899	0	0	0	0	1.31761	0	0	2.34291	-1.53547	3.93998	0	0	0	0	0	0	0	0	0	0	0.515335	0	0	0	0	0	0	0	0
	PGSC0003DMT400000902	0	0	0	0	-2.65972	0	0	0	0	0	0	0	0	0	0	0	0	0	0	0	1.48192	0	0	0	0	0	0	0	0
	PGSC0003DMT400000908	0	0	0	0	0	0	0	-0.320784	0	0	0	0	0	0	0	0.28091	0.300164	0	0.41627	0	0.270611	0	0	0	0	0	0	0	0
	PGSC0003DMT400000910	0	0	0	0	0	0	0	0.510331	-0.429709	0.701456	0	0	0	0	0	0.285141	0.471	0	0.252967	0	-0.196489	0	0	0	0	0	0	0	0
	PGSC0003DMT400000915	0	0	0	0	-0.310108	0	0	-0.643013	0	-0.531827	0	0	0	0	0	-0.206784	-0.20228	0	0	0	0	0	0	0	0	0	0	0	0
	PGSC0003DMT400000917	0	0	0	0	0.123527	0	0	0	0	0	0	0	0	0	0	0	0	0	0	0	-0.517002	0	0	0	0	0	0	0	0
	PGSC0003DMT400000921	0	0	0	0	-0.282128	0	0	-0.51402	0.907752	-0.371423	0	0	0	0	0	0.224526	0.23831	0	0.212852	0	0	0	0	0	0	0	0	0	0
	PGSC0003DMT400000922	0	0	0	0	0	0	0	0	3.17291	0	0	0	0	0	0	0	0	0	0	0	0	0	0	0	0	0	0	0	0
	PGSC0003DMT400000924	0	0	0	0	0	0	0	0	0	0	0	0	0	0	0	0	0.158955	0	0.254505	0	0	0	0	0	0	0	0	0	0
	PGSC0003DMT400000925	0	0	0	0	0	0	0	-0.303188	0	0	0	0	0	0	0	0	0	0	0	0	0.402185	0	0	0	0	0	0	0	0
	PGSC0003DMT400000930	0	0	0	0	0	0	0	-0.274222	0	-0.383744	0	0	0	0	0	0	0	0	1.46187	0	1.13185	0	0	0	0	0	0	0	0
	PGSC0003DMT400000932	0	0	0	0	0	0	0	0	0	3.19631	0	0	0	0	0	0	-1.6161	0	0	0	1.55816	0	0	0	0	0	0	0	0
	PGSC0003DMT400000933	0.600304	0	0	0	0	0	0	1.58445	-0.596182	1.00609	0	0	0	0	0	0.736521	1.16338	0.288844	1.3338	0	-0.317514	0	0	0	0	0	0	0	-0.975768
	PGSC0003DMT400000936	0	0	0	0	0.160843	0	0	0.730768	0	0.594146	0	0	0	0	0	0.34231	0.454043	0	0.392367	0	0.123304	0	0	0	0	0	0	0	0
	PGSC0003DMT400000937	0	0	0	0	0	0	0	0	0	0	0	0	0	0	0	0	0	0	0	0	0	0	0	0	0	0	0	0	0
	PGSC0003DMT400000942	0	0	0	0	0	0	0	-0.456116	0	0	0	0	0	0	0	-1.75943	-3.62018	0	-3.33435	0	0	0	0	0	0	0	0	0	0
	PGSC0003DMT400000943	0	0	0	0	-0.306134	0	0	-0.373173	0	-0.437367	0	0	-1.18612	0	0	0.629549	0.808937	0	1.07219	0	-0.781908	0	0	0	0	0	0	0	0
	PGSC0003DMT400000946	0	0	0	0	0	0	0	-0.270981	0.455289	0	0	0	0	0	0	0	0	0	0	0	-0.219292	0	0	0	0	0	0	0	0
	PGSC0003DMT400000952	0	0	0	0	0	0	0	0	0	0	0	0	0	0	0	0	-0.200731	0	0	0	0.196825	0	0	0	0	0	0	0	0
	PGSC0003DMT400000953	0	0	0	0	0	0	0	0	0	0	0	0	0	0	0	0	0	0	1.27023	0	1.07285	0	0	0	0	0	0	0	0
	PGSC0003DMT400000956	0	0	0	0	0	0	0	0.790157	0	1.39066	0	0	1.98437	0	0	-3.76217	-5.01324	0	-5.00031	0	1.90466	0	0	0	0	0	0	0	0
	PGSC0003DMT400000957	0	0	0	0	-0.343867	0	0	-0.354978	0.825587	-0.334251	0	0	0	0	0	0	0	0	0	0	0.586273	0	0	0	0	0	0	0	0
	PGSC0003DMT400000961	0	0	0	0	0	0	0	0	0	0	0	0	0	0	0	0	0	0	-0.311891	0	0	0	0	0	0	0	0	0	0
	PGSC0003DMT400000975	0	0	0	0	0	0	0	0	0.641645	0	0	0	0	0	0	0	0	0	0	0	-0.676133	0	0	0	0	0	0	0	0
	PGSC0003DMT400000981	0	0	0	0	0	0	0	0	0	0	0	0	0	0	0	0	0	0	0	0	-0.720664	0	0	0	0	0	0	0	0
	PGSC0003DMT400000984	0	0	0	0	-0.661977	0	1.10369	0	0	0	0	0	0	0	0	0	0	0	0	0	1.1693	0	0	0	0	0	0	0	0
	PGSC0003DMT400000985	0	0	0	0	0	0	0	0	0	0	0	0	0	0	0	0.602258	0.939089	0	0.952353	0	-0.942256	0	0	0	0	0	0	0	0
	PGSC0003DMT400000986	0	0	0	0	0	0	0	0	0	0	0	0	0	0	0	-1.31869	-2.13586	0	-2.13886	0	0	0	0	0	0	0	0	0	0
	PGSC0003DMT400000989	0	0	0	0	0	0	0	0	0	0	0	0	0	0	0	0	0	0	0.219805	0	0	0	0	0	0	0	0	0	0
	PGSC0003DMT400000990	0	0	0	0	0	0	0	0	0	0	0	0	0	0	0	0	0	0	0	0	0	0	0	0	0	0	0	0	0
	PGSC0003DMT400000991	0	0	0	0	0	0	0	0	0	0	0	0	0	0	0	0	0	0	0	0	0	0	0	0	0	0	0	0	0
	PGSC0003DMT400000995	0	0	0	0	0	0	0	0	0	0	0	0	0	0	0	0	0	0	0	0	0	0	0	0	0	0	0	0	0
	PGSC0003DMT400000997	0	0	0	0	0	0	0	0	0	0	0	0	0	0	0	0	-0.754305	0	-2.02123	0	0	0	0	0	0	0	0	0	0
	PGSC0003DMT400001003	0	0	0	0	0.431656	0	0	0.333791	-0.501628	0.413916	0	0	0	0	0	0	0.183726	0	0	0	-0.224552	0	0	0	0	0	0	0	0
	PGSC0003DMT400001012	0	0	0	0	-0.738344	0	0	0	0	0	0	0	0	0	0	-0.556798	-0.88916	0	-1.02786	0	0	0	0	0	0	0	0	0	0
	PGSC0003DMT400001013	0	0	0	0	-0.61432	0	0	0	0.443198	0	0	0	0	0	0	0	0.203163	0	0.323754	0	-0.238475	0	0	0	0	0	0	0	0
	PGSC0003DMT400001017	0	0	0	0	0	0	0	0	0	0	0	0	0	0	0	0	-0.234484	-0.20056	-0.53847	0	0.26821	0	0	0	0	0	0	0	0
	PGSC0003DMT400001020	0	0	0	0	0	0	0	0	0	0	0	0	0	0	0	0	0	0	0	0	0	0	0	0	0	0	0	0	0
	PGSC0003DMT400001021	0	0	0	0	0	0	0	-0.437167	0	0	0	0	0	0	0	0	0	0	0.355187	0	0.590953	0	0	0	0	0	0	0	0
	PGSC0003DMT400001024	0	0	0	0	-0.143906	0	0	0	-0.369485	0.351774	0	0	0	0	0	-0.980222	-1.86201	0	-1.96062	0	1.04524	0	0	0	0	0	0	0	0
	PGSC0003DMT400001025	0	0	0	0	0	0	0.494046	-0.330457	0	-0.435944	0	0	0	0	0	0.67036	0.773763	0	0.972581	0	0	0	0	0	0	0	0	0	0
	PGSC0003DMT400001026	0	0	0	0	-0.519861	0	0	-0.618365	0	-0.455287	0	0	0	0	0	0	0	0	0	0	1.29519	0	0	0	0	0	0	0	0
	PGSC0003DMT400001029	0	0	0	0	-0.579941	0	0	0	0	0	0	0	-0.838942	0	0	0	0	0	0	0	0.360374	0	0	0	0	0	0	0	0
	PGSC0003DMT400001031	0	0	0	0	-0.165988	0	0	0.449612	0	0.411532	0	0	0	0	0	0	0	0	0	0	-0.140765	0	0	0	0	0	0	0	0
	PGSC0003DMT400001032	0	0	0	0	0	0	0	0.732799	-1.24547	0.651066	0	0	0	0	0	0	0	0	0	0	0	0	0	0	0	0	0	0	0
	PGSC0003DMT400001033	0	0	0	0	1.0429	0	0	-0.371206	-0.416331	0	0	0	0	0	0	0	-1.41196	0	-1.40937	0	1.43405	-1.11593	0	0	0	0	0	0	0
	PGSC0003DMT400001035	0	0	0	0	0	0	0	0	0	0	0	0	0	0	0	0	0	0	0	0	-0.630419	0	0	0	0	0	0	0	0
	PGSC0003DMT400001036	0	0	0	0	0	0	0	0	0	0	0	0	0	0	0	0.635835	0.719403	0	0	0	-0.913074	0	0	0	0	0	0	0	0
	PGSC0003DMT400001037	0	0	0	0	0	0	0	0	0	0	0	0	0	0	0	0	0	0	0	0	0	0	0	0	0	0	0	0	0
	PGSC0003DMT400001040	0	0	0	0	0	0	0	0	2.88034	0	0	0	0	0	0	0	0	0	0	0	0	0	0	0	0	0	0	0	0
	PGSC0003DMT400001041	0	0	0	0	0.148851	0	0	1.65854	-0.953474	2.33517	0	0	0	0	0	0	-0.363874	0	-0.419317	0	0.72946	0	0	0	0	0	0	0	0
	PGSC0003DMT400001044	0	0	0	0	-0.478048	0	0	-0.579267	0	-0.422327	0	0	0	0	0	0	0	0	0	0	0	0	0	0	0	0	0	0	0
	PGSC0003DMT400001047	0	0	0	0	-0.765571	0	0	-0.463918	0.896431	-0.592796	0	0	0	0	0	0	0	0	0	0	0	0	0	0	0	0	0	0	0
	PGSC0003DMT400001049	0	0	0	0	0.263265	0	0	0	-0.335363	0	0	0	0	0	0	0	-0.298817	0	-0.418385	0	-0.31881	0	0	0	0	0	0	0	0
	PGSC0003DMT400001053	0	0	0	0	0	0	0	0.441415	0	0	0	0	0	0	0	-0.602724	-0.340626	-0.517351	-1.22501	0	-0.566214	0	0	0	0	0	0	0	0
	PGSC0003DMT400001058	0	0	0	0	-0.194633	0	0	-1.0494	0	-0.710236	0	0	0	0	0	-1.08154	-1.58428	0	-1.81788	0	0.690079	0	0	0	0	0	0	0	0
	PGSC0003DMT400001059	0	0	0	0	0	0	0.525633	0	0	0	0	0	0	0	0	0	0	0	0	0	0	0	0	0	0	0	0	0	0
	PGSC0003DMT400001061	0	0	0	0	0	0	0	0	0	0	0	0	0	0	0	0	0	0	0	0	0	0	0	0	0	0	0	0	0
	PGSC0003DMT400001064	0.563484	0	0	0	0.175559	0	0	0.614858	-0.701014	0.529344	0	0	0	0	0	0	0	0	0	0	-0.238572	0	0	0	0	0	0	0	0
	PGSC0003DMT400001066	0	0	0	0	-0.598406	0	0	0.289755	0	0	0	0	0	0	0	0	0	0	0	0	0	0	0	0	0	0	0	0	0
	PGSC0003DMT400001067	0	0	0	0	0.924832	0	0	0	1.1845	0	0	0	0	0	0	0	0	0	0	0	0	0	0	0	0	0	0	0	0
	PGSC0003DMT400001071	0	0	0	0	-0.506366	0	0	0.585254	0	1.06993	0	0	0	0	0	0	0	0	0	0	0.72919	0	0	0	0	0	0	0	0
	PGSC0003DMT400001072	0	0	0	0	-0.769504	0	0	-0.407583	0	-0.376066	0	0	0	0	0	0	0.331654	0	0.593133	0	0.726227	0	0	0	0	0	0	0	0
	PGSC0003DMT400001073	0	0	0	0	0	0	0	0	0	0	0	0	0	0	0	0	0	0	-0.45676	0	-0.663478	0	0	0	0	0	0	0	0
	PGSC0003DMT400001074	0	0	0	0	0	0	0	0	0	0	0	0	0	0	0	0.538225	0.668172	0	0.806626	0	0	0	0	0	0	0	0	0	0
	PGSC0003DMT400001076	0	0	0	0	-0.244485	0	0	1.77006	0	3.16069	0.715004	0	0	0	0	0	0	0	0.660437	0	0	0	0	0	0	0	0	-0.341214	-0.716203
	PGSC0003DMT400001077	0	0	0	0	-0.182142	0	0	-0.400763	0	-0.261518	0	0	0	0	0	0.256841	0.414427	0	0.182589	0	-0.783481	0	0	0	0	0	0	0	0
	PGSC0003DMT400001081	0	0	0	0	0	0	0	0	0	0	0	0	0	0	0	0	0	0	0	0	0.598086	0	0	0	0	0	0	0	0
	PGSC0003DMT400001084	0	0	0	0	0	0	0	0	0	0	0	0	0	0	0	0	0	0	0	0	0	0	0	0	0	0	0	0	0
	PGSC0003DMT400001086	0	0	0	0	0.275983	0	0	0	-0.423275	0	0	0	0	0	0	0	0	0	0	0	0	0	0	0	0	0	0	0	0
	PGSC0003DMT400001087	0	0	0	0	0.414084	0	0	0.476756	-1.32294	1.02028	0	0	0	0	0	0	0	0	0	0	0.883302	0	0	0	0	0	0	0	0
	PGSC0003DMT400001089	0	0	0	0	0.445833	0	0	0	0	0	0	0	0	0	0	0	0	0	0	0	-0.360412	0	0	0	0	0	0	0	0
	PGSC0003DMT400001093	0	0	0	0	0	0	0	-0.397271	0	-0.710302	0	0	0	0	0	0	0	0	0	0	0	0	0	0	0	0	0	0	0
	PGSC0003DMT400001097	0	0	0	0	0	0	0.945929	0	0.411283	0.725341	0	0	0	0	0	0.508857	0.806303	0	1.12299	0	1.06644	0	0	-0.526226	0	0	0	0	0
	PGSC0003DMT400001101	0	0	0	0	-0.238035	0	0	0	0	-0.311929	0	0	0	0	0	0	0	0	0.778319	0	0	0	0	0	0	0	0	0	0
	PGSC0003DMT400001102	0	0	0	0	-0.394992	0	0	-0.449018	0.730215	0	0	0	-0.597536	0	0	0	0	0	0.71423	0	0.76189	0	0	0	0	0	0	0	0
	PGSC0003DMT400001104	0	0	0	0	0	0	0	0	0	0	0	0	0	0	0	0	0	0	0	0	0	0	0	0	0	0	0	0	0
	PGSC0003DMT400001105	0	0	0	0	0	0	0	0	0	0	0	0	0	0	0	0	0	0	0	0	0	0	0	0	0	0	0	0	0
	PGSC0003DMT400001108	0	0	0	0	-0.53109	0	0	-0.241217	0	-0.275255	0	0	0	0	0	0	0.326533	0	0.938349	0	0.333788	0	0	0	0	0	0	0	0
	PGSC0003DMT400001109	0	0	0	0	0.150711	0	0	0	-0.340525	0	0	0	0	0	0	0	0	0	0	0	0.835364	0	0	0	0	0	0	0	0
	PGSC0003DMT400001119	0	0	0	0	0.283279	0	0	0	0	0	0	0	-0.915873	0	0	0	0	0	1.04	0	1.85227	0	0	0	0	0	0	0	0
	PGSC0003DMT400001124	0	0	0	0	-0.597063	0	0	0	-2.48162	0	0	0	0	0	0	0	0	0	0	0	0	0	0	0	0	0	0	0	0
	PGSC0003DMT400001133	0	0	0	0	-0.267698	0	0	0	0.440623	0	0	0	0	0	0	0	0	0	0	0	0.332194	0	0	0	0	0	0	0	0
	PGSC0003DMT400001138	0	0	0	0	0	0	0	0.355707	0	0.412844	0	0	0	0	0	0	-0.497315	0	-0.494123	0	0.402959	0	0	0	0	0	0	0	0
	PGSC0003DMT400001144	0	0	0	0	0	0	0	1.01411	0	0	0	0	0	0	0	0.625761	0.478657	0	0	0	0	0	0	0	0	0	0	0	0
	PGSC0003DMT400001145	0	0	0	0	-0.636148	0	0	0	-1.66545	0	0	0	0	0	0	-1.17901	-1.18313	0	-1.39825	0	0	0	0	0	0	0	0	0	0
	PGSC0003DMT400001148	0	0	0	0	0	0	0	0	0	0	0	0	0	0	0	0	0	0	0	0	0	0	0	0	0	0	0	-0.690757	0
	PGSC0003DMT400001149	0	0	0	0	-0.748	0	0	-1.26532	0	-1.36428	0	0	0	0	0	0	0	0	0	0	0	0	0	0	0	0	0	-0.741496	0
	PGSC0003DMT400001151	0	0	0	0	-0.232242	0	0	-0.525906	0	-0.636799	0	0	0	0	0	-0.391275	-0.576686	0	-0.693073	0	0.452417	0	0	0	0	0	0	0	0
	PGSC0003DMT400001154	0	0	0	0	0.288238	0	0	0	0	0	0	0	0	0	0	-0.287291	-0.317613	0	-0.227542	0	0	0	0	0	0	0	0	0	0
	PGSC0003DMT400001155	0	0	0	0	0	0	0	0	0	0	0	0	0	0	0	0	0	0	-0.24408	0	0	0	0	0	0	0	0	0	0
	PGSC0003DMT400001167	0	0	0	0	0.175342	0	0	0.478236	0	0.613976	0	0	0	0	0	0.263927	0.674411	0	0.568034	0	-0.609144	0	0	0	0	0	0	0	0
	PGSC0003DMT400001169	0	0	0	0	2.44517	0	0	0	0	0	0	0	0	0	0	-1.20365	-1.40583	0	-2.36631	0	0	0	0	0	0	0	0	0	0
	PGSC0003DMT400001171	0	0	0	0	0.135085	0	0	0	-0.517822	0	0.243957	0	0	0	0	0	0.527456	0	0	0	-0.498268	0	0	0	0	0	0	0	0
	PGSC0003DMT400001174	0	0	0	0	0	0	0	0	0.474343	0	0	0	0	0	0	0	0	0	1.01355	0	-1.49561	0	0	0	0	0	0	0	0
	PGSC0003DMT400001178	0	0	0	0	0	0	0	0	0.718657	0	0	0	0	0	0	0	0	0	0	0	0	0	0	0	0	0	0	0	0
	PGSC0003DMT400001179	0	0	0	0	0	0	0.969354	0	0	0	0	0	0	0	0	0	0	0	0	0	0	0	0	0	0	0	0	0	0
	PGSC0003DMT400001180	0	0	0	0	-0.407909	0	0	-0.733518	0.899993	0	0.753597	0	0	0	0	-1.00343	-1.41891	0	-2.02574	0	0.619309	0	0	0	0	0	0	0	0
	PGSC0003DMT400001183	0	0	0	0	0	0	0	0	0	0	0	0	0	0	0	0	0	0	0	0	0	0	0	0	0	0	0	0	0
	PGSC0003DMT400001184	0	0	0	0	0	0	0	0	0	0	0	0	0	0	0	0	0	0	0	0	0	0	0	0	0	0	0	0	0
	PGSC0003DMT400001187	0	0	0	0	0	0	0	0	0	0	0	0	0	0	0	0	0	0	0	0	0	0	0	0	0	0	0	0	0
	PGSC0003DMT400001192	0	0	0	0	0.253622	0	0	2.06407	-2.38005	2.57988	0	0	0	0	0	0	0	0	0	0	0.749087	0	0	0	0	0	0	0	0
	PGSC0003DMT400001194	0	0	0	0	0	0	0	0	0	0	0	0	0	0	0	0	0	0	0	0	0	0	0	0	0	0	0	0	0
	PGSC0003DMT400001203	0	0	0	0	-0.267736	0	0	0	0.402808	0	0	0	0	0	0	0	0.15305	0	0	0	0	0	0	0	0	0	0	0	0
	PGSC0003DMT400001207	0	0	0	0	0	0	0	0	0	0	0	0	0	0	0	0	0	0	0	0	0	0	0	0	0	0	0	0	0
	PGSC0003DMT400001209	0	0	0	0	0	0	0	0	0	0	0	0	0	0	0	0	0	0	0	0	0	0	0	0	0	0	0	0	0
	PGSC0003DMT400001212	0	0	0	0	0	0	0	0	0	0	0	0	0	0	0	0	0	0	0	0	0	0	0	0	0	0	0	0	0
	PGSC0003DMT400001215	0	0	0	0	-0.72804	0	0	-0.34939	1.07674	0	0	0	0	0	0	0.240486	0	0	0.449077	0	0.892027	0	0	0	0	0	0	0	0
	PGSC0003DMT400001216	0	0	0	0	0	0	0	0.205642	0	0	0	0	0	0	0	0	0.206639	0	0	0	0.397336	0	0	0	0	0	0	0	0
	PGSC0003DMT400001217	0	0	0	0	0	0	0	0	0	0	0	0	0	0	0	0	0.283598	0	0	0	0	0	0	0	0	0	0	0	0
	PGSC0003DMT400001218	0	0	0	0	-0.292563	0	0	-0.387388	0	-0.46777	0	0	0	0	0	0	0	0.305083	0.432383	0	0.850894	0	0	0	0	0	0	0	0
	PGSC0003DMT400001219	0	0	0	0	-0.218078	0	0	-0.182151	0	0	0	0	0	0	0	-0.18339	-0.204639	0	-0.253856	0	0	0	0	0	0	0	0	0	0
	PGSC0003DMT400001221	0	0	0	0	0	0	0	0.794244	0	0	0	0	0	0	0	1.10875	1.40532	0	1.40423	0	0	0	0	0	0	0	0	0	0
	PGSC0003DMT400001225	0	0	0	0	0	0	0	-0.342948	0	-0.272176	0	0	0	0	0	0	0	0	0	0	0	0	0	0	0	0	0	0	0
	PGSC0003DMT400001226	0	0	0	0	0	0	0	0	0	-1.04709	0	0	-0.746192	0	0	0	0	0	0	0	0.963169	0	0	0	0	0	0	0	0
	PGSC0003DMT400001227	0	0	0	0	-1.76187	0	0	0	0	0	0	0	0	0	0	0	0	0	0	0	-0.424132	0	0	0	0	0	0	0	0
	PGSC0003DMT400001232	0	0	0	0	0	0	0	0	0	0	0	0	0	0	0	0	0	0	0.586111	0	0	0	0	0	0	0	0	0	0
	PGSC0003DMT400001233	0	0	0	0	0.545256	0	0	0	-4.02599	0	0	0	0	0	0	0	0	0	0	0	0	0	0	0	0	0	0	0	0
	PGSC0003DMT400001235	0	0	0	0	0	0	0	0	0	0	0	0	0	0	0	0	0	0	0	0	0	0	0	0	0	0	0	0	0
	PGSC0003DMT400001238	0	0	0	0	0	0	0	0	0	0	0	0	0	0	0	0	0	-0.750856	-0.807349	0	0	0	0	0	0	0	0	0	0
	PGSC0003DMT400001241	0	0	0	0	-0.424938	0	0	0	0	0	0	0	0	0	0	0	0	0	0	0	0	0	0	0	0	0	0	0	0
	PGSC0003DMT400001242	0	0	0	0	0	0	0	0.823948	0	0	0	0	0	0	0	0	0.669332	0	0	0	-0.649142	0	0	0	0	0	0	0	0
	PGSC0003DMT400001247	0	0	0	0	-0.543891	0	0	0.365088	0.799128	0	0	0	0	0	0	0	0	0	0	0	0	0	0	0	0	0	0	0	0
	PGSC0003DMT400001249	0	0	0	0	0	0	0	0	0	0	0	0	0	0	0	0.383628	0.448334	0	0.391803	0	0	0	0	0	0	0	0	0	0
	PGSC0003DMT400001250	0	0	0	0	0	0	0	0	0	0	0	0	0	0	0	0	-0.431613	0	-0.501623	0	0	0	0	0	0	0	0	0	0
	PGSC0003DMT400001251	0	0	0	0	0	0	0	0	0	0	0	0	0	0	0	0	0	0	0	0	-0.405003	0	0	0	0	0	0	0	0
	PGSC0003DMT400001255	0	0	0	0	0	0	0	0	0	0	0	0	0	0	0	-0.337141	0	0	-0.382321	0	0	0	0	0	0	0	0	0	0
	PGSC0003DMT400001259	0	0	0	0	0	0	0	0	0	0	0	0	0	0	0	0	0	0	-0.411687	0	-0.444572	0	0	0	0	0	0	0	0
	PGSC0003DMT400001262	0	0	0	0	0	0	0	-0.404878	0	0	0	0	0	0	0	0	0	0	-0.279371	0	0	0	0	0	0	0	0	0	0
	PGSC0003DMT400001269	0	0	0	0	0	0	0	0	0	0	0	0	0	0	0	0	0	0	0	0	0	0	0	0	0	0	0	0	0
	PGSC0003DMT400001270	0	0	0	0	0	0	0	-0.315953	0.397066	0	0	0	0	0	0	0	0.231968	0	0	0	-0.295868	0	0	0	0	0	0	0	0
	PGSC0003DMT400001273	0	0	0	0	0	0	0	-0.509902	0	-0.835031	0	0	0	0	0	0	0	0	0	0	0	0	0	0	0	0	0	0	0
	PGSC0003DMT400001278	0	0	0	0	0	0	0	0	0	0	0	0	0	0	0	0	0	0	0	0	0	0	0	0	0	0	0	0	0
	PGSC0003DMT400001279	0	0	0	0	0	0	0	0.245852	0	0	0	0	0	0	0	0	0	0	0	0	0.333567	0	0	0	0	0	0	0	0
	PGSC0003DMT400001282	0	0	0	0	-0.373245	0	0	0	0.980561	0	0	0	0	0	0	0.200998	0	0	0.297659	0	1.00272	0	0	0	0	0	0	0	0
	PGSC0003DMT400001283	0	0	0	0	-0.673922	0	0	-0.27713	1.22662	0	0	0	0	0	0	0	0	0.336441	0.526828	0	1.15187	0	0	0	0	0	0	0	0
	PGSC0003DMT400001285	0	0	0	0	0.108985	0	0	0	-0.425103	0	0	0	0	0	0	-0.159251	-0.25046	0	-0.185782	0	-0.367882	0	0	0	0	0	0	0	0
	PGSC0003DMT400001287	0	0	0	0	0	0	0	0	0.709749	0	0	0	0	0	0	0	0	0	0	0	0.354113	0	0	0	0	0	0	0	0
	PGSC0003DMT400001292	0	0	0	0	0	0	0	0.383971	-0.705023	0	0	0	0	0	0	-1.47468	-1.66877	-0.270401	-1.86702	0	0.156576	0	0	0	0	0	0	0	0
	PGSC0003DMT400001296	0	0	0	0	0	0	0	0	0.725305	0	0	0	0	0	0	0.283755	-0.349602	0	0	0	0.396702	0	0	0	0	0	0	0	0
	PGSC0003DMT400001297	0	0	0	0	0	0	0	0	0	0	0	0	-1.92445	0	0	0	0	0	0	0	0	0	0	0	0	0	0	0	0
	PGSC0003DMT400001298	0	0	0	0	0	0	0	0.350426	0	0.545219	0	0	0	0	0	0	0	0	0	0	0.227741	0	0	0	0	0	0	0	0
	PGSC0003DMT400001299	0	0	0	0	0	0	0	0	0	0	0	0	0	0	0	0	0	0	0	0	0	0	0	0	0	0	0	0	0
	PGSC0003DMT400001303	0	0	0	0.459466	0	0	0	0.206332	0	0.443598	0	0	1.57203	0	0	0	0	0	-0.214962	0	0	0	0	0	0	0	0	0	0
	PGSC0003DMT400001304	0	0	0	0	0	0	0	0	-3.42613	0	0	0	0	0	0	0	0	0	0	0	0	0	0	0	0	0	0	0	0
	PGSC0003DMT400001305	0	0	0	0	0	0	0	-0.271908	0	-0.453637	0	0	-0.780937	0	0	0	0	0	0	0	0.448645	0	0	0	0	0	0	0	0
	PGSC0003DMT400001322	0	0	0	0	-0.118038	0	0	0.370609	0	0	0	0	0	0	0	-0.396872	-0.523982	0	-0.735624	0	0.219997	0	0	0	0	0	0	0	0
	PGSC0003DMT400001325	0	0	0	0	0	0	0	-0.254866	0	0	0	0	0	0	0	0	0	0	-0.410884	0	0.365772	0	0	0	0	0	0	0	0
	PGSC0003DMT400001327	0	0	0	0	0	0	0	0	0	0	0	0	0	0	0	0	0	0	0	0	0	0	0	0	0	0	0	0	0
	PGSC0003DMT400001329	0	0	0	0	0.615783	0	0	0	-0.729954	0	0	0	0	0	0	0	0	0	0.314557	0	-0.479709	0	0	0	0	0	0	0	0
	PGSC0003DMT400001332	-0.824596	0	0	0	-0.656628	0	0	0	1.02998	0	0	0	0	0	0	0	0	0	0	0	0	0	0	0	0	0	0	0	0
	PGSC0003DMT400001335	0	0	0	0	0	0	0	0	0	0	0	0	0	0	0	1.18254	1.0244	0.861274	1.69153	0	0	0	0	0	0	0	0	0	0
	PGSC0003DMT400001350	0	0	0	0	1.16872	0	0	0	-2.85154	4.31656	0	0	3.09022	0	1.9024	0	0	0	0	0	2.05001	0	0	0	0	0	0	0	0
	PGSC0003DMT400001354	0	0	0	0	1.11317	0	0	0	-2.86144	3.10868	0	0	0	0	0	0	0	0	0	0	1.47735	0	0	0	0	0	0	0	0
	PGSC0003DMT400001358	0	0	0	0	0	0	0	0	0	0	0	0	0	0	0	0	0	0	0	0	0	0	0	0	0	0	0	0	0
	PGSC0003DMT400001367	0	0	0	0	0	0	0	0	0	0	0	0	-1.04861	0	0	0.30065	0.189899	0	0.284684	0	0.608935	0	0	0	0	0	0	0	0
	PGSC0003DMT400001369	0	0	0	0	0	0	0	-0.362184	0	-0.396268	0	0	0	0	0	-0.201123	-0.168634	0	-0.17691	0	0	0	0	0	0	0	0	0	0
	PGSC0003DMT400001373	0	0	0	0	0	0	0	0	0	0	0	0	0	0	0	0	0	0	0	0	0	0	0	0	0	0	0	0	0
	PGSC0003DMT400001375	0	0	0	0	-0.372082	0	0	-0.37139	0	0	0	0	0	0	0	0	-1.28502	0.289199	-0.86941	0	1.72566	0	0	0	0	0	0	0	0
	PGSC0003DMT400001376	0	0	0	0	0	0	0	0	0.930461	0	0	0	0	0	0	-1.02758	-1.96848	0	-2.22214	0	0.956259	0	0	0	0	0	0	0	0
	PGSC0003DMT400001378	0	0	0	0	-2.06305	0	0	0	0	0	0	0	0	0	0	-1.374	-1.62466	0	-1.29482	0	0	0	0	0	0	0	0	0	0
	PGSC0003DMT400001379	0	0	0	0	-0.346028	0	0	0.5172	0	0.49735	0	0	0	0	0	0	0	0	0	0	0	0	0	0	0	0	0	0	0
	PGSC0003DMT400001382	0	0	0	0	0	0	0	0	0	0	0	0	0	0	0	0	0	0	-0.978907	0	0	0	0	0	0	0	0	0	0
	PGSC0003DMT400001383	0	0	0	0	0.323103	0	0	0	-1.10768	0.990176	0	0	0.75631	0	0	-0.974179	-1.40369	-0.310407	-1.85914	0	0.707801	0	0	0	0	0	0.466959	0	0
	PGSC0003DMT400001389	0	0	0	0	0	0	0	-0.699317	0	-0.738948	0	0	0	0	0	0	0	0	0.490035	0	-0.616238	0	0	0	0	0	0	0	0
	PGSC0003DMT400001391	0	0	0	0	0	0	0	0	0	0	0	0	0	0	0	0.187613	0.304938	0	0.289836	0	-0.131913	0	0	0	0	0	0	0	0
	PGSC0003DMT400001392	0	0	0	0	0.21405	0	0	0.485023	0	0.606286	0	0	0	0	0	0	-0.389817	0	-0.31839	0	0.396486	0	0	0	0	0	0	0	0
	PGSC0003DMT400001396	0	0	0	0	0	0	0	-0.311322	0	0	0	0	0	0	0	0.329327	0.414215	0	0.408345	0	0	0	0	0	0	0	0	0	0
	PGSC0003DMT400001398	0	0	0	0	-1.12377	0	0	3.6961	0	4.20648	0	0	0	0	0	0	0	0	0	0	3.79717	0	0	0	0	0	0	0	0
	PGSC0003DMT400001399	0	0	0	0	-1.19084	0	0	0	0	0	0	0	0	0	0	1.43666	1.77875	0	2.57389	0	0	0	0	0	0	0	0	0	0
	PGSC0003DMT400001401	0	0	0	0	0	-0.910449	0	0	-0.516261	0.493894	0	0	0	0	0	0	-0.715704	0.276915	-0.357899	0	1.61083	0	0	0	0	0	0	0	0
	PGSC0003DMT400001405	0	0	0	0	-0.613771	0	0	0	-1.45878	0	0	0	0	0	0	-1.39562	-2.55796	0	-3.0433	0	0.628936	0	0	0	0	0	0	0	0
	PGSC0003DMT400001408	0	0	0	0	0	0	0	0	0	0	0	0	0	0	0	0	0	0	0.332322	0	0	0	0	0	0	0	0	0	0
	PGSC0003DMT400001409	0	0	0	0	0	0	0	0	0	0	0	0	0	0	0	1.28032	2.31434	0	0	0	-0.599113	0	0	0	0	0	0	0	0
	PGSC0003DMT400001410	0	0	0	0	0.557232	0	0	0	0	0	0	0	0	0	0	0	0	0	0	0	-0.154998	0	0	0	0	0	-0.291307	0	0
	PGSC0003DMT400001412	0	0	0	0	0	0	0	0.268482	0	0	0	0	0	0	0	0	0	0	0	0	-0.489411	0	0	0	0	0	0	0	0
	PGSC0003DMT400001417	0	0	0	0	0	0	0	0.451846	0	0	0	0	0	0	0	0	0	0	0	0	0	0	0	0	0	0	0	0	0
	PGSC0003DMT400001418	0	0	0	0	0	0	0	0	0	0	0	0	0	0	0	0	0	0	0	0	0	0	0	0	0	0	0	0	0
	PGSC0003DMT400001421	0	0	0	0	0	0	0	0.391592	0	0.344101	0	0	-0.729197	0	0	0.585123	0	0	0.931511	0	0.461506	0	0	0	0	0	0	0	0
	PGSC0003DMT400001425	0	0	0	0	0	0	0	0	0	0	0	0	0	0	0	0	0	0	0	0	0	0	0	0	0	0	0	0	0
	PGSC0003DMT400001426	0	0	0	0	0	0	0	0	0	0	0	0	0	0	0	0	0	0	0.517462	0	-0.380382	0	0	0	0	0	0	0	0
	PGSC0003DMT400001429	0	0	0	0	0	0	0	0	0	0	0	0	0	0	0	0.300493	0.192528	0	0	0	-0.293308	0	0	0	0	0	0	0	0
	PGSC0003DMT400001435	0	0	0	0	0	0	0	0	0	0	0	0	0	0	0	0	0	0	0	0	0	0	0	0	0	0	0	0	0
	PGSC0003DMT400001436	0	0	0	0	0	0	0	0	-1.27715	0	0	0	0	0	0	0	0	0	0	0	0	0	0	0	0	0	0	0	0
	PGSC0003DMT400001437	0	0	0	0	-0.454463	0	0	0	0	0	0	0	0	0	0	0	-0.444197	0.344585	0	0	1.20167	0	0	0	0	0	0	0	0
	PGSC0003DMT400001445	0	0	0	0	0	0	0	0	0	0	0	0	0	0	0	0	0	0	0	0	0	0	0	0	0	0	0	0	0
	PGSC0003DMT400001446	0	0	0	0	-0.620847	0	0	0	-0.788273	-0.606479	0	0	0	0	0	0	0	0	0	0	0	0	0	0	0	0	0	0	0
	PGSC0003DMT400001454	0	0	0	0	-0.196237	0	0	0	0	0	0	0	0	0	0	0	0	0	-0.452417	0	0.214621	0	0	0	0	0	0	0	0
	PGSC0003DMT400001460	0	0	0	0	0.519909	0	0	0.682706	-0.841812	0.45765	0	0	0	0	0	0	0	0	0.266929	0	0	0	0	0	0	0	0	0	0
	PGSC0003DMT400001464	0	0	0	0	0	0	0	-0.372111	0	0	0	0	0	0	0	0	0	0	0	0	0	0	0	0	0	0	0	0	0
	PGSC0003DMT400001465	0	0	0	0	0.366506	0	0	0.382835	-0.689068	0	0	0	0	0	0	-0.305196	-0.481581	0	-0.516311	0	0	0	0	0	0	0	0	0	0
	PGSC0003DMT400001467	0	0	0	0	-0.400615	0	0	-0.521238	0	-0.516769	0	0	0	0	0	0	0	0	0	0	1.24877	0	0	0	0	0	0	0	0
	PGSC0003DMT400001468	0	0	0	0	0.151769	0	0	0.939517	0	0.406855	0	0	0	0	0	0	0	0	0	0	1.01103	0	0	0	0	0	0	0	0
	PGSC0003DMT400001470	0	0	0	0	0	0	0	0	0	0	0	0	0	0	0	0.355659	0.589715	0	0.444553	0	-0.614821	0	0	0	0	0	0	0	0
	PGSC0003DMT400001472	0	0	0	0	0.188047	0	0	0	0	0	0	0	0	0	0	0	0	0	0	0	0.480444	0	0	0	0	0	0	0	0
	PGSC0003DMT400001473	0	0	0	0	0	0	0	-0.29497	0	0	0	0	0	0	0	0	0.174337	0	0	0	-0.465756	0	0	0	0	0	0	0	0
	PGSC0003DMT400001474	0	0	0	0	-0.349822	-1.19408	0	0	0	0	0	0	0	0	0	0.727572	1.15621	0.70523	1.84534	0	0	0	0	0	0	0	0	0	0
	PGSC0003DMT400001475	0	0	0	0	0	0	0	0	0	0	0	0	0	0	0	0.514652	0.709362	0.500924	1.23074	0	0	0	0	0	0	0	0	0	0
	PGSC0003DMT400001476	0	0	0	0	0	0	0	0	0	0	0	0	0	0	0	0	0	0	0	0	0	0	0	0	0	0	0	0	0
	PGSC0003DMT400001478	0	0	0	0	0	0	0	0	0	0	0	0	0	0	0	0	0	0	0	0	0	0	0	0	0	0	0	0	0
	PGSC0003DMT400001484	0	0	0	0	0	0	0	0	0	0	0	0	0	0	0	0	0	0	0	0	0	0	0	0	0	0	0	0	0
	PGSC0003DMT400001485	0	0	0	0	0	0	0	0	0	0	0	0	0	0	0	0	0	0	0	0	0	0	0	0	0	0	0	0	0
	PGSC0003DMT400001488	0	0	0	0	-0.299518	0	0	0.617551	0	0.528304	0	0	0	0	0	0	0	0	0	0	1.0936	0	0	0	0	0	0	0	0
	PGSC0003DMT400001489	0	0	0	0	-0.533984	0	0	0	0	0	0	0	0	0	0	-0.572694	-0.806198	0	-1.17552	0	0	0	0	0	0	0	0	0	0
	PGSC0003DMT400001491	0	0	0	0	0	0	0	0	0	0	0	0	0	0	0	0	0	0	0	0	0	0	0	0	0	0	0	0	0
	PGSC0003DMT400001492	0	0	0	0	0.299368	0	0	0	0	0	0	0	0	0	0	0	0	0	-0.455875	0	-0.78973	0	0	0	0	0	0	0	0
	PGSC0003DMT400001495	0	0	0	0	0	0	0	0	0	0	0	0	0	0	0	0	0	0	0	0	0	0	0	0	0	0	0	0	0
	PGSC0003DMT400001498	0	0	0	0	0.363581	0	0	0	0	0.284199	0	0	0	0	0	-0.384267	-0.919518	0	-0.909602	0	0	0	0	0	0	0	0	0	0
	PGSC0003DMT400001502	0	0	0	0	-0.665159	0	0	-0.237424	0.846719	0	0	0	0	0	0	0	0	0	0.916036	0	0	0	0	0	0	0	0	0	0
	PGSC0003DMT400001505	0	0	0	0	0	0	0	-0.342797	1.95765	-0.803938	0	0	0	0	0	0	0	0	0	0	0	0	0	0	0	0	0	0	0
	PGSC0003DMT400001508	0	0	0	0	0.372608	0	0	0.750346	-0.704032	0.728696	0	0	0	0	0	0	0.181635	0	0.198806	0	0	0	0	0	0	0	0	0	0
	PGSC0003DMT400001510	0	0	0	0	0.613494	0	0	0	-1.25011	0	0	0	0	0	0	0	-0.677774	0	-1.02284	0	0	0	0	0	0	0	0	0	0
	PGSC0003DMT400001512	0	0	0	0	-0.584987	0	0	1.2218	0	1.33249	0	0	-0.457238	0	0	0	0	0	0	0	2.08525	0	0	0	0	0	0	0	0
	PGSC0003DMT400001513	0	0	0	0	-0.331556	0	0	0	0	0.366994	0	0	0	0	0	-0.891285	-1.3575	-0.34421	-1.75075	0	0.213576	0	0	0	0	0	0	0	0
	PGSC0003DMT400001515	0	0	0	0	0	0	0	0	0	0	0	0	0	0	0	0	-0.425006	0	-0.377969	0	0.394082	0	0	0	0	0	0	0	0
	PGSC0003DMT400001518	0	0	0	0	0	0	0	0	0	0	0	0	0	0	0	0	0	0	0	0	0	0	0	0	0	0	0	0	0
	PGSC0003DMT400001522	0	0	0	0	0.266035	0	0	0	-1.03198	0	0	0	0	0	0	0	0	0	0	0	0.146692	0	0	0	0	0	0	0	0
	PGSC0003DMT400001524	0	0	0	0	-0.148955	0	0	-0.516787	0.601072	-0.460131	0	0	0	0	0	0	0	0	0	0	0	0	0	0	0	0	0	0	0
	PGSC0003DMT400001526	0	0	0	0	0.12585	0	0	0.253889	-0.341066	0.262257	0	0	0	0	0	0	0.200814	0	0	0	0.867254	0	0	0	0	0	0	0	0
	PGSC0003DMT400001528	0	0	0	0	-0.111975	0	0	-0.224692	0.609226	0	0	0	0	0	0	0.305791	0.317408	0	0.301747	0	0.172189	0	0	0	0	0	0	0	0
	PGSC0003DMT400001530	0	0	0	0	0	0	0	0	0.395236	0	0	0	0	0	0	0	0.161236	0	0	0	-0.478083	0	0	0	0	0	0	0	0
	PGSC0003DMT400001532	0	0	0	0	1.52584	0	0	0	0	0	0	0	0	0	0	0	0	0	0	0	0.878341	0	0	0	0	0	0	0	0
	PGSC0003DMT400001535	0	0	0	0	0.348219	0	0	0	0.403868	0	0	0	0	0	0	0	0	0	0	0	0.720369	0	0	0	0	0	0	0	0.415722
	PGSC0003DMT400001540	0	0	0	0	0	0	0	0.331493	0	0.331667	0	0	0	0	0	0	0	0	0	0	0	0	0	0	0	0	0	0	0
	PGSC0003DMT400001542	0	0	0	0	0	0	0	-0.411595	0	0	0	0	0	0	0	0	0.267266	0	0.224905	0	-0.387678	0	0	0	0	0	0	0	0
	PGSC0003DMT400001544	0	0	0	0	0	0	0	0	0	0	0	0	0	0	0	0	0	0	0	0	0	0	0	0	0	0	0	0	0
	PGSC0003DMT400001548	0	0	0	0	-0.116105	0	0	0.405449	0	0.309679	0	0	0	0	0	-0.495314	-0.74188	0	-0.472123	0	0.779894	0	0	0	0	0	0	0	0
	PGSC0003DMT400001555	0	0	0	0	0.628213	0	0	0	0	0	0	0	0	0	0	0	0	0	0	0	0	0	0	0	0	0	0	0	0
	PGSC0003DMT400001563	0	0	0	0	-2.78446	0	0	0	0	0	0	0	0	0	0	0	0	0	0	0	0	0	0	0	0	0	0	0	0
	PGSC0003DMT400001564	0	0	0	0	-0.221158	0	0	-0.329377	0	-0.35906	0	0	0	0	0	0	0	0	0	0	0	0	0	0	0	0	0	0	0
	PGSC0003DMT400001565	0	0	0	0	0	0	0	1.24275	0	1.49278	0	0	-0.447635	0	0	0	0	0	0	0	0	0	0	0	0	0	0	0	0
	PGSC0003DMT400001566	0	0	0	0	-0.352017	0	0	-0.651774	0.706036	-0.480146	0	0	0	0	0	0	0	0	0.16347	0	0.427413	0	0	0	0	0	0	0	0
	PGSC0003DMT400001568	0	0	0	0	0.55884	0	0	0	0	0	0	0	0	0	0	-1.11955	-1.83301	0	-1.57	0	0	0	0	0	0	0	0	0	0
	PGSC0003DMT400001569	0	0	0	0	-0.825428	0	0	0	0	0	0	0	0	0	0	0	0	0	0	0	0	0	0	0	0	0	0	0	0
	PGSC0003DMT400001570	0.518635	0	0	0	0	0	0	2.16862	0	2.41405	1.41357	0	0	0	0	0	-0.729306	0	-0.909704	0	2.11473	0	0	0	0	0	0	0	0
	PGSC0003DMT400001571	0	0	0	0	0.613115	0	0	0.43773	0	0	0	0	-0.927471	0	0	0	0	0	1.85032	0	-1.47943	0	0	0	0	0	0	0	0
	PGSC0003DMT400001574	0	0	0	0	0.468896	1.44793	0.761044	0.891594	-0.990438	0	0	0	0	0	0	0.878112	1.13396	0.545546	1.23578	0	-0.615486	0	0	0	0	0	0	0	0
	PGSC0003DMT400001575	0	0	0	0	0	0	0	0.970088	-1.28119	1.12182	0	0	0	0	0	0	0	0	0	0	0	0	0	0	0	0	0	0	0
	PGSC0003DMT400001576	0	0	0	0	0	0	0	0	0	1.19102	0	0	0	0	0	0	0	0	0	0	0	0	0	0	0	0	0	0	0
	PGSC0003DMT400001582	0	0	0	0	0	0	0	0	0	0	0	0	0	0	0	0	0	0	0	0	0	0	0	0	0	0	0	0	0
	PGSC0003DMT400001583	0	0	0	0	0	0	0	0.891694	0	0	0	0	0	0	0	0	0	0	0	0	0	0	0	0	0	0	0	0	0
	PGSC0003DMT400001585	0	0	0	0	0	0	0	1.06598	0	0.812167	0	0	0	0	0	0	0	0	0	0	0	0	0	0	0	0	0	0	0
	PGSC0003DMT400001588	0	0	0	0	0	0	0	0	0	0	0	0	0	0	0	-0.50734	-0.967222	0	-1.06739	0	0.753009	0	0	0	0	0	0	0	0
	PGSC0003DMT400001589	0	0	0	0	0	0	0	0	0	0	0	0	0	0	0	-0.414792	-0.727355	0	-0.845043	0	0.339698	0	0	0	0	0	0	0	0
	PGSC0003DMT400001592	0	0	0	0	0	0	0	0	-1.87995	0.552235	0	0	0	0	0	0	-0.893532	0	-0.937926	0	2.02924	0	0	0	0	0	0	0	0
	PGSC0003DMT400001593	0	0	0	0	0	0	0	0	0	0	0	0	0	0	0	0	0	0	0	0	0	0	0	0	0	0	0	0	0
	PGSC0003DMT400001594	0	0	0	0	0	0	0	0	0	0	0	0	0	0	0	-0.902219	0	0	-1.03965	0	0	0	0	0	0	0	0	0	0
	PGSC0003DMT400001596	0	0	0	0	0	0	0	0	-0.480842	0	0	0	0	0	0	-0.230647	0	0	-0.211031	0	-0.485351	0	0	0	0	0	0	0	0
	PGSC0003DMT400001600	0	0	0	0	-0.319259	0	0	0	0	0	0	0	0	0	0	0	0	0	0	0	0	0	0	0	0	0	0	1.10631	0
	PGSC0003DMT400001601	0	0	0	0	0	0	0	0	0	0	0	0	0	0	0	0	0	0	0	0	0	0	0	0	0	0	0	0	0
	PGSC0003DMT400001604	0	0	0	0	-0.330001	0	0	0	-0.572192	0	0	0	0	0	0	0	0	0	-0.555474	0	0	0	0	0	0	0	0	0	0
	PGSC0003DMT400001611	0	0	0	0	-0.419991	0	0	0	0	0	0	0	0	0	0	0	0	0	0	0	-0.795556	0	0	0	0	0	0	0	0
	PGSC0003DMT400001612	0	0	0	0	0.915993	0	0	0	0	0	0	0	0	0	0	0	0	0	0	0	0	0	0	0	0	0	0	0	0
	PGSC0003DMT400001613	0	0	0	0	-0.539643	0	0	0	0	0	0	0	0	0	0	-0.40446	0	0	-0.547852	0	0	0	0	0	0	0	0	0	0
	PGSC0003DMT400001615	0	0	0	0	-0.208025	0	0	0	0	0	0	0	0	0	0	0	0	0	0	0	0.146966	0	0	0	0	0	0	0	0
	PGSC0003DMT400001617	0	0	0	0	0	0	0	0.637694	0	0.425014	0	0	0	0	0	0	-0.338642	0.482034	0	0	-0.137016	0	0	0	0	0	0	0	0
	PGSC0003DMT400001618	0	0	0	0	0	0	0	0.304043	0	0.405019	0	0	0	0	0	0.179439	0.183238	0	0.339627	0	-0.204263	0	0	0	0	0	0	0	0
	PGSC0003DMT400001620	0	0	0	0	0	0	0	0	0	0	0	0	0	0	0	0	0	0	0	0	0	0	0	0	0	0	0	0	0
	PGSC0003DMT400001624	0	0	0	0	0	0	0	-0.681527	0	-0.53775	0	0	0	0	0	0	0.193481	0	0.444871	0	-0.32092	0	0	0	0	0	0	0	0
	PGSC0003DMT400001627	0	0	0	0	0	0	0	0	0	0	0	0	0	0	0	0	0	0	0	0	0	0	0	0	0	0	0	0	0
	PGSC0003DMT400001628	0	0	0	0	0	0	0	0	0	0	0	0	0	0	0	0	0	0	0	0	0	0	0	0	0	0	0	0	0
	PGSC0003DMT400001631	0	0	0	0	0	0	0	0	0	0	0	0	0	0	0	0	0	0	0	0	0	0	0	0	0	0	0	0	0
	PGSC0003DMT400001635	0	0	0	0	0.720496	0	0	0	0	0	0	0	0	0	0	1.24527	1.61849	0	1.43051	0	0	0	0	0	0	0	0	0	0
	PGSC0003DMT400001636	0	0	0	0	0.413988	0	0	0.57204	0	0.855823	0	0	0	0	0	-0.380204	-0.55277	0	-0.583824	0	-0.32988	0	0	0	0	0	0	0	0
	PGSC0003DMT400001638	0	0	0	0	-0.252315	0	0	0	0	0	0	0	0	0	0	-1.99024	-2.04736	-0.687455	-2.58142	0	0	0	0	0	0	0	0.515611	0	0
	PGSC0003DMT400001642	0	0	0	0	-0.968438	0	0	0	0	0	0	0	0	0	0	0	0	0	0	0	0	0	0	0	0	0	0	0	0
	PGSC0003DMT400001643	0	0	0	0	0	0	0	0	0	0	0	0	0	0	0	0	0.614008	0	0.342449	0	-0.336222	0	0	0	0	0	0	0	0
	PGSC0003DMT400001646	0	0	0	0	0	0	0	0	0	0	0	0	0	0	0	0	0	0	0	0	0.447473	0	0	0	0	0	0	0	0
	PGSC0003DMT400001650	0	0	0	0	0	0	0	0	0	0	0	0	0	0	0	0	0	0	0	0	0	0	0	0	0	0	0	0	0
	PGSC0003DMT400001652	0	0	0	0	0.328243	0	0	1.73545	-1.2398	1.83995	0	0	1.48112	0	0	0	0	0	-0.411737	0	0.553742	0	0	0	0	0	0	0	0
	PGSC0003DMT400001656	0	0	0	0	0	0	0	0	0.528243	0	0	0	0	0	0	0	0	0	0	0	0	0	0	0	0	0	0	0	0
	PGSC0003DMT400001658	0	0	0	0	0	0	0	0	0.636535	0	0	0	0	0	0	0	0	0	-0.427417	0	0	0	0	0	0	0	0	-0.493732	0
	PGSC0003DMT400001659	0	0	0	0	0	0	0	0	0	0	0	0	0	0	0	0	0.716292	0	1.08746	0	-0.990486	0	0	0	0	0	0	0	0
	PGSC0003DMT400001660	0	0	0	0	0	0	0	0	-0.498255	0	0	0	0	0	0	0.39408	0.788114	0	0.513817	0	-0.794111	0	0	0	0	0	0	0	0
	PGSC0003DMT400001661	0.762242	0	0	0	0.298499	0	0	1.91949	0	2.08064	0	0	0	0	0	0.250486	0.34318	0.243842	0.493576	0	-0.253735	0	0	0	0	0	0	0	0
	PGSC0003DMT400001663	0	0	0	0	0	0	0	0	0	0	0	0	0	0	0	0	0	0	0	0	3.23049	0	0	-0.670989	0	0	0	0	0
	PGSC0003DMT400001664	0	0	0	0	0.933456	0	0	0	0	2.90263	0	0	0	0	0	0	-1.61173	1.46538	0.459281	0	3.95148	0	0	0	0	0	0	0	0
	PGSC0003DMT400001665	0	0	0	0	0	0	0	0	-1.04056	0	0	0	0	0	0	-1.17327	0	0	0	0	0	0	0	0	0	0	0	0	0
	PGSC0003DMT400001668	0	0	0	0	0	0	0	0	0	0	0	0	0	0	0	0	0	0	0	0	-0.395117	0	0	0	0	0	0	0	0
	PGSC0003DMT400001674	0	0	0	0	-0.0919204	0	0	0	0	0	0	0	0	0	0	0	0	0	-0.190118	0	0.261234	0	0	0	0	0	0	0	0
	PGSC0003DMT400001679	0	0	0	0	-0.251663	0	0	0	0	0	0	0	0	0	0	0	0	0	0	0	0	0	0	0	0	0	0	0	0
	PGSC0003DMT400001680	0	0	0	0	0	0	0	0	0	0	0	0	0	0	0	0	-1.14843	0	0	0	0	0	0	0	0	0	0	0	0
	PGSC0003DMT400001681	0	0	0	0	0	0	0	0	0	0	0	0	0	0	0	0	0	0	0	0	0	0	0	0	0	0	0	0	0
	PGSC0003DMT400001682	0	0	0	0	0	0	0	0	0	0	0	0	0	0	0	0	0	0	0	0	0	0	0	0	0	0	0	0	0
	PGSC0003DMT400001683	0	0	0	0	0	0	0	0	0	0	0	0	0	0	0	0	0	0	0	0	0	0	0	0	0	0	0	0	0
	PGSC0003DMT400001685	0	0	0	0	0	0	0	-0.45512	-0.517948	0	0	0	0	0	0	0	0	0	0	0	-0.232257	0	0	0	0	0	0	-0.689435	0
	PGSC0003DMT400001688	0	0	0	0	0.564011	0	0	-0.341868	0	0	0	0	0	0	0	0	0	0	-0.265118	0	0	0	0	0	0	0	0	0	0
	PGSC0003DMT400001691	0	0	0	0	0	0	0	0	0	0	0	0	0	0	0	-0.222917	0	0	0.21912	0	-0.345263	0	0	0	0	0	0	0	0
	PGSC0003DMT400001692	0	0	0	0	0	0	0	0	0	0	0	0	0	0	0	0	0	0	0	0	0	0	0	0	0	0	0	0	0
	PGSC0003DMT400001701	0	0	0	0	0	0	0	-0.285056	0	-0.452441	0	0	0	0	0	-0.655425	-1.03146	0	-1.24551	0	0.83982	0	0	0	0	0	0	0	0
	PGSC0003DMT400001702	0	0	0	0	0	0	0	0	0.544856	0	0	0	0	0	0	-0.293396	-0.456273	0	-0.695794	0	0.302401	0	0	0	0	0	0	0	0
	PGSC0003DMT400001703	0	0	0	0	-1.21735	0	0	0	0	0	0	0	0	0	0	0	0	0	0	0	0	0	0	0	0	0	0	0	0
	PGSC0003DMT400001705	0	0	0	0	-0.77922	0	0	0	0	0	0	0	0	0	0	-0.85661	-0.801942	0	-0.707831	0	0.532564	0	0	0	0	0	0	0	0
	PGSC0003DMT400001706	0	0	0	0	0	0	0	0	0	0	0	0	0	0	0	0	0	0	0	0	0	0	0	0	0	0	0	0	0
	PGSC0003DMT400001709	0	0	0	0	-0.734247	0	0	0	0	0	0	0	-1.54994	0	0	0	0	0	0	0	1.58714	0	0	0	0	0	0	0	0
	PGSC0003DMT400001712	0	0	0	0	0	0	0	0	0	0	0	0	0	0	0	0	-0.378442	0	-0.410389	0	0.840688	0	0	0	0	0	0	0	0
	PGSC0003DMT400001716	0	0	0	0	-0.469537	0	0	0	0	0	0	0	0	0	0	-0.19977	-0.407675	0	-0.362176	0	0	0	0	0	0	0	0	0	0
	PGSC0003DMT400001718	0	0	0	0	0	0	0	0	0	0	0	0	0	0	0	0	0	0	0	0	0	0	0	0	0	0	0	0	0
	PGSC0003DMT400001722	0	0	0	0	0.165404	0	0	0.448115	0	0.324314	0	0	0	0	0	0.405343	0.720825	0	0.643851	0	-0.814301	0	0	0	0	0	0	0	0
	PGSC0003DMT400001726	0	0	0	0	-1.76187	0	0	0.448828	0	0	0	0	0	0	0	0	0	0	0	0	0	0	0	0	0	0	0	0	0
	PGSC0003DMT400001727	0	0	0	0	0	0	0	0	0	0	0	0	0	0	0	1.83719	1.9574	0	2.14491	0	0	0	0	0	0	0	0	0	0
	PGSC0003DMT400001728	0	0	0	0	0	0	0	0	1.10264	0	0	0	0	0	0	0	0	0	0	0	0	0	0	0	0	0	0	0	0
	PGSC0003DMT400001732	0	0	0	0	0	0	0	0	0	0	0	0	0	0	0	0	0	0	0	0	0	0	0	0	0	0	0	0	0
	PGSC0003DMT400001736	0	0	0	0	0	0	0	0	0	0	0	0	0	0	0	0	0	0	0	0	0	0	0	0	0	0	0	0	0
	PGSC0003DMT400001740	0	0	0	0	0	0	0	0	0	0	0	0	0	0	0	0	0	0	0	0	0	0	0	0	0	0	0	0	0
	PGSC0003DMT400001743	0	0	0	0	-0.241656	0	0	0	0	0	0	0	0	0	0	0.319943	0.321066	0	0	0	0	0	0	0	0	0	0	0	0
	PGSC0003DMT400001745	0	0	0	0	-0.254771	0	0	-0.356968	0	0	0	0	0	0	0	0	0	0	0	0	0	0	0	0	0	0	0	-0.498348	0
	PGSC0003DMT400001746	0	0	0	0	-0.364065	0	0	-0.637785	0.824747	-0.482514	0	0	0	0	0	0	0	0	0.154107	0	-0.396281	0	0	0	0	0	0	0	0
	PGSC0003DMT400001750	0	0	0	0	3.7628	0	0	0.307258	-0.435399	0	0	0	0	0	0	-0.168261	0	0	-0.182708	0	-0.277757	0	0	0	0	0	0	0	0
	PGSC0003DMT400001756	0	0	0	0	0	0	0	0	0	0	0	0	0	0	0	0	0	0	0	0	0	0	0	0	0	0	0	0	0
	PGSC0003DMT400001759	0	0	0	0	0	0	0	0	0	0	0	0	0	0	0	0	0	0	0	0	0	0	0	0	0	0	0	0	0
	PGSC0003DMT400001768	0	0	0	0	0	0	0	0	0.781211	0	0	0	0	0	0	-0.498898	-0.810956	0	-0.44078	0	0	0	0	0	0	0	0	0	0
	PGSC0003DMT400001769	0	0	0	0	-0.262284	0	0	-0.467024	0.639993	-0.579022	0.535849	0	0	0	0	0	0	0	0	0	0.541252	0	0	0	0	0	0	0	0.370481
	PGSC0003DMT400001770	0	0	0	0	-0.217963	0	0	0	0	0	0	0	0	0	0	0.247998	0	0	0	0	0	0	0	0	0	0	0	0	0
	PGSC0003DMT400001772	0	0	0	0	0	0	0	0	-0.322658	0	0	0	0	0	0	0	0	0	0	0	0	0	0	0	0	0	0	0	0
	PGSC0003DMT400001773	0	0	0	0	0	0	0	0	0	0	0	0	0	0	0	0	0	0	0	0	0	0	0	0	0	0	0	0	0
	PGSC0003DMT400001775	0	0	0	0	0	0	0	-0.184268	0.540729	0	0	0	0	0	0	0	0	0	0	0	-0.504538	0	0	0	0	0	0	0	0
	PGSC0003DMT400001776	0	0	0	0	0	0	0	0	0	0	0	0	0	0	0	0	0	0	0	0	0	0	0	0	0	0	0	0	0
	PGSC0003DMT400001779	0	0	0	0	0	0	0	0	0	0	0	0	0	0	0	0	0	0	0	0	0	0	0	0	0	0	0	0	0
	PGSC0003DMT400001781	0	0	0	0	0	0	0	-0.358824	0	0	0	0	0	0	0	0	0	0	1.35491	0	1.21667	0	0	0	0	0	0	0	0
	PGSC0003DMT400001784	0	0	0	0	-0.186481	0	0	0.787916	-0.511136	0	0	0	0	0	0	0	0.303415	0	0.215441	0	-0.257127	0	0	0	0	0	0	0	0
	PGSC0003DMT400001785	0	0	0	0	-0.925766	0	0	0	0	-0.845582	0	0	0	0	0	0	0	0	0	0	-0.325988	0	0	0	0	0	0	0	0
	PGSC0003DMT400001786	0	0	0	0	0	0	0	0	0	0	0	0	0	0	0	0	0	0	0	0	0	0	0	0	0	0	0	0	0
	PGSC0003DMT400001787	0	0	0	0	0	0	0	0	0.389834	0	0	0	0	0	0	0.500108	0.651661	0	0.50559	0	-0.224829	0	0	0	0	0	0	0	0
	PGSC0003DMT400001788	0	0	0	0	0	0	0	0	0	0	0	0	0	0	0	0	0	0	0	0	0	0	0	0	0	0	0	0	0
	PGSC0003DMT400001793	0	0	0	0	-0.384143	0	0	0	0	-0.328998	0	0	0	0	0	0.319372	0.385594	0.456089	0.971747	0	0.500837	0	0	0	0	0	0	0	0
	PGSC0003DMT400001796	0	0	0	0	0	0	0	0.451684	0	0	0	0	0	0	0	0.36491	0.475635	0	0.456057	0	0	0	0	0	0	0	0	0	0
	PGSC0003DMT400001799	0	0	0	0	0	0	0	0	0	1.23459	0	0	0	0	0	-0.584488	-0.707523	-0.326938	-0.917182	0	0.790289	0	0	0	0	0	0	0	0
	PGSC0003DMT400001803	0	0	0	0	0.521047	0	0	0.434072	-0.461634	0.90845	0	0	0.494087	0	0	-1.79391	-2.22958	-0.350279	-2.34276	0	0.292571	0	0	0	0	0	0	0	0
	PGSC0003DMT400001805	0	0	0	0	0	0	0	0	0	0	0	0	0	0	0	0	0	0	0	0	0	0	0	0	0	0	0	0	0
	PGSC0003DMT400001808	0	0	0	0	0	0	0	0.436164	0.612686	0.53549	0	0	0	0	0	0	0	0	0.653913	0	0	0	0	0	0	0	0	0	0
	PGSC0003DMT400001811	0	0	0	0	0	0	0	0	0	0	0	0	0	0	0	0	0	0	0	0	0	0	0	0	0	0	0	0	0
	PGSC0003DMT400001813	0	0	0	0	0	0	0	0	0	1.16944	0	0	0	0	0	0	0	0	0.567175	0	-1.01338	0	0	0	0	0	0	0	0
	PGSC0003DMT400001814	0	0	0	0	0	0	0	0	0	0	0	0	0	0	0	0	0	0	0	0	0	0	0	0	0	0	0	0	0
	PGSC0003DMT400001816	0	0	0	0	0	0	0	0	0	0	0	0	0	0	0	0	0	0	0	0	0	0	0	0	0	0	0	0	0
	PGSC0003DMT400001820	0	0	0	0	0	0	0	0	0	0	0	0	0	0	0	0	0	0	-0.393436	0	0	0	0	0	0	0	0	0	0
	PGSC0003DMT400001821	0	0	0	0	0	0	0	-0.273427	0	0	0	0	0	0	0	0.337498	0.532584	0	0.49793	0	-0.477391	0	0	0	0	0	0	0	0
	PGSC0003DMT400001824	0	0	0	0	0.355427	0	0	0	-3.30434	0	0	0	0	0	0	0	0	0	0	0	0	0	0	0	0	0	0	0	0
	PGSC0003DMT400001826	0	0	0	0	0	0	0	0	-2.16077	0	0	0	0	0	0	0	0	0	0	0	0	0	0	0	0	0	0	0	0
	PGSC0003DMT400001828	0	0	0	0	0	0	0	-0.668965	0	-0.797684	0	0	0	0	0	0	0	0	0	0	0	0	0	0	0	0	0	0	0
	PGSC0003DMT400001829	0	0	0	0	0	0	0	0	0	0	0	0	0	0	0	0	0	0	0	0	0	0	0	0	0	0	0	0	0
	PGSC0003DMT400001832	0	0	0	0	0	0	0	0	0	0	0	0	0	0	0	0	0.688224	0	0	0	-0.791215	0	0	0	0	0	0	0	0
	PGSC0003DMT400001833	0	0	0	0	-0.493042	0	0	-0.462485	0	-0.504827	0	0	-1.83766	0	0	0	-0.437713	0	0	0	0	0	0	0	0	0	0	0	0
	PGSC0003DMT400001836	0	0	0	0	0	0	0	0	-0.741788	0	0	0	0	0	0	-0.866326	-1.2342	0	-1.30459	0	-0.16839	0	0	0	0	0	0	0	0
	PGSC0003DMT400001839	0	0	0	0	0	0	0	0	1.0058	0	0	0	-1.38873	0	0	0	0	0	1.00414	0	-0.969321	0	0	0	0	0	0	0	0
	PGSC0003DMT400001848	0	-3.95553	0	0	-0.448093	0	0	0	0	0	0	0	0	0	0	0	0	0	0	0	0	0	0	0	0	0	0	0	0
	PGSC0003DMT400001851	0	-3.73968	0	0	-0.39389	0	0	0	0	0	0	0	0	0	0	0	0	0	-2.24957	0	0	0	0	0	0	0	0	0	0
	PGSC0003DMT400001856	0	0	0	0	0	0	0	0	0	0	0	0	0	0	0	-0.323066	-0.394155	0	-0.550096	0	0	0	0	0	0	0	0	0	0
	PGSC0003DMT400001858	0	0	0	0	0	0	0	0	0	0	0	0	0	0	0	0	0	0	-0.396927	0	0.422338	0	0	0	0	0	0	0	0
	PGSC0003DMT400001860	0	0	0	0	0	0	0	0	0	0	0	0	0	0	0	-3.28775	-4.41659	-0.749518	-5.03171	0	1.55288	0	0	0	0	0	0	0	0
	PGSC0003DMT400001865	0	0	0	0	0	0	0	0	-0.35845	0	0	0	0	0	0	0.388977	0.567878	0	0.478317	0	-0.461411	0	0	0	0	0	0	0	0
	PGSC0003DMT400001868	0	0	0	0	0	0	0	0	0	0	0	0	0	0	0	0	0	0	0	0	0	0	0	0	0	0	0	0	0
	PGSC0003DMT400001869	0	0	0	0	-0.159439	0	0	-0.45744	0	-0.438582	0	0	0	0	0	0	0	0	0	0	0.283882	0	0	0	0	0	0	0	0
	PGSC0003DMT400001872	0.475354	0	0	0	0.271157	0	0	0.831547	-1.02703	1.04737	0	0	0	0	0	1.2565	1.94961	0	1.78185	0	-0.864946	0	0	0	0	0	0	0	0
	PGSC0003DMT400001875	0	0	0	0	0	0	0	0	0	0	0	0	0	0	0	0	0	0	0.47422	0	0	0	0	0	0	0	0	0	0
	PGSC0003DMT400001879	0	0	0	0	0.105722	0	0	0	0	0	0	0	0	0	0	0.310557	0.60927	0	0.445236	0	0	0	0	0	0	0	0	0	0
	PGSC0003DMT400001883	0	0	0	0	0	0	0	0	0	0	0	0	0	0	0	0	0	0	0	0	0	0	0	0	0	0	0	0	0
	PGSC0003DMT400001885	0	0	0	0	0	0	0	0	0	-0.80128	0	0	0	0	0	0	0	0	0	0	0	0	0	0	0	0	0	0	0
	PGSC0003DMT400001888	0	0	0	0	-0.342711	0	0	-0.48266	0	0	0	0	-1.24676	0	0	-0.925498	-1.19582	-0.475921	-1.57141	0	0	0	0	0	0	0	0	0	0
	PGSC0003DMT400001890	0	0	0	0	0	0	0	0	0	0	0	0	0	0	0	0	0	0	0	0	0	0	0	0	0	0	0	0	0
	PGSC0003DMT400001894	0	0	0	0	0	0	0	0	-0.533512	0	0	0	0	0	0	-0.831469	-1.08766	0	-0.969031	0	0.834471	0	0	0	0	0	0	0	0
	PGSC0003DMT400001896	0	0	0	0	0.234448	0	0	0	-0.38052	0	0	0	0	0	0	0	0	0	0	0	0	0	0	0	0	0	0	0	0
	PGSC0003DMT400001898	0	0	0	0	0	0	0	0	0	0	0	0	0	0	0	-1.74378	-1.79913	0	-1.66126	0	0	0	0	0	0	0	0	0	0
	PGSC0003DMT400001899	0	0	0	0	0	0	0	0	0	0	0	0	0	0	0	-1.34221	-1.26749	0	-1.01879	0	0	0	0	0	0	0	0	0	0
	PGSC0003DMT400001900	0	0	0	0	0	0	0	1.92227	0	1.96986	0	0	0	0	0	0	0	0	0	0	0	0	0	0	0	0	0	0	0
	PGSC0003DMT400001901	0	0	0	0	0.463302	0	0	2.15085	0	1.67791	0	0	0	0	0	0	0	0	0	0	-1.03037	0	0	0	0	0	0	0	0
	PGSC0003DMT400001903	0	0	0	0	0	0	0	0.986372	0	2.34015	0	0	0	0	0	-1.0323	-1.67674	0	-1.43733	0	0.727512	0	0	0	0	0	0	0	0
	PGSC0003DMT400001904	0	0	0	0	0	0	0	0	0	0	0	0	0	0	0	0	0	0	-0.189899	0	0	0	0	0	0	0	0	0	0
	PGSC0003DMT400001905	0	0	0	0	0	0	0	0	0	0	0	0	0	0	0	0	0	0	0	0	0	0	0	0	0	0	0	0	0
	PGSC0003DMT400001906	0	0	0	0	0.126321	0	0	0.690619	0	0.762352	0	0	0	0	0	-0.16016	-0.157398	0	-0.289688	0	0.162062	0	0	0	0	0	0	0	0
	PGSC0003DMT400001908	0	0	0	0	-0.175521	0	0	0.694087	0	1.22306	0	0	0	0	0	-0.905589	-1.09634	0	-1.26546	0	0.798984	0	0	0	0	0	0	0	0
	PGSC0003DMT400001911	0	0	0	0	-0.381784	0	0	-0.421609	0.543683	-0.622128	0	0	0	0	0	-0.375174	-0.631388	0	-0.762786	0	0.304593	0	0	0	0	0	0	0	0
	PGSC0003DMT400001912	0	0	0	0	-0.469616	0	0	0	0	0	0	0	0	0	0	0	-0.240174	0.267479	0	0	0.424015	0	0	0	0	0	0	0	0
	PGSC0003DMT400001913	0	0	0	0	-0.762315	0	0	-1.11696	0	0	0	0	0	0	0	0.86371	1.00641	0	1.04221	0	-0.467916	0	0	0	0	0	0	0	0
	PGSC0003DMT400001914	0	0	0	0	-0.255396	0	0	-0.244005	0	0	0	0	0	0	0	0	0	0	0	0	0.311996	0	0	0	0	0	0	0	0
	PGSC0003DMT400001916	0	0	0	0	0	0	0	0	-0.484557	0	0	0	-0.545324	0	0	0.228917	0.387122	0	0.527811	0	0.178644	0	0	0	0	0	0	0	0
	PGSC0003DMT400001921	0	0	0	0	0	0	0	0	0	0	0	0	0	0	0	-0.774695	-0.972555	-0.545136	-1.32397	0	0.382666	0	0	0	0	0	0	0	0
	PGSC0003DMT400001923	0	0	0	0	0	0	0	0	0	0	0	0	0	0	0	0	0	0	0	0	0	0	0	0	0	0	0	0	0
	PGSC0003DMT400001924	0	0	0	0	0	0	0	0	0	0	0	0	-2.66133	0	0	0	0	0	0	0	0	0	0	0	0	0	0	0	0
	PGSC0003DMT400001925	0	0	0	0	0.398977	0	0	1.11765	0.519676	1.28044	0	0	1.29715	0	0	-1.00985	-2.07666	0	-1.73194	0	1.1448	0	0	0	0	0	0	0	0
	PGSC0003DMT400001928	0	0	0	0	0	0	0	0.537536	0	0.45319	0	0	0	0	0	-0.840855	-1.53191	0	-1.3845	0	0.913519	0	0	0	0	0	0	0	0
	PGSC0003DMT400001933	0	0	0	0	-0.374558	0	0	-0.552125	0	0	0	0	0	0	0	0	0	0	0	0	0	0	0	0	0	0	0	0	0
	PGSC0003DMT400001934	0	0	0	0	-0.140667	0	0	-0.181685	0.402268	0	0	0	0	0	0	0	-0.181278	0	-0.204042	0	0.550983	0	0	0	0	0	0	0	0
	PGSC0003DMT400001935	0	0	0	0	-0.492462	0	0	-0.499667	0	0	0	0	0	0	0	0	0	0	1.16687	0	-1.42165	0	0	0	0	0	0	-0.878428	0
	PGSC0003DMT400001937	0	0	0	0	-0.161	0	0	-0.20983	0	0	0	0	0	0	0	0	0	0	0.250504	0	0	0	0	0	0	0	0	0	0
	PGSC0003DMT400001939	0	0	0	0	-0.164102	0	0	-0.476438	0	0	0	0	0	0	0	0	0.150989	0	0	0	0	0	0	0	0	0	0	0	0
	PGSC0003DMT400001942	0	0	0	0	0.12338	0	0	0.276998	-0.875582	0.402158	0	0	0	0	0	0	0	0	0	0	-0.27232	0	0	0	0	0	0	0	0
	PGSC0003DMT400001946	0	0	0	0	0	0	0	0	0	0	0	0	0	0	0	0	0	0	0	0	0	0	0	0	0	0	0	0	0
	PGSC0003DMT400001948	0	0	0	0	0	0	0	0.664722	0	0	0	0	0	0	0	0	0	0	-0.506848	0	0	0	0	0	0	0	0	0	0
	PGSC0003DMT400001949	0	0	0	0	0	0	0	0	0	0	0	0	0	0	0	0	0	0	0	0	0	0	0	0	0	0	0	0	0
	PGSC0003DMT400001954	0	0	0	0	0	0	0	0	0	0	0	0	0	0	0	0	0	0	0	0	0	0	0	0	0	0	0	0	0
	PGSC0003DMT400001956	0	0	0	0	0	0	0	0	0	0	0	0	0	0	0	0	0	0	0	0	0	0	0	0	0	0	0	0	0
	PGSC0003DMT400001958	0	0	0	0	2.56588	0	0	0	0	0	0	0	0	0	0	0	0	0	0	0	1.40946	0	0	0	0	0	0	0	0
	PGSC0003DMT400001960	0	0	0	0	0	0	0	0	0	0	0	0	0	0	0	0	0	0	0	0	0	0	0	0	0	0	0	0	0
	PGSC0003DMT400001965	0	0	0	0	0	0	0	0	0	0	0	0	0	0	0	0	0	0	0	0	0	0	0	0	0	0	0	0	0
	PGSC0003DMT400001966	0	0	0	0	0	0	0	0	0	0	0	0	0	0	0	0	0	0	0	0	0	0	0	0	0	0	0	0	0
	PGSC0003DMT400001970	0	0	0	0	0	0	0	0	0	0	0	0	0	0	0	0	0	0	0	0	0	0	0	0	0	0	0	0	0
	PGSC0003DMT400001972	0	0	0	2.72571	0	0	0	0	0	0	0	0	0	0	0	0	0	0	0	0	0	0	0	0	0	0	0	0	0
	PGSC0003DMT400001975	0	0	0	0	0	0	0	0	0	0	0	0	0	0	0	0	0	0	0	0	-0.326422	0	0	0	0	0	0	0	0
	PGSC0003DMT400001978	0	0	0	0	0	0	0	0	0	0	0	0	0	0	0	0	0	0	0	0	0	0	0	0	0	0	0	0	0
	PGSC0003DMT400001980	0	0	0	0	0	0	0	0	0	0	0	0	0	0	0	0.655996	0.779793	0	0.646863	0	-1.18167	0	0	0	0	0	0	0	0
	PGSC0003DMT400001985	0	0	0	0	0	0	0	-0.249802	0	0	0	0	0	0	0	0	0.318609	0	0.482471	0	0	0	0	0	0	0	0	0	0
	PGSC0003DMT400001990	0	0	0	0	-0.323068	0	0	0	0	0	0	0	0	0	0	0	0	0	0	0	0	0	0	0	0	0	0	0	0
	PGSC0003DMT400001992	0	0	0	0	0	0	0	0	0	0	0	0	0	0	0	0	0	0	0	0	0	0	0	0	0	0	0	0	0
	PGSC0003DMT400001994	0	0	0	0	0	0	0	0	0	-0.500768	0	0	0	0	0	0	0	0	0	0	0	0	0	0	0	0	0	0	0
	PGSC0003DMT400001995	0	0	0	0	0	0	0	0	-1.12204	0	0	0	-0.821649	0	0	0	0	0	0	0	1.13055	0	0	0	0	0	0	0	0
	PGSC0003DMT400001997	0	0	0	0	0	0	0	0	0	0	0	0	0	0	0	0	0	0	0.732866	0	0	0	0	0	0	0	0	0	0
	PGSC0003DMT400001999	0	0	0	0	0	0	0	0	-0.732613	0	0	0	0	0	0	0	0	0	0.397349	0	-0.613993	0	0	0	0	0	0	0	0
	PGSC0003DMT400002003	0	0	0	0	-0.567998	0	0	-0.377417	0	0	0	0	0	0	0	-0.485309	-0.775448	0	-0.49069	0	0.767398	0	0	0	0	0	0	0	0.52995
	PGSC0003DMT400002009	0	0	0	0	0	0	0	0	0	0	0	0	0	0	0	0	0	0	0	0	0	0	0	0	0	0	0	0	0
	PGSC0003DMT400002011	0	0	0	0	0	0	0	0	0	0	0	0	0	0	0	0	0	0	0	0	0	0	0	0	0	0	0	0	0
	PGSC0003DMT400002013	0	0	0	0	0	0	0	0	-1.6378	0	0	0	0	0	0	-1.81587	-2.35649	0	-2.70323	0	0	0	0	0	0	0	0	0	0
	PGSC0003DMT400002016	0	0	0	0	0	0	0	0	0	0	0	0	0	0	0	0	0	0	0	0	0	0	0	0	0	0	0	0	0
	PGSC0003DMT400002019	0	0	0	0	0.386543	0	0	2.65461	-1.90205	4.03027	0	0	2.88293	0	0	0.280884	0	0	0	0	1.93667	0	0	0	0	0	0	0	0
	PGSC0003DMT400002020	0	0	0	0	-0.69582	0	0	0	0	0	0	0	-1.47336	0	0	0	0	0	0	0	0	0	0	0	0	0	0	0	0
	PGSC0003DMT400002022	0	0	0	0	0	0	0	0	0	0	0	0	0	0	0	-0.583905	0	0	0	0	-0.561286	0	0	0	0	0	0	0	0
	PGSC0003DMT400002024	0	0	0	0	0.788489	0	0	0	-3.43394	0	0	0	0	0	0	-1.12941	-1.29756	0	-1.84531	0	1.38177	0	0	0	0	0	0	0	0
	PGSC0003DMT400002031	0	0	0	0	0	0	0	0	0	0	0	0	0	0	0	0	0	0	0	0	0	0	0	0	0	0	0	0	0
	PGSC0003DMT400002032	0	0	0	0	-0.428583	0	0	-0.296951	0.460875	0	0	0	0	0	0	0	0	0	0	0	0.217439	0	0	0	0	0	0	0	0
	PGSC0003DMT400002033	0	0	0	0	0	0	0	0	0	0	0	0	0	0	0	0	0	0	0	0	0	0	0	0	0	0	0	0	0
	PGSC0003DMT400002035	0	0	0	0	-0.302933	0	0	0.853676	-0.791078	1.77682	0.748898	0	0	0	0	0	-1.46697	0	-1.00505	0	3.77863	0	0	0	0	0	0	0	0
	PGSC0003DMT400002036	0	0	0	0	-0.382742	0	0	1.92671	-2.34357	3.83697	0	0	0	0	0	0	0	0	0	0	4.08478	0	0	0	0	0	0	0	0
	PGSC0003DMT400002037	1.1297	0	0	0	0	0	0	0	-2.50948	3.70565	0	0	0	0	0	0	0	0	0	0	5.73868	0	0	0	0	0	0	0	0
	PGSC0003DMT400002040	0	0	0	0	-0.254982	0	0	0.746226	-1.06698	1.91814	0	0	0	0	0	0	-1.18809	0	-0.660254	0	3.99994	0	0	0	0	0	1.04978	0	0
	PGSC0003DMT400002042	0	0	0	0	-0.75488	0	0	0	0	0	0	0	0	0	0	0	0	0	0	0	0	0	0	0	0	0	0	0	0
	PGSC0003DMT400002047	0	0	0	0	0	0	0	0	0	0	0	0	0	0	0	0	0	0	0	0	0	0	0	0	0	0	0	0	0
	PGSC0003DMT400002049	0	0	0	0	0	0	0	0	0	0	0	0	0	0	0	0	0	0	0	0	0	0	0	0	0	0	0	0	0
	PGSC0003DMT400002054	0	0	0	0	0.198818	0	0	1.04993	0	1.98713	0	0	0	0	0	0	0	1.45719	1.01206	0	5.05363	0	0	0.759336	0	0	0	0.737691	1.09059
	PGSC0003DMT400002055	0	0	0	0	0	0	0	0	0	0	0	0	0	0	0	0	0	0	0	0	0	0	0	0	0	0	0	0	0
	PGSC0003DMT400002057	0	0	0	0	0	0	0	0.262561	0	0	0	0	0	0	0	0.483537	0.56302	0	0.322894	0	-0.651741	0	0	0	0	0	0	0	0
	PGSC0003DMT400002060	0	0	0	0	0	0	0	0	0	0	0	0	0	0	0	0	0	0	0	0	0	0	0	0	0	0	0	0	0
	PGSC0003DMT400002062	0	0	0	0	0	0	0	0	0	0	0	0	0	0	0	0	0	0	0	0	0	0	0	0	0	0	0	0	0
	PGSC0003DMT400002065	0	0	0	0	0.146696	0	0	0	0	0	0	0	0	0	0	0	0	0	-0.231399	0	0	0	0	0	0	0	0	0	0
	PGSC0003DMT400002066	0	0	0	0	0	0	0	0	-0.487411	0	0	0	0	0	0	0	-0.205578	0	-0.358121	0	0	0	0	0	0	0	0	0	0
	PGSC0003DMT400002067	0	0	0	0	0	0	0	0	0	0	0	0	0	0	0	0	0	0	0	0	0	0	0	0	0	0	0	0	0
	PGSC0003DMT400002076	0	0	0	0	0	0	0	0	-3.30268	0	0	0	0	0	0	0	-0.325902	0	0	0	0.63048	0	0	0	0	0	0	0	0
	PGSC0003DMT400002078	0	0	0	0	0	0	0	0	0	0	0	0	0	0	0	0	0	0	-0.247309	0	0.380092	0	0	0	0	0	0	0	0
	PGSC0003DMT400002079	0	0	0	0	-0.402875	0	-1.59099	0	0	0	0	0	1.02807	0	0	-0.30619	-0.740921	0	-0.553336	0	1.75979	0	0	0	0	0	0	0	-0.38019
	PGSC0003DMT400002081	0	0	0	0	0.189612	0	0	0	0	0	0	0	0	0	0	-0.838387	-0.979601	-0.305571	-1.19474	0	0.163537	0	0	0	0	0	0	0	0
	PGSC0003DMT400002085	0	0	0	0	0	0	0	0	-1.69023	2.20762	0	0	0	0	0	0	0	0	0	0	4.1737	0	0	0	0	0	0	0	0
	PGSC0003DMT400002087	0	0	0	0	0	0	0	1.28467	0	0.892364	0	0	0	0	0	0	0	0	0	0	0.557575	0	0	0	0	0	0	0	0
	PGSC0003DMT400002093	0	0	0	0	0	0	0	0.909532	-0.61059	0	0	0	0	0	0	0	0	0	0	0	0.456911	0	0	0	0	0	0	0	0
	PGSC0003DMT400002094	0	0	0	0	0.325592	0	0	0.321793	0	0.437228	0	0	0	0	0	0.848443	1.11733	0	0.937984	0	-0.68085	0	0	0	0	0	0	0	0
	PGSC0003DMT400002095	0	0	0	0	0	0	0	0	0	0	0	0	0	0	0	0	0	0	0	0	0	0	0	0	0	0	0	0	0
	PGSC0003DMT400002100	0	0	0	0	0.266162	0	0	0.469334	0	0.572248	0	0	0	0	0	0	0.217814	0	0	0	-0.433113	0	0	0	0	0	0	0	0
	PGSC0003DMT400002101	0	0	0	0	0	0	0	0	0	0	0	0	0	0	0	0	1.74599	0	1.05607	0	-0.979963	0	0	0	0	0	0	0	0
	PGSC0003DMT400002103	0	0	0	0	0	0	0	0	0	0	0	0	0	0	0	0	0	0	-0.141887	0	0	0	0	0	0	0	0	0	0
	PGSC0003DMT400002104	0	0	0	0	-0.755078	0	0	0	0	0	0	0	0	0	0	0	0.964946	0	1.32108	0	0	0	0	0	0	0	0	0	0
	PGSC0003DMT400002108	0	0	0	0	0	0	0	0	0	0	0	0	0	0	0	0	0.247355	0	0.176035	0	-0.265885	0	0	0	0	0	0	0	0
	PGSC0003DMT400002112	0	0	0	0	0	0	0	0	0	0	0	0	0	0	0	0	-0.223912	0	-0.183055	0	0.906338	0	0	0	0	0	0	0	0
	PGSC0003DMT400002115	0	0	0	0	0.277082	0	0	0	0	0.345008	0	0	0	0	0	0	0	0	-0.237849	0	0	0	0	0	0	0	0	0	0
	PGSC0003DMT400002116	0	0	0	0	0	0	0	0	0	-0.406583	0	0	0	0	0	0	0	0	0	0	0.863797	0	0	0	0	0	0	0	0
	PGSC0003DMT400002119	0	0	0	0	0.362597	0	0	0.991858	0	0.834711	0	0	0	0	0	0	0.19412	0	0	0	-0.394357	0	0	0	0	0	0	0.508393	0
	PGSC0003DMT400002122	0	0	0	0	0	0	0	0.234369	0	0.290481	0	0	0	0	0	-0.319657	-0.429071	0	-0.462629	0	0	0	0	0	0	0	0	0	0
	PGSC0003DMT400002124	0	0	0	0	0	0	0	0	0	0	0	0	0	0	0	0	-0.211839	0	0	0	0.286132	0	0	0	0	0	0	0	0
	PGSC0003DMT400002125	0	0	0	0	0.490774	0	-1.54527	0.173034	0	0	0	0	0.650916	0	0	0	-0.62512	0.356547	-0.476093	0	2.83662	0	0	0	0	0	0.614451	0	0
	PGSC0003DMT400002126	0	0	0	0	0.332399	0	0	0	0	-0.422766	0	0	0	0	0	0	0	0	0	0	0.425032	0	0	0	0	0	0	0	0
	PGSC0003DMT400002139	0	0	0	0	0	0	0	0.314219	0	0	0	0	0	0	0	0	0.205597	0	0.160953	0	-0.634764	0	0	0	0	0	0	0	0
	PGSC0003DMT400002142	0	0	0	0	0	0	0	0	0	0	0	0	0	0	0	1.59884	1.68966	0	1.67454	0	-1.20355	0	0	0	0	0	0	0	0
	PGSC0003DMT400002144	0	0	0	0	0	0	0	0	1.02428	-0.648516	0	0	0	0	0	0	0	0	1.16157	0	0	0	0	0	0	0	0	0	0
	PGSC0003DMT400002145	0	0	0	0	0	0	0	0	0	0	0	0	-2.96597	0	0	0	0	0	0	0	0	0	0	0	0	0	0	0	0
	PGSC0003DMT400002146	0	0	0	0	0	0	0	0	0	0	0	0	0	0	0	0	0	0	0	0	0	0	0	0	0	0	0	0	0
	PGSC0003DMT400002148	0	0	0	0	0	0	0	0	0	0	0	0	0	0	0	0	0	0	0	0	0	0	0	0	0	0	0	0	0
	PGSC0003DMT400002150	0	0	0	0	0	0	0	0	0	0	0	0	-1.12716	0	0	0	0.332749	0	0.552192	0	0.594777	0	0	0	0	0	0	0	0
	PGSC0003DMT400002153	0	0	0	0	0	0	0	0	0	0	0	0	0	0	0	0	0	0	0	0	0	0	0	0	0	0	0	0	0
	PGSC0003DMT400002155	0	0	0	0	-0.240218	0	0	-0.360472	1.16908	-0.548264	0	0	0	0	0	0	0	0	1.80589	0	0	0	0	0	0	0	0	0	0
	PGSC0003DMT400002156	0	0	0	0	0	0	0	0	0	0	0	0	0	0	0	0	0	0	0	0	0	0	0	0	0	0	0	0	0
	PGSC0003DMT400002160	0	0	0	0	0	0	0	0	0	0	0	0	0	0	0	0	0	0	-0.168461	0	-0.339117	0	0	0	0	0	0	0	0
	PGSC0003DMT400002161	0	0	0	0	-0.236318	0	0	-0.354658	0	-0.425027	0	0	-1.20012	0	0	-0.458687	-0.971224	0	-1.0049	0	0.923644	0	0	0	0	0	0	0	0
	PGSC0003DMT400002162	0	0	0	0	0.549401	0	0	0	-0.95667	0	0	0	1.14384	0	0	0	0	0.721009	0.556366	0	0	0	0	0	0	0	0	0	0
	PGSC0003DMT400002167	0	0	0	0	0	0	0	0	0	0.362456	0	0	0	0	0	0	-0.192078	0	-0.215879	0	0.37935	0	0	0	0	0	0	0	0
	PGSC0003DMT400002168	0	0	0	0	0	0	0	0	0	0	0	0	0	0	0	0	0	0	0	0	0	0	0	0	0	0	0	0	0
	PGSC0003DMT400002170	0	0	0	0	0	0	0	0	0	0	0	0	0	0	0	0	0	0	0	0	0	0	0	0	0	0	0	0	0
	PGSC0003DMT400002180	0	0	0	0	0	0	0	0.303165	0	0	0	0	0	0	0	0.235247	0.319505	0	0	0	-0.266968	0	0	0	0	0	0	0	0
	PGSC0003DMT400002184	0	0	0	0	0	0	0	0.661616	0	0.931738	0	0	0	0	0	-1.36177	-1.85954	-0.597462	-2.58679	0	0.647244	0	0	0	0	0	0	0	0
	PGSC0003DMT400002187	0	0	0	0	0	0	0	0	0	0	0	0	0	0	0	-1.44816	-1.97491	-0.45852	-2.39001	0	0	0	0	0	0	0	0	0	0
	PGSC0003DMT400002189	0	0	0	0	0	0	0	-0.492137	0	-0.549663	0	0	0	0	0	0	0	0	0	0	0	0	0	0	0	0	0	0	0
	PGSC0003DMT400002192	0	0	0	0	0	0	0	-0.343798	0	-0.342737	0	0	0	0	0	0	-0.16914	0	-0.334771	0	0	0	0	0	0	0	0	0	0
	PGSC0003DMT400002199	0	0	0	0	0	0	0	0	0	0	0	0	0	0	0	0.464929	0.620002	0	0.737607	0	0	0	0	0	0	0	0	0	0
	PGSC0003DMT400002201	0	0	0	0	0.392176	0	0	0	0.698111	1.38429	0	0	1.36172	0	0	0	0	0	0	0	0	0	0	0	0	0	0	0	0
	PGSC0003DMT400002209	0	0	0	0	0	0	0	0.851647	0	0	0	0	0	0	0	0	0.732588	0	0	0	0	0	0	0	0	0	0	0	0
	PGSC0003DMT400002214	0	0	0	0	0	0	0	0	0	0	0	0	-0.856761	0	0	0	0.495109	0	0.656068	0	0	0	0	0	0	0	0	0	0
	PGSC0003DMT400002219	0	0	0	0	0	0	0	0	-2.88608	0	0	0	0	0	0	0	0	0	0	0	0	0	0	0	0	0	0	0	0
	PGSC0003DMT400002220	0	0	0	0	0	0	0	0	0	0	0	0	0	0	0	0	0	0	0	0	1.29711	0	0	0	0	0	0	0	0
	PGSC0003DMT400002222	0	0	0	0	0	0	0	0	0	0	0	0	0	0	0	0	0	0	0	0	0	0	0	0	0	0	0	0	0
	PGSC0003DMT400002227	0	0	0	0	0	0	0	0	0	0	0	0	0	0	0	0	0	0	1.16666	0	0	0	0	0	0	0	0	0	0
	PGSC0003DMT400002229	0	0	0	0	0	0	0	0	0	0	0	0	0	0	0	-0.199935	-0.260947	0	-0.131464	0	0	0	0	0	0	0	0	0	0
	PGSC0003DMT400002232	1.20075	0	0	0	1.04169	0	0	1.141	0	1.62683	0	0	0	0	0	0	0	0	0	0	0.222633	0	0	0	0	0	0	0	0
	PGSC0003DMT400002240	0	0	0	0	-0.14359	0	0	0	0	0	0	0	0	0	0	0	0.159517	0	0.145915	0	0	0	0	0	0	0	0	0	0
	PGSC0003DMT400002241	0	0	0	0	0	0	0	0	0	0	0	0	0	0	0	0	0	0	0	0	0	0	0	0	0	0	0	0	0
	PGSC0003DMT400002245	0	0	0	0	0	0	0	0.297766	-0.547034	0	0	0	0	0	0	0	0	0	0	0	0.532925	0	0	0	0	0	0	0	0
	PGSC0003DMT400002249	0	0	0	0	0	0	0	0	-1.16296	0	0	0	0	0	0	0	0	0	0	0	0	0	0	0	0	0	0	0	0
	PGSC0003DMT400002254	0	0	0	0	0	0	0	0.460264	-0.447865	0	0	0	0	0	0	0.321237	0.503321	0	0.392505	0	-0.248013	0	0	0	0	0	0	0	0
	PGSC0003DMT400002256	0	0	0	0	0	0	0	0	0	0	0	0	0	0	0	-0.285082	-0.329421	0	-0.358425	0	-0.228415	0	0	0	0	0	0	0	0
	PGSC0003DMT400002259	0	0	0	0	0	0	0	0	0	1.12641	0	0	0	0	0	0	0	0	0	0	0	0	0	0	0	0	0	0	0
	PGSC0003DMT400002261	0	0	0	0	-0.467591	0	0	-0.318242	0.850902	-0.290347	0.242706	0	0	0	0	0	0	0	0	0	0.686981	0	0	0	0	0	0	0	0
	PGSC0003DMT400002262	0	0	0	0	0	0	0	0	0	0	0	0	0	0	0	0	0	0	0	0	0	0	0	0	0	0	0	0	0
	PGSC0003DMT400002265	0	0	0	0	0	0	0	0	0	0	0	0	0	0	0	0	0	0	0	0	0	0	0	0	0	0	0	0	0
	PGSC0003DMT400002268	0	0	0	0	0	0	0	0	0	0	0	0	0	0	0	0	0	0	0	0	0	0	0	0	0	0	0	0	0
	PGSC0003DMT400002273	0	0	0	0	0	0	0	0	0	0	0	0	0	0	0	0	0	0	0	0	0	0	0	0	0	0	0	0	0
	PGSC0003DMT400002277	0	0	0	0	0	0	0	0	0	0	0	0	0	0	0	0	0	0	0	0	0	0	0	0	0	0	0	0	0
	PGSC0003DMT400002280	0	0	0	0	0	0	0	0	0	0.382448	0	0	0	0	0	-0.853948	-1.93901	0	-1.61736	0	0.437722	0	0	0	0	0	0	0	0
	PGSC0003DMT400002282	0	0	0	0	0	0	0	0	0	0	0	0	0	0	0	0	0	0	0	0	0	0	0	0	0	0	0	0	0
	PGSC0003DMT400002284	0	0	0	0	0	0	0	0	0	0	0	0	-0.694807	0	0	0	0	0	0	0	0.574736	0	0	0	0	0	0	0	0
	PGSC0003DMT400002287	0	0	0	0	0	0	0	0.366087	0	0	0	0	0	0	0	0	0	0	0	0	0.201872	0	0	0	0	0	0	0	0
	PGSC0003DMT400002291	0	0	0	0	0	0	0	0	0	0	0	0	0	0	0	0	0	0	0	0	0	0	0	0	0	0	0	0	0
	PGSC0003DMT400002293	0	0	0	0	-0.381775	0	0	0.359136	0.642725	0	0	0	0	0	0	0	-0.787734	0	0	0	0	0	0	0	0	0	0	0	0
	PGSC0003DMT400002299	0	0	0	0	0	0	0	0	0	0	0	0	0	0	0	0	0.41704	0	0.298018	0	0	0	0	0	0	0	0	0	0
	PGSC0003DMT400002302	0	0	0	0	0	0	0	0	0	0	0	0	0	0	0	0	0	0	0	0	0	0	0	0	0	0	0	0	0
	PGSC0003DMT400002305	0	0	0	0	0	0	0	0	0	0	0	0	0	0	0	0	0	0	0	0	0	0	0	0	0	0	0	0	0
	PGSC0003DMT400002306	0	0	0	0	0	0	0	0	0	0.269682	0	0	0	0	0	0.191059	0.427992	0	0.28262	0	0	0	0	0	0	0	0	0	0
	PGSC0003DMT400002312	0	0	0	0	0.187686	0	0	0.605903	0	0.6368	0	0	0	0	0	0.425006	0.644432	0	0.58677	0	-0.570022	0	0	0	0	0	0	0	0
	PGSC0003DMT400002316	0	0	0	0	0	0	0	0	0	-0.42246	0	0	0	0	0	0	0	0	0.382239	0	0.42672	0	0	0	0	0	0	0	0
	PGSC0003DMT400002318	0	0	0	0	0	0	0	0	0	0	0	0	0	0	0	0	0	0	0	0	0	0	0	0	0	0	0	0	0
	PGSC0003DMT400002331	0	0	0	0	0.256753	0	0	0.334179	0	0.525382	0	0	0	0	0	-0.370668	-0.804729	-0.369159	-1.06822	0	1.21136	0	0	0	0	0	0	0	0
	PGSC0003DMT400002334	0	0	0	0	0	0	0	0	0	0	0	0	0	0	0	0	0	0	0	0	0	0	0	0	0	0	0	0	0
	PGSC0003DMT400002337	0	0	0	0	0	0	0	-0.318478	0	-0.292564	0	0	0	0	0	0	0	0	0	0	0	0	0	0	0	0	0	0	0
	PGSC0003DMT400002340	0	0	0	0	-0.670313	0	0	-0.647731	0	-0.598004	0	0	0	0	0	0	0	0	0	0	0	0	0	0	0	0	0	0	0
	PGSC0003DMT400002341	0	0	0	0	0	0	0	-0.52769	0	-0.388384	0	0	0	0	0	0.271717	0.317389	0	0.411405	0	0	0	0	0	0	0	0	0	0
	PGSC0003DMT400002342	0	0	0	0	0	0	0	0	0	0	0	0	0	0	0	0	0	0	0	0	0	0	0	0	0	0	0	0	0
	PGSC0003DMT400002345	0	0	0	0	0	0	0	0	-1.03475	0	0	0	0	0	0	1.382	1.59761	0.420106	2.02109	0	-0.213498	0	0	0	0	0	0	0	0
	PGSC0003DMT400002347	0	0	0	0	-0.438386	0	0	-0.374	0	-0.353396	0	0	-0.763786	0	0	0	0	0	0.811423	0	0.844289	0	0	0	0	0	0	0	0
	PGSC0003DMT400002350	0	0	0	0	-0.412335	0	0	-0.472838	0	-0.64951	0	0	0	0	0	0	0	0	0.750774	0	0	0	0	0	0	0	0	0	0
	PGSC0003DMT400002352	0	0	0	0	0	0	0	0	0.822	0	0	0	0	0	0	0	0	0	0	0	0.549868	0	0	0	0	0	0	0	0
	PGSC0003DMT400002358	0	0	0	0	0	0	0	0	0	0	0	0	0	0	0	0	0	0	0	0	-0.816132	0	0	0	0	0	0	0	0
	PGSC0003DMT400002360	0	0	0	0	0	0	0	0	0	0	0	0	0	0	0	0	0	0	0	0	0	0	0	0	0	0	0	0	0
	PGSC0003DMT400002361	0	0	0	0	0	0	0	0	0	0	0	0	0	0	0	0	0	0	0	0	0	0	0	0	0	0	0	0	0
	PGSC0003DMT400002362	0	0	0	0	0	0	0	0	0	0	0	0	0	0	0	0	0.752319	0	0	0	0	0	0	0	0	0	0	0	0
	PGSC0003DMT400002367	0	0	0	0	0	0	0	0	0	0	0	0	0	0	0	0.191597	0	0	0.29705	0	0	0	0	0	0	0	0	0	0
	PGSC0003DMT400002368	0	0	0	0	0.340705	0	0	0	0	0	0	0	0	0	0	0.381632	0.47216	0	0.399327	0	0	0	0	0	0	0	0	0	0
	PGSC0003DMT400002369	0	0	0	0	0	0	0	0	0	0	0	0	0	0	0	0	0	0	0	0	0	0	0	0	0	0	0	0	0
	PGSC0003DMT400002370	0	0	0	0	-1.51445	0	0	0	0	0	0	0	0	0	0	0	0	0	0	0	0	0	0	0	0	0	0	0	0
	PGSC0003DMT400002373	0	0	0	0	0.205835	0	0	0	0	0	0	0	0	0	0	0	0.173808	0	0.216772	0	-0.182966	0	0	0	0	0	0	0	0
	PGSC0003DMT400002375	0	0	0	0	0	0	-2.42086	0	-1.34277	0	0	0	0	0	0	1.11072	0.387422	1.12037	0.947793	0	1.69397	0	0	0	0	0	0	0	0
	PGSC0003DMT400002376	0	0	0	0	0	0	0	0	0	0	0	0	0	0	0	0	0	0	0	0	0	0	0	0	0	0	0	0	0
	PGSC0003DMT400002377	0	0	0	0	0	0	0	0	0	0	0	0	0	0	0	0	0	0	0	0	0	0	0	0	0	0	0	0	0
	PGSC0003DMT400002378	0	0	0	0	0	0	0	-0.293492	0	0	0	0	0	0	0	-0.201715	-0.416888	0	-0.542014	0	0.463466	0	0	0	0	0	0	0	0
	PGSC0003DMT400002379	0	0	0	0	0	0	0	0	0	0	0	0	0	0	0	0	0	0	0	0	0	0	0	0	0	0	0	0	0
	PGSC0003DMT400002381	0	0	0	0	0	0	0	0	0	0	0	0	0	0	0	0	0	0	0	0	0	0	0	0	0	0	0	0	0
	PGSC0003DMT400002382	0	0	0	0	0	0	0	0	0	0	0	0	0	0	0	0	0	0	0	0	0	0	0	0	0	0	0	0	0
	PGSC0003DMT400002386	0	0	0	0	0.656932	0	0	0.73235	0	0	0	0	0	0	0	0	0	0	0	0	0	0	0	0	0	0	0	0	0
	PGSC0003DMT400002388	0	0	0	0	0	0	0	0	0.81923	0	0	0	0	0	0	0	0	0	0	0	-0.430479	0	0	0	0	0	0	0	0
	PGSC0003DMT400002390	0	0	0	0	0	0	0	0	0	0	0	0	0	0	0	0	0	0	0	0	-0.364972	0	0	0	0	0	0	0	0
	PGSC0003DMT400002402	0	0	0	0	0	0	0	-0.236487	0	-0.353743	0	0	0	0	0	-0.874656	-1.03903	0	-0.847198	0	0.496072	0	0	0	0	0	0	0	0
	PGSC0003DMT400002403	0	0	0	0	-0.473465	0	0	0	0	0	0	0	0	0	0	0	0	0	0	0	0	0	0	0	0	0	0	0	0
	PGSC0003DMT400002407	0	0	0	0	0.89139	0	0	0	0.955033	0	0	0	0	0	0	0	0	0.773247	0.929275	0	0	0	0	0	0	0	0	0	0
	PGSC0003DMT400002410	0	0	0	0	0.735143	0	0	0	-1.54754	2.24844	0	0	0	0	0	0	-1.53775	0	-0.820904	0	2.04448	0	0	0	0	0	0.895738	0	0
	PGSC0003DMT400002412	0	0	0	0	0.386261	0	0	0.547809	0	0.848578	0	0	0	0	0	-0.252427	-0.576895	0	-0.66228	0	0.403382	0	0	0	0	0	0	0	0
	PGSC0003DMT400002414	0	0	0	0	0.612538	0	0	1.50907	0	1.13695	0	0	0	0	0	0.880964	0.349221	0	0.433095	0	0	0	0	0	0	0	0	0	0
	PGSC0003DMT400002418	0	0	0	0	0	0	0	-0.589155	0	-0.536021	0	0	0	0	0	0	-0.198277	0	-0.287334	0	0	0	0	0	0	0	0	0	0
	PGSC0003DMT400002421	0	0	0	0	0	0	0	0	0	0	0	0	-0.910417	0	0	0	0	0	0	0	0	0	0	0	0	0	0	0	0
	PGSC0003DMT400002424	0	0	0	0	0.156217	0	0	0	0.366357	0.405385	0	0	0	0	0	0	0.157003	0	0	0	-0.252128	0	0	0	0	0	0	0	0
	PGSC0003DMT400002435	0	0	0	0	0.622986	0	0	0	-1.04884	0	0	0	0	0	0	0	0	0	0	0	-0.776273	0	0	0	0	0	0	0	0
	PGSC0003DMT400002438	0	0	0	0	0	0	0	0	0	0	0	0	0	0	0	0	0	0	0	0	0	0	0	0	0	0	0	0	0
	PGSC0003DMT400002441	0	0	0	0	-0.56409	0	0	-0.570001	0	-0.722661	0	0	0	0	0	0	0	0	0	0	1.37351	0	0	0	0	0	0	0	0
	PGSC0003DMT400002445	0	0	0	0	0	0	0	1.42452	0	1.53706	0	0	0	0	0	-0.255883	-0.332771	0	-0.518061	0	-0.214276	0	0	0	0	0	0	0	0
	PGSC0003DMT400002448	0	0	0	0	-0.261312	0	0	0	0	0	0	0	0	0	0	-0.763077	-1.41908	0	-0.682233	0	0	0	0	0	0	0	0	0	0
	PGSC0003DMT400002449	0	0	0	0	0	0	0	-0.275527	0.597813	-0.30877	0	0	0	0	0	0	0	0	0	0	-0.331804	0	0	0	0	0	0	0	0
	PGSC0003DMT400002451	0	0	0	0	0	0	0	0	0	0	0	0	0	0	0	0	0	0	0	0	0	0	0	0	0	0	0	0	0
	PGSC0003DMT400002454	0	0	0	0	-0.210755	0	0	-0.447589	0	-0.269776	0	0	0	0	0	0	0	0	0	0	-0.392043	0	0	0	0	0	0	0	0
	PGSC0003DMT400002456	0	0	0	0	0	0	0	0.205486	0	0.362506	0	0	0	0	0	-0.416976	-0.647717	0	-0.85503	0	0.850168	0	0	0	0	0	0	0	0
	PGSC0003DMT400002457	0	0	0	0	0	0	0	0	0	0	0	0	0	0	0	0	0	0	0	0	0	0	0	0	0	0	0	0	0
	PGSC0003DMT400002459	0	0	0	0	0	0	0	0	-0.514853	0	0	0	0	0	0	-0.524093	-0.499442	0	-0.701683	0	0	0	0	0	0	0	0	0	0
	PGSC0003DMT400002463	0	0	0	0	0	0	0	0	0	0	0	0	0	0	0	0	-0.434281	0	-0.533561	0	0	0	0	0	0	0	0	0	0
	PGSC0003DMT400002464	0	0	0	0	0	0	0	0	0	0	0	0	0	0	0	0	0	0	0	0	0	0	0	0	0	0	0	0	0
	PGSC0003DMT400002468	0	0	0	0	0	0	0	0	0.594063	0	0	0	0	0	0	-0.957168	-1.54996	0	-1.74478	0	0	0	0	0	0	0	0	0	0
	PGSC0003DMT400002471	0	0	0	0	0	0	0	0	0	0	0	0	0	0	0	0	0	0	0	0	0	0	0	0	0	0	0	0	0
	PGSC0003DMT400002472	0	0	0	0	0	0	0	0	-0.779025	0	0	0	0	0	0	-1.2222	-1.33911	-0.680711	-1.88483	0	0.143163	0	0	0	0	0	0	0	0
	PGSC0003DMT400002474	0	0	0	0	0	0	0	0	0	0	0	0	0	0	0	-2.14792	-2.15211	-0.655651	-2.87667	0	0	0	0	0	0	0	0	0	0
	PGSC0003DMT400002479	0	0	0	0	-0.512147	0	0	-0.311299	0	0	0	0	0	0	0	0	0	0	0.634817	0	0.291422	0	0	0	0	0	0	0	0
	PGSC0003DMT400002482	0	0	0	0	0	0	0	0	0	0	0	0	0	0	0	0	0	0	0	0	0	0	0	0	0	0	0	0	0
	PGSC0003DMT400002484	0	0	0	0	0	0	0	0	0	0	0	0	0	0	0	0	0	0	0	0	0	0	0	0	0	0	0	0	0
	PGSC0003DMT400002491	0	0	0	0	0.261005	0	0	0	-0.530028	0	0	0	0	0	0	0.319116	0.597231	0	0.430679	0	-0.427064	0	0	0	0	0	0	0	0
	PGSC0003DMT400002497	0	0	0	0	0	0	0	0.714612	0	1.5492	0	0	0.830461	0	0	0	0	0	0	0	1.03975	0	0	0	0	0	0	0	0
	PGSC0003DMT400002498	0	0	0	0	0	0	0	0	0	0	0	0	0	0	0	0	0	0	0	0	0	0	0	0	0	0	0	0	0
	PGSC0003DMT400002502	0	0	0	0	0	0	0	0.242547	-0.492266	0	0	0	0	0	0	0	0.187696	0	0	0	-0.318075	0	0	0	0	0	0	0	0
	PGSC0003DMT400002504	0	0	0	0	0	0	0	0	0	0	0	0	0	0	0	-1.04781	-1.14604	0	-1.18255	0	0	0	0	0	0	0	0	0	0
	PGSC0003DMT400002509	0	0	0	0	-0.53174	0	0	0	0	0	0	0	0	0	0	0	0	0	0.925423	0	-0.663613	0	0	0	0	0	0	0	0
	PGSC0003DMT400002512	0	0	0	0	0	0	0	0	0.380628	0	0	0	0	0	0	0.310329	0.530175	0	0.410161	0	-0.346694	0	0	0	0	0	0	0	0
	PGSC0003DMT400002514	0	0	0	0	0	0	0	0	-0.633451	1.44854	0	0	0	0	0	0	0	0	0	0	0	0	0	0	0	0	0	0	0
	PGSC0003DMT400002516	0	0	0	0	0	0	0	0	0	0	0	0	0	0	0	0	0	0	0	0	0	0	0	0	0	0	0	0	0
	PGSC0003DMT400002520	0	0	0	0	0	0	0	0	0.540045	-0.387952	0	0	0	0	0	0	0	0	0	0	-0.37038	0	0	0	0	0	0	0	0
	PGSC0003DMT400002527	0	0	0	0	-0.39559	0	0	-0.272565	0	-0.399992	0	0	-1.28745	0	0	0	0	0	0.757745	0	0	0	0	0	0	0	0	0	0
	PGSC0003DMT400002536	0	0	0	0	-0.120958	0	0	-0.386646	0.969407	-0.363426	0	0	0	0	0	0	0	0	0	0	0	0	0	0	0	0	0	0	0
	PGSC0003DMT400002541	0	0	0	0	0	0	0	-0.280707	0	0	0	0	0	0	0	0	0	0	0	0	0.218909	0	0	0	0	0	0	0	0
	PGSC0003DMT400002543	0	0	0	0	0	0	0	0	0	0	0	0	0	0	0	0	0.396992	0	0.417633	0	0	0	0	0	0	0	0	0	0
	PGSC0003DMT400002545	0	0	0	0	0	0	0	0	0	0	0	0	0	0	0	0	0.401436	0	0.391889	0	-0.337508	0	0	0	0	0	0	0	0
	PGSC0003DMT400002546	0	0	0	0	0	0	0	0	-0.61634	0	0	0	-1.02796	0	0	0	0	0	0	0	-0.545324	0	0	0	0	0	0	0	0
	PGSC0003DMT400002549	0	0	0	0	0	0	0	0	0	0	0	0	0	0	0	0	0	0	0	0	0	0	0	0	0	0	0	0	0
	PGSC0003DMT400002552	0	0	0	0	0	0	0	0	0.436247	0	0	0	0	0	0	0	0	0	0	0	0.319905	0	0	0	0	0	0	0	0
	PGSC0003DMT400002554	0	0	0	0	0	0	0	0	0	0	0	0	0	0	0	0	0	0	0	0	-0.545111	0	0	0	0	0	0	0	0
	PGSC0003DMT400002555	0	0	0	0	-0.186494	0	0	0	0	0	0	0	0	0	0	0.2369	0.409893	0	0.296144	0	-0.378748	0	0	0	0	0	0	0	0
	PGSC0003DMT400002556	0	0	0	0	0	0	0	0	0	0	0	0	0	0	0	0.606524	0.584744	0	0.807434	0	0.250474	0	0	0	0	0	0	0	0
	PGSC0003DMT400002558	0	0	0	0	0	0	0	-0.799841	0.545569	-0.512992	0	0	0	0	0	0.384719	0.617617	0	0.832053	0	-0.577184	0	0	0	0	0	0	0	0
	PGSC0003DMT400002559	0	0	0	0	0	0	0	0	0	0	0	0	0	0	0	0.731617	1.11898	0	1.2072	0	-0.675676	0	0	0	0	0	0	0	0
	PGSC0003DMT400002565	0	0	0	0	0	0	0	0	0	0	0	0	0	0	0	0	0	0	0	0	0	0	0	0	0	0	0	0	0
	PGSC0003DMT400002567	0	0	0	0	0	0	0	0	0	0	0	0	0	0	0	0	0	0	0	0	0	0	0	0	0	0	0	0	0
	PGSC0003DMT400002569	0	0	0	0	0	0	0	0	0	0	0	0	0	0	0	0.320328	0.424366	0	0.663445	0	0	0	0	0	0	0	0	0	0
	PGSC0003DMT400002570	0	0	0	0	0.818782	0	0	0	0	0	0	0	0	0	0	0	0	0	0	0	0	0	0	0	0	0	0	0	0
	PGSC0003DMT400002571	0	0	0	0	0	0	0	0	0	0	0	0	0	0	0	-1.31579	-3.2382	0	-3.16311	0	0	0	0	0	0	0	0	0	0
	PGSC0003DMT400002573	0	0	0	0	-0.488537	0	0	0.498639	0	0.370357	0	0	0	0	0	0	0.240626	0	0.234387	0	0.284442	0	0	0	0	0	0	0	0
	PGSC0003DMT400002583	0	0	0	0	0	0	0	0	0	0	0	0	0	0	0	0.293435	0.326477	0	0.458579	0	-0.238268	0	0	0	0	0	0	0	0
	PGSC0003DMT400002590	0	0	0	0	-0.273208	0	0	-0.587348	0	-0.608404	0	0	0	0	0	0	0.237575	0	0.323234	0	-0.206249	0	0	0	0	0	0	0	0
	PGSC0003DMT400002592	0	0	0	0	-0.182445	0	0	-0.279312	0	0	0	0	0	0	0	-0.75535	-1.21344	0	-1.36556	0	0.399154	0	0	0	0	0	0	0	0
	PGSC0003DMT400002595	0	0	0	0	0	0	0	-0.259447	0	0	0	0	0	0	0	0	0	0	0	0	-0.438024	0	0	0	0	0	0	0	0
	PGSC0003DMT400002598	0	0	0	0	0	0	0	0	0	0	0	0	0	0	0	-0.357872	0	0	-0.250832	0	-0.514544	0	0	0	0	0	0	0	0
	PGSC0003DMT400002599	0	0	0	0	0	0	0	0	0	0	0	0	0	0	0	0	0	0	0	0	0	0	0	0	0	0	0	0	0
	PGSC0003DMT400002602	0	0	0	0	0	0	0	0	0	0	0	0	0	0	0	0	0	0	0	0	0.42413	0	0	0	0	0	0	0	0
	PGSC0003DMT400002603	0	0	0	0	0.296705	0	0	-0.494281	0	-0.555546	0	0	0	0	0	0	0	0	0	0	-0.325727	0	0	0	0	0	0	0	0
	PGSC0003DMT400002606	0	0	0	0	0	0	0	0	0	3.72599	0	0	1.32493	0	0	0	0	2.94428	1.44577	0	4.03787	0	0	0	0	0	0	0	0
	PGSC0003DMT400002607	0	0	0	0	0	0	0	0	0	0	0	0	0	0	0	0	0	0	0	0	0	0	0	0	0	0	0	0	0
	PGSC0003DMT400002609	0	0	0	0	0	0	0	0	0	0	0	0	0	0	0	0	0	0	0	0	-0.588514	0	0	0	0	0	0	0	0
	PGSC0003DMT400002617	0	0	0	0	0.396572	0	0	0.201882	-0.724456	0	0	0	0	0	0	0	0	0	0	0	0.293107	0	0	0	0	0	0	0	0
	PGSC0003DMT400002622	0	0	0	0	0	0	0	0	0	0	0	0	0	0	0	0	0	0	0	0	0	0	0	0	0	0	0	0	0
	PGSC0003DMT400002628	0	0	0	0	0	0	0	0	0	0	0	0	0	0	0	0	0	0	0	0	0	0	0	0	0	0	0	0	0
	PGSC0003DMT400002631	0	0	0	0	0	0	0	0	0	0	0	0	0	0	0	0	0	0	0	0	0	0	0	0	0	0	0	0	0
	PGSC0003DMT400002635	0	0	0	0	0	0	0	0	-1.02329	0	0	0	0	0	0	-0.229574	0	0	0	0	-0.66778	0	0	0	0	0	0	0	0
	PGSC0003DMT400002636	0	0	0	0	0	0	0	0	0	0	0	0	0	0	0	0	0	0	0	0	-0.581402	0	0	0	0	0	0	0	0
	PGSC0003DMT400002642	0	0	0	0	0	0	0	0	0	0	0	0	0	0	0	0	0	0	0	0	0	0	0	0	0	0	0	0	0
	PGSC0003DMT400002644	0	0	0	0	0	0	0	0	0	0	0	0	0	0	0	0	0	0	0	0	0	0	0	0	0	0	0	0	0
	PGSC0003DMT400002647	0	0	0	0	0	0	0	0	0	0	0	0	0	0	0	0	0	0	0	0	0	0	0	0	0	0	0	0	0
	PGSC0003DMT400002653	0	0	0	0	0	0	0	0	0	0	0	0	0	0	0	0	0	0	0	0	1.31117	0	0	0	0	0	0	0	0
	PGSC0003DMT400002654	0	0	0	0	0	0	0	0	0	0	0	0	0	0	0	0	0	0	0	0	0	0	0	0	0	0	0	0	0
	PGSC0003DMT400002661	0	0	0	0	0	0	0	0	0	0	0	0	0	0	0	0	0.730684	0	0.608777	0	-0.77734	0	0	0	0	0	0	0	0
	PGSC0003DMT400002664	0	0	0	0	0	0	0	0	0	0	0	0	0	0	0	0	0	0	0	0	0	0	0	0	0	0	0	0	0
	PGSC0003DMT400002667	0	0	0	0	0	0	0	0	0	0	0	0	0	0	0	0	0	0	0	0	0	0	0	0	0	0	0	0	0
	PGSC0003DMT400002668	0	0	0	0	0	0	0	0	0	0	0	0	0	0	0	0	0	0	0	0	0	0	0	0	0	0	0	0	0
	PGSC0003DMT400002671	0	0	0	0	0	0	0	0	0	0	0	0	0	0	0	0	0	0	0	0	0	0	0	0	0	0	0	0	0
	PGSC0003DMT400002674	0	0	0	0	-1.45135	0	0	0	0	0	0	0	0	0	0	0	0	0	0	0	0	0	0	0	0	0	0	0	0
	PGSC0003DMT400002678	0	0	0	0	0	0	0	0	0	0	0	0	0	0	0	0	0	0	0	0	0	0	0	0	0	0	0	0	0
	PGSC0003DMT400002679	0	0	0	0	0	0	0	0	0	0	0	0	0	0	0	0	0	0	0	0	0	0	0	0	0	0	0	0	0
	PGSC0003DMT400002684	0	0	0	0	0	0	0	0	0	0	0	0	0	0	0	0	0	0	0	0	0	0	0	0	0	0	0	0	0
	PGSC0003DMT400002688	0	0	0	0	0	0	0	0	0	0	0	0	0	0	0	0	0	0	0	0	0	0	0	0	0	0	0	0	0
	PGSC0003DMT400002692	0	0	0	0	-0.797762	0	0	0.370095	0.757296	0	0	0	0	0	0	0	0	0	0	0	0	0	0	0	0	0	0	0	0
	PGSC0003DMT400002693	0	0	0	0	0	0	0	0	0	0	0	0	0	0	0	0	0.580374	0	0	0	0	0	0	0	0	0	0	0	0
	PGSC0003DMT400002698	0	0	0	0	0.513347	0	0	0	0	0	0	0	0	0	0	0	0	0	0.312136	0	-0.433089	0	0	0	0	0	0	0	0
	PGSC0003DMT400002699	0	0	0	0	0	0	0	0	0	0	0	0	0	0	0	0	0	0	0	0	0	0	0	0	0	0	0	0	0
	PGSC0003DMT400002701	0	0	0	0	0	0	0	0	-0.800099	0	0	0	0	0	0	0	0	0	0	0	-0.239986	0	0	0	0	0	0	0	0
	PGSC0003DMT400002711	0	0	0	0	0	0	0	0	0	0	0	0	0	0	0	-1.35769	-1.53158	-0.38165	-1.72234	0	0.200111	0	0	0	0	0	0	0	0
	PGSC0003DMT400002719	0	0	0	0	0	0	0	-0.363638	0	-0.42046	0	0	0	0	0	0	0	0	0	0	0	0	0	0	0	0	0	0	0
	PGSC0003DMT400002722	0	0	0	0	-0.359857	0	0	-0.365362	0	-0.512086	0	0	0	0	0	0	0.270944	0	0	0	0.803257	0	0	0	0	0	0	0	0
	PGSC0003DMT400002723	0	0	0	0	0	0	0	0	0	0	0	0	0	0	0	-0.885472	-1.34513	0	-1.21542	0	-0.498904	0	0	0	0	0	0	0	0
	PGSC0003DMT400002726	0	0	0	0	0	0	0	0	0	0	0	0	0	0	0	0	0	0	0	0	0	0	0	0	0	0	0	0	0
	PGSC0003DMT400002727	0	0	0	0	0	0	0	0	0	0	0	0	0	0	0	-1.15202	-1.246	0	-1.70954	0	0	0	0	0	0	0	0	0	0
	PGSC0003DMT400002729	0	0	0	0	0	0	0	0	0	0	0	0	0	0	0	0	0	0	0	0	0	0	0	0	0	0	0	0	0
	PGSC0003DMT400002731	0	0	0	0	0	0	0	0	0	0	0	0	0	0	0	0	0	0	0	0	0	0	0	0	0	0	0	0	0
	PGSC0003DMT400002733	0	0	0	0	0	0	0	0	0	0	0	0	0	0	0	0	0	0	0	0	0.65285	0	0	0	0	0	0	0	0
	PGSC0003DMT400002734	0	0	0	0	0	0	0	0	0	0	0	0	0	0	0	0	0	0	0	0	0	0	0	0	0	0	0	0	0
	PGSC0003DMT400002736	0	0	0	0	0	0	0	0	0	1.32487	0	0	0	0	0	-1.79417	-3.88705	0	-3.39717	0	2.32365	0	0	0	0	0	0	0	0
	PGSC0003DMT400002738	0	0	0	0	0	0	1.06776	0	-1.40677	0	0	0	0	0	0	0	0	0	0.767834	0	0	0	0	0	0	0	0	0	0
	PGSC0003DMT400002741	0	0	0	0	0	0	0	0	0	0	0	0	0	0	0	0	0	0	0	0	0	0	0	0	0	0	0	0	0
	PGSC0003DMT400002743	0	0	0	0	0	0	0	0	0	0	0	0	0	0	0	0	0	0	0	0	0	0	0	0	0	0	0	0	0
	PGSC0003DMT400002745	0	0	0	0	0.327686	0	0	0	0.561382	0	0	0	0	0	0	-1.14671	-1.79577	-0.244561	-2.07877	0	0.435851	0	0	0	0	0	0	0	0
	PGSC0003DMT400002746	0	0	0	0	0	0	0	0	-0.897989	0	0	0	0	0	0	-1.41066	-2.50024	-0.519058	-2.31512	0	1.40183	0	0	0	0	0	0	0	0
	PGSC0003DMT400002750	0	0	0	0	0	0	0	0	0	0	0	0	0	0	0	0	-0.3204	0	0	0	0.441482	0	0	0	0	0	0	0	0
	PGSC0003DMT400002755	0	0	0	0	-0.215289	0	0	0	0	0	0	0	0	0	0	0	-0.288325	0	0	0	0.498691	0	0	0	0	0	0	0	0
	PGSC0003DMT400002762	0	0	0	0	0	0	0	0	0	0	0	0	0	0	0	-0.24472	-0.397205	-0.178718	-0.599322	0	0	0	0	0	0	0	0	0	0
	PGSC0003DMT400002767	0	0	0	0	0	0	0	0	0	0	0	0	0	0	0	0	0	0	0	0	0	0	0	0	0	0	0	0	0
	PGSC0003DMT400002768	0	0	0	0	-0.331814	0	0	0	0	0	0	0	0	0	0	0	-1.27715	0	-1.1422	0	0.999807	0	0	0	0	0	0	0	0
	PGSC0003DMT400002769	0	0	0	0	-2.35085	0	0	0	0	0	0	0	0	0	0	0	0	0	0	0	0	0	0	0	0	0	0	0	0
	PGSC0003DMT400002770	0	0	0	0	0	0	0	0	-0.940875	0	0	0	0	0	0	-0.525513	-1.60054	0	-1.64585	0	1.48102	0	0	0	0	0	0	0	0
	PGSC0003DMT400002771	0	0	0	0	-0.515655	0	0	0.962698	0.475438	1.19903	0.549727	0	0	0	0	0	-1.86469	0	0	0	2.70092	0	0	0	0	0	0	0	0
	PGSC0003DMT400002773	0	0	0	0	0	0	0	1.01366	0	0.908118	0	0	0	0	0	0	0	0	0	0	0	0	0	0	0	0	0	0	0
	PGSC0003DMT400002777	0	0	0	0	-0.47456	0	0	-0.442591	0	-0.490749	0	0	0	0	0	0	0	0	0	0	0	0	0	0	0	0	0	0	0
	PGSC0003DMT400002779	0	0	0	0	0	0	0	0	0	0	0	0	0	0	0	-0.638593	-0.901915	0	-1.24934	0	0	0	0	0	0	0	0	0	0
	PGSC0003DMT400002782	0	0	0	0	0	0	0	0	0	0	0	0	0	0	0	0	0	0	0	0	-0.356432	0	0	0	0	0	0	0	0
	PGSC0003DMT400002787	0	0	0	0	0	0	0	0	0	0	0	0	0	0	0	0	0	0	0	0	0.254829	0	0	0	0	0	0	0	0
	PGSC0003DMT400002789	0	0	0	0	0	0	0	0	0.487447	0	0	0	0	0	0	0	0	0	0	0	0.15062	0	0	0	0	0	0	0	0
	PGSC0003DMT400002790	0	0	0	0	0	0	0	-0.173305	0	0	0	0	0	0	0	0	0	0	0	0	-0.538721	0	0	0	0	0	0	0	0
	PGSC0003DMT400002793	0	0	0	0	-0.180921	0	0	-0.193604	0.318893	0	0	0	0	0	0	-0.439387	-0.649125	0	-0.550049	0	0.150961	0	0	0	0	0	0	0	0
	PGSC0003DMT400002794	0	0	0	0	0	0	0	0	0	0	0	0	0	0	0	0	0	0	0	0	0	0	0	0	0	0	0	0	0
	PGSC0003DMT400002796	0	0	0	0	0	0	0	0	0	0	0	0	0	0	0	0	0.296175	0	0	0	-0.840613	0	0	0	0	0	0	0	0
	PGSC0003DMT400002798	0	0	0	0	0	0	0	0	0	0	0	0	0	0	0	0	0	0	0	0	0	0	0	0	0	0	0	0	0
	PGSC0003DMT400002800	0	0	0	0	0	0	0	0	0	0	0	0	0	0	0	0	0	0	0	0	0	0	0	0	0	0	0	0	0
	PGSC0003DMT400002802	0	0	0	0	0	0	0	0	0	0	0	0	0	0	0	0	0	0	0	0	0	0	0	0	0	0	0	0	0
	PGSC0003DMT400002805	0	0	0	0	0	0	0	-0.440983	0	0	0	0	0	0	0	0.290666	0.300883	0	0.389458	0	0	0	0	0	0	0	0	0	0
	PGSC0003DMT400002807	0	0	0	0	0	0	0	0	0	0	0	0	0	0	0	0	0	0	0	0	0	0	0	0	0	0	0	0	0
	PGSC0003DMT400002808	0	0	0	0	0	0	0	0	0	0	0	0	0	0	0	-0.271722	-0.350284	0	-0.415691	0	0	0	0	0	0	0	0	0	0
	PGSC0003DMT400002809	0	0	0	0	0	0	0	0	0	0	0	0	0	0	0	0	0	0	0	0	0	0	0	0	0	0	0	0	0
	PGSC0003DMT400002810	0	0	0	0	0.369553	0	0	-0.462439	0	0	0	0	0	0	0	0	-0.491921	0	-0.462823	0	0	0	0	0	0	0	0	0	0
	PGSC0003DMT400002812	0	0	0	0	0.696736	0	0	0	0	0	0	0	0	0	0	0	0	0	0	0	0	0	0	0	0	0	0	0	0
	PGSC0003DMT400002814	0	0	0	0	0.469336	0	0	0.351151	-0.609561	0	0	0	0	0	0	-0.560572	-0.49435	0	-0.350149	0	0	0	0	0	0	0	0	0	0
	PGSC0003DMT400002816	0	0	0	0	-0.258933	0	0	-0.379363	0	0	0	0	0.5792	0	0	0	-0.322558	0	-0.443742	0	1.118	0	0	0	0	0	0	0	0
	PGSC0003DMT400002817	0	0	0	0	0	0	0	0.560507	0	0.629765	0	0	0	0	0	0	0.210049	0	0	0	-0.793135	0	0	0	0	0	0	0	0
	PGSC0003DMT400002818	0	0	0	0	0	0	0	0	0	0	0	0	0	0	0	0	0	0	0	0	0	0	0	0	0	0	0	0	0
	PGSC0003DMT400002820	0	0	0	0	0	0	0	0.339693	0	0	0	0	0	0	0	0.251699	0	0	0	0	0.291374	0	0	0	0	0	0	0	0
	PGSC0003DMT400002822	0	0	0	0	0	0	0	0	0	0	0	0	0.815352	0	0	0	-0.401778	0	-0.423576	0	0.610684	0	0	0	0	0	0	0	0
	PGSC0003DMT400002828	0	0	0	0	0	0	0	-0.344901	0	-0.316384	0	0	0	0	0	0	0	0	0	0	0.257191	0	0	0	0	0	0	0	0
	PGSC0003DMT400002830	0	0	0	0	0.166791	0	0	0	0	0.537746	0	0	0	0	0	-0.711076	-1.1603	0	-1.08575	0	0.436806	0	0	0	0	0	0	0	0
	PGSC0003DMT400002832	0	0	0	0	0	0	0	0	0.816315	0	0	0	0	0	0	0	0	0	0	0	0	0	0	0	0	0	0	0	0
	PGSC0003DMT400002835	0	0	0	0	0	0	0	0	0	0	0	0	0	0	0	0	0	0	0	0	0	0	0	0	0	0	0	0	0
	PGSC0003DMT400002837	0	0	0	0	0	0	0	0	0.746601	0	0	0	0	0	0	0	0	0	0	0	0.718067	0	0	0	0	0	0	-0.431781	0
	PGSC0003DMT400002842	0	0	0	0	0	0	0	0	0	0	0	0	0	0	0	0	0	0	0	0	0	0	0	0	0	0	0	0	0
	PGSC0003DMT400002845	0	0	0	0	0	0	0	0	0	0	0	0	0	0	0	0	0	0	0	0	0	0	0	0	0	0	0	0	0
	PGSC0003DMT400002858	0	0	0	0	0.1606	0	0	0.239514	0	0.417665	0	0	0	0	0	-0.896441	-1.18892	-0.252497	-1.4019	0	0.447867	0	0	0	0	0	0	0	0
	PGSC0003DMT400002859	0	0	0	0	0	0	0	0	0	0	0	0	0	0	0	0	0	0	0	0	0	0	0	0	0	0	0	0	0
	PGSC0003DMT400002861	0	0	0	0	0	0	0	0	0	0	0	0	0	0	0	0	0	0	0	0	0	0	0	0	0	0	0	0	0
	PGSC0003DMT400002862	0	0	0	0	0	0	0	0	0	0	0	0	0	0	0	0.72106	0.937844	0	1.03096	0	0	0	0	0	0	0	0	0	0
	PGSC0003DMT400002866	0	0	0	0	0.138003	0	0	0.239088	0	0	0	0	0	0	0	0	0	0	0.138395	0	0	0	0	0	0	0	0	0	0
	PGSC0003DMT400002869	0	0	0	0	0	0	0	-0.37142	0	-0.502846	0	0	0	0	0	0	0	0	0	0	1.46273	0	0	0	0	0	0	0	0
	PGSC0003DMT400002870	0	0	0	0	-0.36988	0	0	-0.373872	0	-0.39928	0	0	0	0	0	0	0	0	0.69042	0	2.67954	0	0	0	0	0	0	0	1.47835
	PGSC0003DMT400002872	0	0	0	0	-0.574125	0	0	0	0	0.34801	0	0	0	0	0	-0.36975	-0.467678	-0.37989	-0.646757	0	0	0	0	0	0	0	0	0	0
	PGSC0003DMT400002874	0	0	0	0	0	0	0	0	0	0	0	0	0	0	0	0.169644	0.223812	0	0	0	-0.276554	0	0	0	0	0	0	0	0
	PGSC0003DMT400002876	0	0	0	0	0	0	0	0	0	0	0	0	0	0	0	0	0	0	0	0	0	0	0	0	0	0	0	0	0
	PGSC0003DMT400002877	0	0	0	0	0.283593	0	0	0	-0.762891	0	0	0	-0.763219	0	0	0	0	0	0	0	0.378114	0	0	0	0	0	0	0	0
	PGSC0003DMT400002883	0	0	0	0	0.231417	0	0	0	0	0	0	0	0	0	0	0	0	0	0	0	-0.341834	0	0	0	0	0	0	0	0
	PGSC0003DMT400002887	0	0	0	0	-0.282918	0	0	-0.236581	0	0	0	0	0	0	0	-0.739628	-0.745975	0	-0.666681	0	0.535165	0	0	0	0	0	0	0	1.43458
	PGSC0003DMT400002890	0	0	0	0	-0.198534	0	0	-0.404355	0.786273	0	0.427997	0	0	0	0	0	0	0	0	0	-0.199319	0	0	0	0	0	0	0	0
	PGSC0003DMT400002891	0	0	0	0	0	0	0	0	0	0	0	0	0	0	0	0	-0.764613	0	-0.65219	0	0.487489	0	0	0	0	0	0	0	0
	PGSC0003DMT400002893	0	0	0	0	0	0	0	0	0	0	0	0	0	0	0	-0.618131	-0.372686	0	-0.370942	0	0	0	0	0	0	0	0	0	0
	PGSC0003DMT400002898	0	0	0	0	0	0	0	0	0	0	0	0	-0.836039	0	0	0	0	0	0	0	0.199466	0	0	0	0	0	0	0	0
	PGSC0003DMT400002899	0	0	0	0	0	0	0	0	-0.688761	0	0	0	0	0	0	-0.259214	-0.251482	0	-0.374181	0	0	0	0	0	0	0	0	0	0
	PGSC0003DMT400002900	0	0	0	0	0	0	0	0	0	0	0	0	0	0	0	0	0	0	-0.389515	0	0	0	0	0	0	0	0	0	0
	PGSC0003DMT400002904	0	0	0	0	0	0	0	0	0	0	0	0	0	0	0	0	0	0	0	0	-1.11905	0	0	0	0	0	0	0	0
	PGSC0003DMT400002906	0	0	0	0	-0.382184	0	0	-0.287141	0	-0.288627	0	0	0	0	0	0	0	0	0	0	0	0	0	0	0	0	0	0	0
	PGSC0003DMT400002908	0	0	0	0	0	0	0	0.714235	1.42487	0	0	0	0	0	0	0	0	0	0	0	0	0	0	0	0	0	0	0	0
	PGSC0003DMT400002909	0	0	0	0	0	0	0	0	0	0	0	0	0	0	0	0	0	0	0	0	0	0	0	0	0	0	0	0	0
	PGSC0003DMT400002911	0	0	0	0	0	0	0	0	0.914568	0	0	0	0	0	0	0	0	0	0	0	0	0	0	0	0	0	0	0	0
	PGSC0003DMT400002919	0	0	0	0	0	0	0	0	0	0	0	0	0	0	0	0	0	0	0	0	0	0	0	0	0	0	0	0	0
	PGSC0003DMT400002920	0	0	0	0	0	0	0	0	0	0	0	0	0	0	0	0	0	0	0	0	0	0	0	0	0	0	0	0	0
	PGSC0003DMT400002923	0	0	0	0	0	0	0	0	0	0	0	0	0	0	0	0	0	0	0	0	0	0	0	0	0	0	0	0	0
	PGSC0003DMT400002924	0	0	0	0	3.14007	0	0	0	0	0	0	0	0	0	0	0	0	0	0	0	0	0	0	0	0	0	0	0	0
	PGSC0003DMT400002927	0	0	0	0	0	0	0	0	0.47274	0	0	0	0	0	0	0	0	0	0	0	-0.37883	0	0	0	0	0	0	0	0
	PGSC0003DMT400002931	0	0	0	0	0	0	0	-0.281803	0	-0.57336	0	0	0	0	0	-0.560414	-0.95771	0	-1.18461	0	0.518019	0	0	0	0	0	0	0	0
	PGSC0003DMT400002933	0	0	0	0	-0.200908	0	0	-0.692456	0	-0.486534	0	0	0	0	0	0	0	0	0	0	0.357252	0	0	0	0	0	0	0	0
	PGSC0003DMT400002934	0	0	0	0	0.320398	0	0	0	0	0	0	0	0	0	0	-1.28648	-1.94911	0	-1.62065	0	1.12604	0	0	0	0	0	0	0	0
	PGSC0003DMT400002935	0	0	0	0	0.467002	0	0	0	0	0	0	0	0	0	0	0	0	0	0	0	-0.428935	0	0	0	0	0	0	0	0
	PGSC0003DMT400002947	0	0	0	0	-0.531036	0	0	-0.449017	0.584487	-0.454424	0	0	0	0	0	0	0	0	0	0	0.255323	0	0	0	0	0	0	0	0
	PGSC0003DMT400002949	0	0	0	0	0.220688	0	0	0	0	0	0	0	0	0	0	0	0	0	0	0	0	0	0	0	0	0	0	0	0
	PGSC0003DMT400002951	0	0	0	0	0	0	0	0	0	0	0	0	0	0	0	0	-0.535702	0	0	0	-1.06505	0	0	0	0	0	0	0	0
	PGSC0003DMT400002955	0	0	0	0	-0.351369	0	0	-0.197842	0	0	0	0	0	0	0	0.26713	0.36928	0	0.21798	0	-0.282463	0	0	0	0	0	0	0	0
	PGSC0003DMT400002958	0	0	0	0	0	0	0	0	0	0	0	0	0	0	0	-0.542735	-0.646978	0	-0.566326	0	0	0	0	0	0	0	0	0	0
	PGSC0003DMT400002959	0	0	0	0	0.170154	0	0	0	-1.58686	0.985556	0	0	0	0	0	0.510332	0.336356	0	0.353953	0	0	0	0	0	0	0	0	0	0
	PGSC0003DMT400002960	0	0	0	0	2.54202	0	0	1.90566	2.14865	0	0	0	0	0	0	0	0.904187	0	0	0	0	0	0	0	0	0	0	0	0
	PGSC0003DMT400002961	0	0	0	0	0	0	0	0.658119	0	0	0	0	-0.493301	0	0	0	0.25239	0	0.323374	0	-0.206857	0	0	0	0	0	0	0	0
	PGSC0003DMT400002962	0	0	0	0	0	0	0	0	0	0	0	0	0	0	0	0	0	0	0	0	0	0	0	0	0	0	0	0	0
	PGSC0003DMT400002963	0	0	0	0	-0.272466	0	0	0	0	0	0	0	0	0	0	-0.418897	-0.628144	0	-0.977043	0	0.833888	-0.519002	0	0	0	0	0	0	0
	PGSC0003DMT400002964	0	0	0	0	-0.388903	0	0	-0.503658	0.954057	-0.331778	0	0	0	0	0	0	0	0	0	0	0	0	0	0	0	0	0	0	0
	PGSC0003DMT400002968	0	0	0	0	0	0	0	0	0	0	0	0	0	0	0	0	0	0	0	0	0	0	0	0	0	0	0	0	0
	PGSC0003DMT400002969	0	0	0	0	0	0	0	0	0	0	0	0	0	0	0	0	0	0	0	0	0	0	0	0	0	0	0	0	0
	PGSC0003DMT400002970	0	0	0	0	0	0	0	0	0	0	0	0	0	0	0	-0.685269	-0.611541	0	0	0	0	0	0	0	0	0	0	0	0
	PGSC0003DMT400002975	0	0	0	0	0	0	0	0	0	0	0	0	0	0	0	0	0	0	0	0	0	0	0	0	0	0	0	0	0
	PGSC0003DMT400002979	0	0	0	0	0	0	0	0	0	0	0	0	0	0	0	0	0	0	0	0	0	0	0	0	0	0	0	0	0
	PGSC0003DMT400002980	0	0	0	0	0	0	0	0	0	0	0	0	0	0	0	0	0	0	0	0	0	0	0	0	0	0	0	0	0
	PGSC0003DMT400002981	0	0	0	0	0	0	0	0	0	0	0	0	0	0	0	0	0	0	0	0	0	0	0	0	0	0	0	0	0
	PGSC0003DMT400002985	0	0	0	0	0	0	0	0	0	0	0	0	0	0	0	0	0	0	0	0	0	0	0	0	0	0	0	0	0
	PGSC0003DMT400002986	0	0	0	0	0	0	0	0	0	0	0	0	0	0	0	0	0	0	0	0	0	0	0	0	0	0	0	0	0
	PGSC0003DMT400002988	0	0	0	0	-0.610782	0	0	0	0	0	0	0	0	0	0	0	0	0	0	0	0	0	0	0	0	0	0	0	0
	PGSC0003DMT400002989	0	0	0	0	0	0	0	0	0	0	0	0	0	0	0	0	0	0	0	0	0	0	0	0	0	0	0	0	0
	PGSC0003DMT400002991	0	0	0	0	-1.21735	0	0	0	-1.68505	0	-1.45302	0	0	0	0	-2.13439	-3.03585	0	-3.22252	0	0	0	0	0	0	0	0	0	0
	PGSC0003DMT400002994	0	0	0	0	0.321752	0	0	0	0.384874	0	0	0	0	0	0	0	-0.206374	0	0.1488	0	0	0	0	0	0	0	0	0	0
	PGSC0003DMT400002997	0	0	0	0	-0.398354	0	0	-0.274331	0.459253	-0.274792	0	0	0.484526	0	0	0	0	0	-0.193206	0	0	0	0	0	0	0	0	0	0
	PGSC0003DMT400003000	0	0	0	0	0.567472	0	0	0.557686	0	0	0	0	1.78598	0	0	-0.437741	-1.00287	0	-0.842212	0	-0.348955	0	0	0	0	0	0	0	0
	PGSC0003DMT400003001	0	0	0	0	-0.427097	0	0	0	0.845139	0	0	0	0	0	0	-1.0485	-1.87534	0	-1.92665	0	0.41801	0	0	0	0	0	0	0	0
	PGSC0003DMT400003004	0	0	0	0	0	0	0	0	0	0	0	0	0	0	0	0	0	0	0	0	0	0	0	0	0	0	0	0	0
	PGSC0003DMT400003005	0	0	0	0	0	0	0	0	0	0	0	0	0	0	0	0	0	0	0	0	0	0	0	0	0	0	0	0	0
	PGSC0003DMT400003006	0	0	0	0	0	0	0	0	0	0	0	0	0	0	0	0	0	0	0	0	0	0	0	0	0	0	0	0	0
	PGSC0003DMT400003007	0	0	0	0	0	0	0	-0.454894	0	-0.56526	0	0	0	0	0	0	0	0	0.454959	0	-0.524995	0	0	0	0	0	0	0	0
	PGSC0003DMT400003009	0	0	0	0	0	0	0	0	0	0	0	0	0	0	0	0	0.205168	0	-0.287937	0	0	0	0	0	0	0	0	0	0
	PGSC0003DMT400003010	0	0	0	0	0	0	0	0	0	0	0	0	0	0	0	0	0	0	0	0	0	0	0	0	0	0	0	0	0
	PGSC0003DMT400003012	0	0	0	0	-0.120828	0	0	-0.724889	0	-0.582264	0	0	0	0	0	0.193802	0.295996	0	0.421685	0	-0.292019	0	0	0	0	0	0	0	0
	PGSC0003DMT400003013	0	0	0	0	-0.284428	0	0	-0.679943	0	-0.566924	0	0	0	0	0	0	0	0	0	0	-0.457135	0	0	0	0	0	0	0	0
	PGSC0003DMT400003016	0	0	0	0	-1.42594	0	0	0	0	0	0	0	0	0	0	0	0	0	0	0	0	0	0	0	0	0	0	0	0
	PGSC0003DMT400003017	0	0	0	0	0	0	0	0	0	0	0	0	0	0	0	0	0	0	0	0	0	0	0	0	0	0	0	0	0
	PGSC0003DMT400003018	0	0	0	0	0	0	0	0	0.635899	0	0	0	0	0	0	0	0	0	-0.520447	0	0.45509	0	0	0	0	0	0	0	0
	PGSC0003DMT400003021	0	0	0	0	0.498942	0	0	0	0	0	0	0	0	0	0	0	-0.751573	0	-0.709696	0	-0.474361	0	0	0	0	0	0	0	0
	PGSC0003DMT400003023	0	0	0	0	0	0	0	0	0	0	0	0	0	0	0	0	0	0	0	0	0	0	0	0	0	0	0	0	0
	PGSC0003DMT400003025	0	0	0	0	0	0	0	0	0	0	0	0	0	0	0	-0.815913	-0.737602	-0.628082	-1.41964	0	0	0	0	0	0	0	0	0	0
	PGSC0003DMT400003034	0	0	0	0	1.61702	0	0	0	0	0	0	0	0	0	0	0	0.531848	0	0.680654	0	-0.442189	0	0	0	0	0	0	0	0
	PGSC0003DMT400003036	0	0	0	0	-0.580345	0	0	0.686023	0	0.713967	0	0	0	0	0	0	0.262775	0	0	0	-0.645036	0	0	0	0	0	0	0	0
	PGSC0003DMT400003037	0	0	0	0	-0.445525	0	0	0	1.10279	0	0	0	0	0	0	-1.06285	-2.24239	0	-1.79441	0	2.10636	-0.945105	0	0	0	0	0	0	0
	PGSC0003DMT400003038	0	0	0	0	0	0	0	0	0	0	0	0	0	0	0	0	0.214183	0	0.231574	0	-0.592794	0	0	0	0	0	0	0	0
	PGSC0003DMT400003039	0	0	0	0	0.152626	0	0	0.855873	0	0.473104	0	0	0.602908	0	0	0	-0.399153	0	-0.57594	0	0.566785	0	0	0	0	0	0	0	0
	PGSC0003DMT400003040	0	0	0	0	0	0	0	-0.855135	-1.53671	-0.633645	0	0	0	0	0	0	0	0	0	0	0	0	0	0	0	0	0	0	0
	PGSC0003DMT400003049	0.980342	0	0	0	0	0	0	0	0	0	0	0	0	0	0	0	0	0	0	0	1.1112	0	0	0	0	0	0	0	0
	PGSC0003DMT400003050	0	0	0	0	0	0	0	0	0	0	0	0	0	0	0	0	0	0	0	0	0	0	0	0	0	0	0	0	0
	PGSC0003DMT400003054	0	0	0	0	-0.595511	0	0	-0.484089	0.698059	-0.521724	0.381626	0	0	0	0	0	0	0	0	0	-0.507739	0	0	0	0	0	0	0	0
	PGSC0003DMT400003061	0	0	0	0	-0.281991	0	0	0	0	-0.340003	0	0	0	0	0	0	0	0	0	0	0	0	0	0	0	0	0	0	0
	PGSC0003DMT400003063	0	0	0	0	0	0	0	0	0	0	0	0	0	0	0	0	0	0	0	0	0	0	0	0	0	0	0	0	0
	PGSC0003DMT400003064	0	0	0	0	1.54925	0	0	0	0	0	0	0	0	0	0	0	0	0	-0.733163	0	0	0	0	0	0	0	0	0	0
	PGSC0003DMT400003066	0	0	0	0	0	0	0	0	0	0	0	0	0	0	0	0	0	0	0	0	0	0	0	0	0	0	0	0	0
	PGSC0003DMT400003068	0	0	0	0	0	0	0	0	0	0	0	0	0	0	0	0	0	0	0	0	0	0	0	0	0	0	0	0	0
	PGSC0003DMT400003071	0	0	0	0	0	0	0	0	0	0	0	0	0	0	0	0	0	0	0	0	0	0	0	0	0	0	0	0	0
	PGSC0003DMT400003073	0	0	0	0	0	0	0	0	0	0	0	0	0	0	0	0	0	0	0	0	0	0	0	0	0	0	0	0	0
	PGSC0003DMT400003075	0	0	0	0	0	0	0	0	0	0	0	0	0	0	0	0	0	0	0	0	0	0	0	0	0	0	0	0	0
	PGSC0003DMT400003078	0	0	0	0	0	0	0.638128	0	0	0	0	0	0	0	0	0	0	0	0	0	0	0	0	0	0	-0.44454	-0.526112	0	0
	PGSC0003DMT400003082	0	0	0	0	0	0	0	0	0	1.45349	0	0	0	0	0	0	0	0	-3.68338	0	0	0	0	0	0	0	0	0	0
	PGSC0003DMT400003087	0	0	0	0	0	0	0	0	0	0	0	0	-1.64813	0	0	0	0	0	0	0	0	0	0	0	0	0	0	0	0
	PGSC0003DMT400003089	0	0	0	0	-0.300279	0	0	-0.390857	0	-0.414668	0	0	0	0	0	0	0	0	0	0	2.1625	0	0	0	0	0	0	0	0
	PGSC0003DMT400003091	0	0	0	0	-0.269564	0	0	-0.238576	0	0	0	0	0.920384	0	0	0	0	0	-0.338295	0	1.17861	0	0	0	0	0	0	0	0
	PGSC0003DMT400003095	0	0	0	0	0	0	0	0	0	0	0	0	0	0	0	0	0	0	0	0	0	0	0	0	0	0	0	0	0
	PGSC0003DMT400003096	0	0	0	0	0	0	0	0	0	0	0	0	0	0	0	0	0	0	0	0	0	0	0	0	0	0	0	0	0
	PGSC0003DMT400003100	0	0	0	0	-0.405682	0	0	0	1.19772	0	0	0	0	0	0	0	0	0	0	0	-1.24092	0	0	0	0	0	0	0	0
	PGSC0003DMT400003101	0	0	0	0	-0.200005	0	0	0	0	0	0	0	0	0	0	0	0	0	0	0	0.581226	0	0	0	0	0	0	0	0
	PGSC0003DMT400003102	0	0	0	0	0	0	0	0	0	0	0	0	0	0	0	0	0	0	0	0	0	0	0	0	0	0	0	0	0
	PGSC0003DMT400003104	0	0	0	0	0.243866	0	0	0	-0.837194	0	0	0	0	0	0	0	0	0	0	0	0	0	0	0	0	0	0	0	0
	PGSC0003DMT400003105	0	0	0	0	0	0	0	0	0	0	0	0	0	0	0	0	0	0	0	0	0	0	0	0	0	0	0	0	0
	PGSC0003DMT400003108	0	0	0	0	0	0	0	0	0	0	0	0	0	0	0	0	0	0	0	0	0	0	0	0	0	0	0	0	0
	PGSC0003DMT400003129	0	0	0	0	0	0	0	0	0	0	0	0	0	0	0	0	0	0	0.325799	0	-0.543268	0	0	0	0	0	0	0	0
	PGSC0003DMT400003131	0	0	0	0	0	0	0	0	0	0	0	0	0	0	0	0	0	0	0	0	0	0	0	0	0	0	0	0	0
	PGSC0003DMT400003134	0	0	0	0	0	0	0	0	0	0	0	0	0	0	0	0	0	0	0	0	0	0	0	0	0	0	0	0	0
	PGSC0003DMT400003138	0	0	0	0	0	0	0	0	0	0	0	0	0	0	0	0	0	0	0	0	0	0	0	0	0	0	0	0	0
	PGSC0003DMT400003151	0	0	0	0	0.312548	0	0	0	-0.599168	0	0	0	0	0	0	0	0	0	0	0	-0.278111	0	0	0	0	0	0	0	0
	PGSC0003DMT400003152	0	0	0	0	-0.448015	0	0	-0.497877	0	0	0.280799	0	0.785287	0	0	0	-0.22733	0	-0.433674	0	0.98323	0	0	0	0	0	0	0	0
	PGSC0003DMT400003153	0	0	0	0	0	0	0	0	0	0	0	0	0	0	0	0	0	0	0	0	0	0	0	0	0	0	0	0	0
	PGSC0003DMT400003157	0	0	0	0	0	0	0	0	0	0	0	0	0	0	0	0	0	0	0	0	0	0	0	0	0	0	0	0	0
	PGSC0003DMT400003158	0	0	0	0	0.494446	0	0	1.94634	0	2.49258	0	0	0	0	0	0	0	0	1.22521	0	0	0	0	0	0	0	0	0	0
	PGSC0003DMT400003162	0	0	0	0	0	0	0	0	0	-0.869147	0	0	0	0	0	0	0	0	-1.85916	0	0	0	0	0	0	0	0	0	0
	PGSC0003DMT400003166	0	0	0	0	-0.57209	0	0	0	-1.66256	0	0	0	-1.01918	0	0	0	0	0	0.392172	0	0.437234	0	0	0	0	0	0	0	0
	PGSC0003DMT400003167	0	0	0	0	0	0	0	0	0	0	0	0	0	0	0	0	0	0	0	0	0	0	0	0	0	0	0	0	0
	PGSC0003DMT400003174	0	0	0	0	0	0	0	0	0	-0.46929	0	0	0	0	0	0	0	0	0	0	0.330943	0	0	0	0	0	0	0	0
	PGSC0003DMT400003176	0	0	0	0	0	0	0	0	0	0	0	0	0	0	0	0	0	0	0	0	0	0	0	0	0	0	0	0	0
	PGSC0003DMT400003181	0	0	0	0	0	0	0	0.535891	0	0	0	0	0	0	0	-0.400968	-0.38477	0	-0.389488	0	-0.625835	0	0	0	0	0	0	0	0
	PGSC0003DMT400003185	0	0	0	0	0	0	0	0	-0.754739	0	0	0	0	0	0	0	0	0	0	0	-0.61501	0	0	0	0	0	0	0	0
	PGSC0003DMT400003198	0	0	0	0	0	0	0	0	0	0	0	0	0	0	0	0	0	0	0	0	0	0	0	0	0	0	0	0	0
	PGSC0003DMT400003202	0	0	0	0	0.444276	0	0	0	0	0	0	0	0	0	0	0	0	0	0	0	-0.354738	0	0	0	0	0	0	0	0
	PGSC0003DMT400003203	0	0	0	0	0	0	0	0	0	0	0	0	0	0	0	0	0	0	0	0	0	0	0	0	0	0	0	0	0
	PGSC0003DMT400003207	0	0	0	0	0	0	0	0	0	0	0	0	0	0	0	0	0	0	0	0	0	0	0	0	0	0	0	0	0
	PGSC0003DMT400003214	0	0	0	0	0	0	0	0	0	0	0	0	0	0	0	0.420613	0.853953	0	0	0	-0.772423	0	0	0	0	0	0	0	0
	PGSC0003DMT400003215	0	0	0	0	0	0	0	0	0	0	0	0	0	0	0	0	0	0	0	0	0.638064	0	0	0	0	0	0	0	0
	PGSC0003DMT400003222	0	0	0	0	0	0	0	0	0	0	0	0	0	0	0	0	0	0	0	0	0	0	0	0	0	0	0	0	0
	PGSC0003DMT400003225	0	0	0	0	0	0	0	0	0	0	0	0	0	0	0	0	0	0	0	0	0	0	0	0	0	0	0	0	0
	PGSC0003DMT400003226	0	0	0	0	0.323142	0	0	0.24105	0	0.437867	0	0	0	0	0	0	0	0	0	0	-0.56321	0	0	0	0	-0.32861	-0.316452	0	0
	PGSC0003DMT400003228	0	0	0	0	0	0	0	0	0	0	0	0	0	0	0	0	-1.40749	0	0	0	2.77651	0	0	0	0	0	0	0	0
	PGSC0003DMT400003230	0	0	0	0	0	0	0	0	0	0	0	0	0	0	0	0	0	0	0	0	0	0	0	0	0	0	0	0	0
	PGSC0003DMT400003231	0	0	0	0	0	0	0	0	0	0	0	0	0	0	0	0	0	0	0	0	0	0	0	0	0	0	0	0	0
	PGSC0003DMT400003233	0	0	0	0	0	0	0	0	0	0	0	0	0	0	0	0	0	0	0	0	0	0	0	0	0	0	0	0	0
	PGSC0003DMT400003234	0	0	0	0	0	0	0	0	0	0	0	0	0	0	0	0	0	0	0	0	0.638463	0	0	0	0	0	0	0	0
	PGSC0003DMT400003235	0	0	0	0	0	0	0	0	0	0	0	0	0	0	0	0	0	0	0	0	0	0	0	0	0	0	0	0	0
	PGSC0003DMT400003236	0	0	0	0	0	0	0	0	0	0	0	0	0	0	0	0	0	0	0	0	0	0	0	0	0	0	0	0	0
	PGSC0003DMT400003239	0	0	0	0	0	0	0	0	0	0	0	0	0	0	0	0	0	0	0	0	0	0	0	0	0	0	0	0	0
	PGSC0003DMT400003243	0	0	0	0	0	0	0	0	0	0	0	0	0	0	0	0	0	0	0	0	0.781086	0	0	0	0	0	0	0	0
	PGSC0003DMT400003247	0	0	0	0	0	0	0	0	0	0	0	0	0	0	0	0	0	0	0	0	0	0	0	0	0	0	0	0	0
	PGSC0003DMT400003249	0	0	0	0	0	0	0	0	0	0	0	0	0	0	0	0	0	0	0	0	0	0	0	0	0	0	0	0	0
	PGSC0003DMT400003250	0	0	0	2.10944	0	0	0	0	0	2.6043	0	0	0	0	0	-1.85052	-4.29115	0	-3.16344	0	0	0	0	0	0	0	0	0	0
	PGSC0003DMT400003253	0	0	0	0	0	0	0	0	0	0	0	0	0	0	0	0	0	0	0	0	0	0	0	0	0	0	0	0	0
	PGSC0003DMT400003254	0	0	0	0	0	0	0	0	0	0	0	0	0	0	0	0.666466	0.721926	0	0	0	-0.796207	0	0	0	0	0	0	0	0
	PGSC0003DMT400003257	0	0	0	0	0	0	0	0	0	0	0	0	0	0	0	0	0	0	0	0	0	0	0	0	0	0	0	0	0
	PGSC0003DMT400003261	0	0	0	0	-0.286902	0	0	-0.417545	0	-0.643688	0	0	0	0	0	0	0	0	0.676513	0	0	0	0	0	0	0	0	0	0
	PGSC0003DMT400003262	0	0	0	0	-0.113924	0	0	-0.256405	0	-0.27955	0	0	0	0	0	0.200338	0.277268	0	0.293011	0	0.227356	0	0	0	0	0	0	0	0
	PGSC0003DMT400003263	0	0	0	0	0	0	0	0	0	0	0	0	0	0	0	-0.863496	-1.36062	-0.274928	-1.99429	0	0.705537	0	0	0	0	0	0	0	0
	PGSC0003DMT400003264	0	0	0	0	0	0	0	0	0	0	0	0	0	0	0	-0.848286	-1.2471	0	-1.66234	0	0	0	0	0	0	0	0	0	0
	PGSC0003DMT400003267	0	0	0	0	-0.171118	0	0	-0.309198	0.523865	-0.345772	0	0	0	0	0	0.273397	0.391481	0	0.277333	0	0	0	0	0	0	0	0	0	0
	PGSC0003DMT400003269	0	0	0	0	0	0	0	-0.396005	0	-0.414195	0	0	0	0	0	0	-0.464347	0	-0.453948	0	0.508755	0	0	0	0	0	0	0	0
	PGSC0003DMT400003271	0	0	0	0	0	0	0	0	0	0	0	0	0	0	0	0	0	0	0	0	0	0	0	0	0	0	0	0	0
	PGSC0003DMT400003273	0	0	0	0	0	0	0	0.444276	0	0.61261	0	0	0	0	0	0	0	-0.183527	-0.425848	0	-0.234577	0	0	0	0	0	0	0	0
	PGSC0003DMT400003274	0	0	0	0	0	0	0	0	0	0	0	0	0	0	0	0	0	0	0.303775	0	0	0	0	0	0	0	-0.272472	0	0
	PGSC0003DMT400003275	0	0	0	0	0	0	0	0	0	0	0	0	0	0	0	0	0	0	0	0	0	0	0	0	0	0	0	0	0
	PGSC0003DMT400003278	0	0	0	0	0.118261	0	0	0.256692	0	0.53692	0	0	0	0	0	-0.39338	-0.725556	0	-0.679684	0	0.287139	0	0	0	0	0	0	0	0
	PGSC0003DMT400003279	0	0	0	0	0.219096	0	0	0	0	0.301945	0	0	0	0	0	-0.569412	-1.41449	0	-1.03017	0	0.897561	0	0	0	0	0	0	0	0
	PGSC0003DMT400003282	0	0	0	0	0	0	0	0	0	0	0	0	0	0	0	0	0	0	0	0	0	0	0	0	0	0	0	0	0
	PGSC0003DMT400003284	0	0	0	0	-1.18018	0	0	0	0	2.33413	0	0	0	0	0	0	0	0	0	0	0	0	0	0	0	0	0	0	0
	PGSC0003DMT400003285	0	0	0	0	0	0	0	0	0	0	0	0	0	0	0	0	0	0	0	0	0	0	0	0	0	0	0	0	0
	PGSC0003DMT400003288	0	0	0	0	0	0	0	0	0	0	0	0	0	0	0	-0.637647	-0.659254	0	-0.62729	0	0.607719	0	0	0	0	0	0	0	0
	PGSC0003DMT400003290	0	0	0	0	0.749347	0	0	1.3821	-0.921747	1.50757	0	0	0	0	0	-1.95909	-2.40219	-0.536092	-2.76988	0	0	0	0	0	0	0	0	0	0
	PGSC0003DMT400003291	0	0	0	0	0	0	0	0	0	0	0	0	0	0	0	0	0.402369	0	0.223421	0	-0.35625	0	0	0	0	0	0	0	0
	PGSC0003DMT400003292	0	0	0	0	-0.780879	0	0	0	0	0	0	0	0	0	0	0	0	0	0	0	0	0	0	0	0	0	0	0	0
	PGSC0003DMT400003295	0	0	0	0	0	0	0	0	0	0	0	0	0	0	0	0	0	0	0	0	0	0	0	0	0	0	0	0	0
	PGSC0003DMT400003298	0	0	0	0	0	0	0	0	0	0	0	0	0	0	0	0	0	0	0	0	0	0	0	0	0	0	0	0	0
	PGSC0003DMT400003302	0	0	0	0	0	0	0	0	0	0	0	0	0	0	0	0	0	0	0	0	0.164409	0	0	0	0	0	0	0	0
	PGSC0003DMT400003309	0	0	0	0	0	0	0	0	0	0	0	0	0	0	0	0	0	0	0	0	-0.174599	0	0	0	0	0	0	0	0
	PGSC0003DMT400003310	0	0	0	0	0	0	0	0	0	0	0	0	0	0	0	0	0	0	0	0	0	0	0	0	0	0	0	0	0
	PGSC0003DMT400003312	0	0	0	0	0	0	0	0	0	0	0	0	0	0	0	0	0	0	0	0	0	0	0	0	0	0	0	0	0
	PGSC0003DMT400003317	0	0	0	0	0	0	0	-0.206696	0.565347	-0.466707	0	0	0	0	0	0.668883	0.715744	0	0.521556	0	-0.16405	0	0	0	0	0	0	0	0
	PGSC0003DMT400003320	0	0	0	0	0	0	0	0	0	0	0	0	0	0	0	0.274487	0.276227	0	0.310157	0	0.203144	0	0	0	0	0	0	0	0
	PGSC0003DMT400003322	0	0	0	0	-0.240989	0	0	0	0	0	0	0	0	0	0	0	0.319716	0	0.656759	0	-0.341734	0	0	0	0	0	0	0	0
	PGSC0003DMT400003327	0	0	0	0	0	0	0	0	0	0	0	0	0	0	0	-0.538958	-0.703632	0	-0.925503	0	0	0	0	0	0	0	0	0	0
	PGSC0003DMT400003328	0	0	0	0	0	0	0	0	0	0	0	0	0	0	0	-1.47853	-1.94073	-0.890535	-2.93214	0	0.983895	0	0	0	0	0	0	0	0
	PGSC0003DMT400003329	0	0	0	0	0.157072	0	0	0	-1.11887	1.36052	0	0	0	0	0	0	-2.26523	0	-2.40221	0	0	0	0	0	0	0	0	0	0
	PGSC0003DMT400003330	-0.735198	0	0	0	0	0	0	0	0	0	0	0	0	0	0	0	0	0	0	0	0	0	0	0	0	0	0	0	0
	PGSC0003DMT400003331	0	0	0	0	0	0	0	0	0	0	0	0	0	0	0	0	0	0	0.428479	0	-0.617047	0	0	0	0	0	0	0	0
	PGSC0003DMT400003334	0	0	0	0	0	0	0.425721	0	0	0.465541	0	0	0	0	0	-0.344577	-0.805412	0	-1.11905	0	0.957139	0	0	0	0	0	0	0	0
	PGSC0003DMT400003336	0	0	0	0	-0.610046	0	0	-0.677425	0	-0.679298	0	0	0	0	0	0	0	0	1.06984	0	0	0	0	0	0	0	0	0	0
	PGSC0003DMT400003338	0	0	0	0	-0.264483	0	0	0	0	0	0	0	0	0	0	0	0	0	0	0	0	0	0	0	0	0	0	0	0
	PGSC0003DMT400003340	0	0	0	0	0	0	0	0	0	0	0	0	0	0	0	0	0	0	0	0	0	0	0	0	0	0	0	0	0
	PGSC0003DMT400003343	0	0	0	0	0	0	0	0	0	0	0	0	0	0	0	0	0	0	0	0	-0.839834	0	0	0	0	0	0	0	0
	PGSC0003DMT400003346	0	0	0	0	0	0	0	-0.331949	0.421629	-0.286309	0	0	0	0	0	0.594316	0.615342	0	0.637311	0	-0.186743	0	0	0	0	0	0	0	0
	PGSC0003DMT400003347	0	0	0	0	0	0	0	0	0	0	0	0	0	0	0	0	0	0	0	0	0	0	0	0	0	0	0	0	0
	PGSC0003DMT400003351	0	0	0	0	-0.274465	0	0	-0.333894	0	-0.529729	0	0	0	0	0	0	0	0	0.198863	0	-0.185017	0	0	0	0	0	0	0	0.413638
	PGSC0003DMT400003353	0	0	0	0	1.21552	0	0	0	0	0	0	0	0	0	0	0	0	0	0	0	0	0	0	0	0	0	0	0	0
	PGSC0003DMT400003356	0	0	0	0	0	0	0	0	-0.752359	0.335718	-0.363943	0	0	0	0	0	0	0	0	0	0.300543	0	0	0	0	0	0	0	0
	PGSC0003DMT400003357	0	0	0	0	0	0	0	0	0	0	0	0	0	0	0	0	-0.873439	0	-2.12974	0	0	0	0	0	0	0	0	0	0
	PGSC0003DMT400003359	0	0	0	0	0	0	0	0	0	0	0	0	0	0	0	0.683397	0.581479	0.258734	1.12839	0	-0.351654	0	0	0	0	0	0	0	0
	PGSC0003DMT400003361	0	0	0	0	0	0	0	0	0	0	0	0	0	0	0	0	0	0	0	0	0	0	0	0	0	0	0	0	0
	PGSC0003DMT400003363	0	0	0	0	2.88211	0	0	0	0	0	0	0	0	0	0	0	0	0	0	0	0	0	0	0	0	0	0	0	0
	PGSC0003DMT400003364	0	0	0	0	-0.503863	0	-1.08551	1.10449	0	2.44738	0	0	0.966904	0	0	0.352012	-0.473566	0.734447	0	0	2.4779	0	0	0	0	0	0	0	0
	PGSC0003DMT400003371	0	0	0	0	0.307999	0	0	0	-0.703761	0	0	0	0	0	0	0.276858	0.484975	0	0.383949	0	-0.604432	0	0	0	0	0	0	0	0
	PGSC0003DMT400003372	0	0	0	0	0	0	0	0	0	0	0	0	0	0	0	0	0	0	0	0	0	0	0	0	0	0	0	0	0
	PGSC0003DMT400003379	0	0	0	0	0	0	0	0	0	0	0	0	0	0	0	0	0	0	0	0	0	0	0	0	0	0	0	0	0
	PGSC0003DMT400003380	0	0	0	0	1.3522	0	0	1.39977	-1.26402	2.67499	0	0	0	0	0	0	0	0	0	0	0.759587	0	0	0	0	0	0	0	-0.725564
	PGSC0003DMT400003382	0	0	0	0	0	0	1.04436	0	0	0	0	0	0	0	0	0	0	0	0	0	0	0	0	0	0	0	0	0	0
	PGSC0003DMT400003384	0	0	0	0	-0.308272	0	0	0	0	0	0	0	0	0	0	0	0	0	0	0	0	0	0	0	0	0	-0.449077	0	0
	PGSC0003DMT400003387	0	0	0	0	0	0	0	0	0	0	0	0	0	0	0	0	0	0	0	0	-0.889347	0	0	0	0	0	0	0	0
	PGSC0003DMT400003391	0	0	0	0	0	0	0	0	0	-0.868355	0	0	0	0	0	0	0	0	1.1436	0	0	0	0	0	0	0	0	0	0
	PGSC0003DMT400003397	0	0	0	0	0	0	0	0	0.396305	0	0	0	0	0	0	0	0.304578	0	0	0	0	0	0	0	0	0	0	0	0
	PGSC0003DMT400003398	0	0	0	0	0	0	0	0	0	0	0	0	0	0	0	0	0	0	0.654076	0	-0.622133	0	0	0	0	0	0	0	0
	PGSC0003DMT400003401	0	0	0	0	0.177808	0	0	0.34216	0	0	0	0	0	0	0	-0.203909	-0.173781	0	-0.305649	0	0	0	0	0	0	0	0	0	0
	PGSC0003DMT400003403	0	0	0	0	0	0	0	0	0	0	0	0	0	0	0	0	0	0	0	0	0	0	0	0	0	0	0	0	0
	PGSC0003DMT400003407	0	0	0	0	0	0	0	0.931586	0	0	0	0	0	0	0	0	0	0	0	0	0	0	0	0	0	0	-0.815591	0	0
	PGSC0003DMT400003408	0	0	0	0	0	0	0	0	0	0	0	0	0	0	0	0	0	0	0	0	0.491438	0	0	0	0	0	0	0	0
	PGSC0003DMT400003409	0	0	0	0	0.596274	0	0	0.805691	-0.985302	1.40205	0	0	0	0	0	-0.363258	-0.471922	0	-0.688237	0	0	0	0	0	0	0	0	0	0
	PGSC0003DMT400003411	0	0	0	0	0.345557	0	0	0.838606	-0.90241	1.04526	0	0	0	0	0	0.451772	0.714685	0	0.563687	0	-0.414539	0	0	0	0	0	0	0	0
	PGSC0003DMT400003412	0	0	0	0	0	0	0	0	0	0	0	0	0	0	0	0.286129	0.514717	0	0.474051	0	-0.535954	0	0	0	0	0	0	0	0
	PGSC0003DMT400003414	0	0	0	0	1.12802	0	0	0	0	0	0	0	0	0	0	0.576373	0.9602	0	0.918871	0	-0.528162	0	0	0	0	0	0	0	0
	PGSC0003DMT400003415	0	0	0	0	1.92932	0	0	0	0	0	0	0	0	0	0	0	0	0	0	0	0	0	0	0	0	0	0	0	0
	PGSC0003DMT400003418	0	0	0	0	0	0	0	0	0	0	0	0	0	0	0	0	0.656197	0	0.596335	0	0	0	0	0	0	0	0	0	0
	PGSC0003DMT400003423	0	0	0	0	0	0	0	0	0	0	0	0	0	0	0	0	0	0	0.374056	0	-0.240283	0	0	0	0	0	0	0	0
	PGSC0003DMT400003426	0	0	0	0	0.444813	0	0	0	0	0	0	0	0	0	0	0.238501	0.289201	0	0.323942	0	0	0	0	0	0	0	0	0	0
	PGSC0003DMT400003429	0	0	0	0	0	0	0	0	0	0	0	0	0	0	0	-0.426168	-0.903031	0	-0.961457	0	0	0	0	0	0	0	0	0	0
	PGSC0003DMT400003433	0	0	0	0	0	0	0	0.687096	0	0.618291	0	0	0	0	0	0	0.205456	0	0.203429	0	0	0	0	0	0	0	0	0	0
	PGSC0003DMT400003434	0	0	0	0	0.652905	0	0	0	0	0	0	0	0	0	0	0.319244	0.368541	0	0.395072	0	0.409511	0	0	0	0	0	0	0	0
	PGSC0003DMT400003437	0	0	0	0	-0.165302	0	0	-0.41554	0	-0.339072	0	0	0	0	0	0	0	0	-0.182802	0	0	0	0	0	0	0	0	0	0
	PGSC0003DMT400003443	0	0	0	0	0	0	0	-0.399227	0	-0.386051	0	0	0	0	0	0	0	0	-1.34873	0	2.17228	0	0	0	0	0	0	0	0
	PGSC0003DMT400003445	0	0	0	0	0	0	0	0	0	0	0	0	0	0	0	0	0	0	0	0	0	0	0	0	0	0	0	0	0
	PGSC0003DMT400003446	0	0	0	0	-0.264926	0	0	-0.251261	0.765313	0	0	0	0	0	0	0	0	0	0	0	0.277274	0	0	0	0	0	0	0	0
	PGSC0003DMT400003451	0	0	0	0	0	0	0	0	0	0	0	0	0	0	0	0	0	0	-0.20019	0	-0.89644	0	0	0	0	0	0	0	0
	PGSC0003DMT400003454	0	0	0	0	0	0	0	0	0	0	0	0	0	0	0	0	-0.881784	0	0	0	0	0	0	0	0	0	0	0	0
	PGSC0003DMT400003455	0	0	0	0	0	0	0	-0.361639	0.639825	0	0	0	0	0	0	-0.578061	-0.724928	0	-0.640237	0	0.345231	0	0	0	0	0	0	0	0
	PGSC0003DMT400003457	0	0	0	0	-0.21834	0	0	0	0	0	-0.207247	0	0	0	0	0	-0.236777	0	0	0	0	0	0	0	0	0	0	0	0.315558
	PGSC0003DMT400003458	0	0	0	0	-0.238137	0	0	-0.460587	0	-0.249945	0	0	0	0	0	0.205745	0.174904	0	0.217311	0	0	0	0	0	0	0	0	0	0
	PGSC0003DMT400003459	0	0	0	0	0	0	0	2.21969	0	2.12892	0	0	0	0	0	-2.55871	-3.05109	-0.623788	-3.29349	0	2.00821	0	0	0	0	0	0	0	0
	PGSC0003DMT400003460	0	0	0	0	0	0	0	0	0	0	0	0	0	0	0	-0.79896	-1.25323	0	-1.32229	0	0	0	0	0	0	0	0	0	0
	PGSC0003DMT400003461	0	0	0	0	0.510696	0	0	1.12888	-0.566442	1.43336	0	0	0	0	0	-1.1599	-1.92791	-0.336686	-1.92882	0	1.44271	0	0	0	0	0	0	0	0
	PGSC0003DMT400003464	0	0	0	0	0	0	0	1.52776	-0.789179	1.89517	0	0	0	0	0	-0.52687	-0.549211	-0.403609	-0.994509	0	0.379725	0	0	0	0	0	0	0	0
	PGSC0003DMT400003467	0	0	0	0	-0.377726	0	0	-0.490013	0	-0.394792	0	0	0	0	0	0	0	0	0	0	0	0	0	0	0	0	0	0	0
	PGSC0003DMT400003470	0	0	0	0	0	0	0	0.520553	0	0	0	0	0	0	0	0	0	0	0.561054	0	-0.50671	0	0	0	0	0	0	0	0
	PGSC0003DMT400003472	0	0	0	0	0.993761	0	0	0	0	0	0	0	0	0	0	0	0	0	0	0	0	0	0	0	0	0	0	0	0
	PGSC0003DMT400003474	0	0	0	0	0.651492	0	0	0	-1.95843	1.32593	0	0	0	0	0	0	0	0	0	0	0	0	0	0	0	0	0	0	0
	PGSC0003DMT400003477	0	0	0	0	0	0	0	0	0	0	0	0	0	0	0	0.478339	0.590864	0	0.781253	0	-0.785387	0	0	0	0	0	1.11843	0	0.551841
	PGSC0003DMT400003478	0	0	0	0	0	0	0	0	0	0	0	0	0	0	0	0	0	0	0	0	0	0	0	0	0	0	0	0	0
	PGSC0003DMT400003479	0	0	0	0	0	0	0	0	0	0	0	0	0	0	0	0	0	0	0	0	0	0	0	0	0	0	0	0	0
	PGSC0003DMT400003483	0	0	0	0	0	0	0	0	0	0	0	0	0	0	0	0	0	0	0	0	0	0	0	0	0	0	0	0	0
	PGSC0003DMT400003485	0	0	0	0	0	0	0	0	0	0	0	0	0	0	0	0	0	0	0	0	0	0	0	0	0	0	0	0	0
	PGSC0003DMT400003486	0	0	0	0	0	0	0	0	0.466245	0.329494	0	0	0	0	0	0	-0.259042	0	0	0	0.586744	0	0	0	0	0	0	0	0
	PGSC0003DMT400003487	0	0	0	0	0.67578	0	0	0	0	0	0	0	0	0	0	0	0	0	0.751392	0	-0.590028	0	0	0	0	0	0	0	0
	PGSC0003DMT400003490	0	0	0	0	0.273384	0	0	0	-1.12887	0	0	0	0	0	0	-0.168412	-0.190061	0	-0.526655	0	0	0	0	0	0	0	0	0	0
	PGSC0003DMT400003494	0	0	0	0	0	0	0	0	0.474029	0	0	0	0	0	0	0	0	0	-0.335507	0	0	0	0	0	0	0	0	0	0
	PGSC0003DMT400003496	0	0	0	0	0.198277	0	0	0	-0.953132	0	0	0	0	0	0	-0.787178	-0.930478	0	-0.818566	0	0	0	0	0	0	0	0	0	0
	PGSC0003DMT400003501	0	0	0	0	0	0	0	0	-0.944057	0	0	0	-0.548326	0	0	0	0	0	0	0	0	0	0	0	0	0	0	0	0
	PGSC0003DMT400003507	0	0	0	0	0	0	0	0	0	0	0	0	0	0	0	0	0	0	0.417994	0	0	0	0	0	0	0	0	0	0
	PGSC0003DMT400003509	0	0	0	0	0	0	0	0	0	0	0	0	-1.39608	0	0	0	0	0	0	0	0	0	0	0	0	0	0	0	0
	PGSC0003DMT400003511	0	0	0	0	0	0	0	0	0	0	0	0	-1.65025	0	0	0	0	0	0	0	0	0	0	0	0	0	0	0	0
	PGSC0003DMT400003515	0	0	0	0	0	0	0	0	0	0	0	0	0	0	0	0	0	0	0	0	0	0	0	0	0	0	0	0	0
	PGSC0003DMT400003516	0	0	0	0	0	0	0	0	1.09724	0	0	0	0	0	0	0	0	0	0	0	0	0	0	0	0	0	0	0	0
	PGSC0003DMT400003517	0	0	0	0	-0.150666	0	0	-0.524337	0	-0.427495	0	0	0	0	0	-0.447603	-0.996705	0	-0.704327	0	0.394012	0	0	0	0	0	0	0	0
	PGSC0003DMT400003520	0	0	0	0	0	0	0	0	0	0	0	0	0	0	0	0	0	0	0	0	0	0	0	0	0	0	0	0	0
	PGSC0003DMT400003521	0	0	0	0	0.344669	0	0	0	0	0	0	0	0	0	0	-0.985053	0	0	-0.668386	0	0	0	0	0	0	0	0	0	0
	PGSC0003DMT400003527	0	0	0	0	0	0	0	-0.230376	0	0	0	0	-0.984615	0	0	-0.170078	0	0	0	0	0.199342	0	0	0	0	0	0	0	0
	PGSC0003DMT400003528	0	0	0	0	0.329187	0	0	0.735261	0	0.825377	0	0	0	0	0	0	0	0	0	0	0.436539	0	0	0	0	0	0	0	0
	PGSC0003DMT400003532	0	0	0	0	0.899061	0	0	0	1.44688	0	0	0	0	0	0	0	0	0	1.1839	0	-1.22728	0	0	0	0	0	0	0	0
	PGSC0003DMT400003533	0	0	0	0	0	0	0	0	-0.428175	0	0	0	0	0	0	0.571632	0.762438	0	0.772141	0	-0.337863	0	0	0	0	0	0	0	0
	PGSC0003DMT400003534	0	0	0	0	0	0	0	-0.473002	1.04603	0	0	0	0.74687	0	0	-1.31816	-2.3052	-0.329834	-2.3178	0	1.17732	0	0	0	0	0	0	0	0
	PGSC0003DMT400003537	0	0	0	0	-0.956443	0	0	0	0	0	0	0	0	0	0	0.311525	0	0.741523	0.381242	0	2.22068	0	0	0	0	0	0	0	0
	PGSC0003DMT400003538	0	0	0	0	0.191436	0	0	-0.265915	-0.494386	0	0	0	0	0	0	-0.161571	-0.285022	0	-0.350557	0	0.132849	0	0	0	0	0	0	0	0
	PGSC0003DMT400003540	0	0	0	0	0.915993	0	0	0	0	0	0	0	0	0	0	0	0	0	-0.473545	0	0	0	0	0	0	0	0	0	0
	PGSC0003DMT400003545	0	0	0	0	0.246463	0	0	0	0	0	0	0	0.847302	0	0	-1.14827	-1.43213	-0.313067	-1.52681	0	0	0	0	0	0	0	0	0	0
	PGSC0003DMT400003546	0	0	0	0	0	0	0	0	0.373699	0	0	0	-1.03211	0	0	-0.762336	-0.982934	0	-0.576932	0	0	0	0	0	0	0	0	0	0
	PGSC0003DMT400003548	0	0	0	0	0.515766	0	0	0.594191	-1.57947	1.21399	0	0	0	0	0	-0.979063	-1.61962	-0.392164	-1.93102	0	0.617282	0	0	0	0	0	0	0	-0.464606
	PGSC0003DMT400003549	0	0	0	0	0	0	0	0	1.06261	-0.872729	0	0	0	0	0	0	0	0	0	0	0	0	0	0	0	0	0	0	0
	PGSC0003DMT400003550	0	0	0	0	0	0	0	-0.713321	0	-0.454797	0	0	0	0	0	-0.816654	-2.14182	0	-1.52778	0	2.1085	0	0	0	0	0	0	0	0
	PGSC0003DMT400003551	0	0	0	0	0	0	0	0	0	0	0	0	0	0	0	0	0	0	0	0	0	0	0	0	0	0	0	0	0
	PGSC0003DMT400003553	0	0	0	0	0	0	0	0	0	0	0	0	0	0	0	0	0	0	0	0	0	0	0	0	0	0	0	0	0
	PGSC0003DMT400003557	0	0	0	0	-0.521572	0	0	-0.779625	0	0	0	0	0	0	0	0	0	0	0	0	0	0	0	0	0	0	0	0	0
	PGSC0003DMT400003558	0	0	0	1.57521	0	0	0	0	0	1.33894	0	0	0	0	0	0	0	0	0	0	0	0	0	0	0	0	0	0	0
	PGSC0003DMT400003559	0	0	0	0	2.54145	0	0	0	0	0	0	0	0	0	0	0	0	0	0	0	0	0	0	0	0	0	0	0	0
	PGSC0003DMT400003562	0	0	0	0	-0.171888	0	0	-0.212484	0	0	0	0	0	0	0	-0.179388	-0.33417	0	-0.50431	0	0.601669	0	0	0	0	0	0	0	0
	PGSC0003DMT400003564	0	0	0	0	0	0	0	0	0.458545	0	0	0	0	0	0	0	-0.27257	0	-0.431931	0	0.563374	0	0	0	0	0	0	0	0
	PGSC0003DMT400003568	0	0	0	0	0	0	0	-0.349258	0	0	0	0	0	0	0	0.238564	0	0	0.242777	0	-0.253698	0	0	0	0	0	0	0	0
	PGSC0003DMT400003569	0	0	0	0	0	0	0	0	1.31042	0	0	0	0	0	0	0	0	0	0	0	0	0	0	0	0	0	0	0	0
	PGSC0003DMT400003573	0	0	0	0	0	0	0	0	0	0	0	0	0	0	0	0	0	0	0	0	0	0	0	0	0	0	0	0	0
	PGSC0003DMT400003579	0	0	0	0	0	0	0	-0.389055	0	-0.32718	0	0	0	0	0	-0.259244	-0.302276	0	-0.357624	0	-0.302915	0	0	0	0	0	0	0	0
	PGSC0003DMT400003581	0	0	0	0	0	0	0	0	0	0	0	0	0	0	0	-0.348412	-0.743415	0	-0.72468	0	0	0	0	0	0	0	0	0	0
	PGSC0003DMT400003582	0	0	0	0	0	0	0	0	0	0	0	0	0	0	0	0	0	0	0	0	0	0	0	0	0	0	0	0	0
	PGSC0003DMT400003585	0	0	0	0	0	0	0	0	0	0.542882	0	0	0	0	0	0	0	0.237983	0.141935	0	0	0	0	0	0	0	0	0	0
	PGSC0003DMT400003587	0	0	0	0	0	0	0	0	0	0	0	0	0	0	0	0	0	0	0	0	0	0	0	0	0	0	0	0	0
	PGSC0003DMT400003590	0	0	0	0	-0.153989	0	0	0	0	0	0	0	0	0	0	0	0	0	0	0	0	0	0	0	0	0	0.527814	0	0
	PGSC0003DMT400003592	0	0	0	0	0	0	0	0	0.435324	0	0	0	0	0	0	0	0	0	0	0	0.257711	0	0	0	0	0	0	0	0
	PGSC0003DMT400003596	0	0	0	0	-0.77922	0	0	0	0	0	0	0	0	0	0	-1.72672	-2.83109	0	-2.39027	0	0.28594	0	0	0	0	0	0	0	0
	PGSC0003DMT400003600	0	0	0	0	0	0	0	0	0	0	0	0	0	0	0	0.293641	0.344652	0	0.314048	0	-0.426918	0	0	0	0	0	0	0	0
	PGSC0003DMT400003601	0	0	0	0	0	0	0	0.46742	0	0.414401	0	0	0	0	0	-0.696927	-0.872275	0	-1.10637	0	0	0	0	0	0	0	0	0	0
	PGSC0003DMT400003602	0	0	0	0	2.3531	0	0	0	0	0	0	0	0	0	0	0	0	0	0	0	0	0	0	0	0	0	0	0	0
	PGSC0003DMT400003608	0	0	0	0	-0.217878	0	0	0	-2.1476	0	0	0	0	0	0	0	0	1.30015	1.04337	0	3.07595	0	0	0	0	0	0.264524	0	0
	PGSC0003DMT400003611	0	0	0	0	0	0	0	0	0	0	0	0	0	0	0	0	0.210567	0	0	0	-0.362741	0	0	0	0	0	0	0	0
	PGSC0003DMT400003616	0	0	0	0	0	0	0	1.07007	0	0.852123	0	0	0	0	0	-0.361415	-0.433073	0	-0.559571	0	0.456383	0	0	0	0	0	0	0	0
	PGSC0003DMT400003629	0	0	0	0	0.56106	0	0	0.672738	-0.828557	0.596868	0	0	0	0	0	-1.24068	-2.61061	0	-2.07139	0	0.762926	0	0	0	0	0	0	0	0
	PGSC0003DMT400003630	0	0	0	0	-0.255538	0	0	0	0	0	0	0	0	0	0	0	-0.171418	0	-0.331376	0	0	0	0	0	0	0	0	0	0
	PGSC0003DMT400003632	0	0	0	0	0.187908	0	0	0	-0.472804	0	0	0	0	0	0	0.181009	0.352137	0	0.199318	0	-0.506815	0	0	0	0	0	0	0	0
	PGSC0003DMT400003634	0	0	0	0	0	0	0	0.2971	0	0	0	0	0	0	0	0	0	0	0	0	0.542576	0	0	0	0	0	0	0	0
	PGSC0003DMT400003637	0	0	0	0	0.684187	0	0	1.81715	-1.04673	1.62859	0	0	0	0	0	0.985339	1.10891	0	1.08337	0	-0.2124	0	0	0	0	0	0	0	0
	PGSC0003DMT400003638	0	0	0	0	0	0	0	0	0	0	0	0	0	0	0	0	0	0	0	0	0.649973	0	0	0	0	0	0	0	0
	PGSC0003DMT400003639	0	0	0	0	0	0	0	0	0	0	0	0	0	0	0	0	0	0	0	0	0	0	0	0	0	0	0	0	0
	PGSC0003DMT400003642	0	0	0	0	-0.38076	0	0	-0.665279	0	0	0	0	0	0	0	-0.801584	-1.26491	0	-0.6081	0	1.50832	0	0	0	0	0	0	0	0
	PGSC0003DMT400003643	0	0	0	0	0	0	0	0	0.425625	0.442569	0	0	0.994977	0	0	0	-0.727456	0	-0.836027	0	2.06144	0	0	0	0	0	0	0	0
	PGSC0003DMT400003644	0	0	0	0	0	0	0	0	0	0	0	0	0	0	0	0	0	0	0	0	0	0	0	0	0	0	0	0	0
	PGSC0003DMT400003648	0	0	0	0	0	0	0	0	0	0	0	0	0	0	0	-0.286749	-0.282446	0	-0.491738	0	0.186361	0	0	0	0	0	0	0	0
	PGSC0003DMT400003651	0	0	0	0	0	0	0	0	-0.700801	0	-0.427191	0	-0.538657	0	0	-0.205726	-0.192888	0	-0.50306	0	0	0	0	0	0	0	0	0	0
	PGSC0003DMT400003652	0	0	0	0	0	0	0	0	0	-0.290186	0	0	-0.51185	0	0	-0.206377	-0.447846	0	-1.08127	0	0.357151	0	0	0	0	0	0	0	0
	PGSC0003DMT400003654	0	0	0	0	0.214357	0	0	0.335535	0	0.345073	0	0	0	0	0	-0.550542	-0.938394	-0.176749	-1.08563	0	0.456321	0	0	0	0	0	0	0	0
	PGSC0003DMT400003657	0	0	0	0	0	0	-1.09762	0	0	0	0	0	0	0	0	-1.16771	-2.39869	0	-2.2463	0	0.821946	0	0	0	0	0	0	0	0
	PGSC0003DMT400003658	0	0	0	0	0	0	0	0	0	0	0	0	0	0	0	0	0	0	0	0	0	0	0	0	0	0	0	0	0
	PGSC0003DMT400003661	0	0	0	0	0	0	0	0	0	0	0	0	0	0	0	0	0	0	0	0	-0.277262	0	0	0	0	0	0	0	0
	PGSC0003DMT400003663	0	0	0	0	-0.290276	0	0	-0.282859	0	0	0	0	0	0	0	0	0	0	0	0	0.243268	0	0	0	0	0	0	0	0
	PGSC0003DMT400003666	0	0	0	0	-0.638572	0	-0.806904	-0.603321	0	0	0	0	0.621717	0	0	-0.944244	-2.06167	0	-1.98424	0	0.931267	0	0	0	0	0	0	0	0
	PGSC0003DMT400003667	0	0	0	0	0	0	0	0.347531	0	0.462485	0	0	0	0	0	0	0.217117	0	0.237359	0	0	0	0	0	0	0	0	0	0
	PGSC0003DMT400003670	0	0	0	0	0	0	0	0	0	0	0	0	0	0	0	0	0	0	0	0	0	0	0	0	0	0	0	0	0
	PGSC0003DMT400003672	0	0	0	0	0	0	0	-0.462592	0.425378	-0.406045	0	0	0	0	0	0.261252	0.274868	0	0.285448	0	-0.246829	0	0	0	0	0	0	0	0
	PGSC0003DMT400003683	0	0	0	0	0	0	0	-0.750343	0	-0.628629	0	0	0	0	0	0	0	0	0.257117	0	-0.290233	0	0	0	0	0	0	0	0
	PGSC0003DMT400003685	0	0	0	0	-0.237714	0	0	-0.434059	0.615982	-0.450793	0	0	0	0	0	0	0	0	0	0	0	0	0	0	0	0	0	0	0
	PGSC0003DMT400003687	0	0	0	0	0.151371	0	-0.408936	0	0	0.453848	0	0	0	0	0	-0.755398	-1.01039	-0.224111	-1.30518	0	1.01766	0	0	0	0	0	0	0	0
	PGSC0003DMT400003690	0	0	0	0	1.39561	0	0	0	-1.99238	0	0	0	0	0	0	-0.72647	-0.8954	0	-1.46338	0	1.72135	0	0	0	0	0	0	0	0
	PGSC0003DMT400003691	0	0	0	0	0	0	0	0	0	0	0	0	0	0	0	0	0	0	0	0	0	0	0	0	0	0	0	0	0
	PGSC0003DMT400003695	0	0	0	0	0	0	0	0	0	0	0	0	0	0	0	0	0	0	0	0	0	0	0	0	0	0	0	0	0
	PGSC0003DMT400003697	0	0	0	0	0	0	0	0	0	0	0	0	0	0	0	0	0	0	0	0	0	0	0	0	0	0	0	0	0
	PGSC0003DMT400003706	0	0	0	0	-0.228726	0	0	-0.422194	0	-0.33292	0	0	0	0	0	0	-0.342786	0	0	0	0.338166	0	0	0	0	0	0	0	0
	PGSC0003DMT400003712	0	0	0	0	0	0	0	0	0	0	0	0	0.641532	0	0	0	-0.705031	0	0	0	0	0	0	0	0	0	0	0	0
	PGSC0003DMT400003713	0	0	0	0	0	0	0	-0.577517	0.562547	-0.527845	0.447303	0	0	0	0	0	-0.387206	0	0	0	0	0	0	0	0	0	0	0	0
	PGSC0003DMT400003717	0	0	0	0	0	0	0	0	-1.14691	0	0	0	0	0	0	0	0	0	0	0	0	0	0	0	0	0	0.626263	0	0
	PGSC0003DMT400003718	0	0	0	0	0	0	0	0	0	0	0	0	0	0	0	0	0	0	0	0	0	0	0	0	0	0	0	0	0
	PGSC0003DMT400003719	0	0	0	0	0	0	0	0	0	0	0	0	0.534419	0	0	-0.299913	-0.339227	-0.28628	-0.693244	0	0	0	0	0	0	0	0	0	0
	PGSC0003DMT400003723	0	0	0	0	-1.56364	0	0	0	0	0	0	0	0	0	0	0	0	0	0	0	0	0	0	0	0	0	0	0	0
	PGSC0003DMT400003724	0	0	0	0	0	0	0	-0.446462	0	-0.341049	0	0	0	0	0	0	0	0	0	0	-0.149375	0	0	0	0	0	0	0	0
	PGSC0003DMT400003727	0	0	0	0	0	0	0	0	0	0	0	0	0	0	0	-0.403062	0	0	0	0	0.393323	0	0	0	0	0	0	0	0
	PGSC0003DMT400003731	0	0	0	0	0	0	0	-0.460453	0	0	0	0	0	0	0	0	0	0	-0.225198	0	0.598713	0	0	0	0	0	0	0	0
	PGSC0003DMT400003734	0	0	0	0	0	0	0	0	0	0.313926	0	0	0	0	0	-0.736086	-1.29138	0	-1.27703	0	0.792632	0	0	0	0	0	0	0	0
	PGSC0003DMT400003735	0	0	0	0	0	0	0	0	0	0	0	0	0	0	0	0	0	0	0	0	0	0	0	0	0	0	0	0	0
	PGSC0003DMT400003737	0	0	0	0	0	0	0	0	-0.492932	0	0	0	0	0	0	0	0	-0.377662	-0.610266	0	0.515784	0	0	0	0	0	0	0	0
	PGSC0003DMT400003739	0	0	0	0	0	0	0	0	-0.348196	0	0	0	0	0	0	0.238778	0.375632	0	0.401653	0	-0.522602	0	0	0	0	0	0	0	0
	PGSC0003DMT400003740	0	0	0	0	0.483873	0	-0.682274	0.924683	-0.746457	1.30246	0	0	0	0	0	-0.748011	-1.35135	0	-1.16022	0	-0.132234	0	0	0	0	0	0	0	0
	PGSC0003DMT400003744	0	0	0	0	0	0	0	0	0	0	0	0	0	0	0	-0.424178	-0.542673	0	-0.626475	0	-0.712707	0	0	0	0	0	0	0	0
	PGSC0003DMT400003749	0	0	0	0	0	0	0	0	0	0	0	0	0	0	0	0	-2.01271	0	-1.8568	0	0	0	0	0	0	0	0	0	0
	PGSC0003DMT400003750	0	0	0	0	0	0	0	0	2.06797	-1.26485	0	0	0	0	0	0	0	0	0	0	0	0	0	0	0	0	0	0	0
	PGSC0003DMT400003751	0	0	0	0	0	0	0	0	0	0	0	0	0	0	0	0	0	0	0	0	0	0	0	0	0	0	0	0	0
	PGSC0003DMT400003752	0	0	0	0	-1.09171	0	0	0	0	0	0	0	0	0	0	0	0	0	0	0	0	0	0	0	0	0	0	0	0
	PGSC0003DMT400003753	0	0	0	0	0	0	0	0	0	0	0	0	0	0	0	0	0	0	0.582161	0	-0.533304	0	0	0	0	0	0	0	0
	PGSC0003DMT400003763	0	0	0	0	0	0	0	0	0	0	0	0	0	0	0	0	0	0	0	0	0	0	0	0	0	0	0	0	0
	PGSC0003DMT400003765	0	0	0	0	0	0	0	0	0	0	0	0	0	0	0	0	0	0	0	0	0	0	0	0	0	0	0	0	0
	PGSC0003DMT400003768	0	0	0	0	0.149568	0	0	0	0	0	0	0	0	0	0	-0.247451	-0.284704	0	-0.341522	0	0	0	0	0	0	0	0	0	0
	PGSC0003DMT400003771	0	0	0	0	0	0	0	0	0.732365	0	0	0	0	0	0	0.422801	0	0	0	0	0	0	0	0	0	0	0	0	0
	PGSC0003DMT400003773	0	0	0	0	0.4766	0	0	0	-1.39219	3.24469	0	0	2.58948	0	0	0	-1.28937	0	-0.76093	0	3.80576	0	0	0	0	0	0	0	0
	PGSC0003DMT400003774	0	0	0	0	0.378449	0	0	0.509051	-0.521483	1.37884	0	0	1.19806	0	0	0.489168	0	0	0	0	2.15705	0	0	0	0	0	0	0	0
	PGSC0003DMT400003777	0	0	0	0	0.177833	0	0	0.898382	0	0	0	0	0	0	0	0	0	0	0	0	0.751517	0	0	0	0	0	0	0	0
	PGSC0003DMT400003781	0	0	0	0	-0.185149	0	0	-0.435284	0	-0.329908	0	0	0	0	0	0	-0.188404	0	-0.154718	0	0	0	0	0	0	0	0	0	0
	PGSC0003DMT400003782	0	0	0	0	0	0	0	0	0	0	0	0	0	0	0	0	0	0	0	0	0	0	0	0	0	0	0	0	0
	PGSC0003DMT400003784	0	0	0	0	0	0	0	-0.277028	0.84918	-0.536301	0	0	0	0	0	0	0	0	0.70724	0	-0.417502	0	0	0	0	0	0	0	0
	PGSC0003DMT400003790	0	0	0	0	-0.40597	0	0	0	0	0	0	0	0	0	0	0	0	0	0	0	-0.188506	0	0	0	0	0	0	0	0
	PGSC0003DMT400003794	0	0	0	0	0	0	0	0.352453	0	0	0	0	0	0	0	0.241333	0.242686	0	0	0	0	0	0	0	0	0	0	0	0
	PGSC0003DMT400003795	0	0	0	0	0	0	0	0	0	0	0	0	0	0	0	0	0	0	0	0	0	0	0	0	0	0	0	0	0
	PGSC0003DMT400003796	0	0	0	0	0	0	0	0	0	0	0	0	0	0	0	0	0.359134	0	0	0	-0.943021	0	0	0	0	0	0	0	0
	PGSC0003DMT400003798	0	0	0	0	0	0	0	0	0	0	0	0	0	0	0	0	0	0	0	0	0	0	0	0	0	0	0	0	0
	PGSC0003DMT400003801	0	0	0	0	-0.357617	0	0	-0.689141	0	-0.705211	0	0	0	0	0	0	0	0	0	0	0	0.492202	0	0	0	0	0	0	0
	PGSC0003DMT400003803	0	0	0	0	0	0	0	0	0	0	0	0	0	0	0	0	0	0	0	0	0	0	0	0	0	0	0	0	0
	PGSC0003DMT400003805	0	0	0	0	0.147633	0	0	0	-1.39639	0	0	0	0	0	0	-2.01155	-3.01121	-0.426509	-2.97909	0	2.45675	0	0	0	0	0	0	0	0
	PGSC0003DMT400003810	0	0	0	0	0.289012	0	0	0.461965	-0.632229	0	0	0	0	0	0	0.271062	0.30662	0	0.179991	0	0	0	0	0	0	0	0	0	0
	PGSC0003DMT400003812	0	0	0	0	0	0	0	0	-0.91017	0	0	0	0	0	0	-0.891969	-1.6459	-0.382005	-1.46276	0	1.34665	0	0	0	0	0	0	0	0
	PGSC0003DMT400003813	0	0	0	0	0	0	0	0	0	0	0	0	0	0	0	0	0	0	0	0	0	0	0	0	0	0	0	0	0
	PGSC0003DMT400003817	0	0	0	0	0	0	0	0	0	0	0	0	0	0	0	0	0	0	0	0	0	0	0	0	0	0	0	0	0
	PGSC0003DMT400003819	0	0	0	0	-0.342399	0	0	-0.420944	0.676831	-0.298096	0	0	0	0	0	0	0.198339	0	0	0	-0.267217	0	0	0	0	0	0	0	0
	PGSC0003DMT400003820	0	0	0	0	0	0	0	0	0	0	0	0	0	0	0	-0.393045	-0.741801	0	-0.714733	0	0.242707	0	0	0	0	0	0	0	0
	PGSC0003DMT400003822	0	0	0	0	0.251774	0	0	0	0	0	0	0	0	0	0	0	0	0	-0.178185	0	0.19084	0	0	0	0	0	0	0	0
	PGSC0003DMT400003823	0	0	0	0	0	0	0	0.509992	-0.648879	0	0	0	0	0	0	0	0.252199	0	0	0	-0.356205	0	0	0	0	0	0	0	0
	PGSC0003DMT400003838	0	0	0	0	-0.89435	0	0	0.302682	0	0	0	0	0	0	0	-0.5414	-0.584081	-0.331337	-1.04858	0	-0.465624	0	0	0	0	0	0	0	0
	PGSC0003DMT400003844	0	0	0	0	0	0	0	0	0	0	0	0	0	0	0	-0.36759	-0.335701	0	-0.521507	0	0.300473	0	0	0	0	0	0	0	0
	PGSC0003DMT400003846	0	0	0	0	0	0	0	0	0.434267	0	0	0	0	0	0	0	-0.366434	0	-0.424137	0	0.287458	0	0	0	0	0	0	0	0
	PGSC0003DMT400003853	0	0	0	0	0	0	0	0	0	0	0	0	0	0	0	0	0	0	0	0	-0.154598	0	0	0	0	0	0	0	0
	PGSC0003DMT400003859	0	0	0	0	0	0	0	0	0	0	0	0	0	0	0	0	0	0	0	0	0	0	0	0	0	0	0	0	0
	PGSC0003DMT400003860	0	0	0	0	0	0	0	2.76514	-1.46412	2.23079	0	0	0	0	0	0	-0.752291	0.500973	0.41174	0	2.33656	0	0	0	0	0	0	0	0
	PGSC0003DMT400003867	0	0	0	0	0	0	0	-0.2682	0	-0.370109	0	0	0	0	0	0	0	0	0	0	-0.293594	0	0	0	0	0	0	0	0
	PGSC0003DMT400003868	0	0	0	0	-0.357988	0	0	-0.568874	0	-0.536567	0	0	0	0	0	0	0	0	0	0	0	0	0	0	0	0	0	0	0
	PGSC0003DMT400003869	0	0	0	0	-0.224077	0	0	-0.932738	0	-0.81555	0	0	0	0	0	0	0	-0.246224	-0.44518	0	0.77189	0	0	0	0	0	0	0	0
	PGSC0003DMT400003870	0	0	0	0	0	0	0	0	0.451764	0	0	0	0	0	0	0.330696	0	0	0.283043	0	0.369073	0	0	0	0	0	0	0	0
	PGSC0003DMT400003871	0	0	0	0	-0.282371	0	0	0	0	0	0	0	0	0	0	0	0	0	0	0	0	0	0	0	0	0	0	0	0
	PGSC0003DMT400003872	0	0	0	0	-1.06301	0	0	0	-1.52344	0	0	0	0	0	0	-1.38902	-2.11546	0	-2.88816	0	0	0	0	0	0	0	0	0	0
	PGSC0003DMT400003877	0	0	0	0	-0.379767	0	0	4.63754	0	5.96732	2.77027	0	0	0	0	2.09847	0	1.66783	0.998442	0	4.23228	0	0	0	0	0	0	0	0
	PGSC0003DMT400003878	0	0	0	0	0	0	0	0	0	2.54065	0	0	0	0	0	0	0	0	0	0	3.13904	0	0	0	0	0	0	0	0
	PGSC0003DMT400003881	0	0	0	0	0	0	0	0	-0.932246	0	0	0	0	0	0	0	0	0	-0.570765	0	-0.871845	0	0	0	0	0	0	0	0.644968
	PGSC0003DMT400003883	0	0	0	0	0.843933	0	-0.672162	0.799799	-0.651264	0.71198	0	0	0	0	0	-2.0046	-2.89276	-0.46384	-3.26812	0	0.919961	0	0	0	0	0	0	0	0
	PGSC0003DMT400003888	0	0	0	0	-0.646517	0	0	1.20586	0	1.20575	0	0	0	0	0	0	0	0	0	0	0	0	0	0	0	0	0	0	0
	PGSC0003DMT400003889	0	0	0	0	0	0	0	0	0	0	0	0	0	0	0	0	0	0	0	0	0	0	0	0	0	0	0	0	0
	PGSC0003DMT400003891	0	0	0	0	0	0	0	0	0	0	0	0	0	0	0	0	0	0	0	0	0	0	0	0	0	0	0	0	0
	PGSC0003DMT400003892	0	0	0	0	0	0	0	0	0	0	0	0	0	0	0	0	0	0	0	0	0	0	0	0	0	0	0	0	0
	PGSC0003DMT400003893	0	0	0	0	0	0	0	0	0	0	0	0	0	0	0	0	0	0	0	0	0	0	0	0	0	0	0	0	0
	PGSC0003DMT400003894	0	0	0	0	0	0	0	0	0	0	0	0	0	0	0	0	0	0	0	0	0	0	0	0	0	0	0	0	0
	PGSC0003DMT400003895	0	0	0	0	0	0	0	0	0	0	0	0	0	0	0	0	0	0	0	0	0	0	0	0	0	0	0	0	0
	PGSC0003DMT400003898	0	0	0	0	0	0	0	0	0	0	0	0	0	0	0	0	0	0	0	0	0	0	0	0	0	0	0	0	0
	PGSC0003DMT400003899	0	0	0	0	0	0	0	0	0	0	0	0	0	0	0	0	0	0	0	0	0	0	0	0	0	0	0	0	0
	PGSC0003DMT400003900	0	0	0	0	0	0	0	0	0	0	0	0	0	0	0	0	0	0	0	0	0	0	0	0	0	0	0	0	0
	PGSC0003DMT400003901	0	0	0	0	-1.14036	0	0	0	0	0	0	0	0	0	0	0	0	0	0	0	0	0	0	0	0	0	0	0	0
	PGSC0003DMT400003904	0	0	0	0	0	0	0	0	0	0	0	0	0	0	0	0	0	0	0	0	0	0	0	0	0	0	0	0	0
[truncated: 37,221 more rows]
