# Supplementary material for: Global expression patterns of R-genes in tomato and potato
Source: Front Plant Sci. 2023 Oct 27;14:1216795. doi: 10.3389/fpls.2023.1216795 (PMC10641715; doi:10.3389/fpls.2023.1216795)
Supplement: Supplementary file 5 [file DataSheet_5.zip › SupplTablesS5toS17/S12.xlsx]

## Sheet: Differentially expresssed genes
	Gene-ID	A_R. irregularis_root_28dpi	B_F. mosseae_fruit	E_C. gloeosporioides_fruit_3dpi	E_C. gloeosporioides_fruit_3dpi	F_C. fulvum_leaf_4dpi	F_C. fulvum_leaf_8dpi	G1_M. incognita_root_2dpi	G1_M. incognita_root_6dpi	G2_M. incognita_root_2dpi	G2_M. incognita_root_6dpi	H_PSTVd_leaf_21dpi	I1_S. lycopersici_leaf_5dpi	I2_S. lycopersici_leaf_5dpi	J1_TYLCV_leaf_28dpi	J2_TYLCV_leaf_28dpi	K_PVX_leaf_14dpi	K_TMV_leaf_14dpi	L_P. infestans_leaf_3dpi	M1_R. solanacearum_stem_3dpi	M1_R. solanacearum_stem_5dpi	M2_R. solanacearum_root_3dpi	M1_R. solanacearum_root_5dpi	M2_R. solanacearum_stem_3dpi	M2_R. solanacearum_stem_5dpi	M2_R. solanacearum_root_3dpi	M2_R. solanacearum_root_5dpi
R-genes	RDC0002NLR0011	0	0	0	0	0	0	0	0	0	0	0	0	0	0	0	0	0	0	0	0	0	0	0	0	0	0
	RDC0002NLR0014	0	0	0	0	0.450983	0.820582	0	0	0	0	0	0.831916	1.25085	0	0	0	0	0	0	0	0	0.604728	0	0	0	0
	RDC0002NLR0069	0	0	0	0	0	0	0	0	0	0	0	0	0	0	0	0	0	0	0	0	0	0	0	0	0	0
	Solyc00g141360	0	0	0	0	0	0	0	0	0	0	0	0	0	0	0	0	0	0	0	0	0	0	0	0	0	0
	Solyc00g294230	0	0	0	0	0	0	0	0	0	0	0	0	3.3057	2.75561	0	0	0	0.369219	0	0	0	0	0	0	0	0
	Solyc01g005670	0	0	0	0	0	0	0	0	0	0	0	-0.882275	-0.757452	0	0	0	0	0	0	0	0	0	0	0	0	0
	Solyc01g006055	0	0	0	0	-1.50196	-1.68994	0	0	0	0	0	0	0	0	0	0	0	0	0	0	0	0	0	1.24234	0	0
	Solyc01g006320	0	0	0	0	-0.489853	0	0	0	0	0	0.990877	0	0	0	0	0	0.69031	0	0	0	0	0	0	0.811414	1.32854	1.91102
	Solyc01g007960	0	0	3.33507	0	0	1.76531	0	0	0	0	1.33826	1.54476	2.22327	2.39975	0	0	0	0.628594	0	2.97067	1.28776	1.92436	2.45346	4.27661	0	2.25183
	Solyc01g007970	0	0	0	0	0	1.40432	0	0	0	0	0	0	0	0	0	0	0	0.608155	0	3.36419	1.64587	1.46431	0	4.62447	0.8459	1.77952
	Solyc01g007980	0	-0.887903	0	0	0	0.476333	0	0	0	0	0	0.457644	1.12145	0.523036	0	-0.85721	0	0.2392	0	0.997245	0	1.53219	0	2.15145	0	2.35924
	Solyc01g007990	0	0	0	0	0	0.490046	0	0	0	0	1.28477	0	0.790717	1.64081	1.82496	1.12659	0	0.26291	0	0	0	0	0	0.769771	0	0.941843
	Solyc01g008800	0	0	0	0	0.494944	0.776955	0	0	0	0	0	0.60458	1.03779	1.833	1.31268	0	0	0	0	0	0	0	0	0.748369	0	0.590575
	Solyc01g014240	0	0	0	0	0	0	0	0	0	0	0	0	0	0	0	0	0	0	0	0	0	0	0	0	0	0
	Solyc01g014840	0	0	0	0	0.703413	1.09535	0	0	0	0	1.30856	1.93954	2.58667	2.51174	3.0182	1.72886	0	0	0	0	0	-0.713732	0	1.33945	0	1.38207
	Solyc01g016960	0	0	0	0	0	0	0	0	0	0	0	0	0	0	0	0	0	0	0	0	0	0	0	0	0	0
	Solyc01g017690	0	0	0	0	0	0	0	0	0	0	0	0	0	0	0	0	0	0	0	0	0	0	0	0	0	0
	Solyc01g017700	0	0	0	0	0	0	0	0	0	0	0	0	0	0	0	0	0	0	0	0	0	0	0	0	0	0
	Solyc01g021600	0	0	0	0	0	0	0	0	0	0.671998	0	0	0.83645	0	2.08005	2.0891	1.80391	0.48762	-1.27028	0	0	-1.55587	0	0	0	0
	Solyc01g066020	0	0	0	0	0	0	0	0	0	0	0	0	0	0	0	0	0	0	0	0	0	0	0	0	0	0
	Solyc01g086810	0	0	0	0	0	0	0	0	0	0	0	-0.909225	-0.824796	0	-1.07772	0.53787	0	0	0	1.16265	1.66423	2.0691	0.968492	1.1263	0	1.34464
	Solyc01g087200	0	0	0	0	0.257281	0.233767	0	0	0	0	0	-0.918934	-1.01862	-0.674791	-1.32871	0	0	-0.169791	0	0	1.07781	1.5392	0	0	0	0.633957
	Solyc01g088060	0	0	0	0	0	0	0	0	0	0	0	-1.32323	-0.880437	0	-0.79111	0	0	0	0	0	0	0	0	0	0	0
	Solyc01g088070	0	0	0	0	0	0	0	0	0	0	0	0	0	0	0	0	0	0	0	-1.29663	0	0	0	0	0	0
	Solyc01g090430	0	0	0	0	0.388145	0.48058	0	0	0	0	0.90667	0	0.752236	1.62395	0.853205	0	0	0	0	0	0	0	0	0	0	0
	Solyc01g102840	0	0	0	0	-0.687587	0	0	0	0	0	0	2.53411	2.65523	1.47877	2.04354	0	0	0.20441	0	0	0	0	2.0273	0	2.10221	2.0317
	Solyc01g102850	0	0	0	0	0.717221	0.727978	0	0	0	0	4.30451	0	0	0	-0.690061	0	0	0	0	0	0	1.62506	0.683305	0	1.1859	1.35033
	Solyc01g102880	0	0	0	0	0	0.662114	0	0	0	0	1.00742	1.11567	1.13394	1.24898	1.34698	0	0	0	0	0	0	0	0	0	0	0
	Solyc01g102920	0	0	0	0	0	0	0	0	0	0	0	0	0	0	0	0	0	0	0	0	0	0	0	0	0	0
	Solyc01g102930	0	0	0	0	0	0	0	0	0	0	0	0	0	0	0	0	0	0	0	0	0	0	0	0	0	0
	Solyc01g103610	0	0	0	0	0	0	0	0	0	0	0	0	0.840006	0	0	0	0	0	0	0	0	0	0	0	0	0
	Solyc01g106410	0	0	0	0	0	1.28356	0	0	0	0	0	0	0	0	1.81127	0	0	0	0	0	0	0	0	0	0	0
	Solyc01g111230	0	0	0	0	0	0	0	0	0	0	0	0	0	0	0	0	0	0	1.50526	1.05516	1.41903	0	0	0	0	0
	Solyc01g113620	0	0	0	0	0	0	0	0	0	0	0	0	0	0	0	0	0	0	0	0	0	0	0	0.610605	0	0.680655
	Solyc02g014240	0	0	0	0	0	0	0	0	0	0	0	0	0	0	0	0	0	0.182436	0	0	0	0	0	0	0	0
	Solyc02g014250	0	0	0	0	0	0.944304	0	0	0	0	0	0	1.67542	2.46188	1.73854	0	0	0	0	0	0	0	0	0	0	0
	Solyc02g027080	0	0	0	0	0.360302	0	0	0	0	0	0	-0.707166	-0.759278	0	-1.27883	0	0	0	0	0.457675	0	0.415263	0	0	0	0
	Solyc02g030290	0	0	0	0	0.623048	0	0	0	0	0	0	0	0	0	0	0	0	0	0	0	0	0	0	0	0	0
	Solyc02g032200	0	0	0	0	0.180955	0	0	0	0	0	0	-0.61651	-0.416242	0	0	0	0	0	0	0	0.530188	0.89874	0	0.391336	0	0.683388
	Solyc02g032240	0	0	0	0	0	0	0	0	0	0	0	0	0	0	0	0	0	0	0	0	0	0	0	0	0	0
	Solyc02g032250	0	0	0	0	0	0	0	0	0	0	0	0	0	0	0	0	0	0	0	0	0	0	0	0	0	0
	Solyc02g032260	0	0	0	0	0	0	0	0	0	0	0	0	0	0	0	0	0	0	0	0	0	0	0	0	0	0
	Solyc02g032640	0	0	0	0	0	0	0	0	0	0	0	0	0	0	0	0	0	0	0	0	0	0	0	0	0	0
	Solyc02g032650	0	0	0	0	0	0	0	0	0	0	1.25989	0	0	0	0	0	0	0	0.842039	0.881618	0	1.16533	0	0	0	0.881569
	Solyc02g036270	0	0	0	0	0.456069	0.459248	0	0	0	0	0	-0.782712	0	0	-1.05424	0	0	0	0	0	0	0	0	0	0	0
	Solyc02g037540	0	0	0	0	0	0	0	0	0	0	0	0	0	3.19505	2.74178	0	0	0	0	0	0	0	0	3.32147	0	0
	Solyc02g038800	0	0	0	0	0	0	0	0	0	0	-0.818825	0	-0.562904	0	-0.853587	0	0	-0.245442	0	0	0	-1.16253	0	0	0	0
	Solyc02g070370	0	0	0	0	0	0.281544	0	0	0	0	0	-0.807891	0	-1.1448	-0.601231	-0.679716	0	0	0	0	0	0	0	0.912457	0	0
	Solyc02g070380	0	0	0	0	0	0	0	0	0	0	0	0	0	0	0	0	0	0	0	0	0	0	0	0	0	0
	Solyc02g070410	0	0	0	0	0	0	0	0	0	0	0	0	0	0	0	0	0	0	0	0	0	0	0	0	0	0
	Solyc02g070730	0	0	0	0	0	0	0	0	0	0	0	0	0	0	0	0	0	0	0	0	0	0	0	0	0	0
	Solyc02g070750	0	0	0	0	0	0	0	0	0	0	0	0	0	0	0	0	0	0	0	0	0	0	0	0	0	0
	Solyc02g078680	0	0	3.16755	0	0	0	0	0	0	0	0	3.01797	0	0	0	0	0	0	0	0	0	0	0	0	0	0
	Solyc02g082050	0	0	0	0	-1.00275	-1.04172	0	0	0	0	0	0	-1.62367	0	0	-2.15975	0	0	0	-0.78023	-0.93573	-1.43032	0	-1.55784	0	-2.5167
	Solyc02g084450	0	0	0	0	-0.36785	-0.388594	0	0	0	0	0	0	0	-1.8028	-1.68086	0	0	-0.200502	0	0	0.631707	0	0	0	0	0
	Solyc02g084890	0	0	0	0	-0.717784	0	0	0	0	0	1.14594	2.09413	1.55781	1.47351	1.2905	0	0	0	0	0	-0.844371	0	1.42655	0	1.80834	1.90258
	Solyc02g090380	0	0	-1.1888	-2.25555	-0.489131	0	0	0	0	0	0.71459	1.14262	0	0.548542	0	0	0	0	0	0	0	0	0	0	1.46407	1.47273
	Solyc03g005650	0	0	0	0	0	0	0	0	0	0	0	0	0	0	0	0	0	0	0	0	0	-1.53937	0	0	-0.887326	-0.87554
	Solyc03g005660	0	0	0	0	0.558847	0.532033	0	0	0	-0.507817	0	0	0	0.707024	0	0	0	0	0	0	0	0	0	0	0	0
	Solyc03g005670	0	0	0	0	0	0.837744	0	-0.634399	0	0	0	0	0	2.14131	1.83975	0	0	0	0	0	0	0	0	0	0	0
	Solyc03g006740	0	0	0	0	1.6994	1.78716	0	0	0	0	0	0	0	0	0	0	0	0	0	0	0	0	0	0	0	0
	Solyc03g006750	0	0	0	0	0	0	0	0	0	0	0	0	0	0	0	0	0	0	0	0	0	0	0	2.61724	0	0
	Solyc03g006760	0	0	0	0	1.17201	1.60086	0	0	0	0	0	-1.08514	-1.1468	0	0	0	0	0.525382	0	1.2208	0	1.2206	0	1.65722	0	1.28927
	Solyc03g053070	0	0	0	0	0	0	0	0	0	0	0	0	0	0	0	0	0	0	0	0	0	0	0	0	0	0
	Solyc03g078300	0	0	0	0	0.567913	0.644878	0	0	0	0	0	0	1.26006	0	0	0	0	0	0	0	0	0	0	0.392525	0	0.741112
	Solyc03g094100	0	0	0	0	0	0	0	0	0	0	0	0	0	0	0	0	0	0	0	0	0	0	0	0	0	0
	Solyc04g005540	0	0	0	0	0	0	0	0	0	0	0	-0.814083	-0.934284	0	-0.850453	0	0	-0.258685	0	0	0	0	0	0	0	-0.584133
	Solyc04g005550	0	0	2.38693	0	0	0.500775	0	0	0	0	1.22001	0.640403	0	0	1.40156	1.10654	0	0.467309	0	1.26566	1.34191	1.84073	1.27577	2.19055	0	2.98762
	Solyc04g007030	0	0	0	0	0	0	0	0	0	0	0	0	0	0	0	0	0	0	2.14789	3.31763	1.4825	2.02305	0	3.1338	0	1.82095
	Solyc04g007050	0	0	0	0	0	0	0	0	0	0	0	0	0	0	0	0	0	0	0	2.61568	1.29417	1.77651	0	2.9283	0	1.70364
	Solyc04g007060	0	0	0	0	0.658457	0.736866	0	0	0	0	0.6795	0.437142	0.691798	1.70583	1.16202	0	0	0.190542	0	0	0	0.674946	0	0	0	1.16321
	Solyc04g007070	0	0	0	0	0	0.42403	0	0	0	0	0.520127	0	0	1.54399	0	0	0	0	0	0	0	0.742317	0	0.694846	0	1.66331
	Solyc04g007080	0	0	0	0	-0.695934	0	0	0	0	1.19453	0	0	-1.16492	0	0	0	0.6829	0	0	0	0	0	0	0	0	1.15162
	Solyc04g007090	0	0	0	0	0	0	0	0	0	0	0	0	0	0	0	0	0	0	0	0	0	1.22866	0	0	0	0
	Solyc04g007320	0	0	0	0	0.475561	0.855614	0	0	0	0	0	1.49523	1.94229	3.18482	2.81432	0	0	0	0	0	0	0	1.20165	1.30449	0	1.38013
	Solyc04g007490	0	0	0	0	0	0.551459	0	0	0	0	0.794689	0	0.802053	2.09607	1.74076	0	0	0	-0.712786	0	0	0	0	0	0	0
	Solyc04g008120	0	0	0	0	0	0	0	0	0	0	0	0	0	0	0	0	0	0	0	0	0	0	0	0	0	0
	Solyc04g008130	0	0	0	0	0	0	0	0	0	0	0	0	0	0	1.3165	0	0	0	0	0	0	0	0	0	0	0
	Solyc04g008140	0	0	0	0	0	0	0	0	0	0	0	0	0	0	0	0	0	0	0	0	0	0	0	0	0	0
	Solyc04g008150	0	0	0	0	0	0	0	0	0	0	0	0	0	0	0	0	0	0	0	0	0	0	0	0	0	0.993308
	Solyc04g008160	0	0	0	0	0	0	0	0	0	0	0	0	0	0	0	0	0	0	0	0	0	0	0	0	0	0
	Solyc04g008170	0	0	0	0	0	0	0	-0.714806	0	0	0	0	0	1.7611	0	0	0	0	0	0	0	0	0	0	0	0
	Solyc04g008180	0	0	0	0	0	0	0	0	0	0	0	0	0	0	0	0	0	0	0	0	0	0	0	0	0	0
	Solyc04g008190	0	0	0	0	0	0	0	0	0	0	0	0	0	0	0	0	0	0	0	0	0	0	0	0	0	0
	Solyc04g008200	0	0	0	0	0.796399	0	0	0	0	0	0	0	0	0	0	0	0	0	0	0	0	0	0	0	0	0
	Solyc04g009070	0	0	0	0	0	0	0	0	0	0	0	0	0	0	0	0	0	0	0	0	0	0	0	0	0	0
	Solyc04g009080	0	0	0	0	0	0	0	0	0	0	0	0	0	0	0	0	0	0	0	0	0	0	0	0	0	0
	Solyc04g009090	0	0	0	0	0	0	0	0	0	0	0	0	0	0	0	0	0	0	0	0	0	0	0	0	0	0
	Solyc04g009100	0	0	0	0	0	0	0	0	0	0	0	0	0	0	0	0	0	0	0	0	0	0	0	0	0	0
	Solyc04g009110	0	0	0	0	0	0	0	0	0	0	0	0	0	0	0	0	0	0	0	0	0	0	0	0	0	-1.54505
	Solyc04g009120	0	0	0	0	0	1.2602	0	0	0	0	0	1.76944	0	1.94502	1.57394	0	0	0	0	0	0	0	0	0	0	0
	Solyc04g009130	0	0	0	0	-0.958245	-0.912965	0	0	0	0	0	0	0	-1.97009	0	0	0	-0.417523	0	0	0	0	0	0	0	0
	Solyc04g009150	0	0	0	0	0	0	0	0	0	0	0	0	0	0	0	0	0	0	0	0	0	0	0	-1.11973	0	0
	Solyc04g009240	0	0	0	0	0	0	0	0	0	0	0	0	-1.53056	0	0	0	0	0	0	0	0	0	0	-1.36078	0	-2.78971
	Solyc04g009250	0	0	0	0	0	0	0	0	0	0	0	0	1.50553	0	1.76099	0	0	0	0	0	0	-2.04701	0	0	0	0
	Solyc04g009260	0	0	0	0	-0.550381	0	0	0	0	0	0	-0.700034	-0.709888	-1.27722	-0.927396	0	0	0	0	0	0	0	0	0	0	0
	Solyc04g009290	-0.954183	0	0	0	0	0	0	0	0	0	0	0	0	-1.59233	0	0	0	0	0	0	0	-1.74514	0	0	0	-1.37761
	Solyc04g009660	0	0	0	0	0	0	0	0	0	0	0	0	0	0	0	0	0	-0.471763	0	0	0	-1.90765	0	0	0	-0.880988
	Solyc04g009690	0	0	0	0	0	0	0	0	0	0	0	0	-1.88176	0	0	0	0	0	0	0	0	0	0	0	0	0
	Solyc04g011890	0	0	0	0	0	0	0	0	0	0	0	0	0	0	0	0	0	0	0	0	0	2.38379	0	0	0	0
	Solyc04g011960	0	0	0	0	0	0	0	0	0	0	0	0	0	0	0	0	0	0	0	0	0	-1.00476	0	0	0	0
	Solyc04g011980	0	0	0	0	0	0	0	0	0	0	0	0	0	0	0	0	0	0	0	-1.73316	0	-0.922968	0	-1.88584	-1.12374	-0.856674
	Solyc04g011990	0	0	0	0	0.769263	0.591317	0	0	0	0	0	0	0	0	1.81353	0	0	0	0	0	0	0	0	0	0	0
	Solyc04g012000	0	0	0	0	0	0	0	0	0	0	0	0	0	0	0	0	0	0	0	0	0	0	0	0	0	0
	Solyc04g012010	0	0	1.28561	0	0	0.798173	0	0	0	0	0	0	0	0	0	0	0	0	0	0	0	-0.617113	-0.868912	0	-1.00706	0
	Solyc04g015210	0	0	0	0	0	0	0	0	0	0	0	0	0	0	0	0	0	0	0	0.55411	0	0	0	0	0	0
	Solyc04g015220	0	0	0	0	0	1.38387	0	0	0	0	0	0	0	4.34798	2.2829	0	0	0	0	1.87716	0	0	0	0	0	0
	Solyc04g015240	0	0	0	0	0	0	0	0	0	0	0	0	0	0	0	0	0	0	0	0	0	0	0	0	0	0
	Solyc04g015630	0	0	0	0	0	0	0	0	0	0	0	-1.16482	-1.35888	-1.83136	-1.39055	1.65493	1.19342	0	0	0	0	0	0	0	0	0
	Solyc04g015640	0	0	0	0	0	0	0	0	0	0	0	0	0	0	0	0	0	0	0	0	0	0	0	0	0	0
	Solyc04g025580	0	0	0	0	0	0	0	0	0	0	0	0	0	0	0	0	0	0	0	0	0	0	0	0	0	0
	Solyc04g025590	0	0	0	0	0	0	0	0	0	0	0	0	0	0	0	0	0	0	0	0	0	0	0	0	0	0
	Solyc04g025820	0	0	0	0	0	0	0	0	0	0	0	0	0	0	0	0	0	0	0	0	0	0	0	0	0	0
	Solyc04g025840	0	0	0	0	0	0	0	0	0	0	0	0	0	0	0	0	0	0	0	0	0	0	0	0	0	0
	Solyc04g025860	0	0	0	0	0	0	0	0	0	0	0	0	0	0	0	0	0	0	0	0	0	0	0	0	0	0
	Solyc04g026110	0	0	0	0	-0.683669	-0.962774	0	0	0	0	-0.785163	-2.12204	-2.37751	0	-1.61647	-1.23005	0	-0.370127	0	-1.08535	0	0	0	0	0	0
	Solyc04g039980	0	0	0	0	-0.571607	0	0	0	0	0	0	1.32472	1.13583	1.11233	2.13702	0	0	0	0	0.941139	0	0	0	1.65019	0	1.37266
	Solyc04g039990	0	0	0	0	0	0	0	0	0	0	0	0.865947	0.782704	0.619618	0.454122	0	0	0	0	0	0	0	0	0	0	0.406609
	Solyc04g048910	0	0	0	0	0	0	0	0	0	0	0	0	0	0	0	0	0	0	0	0	0	0	0	0	0	0
	Solyc04g048920	0	0	0	0	0	0	0	0	0	0	0	0	0	0	0	0	0	0	0	0	0	0	0	0	0	0
	Solyc04g051210	0	0	0	0	0	0	0	0	0	0	0	0	0	0	0	0	0	0	0	0	0	0	0	0	0	0
	Solyc04g056570	0	0	0	0	0	0	0	0	0	0	0	0	1.21035	1.01013	0.906868	0	0	0	0	0	0	0	0	3.05673	0	0
	Solyc04g057840	0	0	0	0	0	0	0	0	0	0	0	0	0	0	0	0	0	0	0	0	0	0	0	0	0	0
	Solyc04g079420	0	0	-1.50999	0	0.701113	0.516704	0	0	0	0	0	0	2.02878	1.85048	1.7118	0	-0.836774	0	0	0	0	0	0	0	0	1.02115
	Solyc05g005130	0	0	0	0	0.609929	0.575467	0	0	0	0	0.65322	0	0.403128	0	0	0	0	0.167348	0	0.498205	0	1.22704	0	0.785477	0	1.36455
	Solyc05g005330	0	0	1.27157	0	0	0	0	0	0	0	0	0	0.332127	-1.19414	-1.37841	0	0	0	0	0.709061	0	0	0	0	0	0
	Solyc05g006620	0	0	0	0	0	0	0	0	0	0	0	0	0	0	-0.463416	0	0	0	0	0	0	0.50725	0	0	0	0
	Solyc05g006630	0	0	0	0	0.371868	0.322381	0	0	0	0	0	0	0	1.18919	0.450136	0	0	-0.263059	0	0	0	0	0	0	0	0
	Solyc05g007170	0	0	0	0	1.78856	1.85569	0	-0.534733	0	0	0	0	0	0	0	0	0	0	0	2.78219	0.813551	2.05913	0	3.0443	0	2.11927
	Solyc05g007350	0	0	0	0	0	0	0	0	0	0	0	0	0	1.57723	3.91474	0	0	0	0	0	0	0	0	0	0	0
	Solyc05g007610	0	0	0	0	0.63504	1.93085	0	0	0	0	0	0	0	4.02054	2.44755	0	0	0	0	1.75371	0	0	0	2.22677	0	0
	Solyc05g007630	0	0	0	0	1.36732	2.29827	0	0	0	0	0	1.0912	2.27856	4.75568	2.67526	0	0	1.35696	0	2.95527	0.554264	0.90323	0	2.20831	0	0
	Solyc05g007640	0	0	0	0	1.0628	1.36334	0	0	0	0	3.12123	0	1.81166	2.31904	0	0	0	0.806363	1.17601	2.72766	0.995463	1.34396	0	2.61354	0	1.14648
	Solyc05g007850	0	0	0	0	0	0.317791	0	0	0	0	0	-0.8025	-0.752955	-0.779447	0	0	0	0.269902	0	0	0	0	0	0	0	0
	Solyc05g008070	0	0	0	0	0.889036	1.24722	0	0	0	0	0	0	1.59736	0	0	0	0	0.17712	0	0	0	0	0	0	0	0
	Solyc05g008650	0	0	0	0	0	0	0	0	0	0	0	0	0	0	0	0	0	0	0	-2.04614	0	-2.72364	0	0	0	-4.50024
	Solyc05g008690	0	0	0	0	0	0	0	0	0	0	0	0	0	0	0	0	0	0	0	0	0	0	0	0	0	0
	Solyc05g009630	0	0	-2.90688	0	0.292645	0.395559	0	0	0	0	0	0	0.832068	0	0	0	0	0	0	0	0	0	0	0	0	0
	Solyc05g009740	0	0	0	0	0	0.665804	0	0	0	0	0	0.50533	0.535602	1.32194	0.821067	0	0	0	0	0	0	0	0	0	0	0
	Solyc05g009750	0	0	0	0	0	0	0	0	0	0	0	0	0	0	0	0	0	0	0	0	0	0	0	0	0	0
	Solyc05g009760	0	0	0	0	-0.34457	0	0	0	0	0	0	0	0	0.752047	0.639741	0	0	0	0	0	0	0	0	0	0	0
	Solyc05g012740	0	0	0	0	2.09214	2.88057	0	0	0	0	0	1.20512	2.13929	0	0	0	0	0	0	1.89696	0	0	0	0	0	0
	Solyc05g012750	0	0	0	0	0	0	0	0	0	0	0	0	0	0	0	0	0	0	0	0	0	0	0	0	0	0
	Solyc05g012890	0	0	0	0	0.654669	0.956099	0	0	0	0	0	2.66495	2.76579	0	0	0	0	0.30859	0	0	0	0	0	2.00288	0	0
	Solyc05g012900	0	0	1.11005	0	0	0	0	0	0	0	0	2.41785	1.76729	1.80338	1.92243	0	0	0.307801	0	1.29426	0	0	0	0	0	1.51963
	Solyc05g012910	0	0	0	0	0.281047	0.626316	0	0	0	0	0	2.35264	2.27509	1.33457	1.06081	0	0	0.275171	0	0	0	0	0	1.83847	0	1.75916
	Solyc05g013250	0	0	0	0	0	0	0	0	0	0	0	0	0	2.40448	0	0	0	0	0	0	0	0	0	0	0	0
	Solyc05g013260	0	0	0	0	0	0	0	0	0	0	0	0	0	0	0	0	0	0	0	0	0	0	0	0	0	0
	Solyc05g013280	0	0	0	0	0	0	0	0	0	0	0	0	0.85664	0	0	0	0	0	0	0	0	0.929286	0	0.692606	0	1.41951
	Solyc05g013300	0	0	0	0	0	0	0	0	0	0	0	0	-0.679855	0	0	0	0	0	0	0	0	0	0	0	0	0
	Solyc05g018010	0	0	0	0	0	0	0	0	0	0	0	0	0	0	0	0	0	0	0	0	0	0	0	0	0	0
	Solyc05g018710	0	0	0	0	0	0	0	0	0	0	0	0	0	0	0	0	0	0	0	0	0	0	0	0	0	0
	Solyc05g018720	0	0	0	0	0	0	0	0	0	0	0	0	0	0	0	0	0	0	0	0	0	0	0	0	0	0
	Solyc05g021140	0	0	0	0	0	0	0	0	0	0	0	0	0	0	0	0	0	0	0	0	0	0	0	0	0	0
	Solyc05g024000	0	0	0	0	-0.535571	-0.59176	0	0	0	0	0	0	0	0	0	0	0	0	0	0	1.86208	1.90587	0	0	0	0
	Solyc05g024300	0	0	0	0	0	0	0	0	0	0	0	0	0	0	0	0	0	0	0	0	0	0	0	0	0	0
	Solyc05g024350	0	0	0	0	0	0	0	0	0	0	0	0	0	0	0	0	0	0	0	0	0	0	0	0	0	0
	Solyc05g024360	0	0	0	0	0	0	0	0	0	0	0	0	0	0	0	0	0	0	0	0	0	0	0	0	0	0
	Solyc05g024370	0	0	0	0	0	0	0	0	0	0	0	0	0	0	0	0	0	0	0	0	0	0	0	0	0	0
	Solyc05g025930	0	0	0	0	0	0	0	0	0	0	0	0	0	0	0	0	0	0	0	0	0	0	0	0	0	0
	Solyc05g042090	0	0	0	0	0	0	0	0	0	0	0	0	0	0	0	0	0	0	0	0	0	0	0	0	0	0
	Solyc05g042100	0	0	0	0	0	0	0	0	0	0	0	0	0	0	0	0	0	0	0	0	0	0	0	0	0	0
	Solyc05g042110	0	0	0	0	0	0	0	0	0	0	0	0	0	0	0	0	0	0	0	0	0	0	0	0	0	0
	Solyc05g043420	0	0	0	0	0	0	0	0	0	0	0	0	0	0	0	0	0	0	0	0	0	0	0	0	0	0
	Solyc05g044490	0	0	0	0	4.5318	3.6643	0	0	0	0	0	0	0	0	0	0	0	0	2.73295	3.82696	1.99695	2.16185	0	2.29271	0	1.12828
	Solyc05g047700	0	0	0	0	0	0	0	0	0	0	0	0	0	0	0	0	0	0	0	0	0	0	0	0	0	0
	Solyc05g050430	0	0	0	0	0	0	0	0	0	0	0	0	0	0	0	0	0	0	0	0	0	0	0	0	0	0
	Solyc05g053980	0	0	0	0	0	0	0	0	0	0	0	0	-1.10404	0	0.826818	0	0	0	0	0	0	0	0	0	0	0
	Solyc05g053990	0	0	0	0	0.606159	0.490352	0	0	0	0	0	0	0	0	0	0	0	0.151024	0	0	0	0.549348	0	0	0	0
	Solyc05g054000	0	0	0	0	1.30393	1.08333	0	0	0	0	0	0	0	0	0	0	0	0	0	0	0	0	0	0	0	0
	Solyc05g054010	0	0	0	0	0.967855	0.789943	0	0	0	0	0	0	0	0	1.36074	1.46837	0	0	0	0	0	0	0	0	0	0
	Solyc05g054020	0	0	0	0	0	0	0	0	0	0	0	0	0	0	0	0	0	0	0	0	0	0	0	0	0	0
	Solyc05g054340	0	0	0	0	-0.502619	0	0	0	0	0	-0.656733	-0.69475	0	-2.03804	-0.944371	0	0	0	0	0	0.918538	0.890948	0	0	0	0
	Solyc06g008380	0	0	0	0	0	0	0	0	0	0	0	0	0	0	0	0	0	0	0	0	0	0	0	0	0	0
	Solyc06g008390	0	0	0	0	0	0	0	0	0	0	0	0	0	0	0	0	0	0	0	0	0	0	0	0	0	0
	Solyc06g008400	-0.707834	0	0	0	1.19062	1.57872	0	0	0	0	0	0	0	2.49458	3.4204	0	0	0	0	2.45805	0	0	0	0	0	1.27783
	Solyc06g008410	0	0	0	0	0	0	0	0	0	0	0	0	0	0	0	0	0	0	0	0	0	0	0	0	0	0
	Solyc06g008430	0	0	0	0	0	0	0	0	0	0	0	0	0	0	0	0	0	0	0	0	0	0	0	0	0	0
	Solyc06g008450	0	0	0	0	0.608154	0.542189	0	0	0	0	0	-0.895224	0	0	0	0	0	0.135343	0	0.395118	0	0.654966	0	0.499827	0	0.74591
	Solyc06g008480	0	0	0	0	0	0	0	0	0	0	0	0	0	0	0	0	0	0	0	0	0	0	0	0	0	0
	Solyc06g008770	0	0	0	0	-0.549075	0	0	0	0	0	0	0	0	0	0	0	0	0	0	0	0.934461	0.841791	0	0.851174	0	0
	Solyc06g008785	0	0	0	0	0.84782	0.891393	0	0	0	0	0	0	0	-2.27636	0	0	0	0	0	0	0.598066	0.966955	0	0	0	0.72827
	Solyc06g008790	0	0	0	0	0.501966	0.699244	0	0	0	0	0	0	0	2.30474	2.61288	0	0	0	0	0	0	0	0	1.04093	0	0.569149
	Solyc06g048910	0	0	0	0	0	0	0	0	0	0	0	0	0	0	0	0	0	0	0	0	0	0	0	0	0	0
	Solyc06g062440	0	0	0	0	0	0.311586	0	0	0	0	0	0	0	0	-0.376815	0	0	0	0	0	0	0.902299	0	0.959086	0.628661	1.19984
	Solyc06g064680	0	0	0	0	0	0	0	0	0	0	0	0	0	0	0	0	0	0	0	-2.65914	0	0	0	0	0	-1.45186
	Solyc06g064690	0	0	0	0	0	0	0	0	0	0	0	0	0	0	0	0	0	0	0	0	0	0	0	0	0	0
	Solyc06g064710	0	0	0	0	0	0	0	0	0	0	0	0	0	0	0	0	0	0	0	0	0	0	0	0	0	0
	Solyc06g064720	0	0	2.76381	0	1.31514	1.05085	0	0	0	0	0	0	0	0	0	0	0	0	0	0	0	0.857626	0	0	0	0
	Solyc06g064750	0	0	0	0	0	0	0	0	0	0	0	0	0	0	0	0	0	0	0	0	0	1.27992	0	0	0	0
	Solyc06g064760	0	0	0	0	0	0	0	0	0	0	0	0	0	0	0	0	0	0	0	0	0	0	0	0	0	0
	Solyc06g064780	0	0	0	0	0	0	0	0	0	0	0	0	0	0	0	0	0	0	0	0	0	0	0	0	0	0
	Solyc06g064790	0	0	0	0	0	0	0	0	0	0	0	0	0	0	0	0	0	0	0	0	0	0	0	0	0	0
	Solyc06g065000	0	0	0	0	0	1.25678	0	0	0	0	0	0	0	0	0	0	0	0	0	0	0	0	0	0	0	0
	Solyc06g065120	0	0	0	0	0	0	0	0	0	0	0	0	0	0	0	0	0	0	0	0	0	0	0	0	0	0
	Solyc06g065140	0	0	0	0	0	0	0	0	0	0	0	0	0	0	0	0	0	0	0	0	0	0	0	0	0	0
	Solyc06g065150	0	0	0	0	0	0	0	0	0	0	0	0	0	0	0	0	0	0	0	0	0	0	0	0	0	0
	Solyc06g071280	0	0	-0.876355	0	0	0	0	0	0	0	1.35574	0.911495	0.54914	1.02667	1.65025	0	0	0.29657	0	0	0	0.743021	0.953679	1.43772	1.38714	2.32823
	Solyc07g005770	0	0	0	0	0	0	0	0	0	0	0	0	0	0	0	0	0	0	0	0	0	0	0	0	0	0
	Solyc07g009180	0	0	0	0	0.868829	0.856766	0	0	0	0	0	0	0	0	1.10062	3.92337	1.73365	0.292613	0	0	0	0.79549	0	0.858893	0	0.738289
	Solyc07g009190	0	0	0	0	0	0	0	0	0	0	0	0	0	0	0	0	0	0	0	0	0	0	0	0	0	0
	Solyc07g015900	0	0	0	0	0	0	0	0	0	0	0	0	0	0	0	0	0	0	0	0	0	0	0	0	0	0
	Solyc07g039390	0	0	0	0	0	0	0	0	0	0	0	0	0	0	0	0	0	0	0	0	0	0	0	0	0	0
	Solyc07g039400	0	0	0	0	0	0	0	0	0	0	0	0	0	0	0	0	0	0	0	0	0	0	0	0	0	0
	Solyc07g039410	0	0	0	0	0	0	0	0	0	0	0	0	0	0	0	0	0	0	0	0	0	-2.67099	0	0	0	0
	Solyc07g039420	0	0	0	0	0	0	0	0	0	0	0	0	0	0	0	0	0	0	0	0	0	-1.86455	0	0	0	0
	Solyc07g039440	0	0	0	0	0	0	0	0	0	0	0	0	0	-2.47832	0	0	0	0	0	0	0	0	0	0	0	0
	Solyc07g044790	0	0	0	0	0	0	0	0	0	0	0	0	0	0	0	0	0	0	0	0	0	0	0	0	0	0
	Solyc07g044800	0	0	0	0	0	0	0	0	0	0	0	0	0	0	0	0	0	-0.31974	0	0	0	0	0	0	0	0
	Solyc07g049700	0	0	1.58647	0	1.07759	1.41721	0	0	0	0	0	1.34755	0.829769	1.29128	0.86671	0	0	0.258433	0	0	0	1.1093	0	1.51185	0	1.72512
	Solyc07g052770	0	0	0	0	0	0	0	0	0	0	0	0	0	0	1.64774	0	0	-0.587807	0	0	0	0	0	0	0	0
	Solyc07g052780	0	0	0	0	0	0	0	0	0	0	0	1.43715	1.92709	1.95243	1.48433	0	0	0	0	0	0	0	0	0	0	0
	Solyc07g052790	0	0	0	0	0	0	0	0	0	0	0	0.596517	1.92094	2.74703	2.14415	0	0	0.260652	0	0	0	0	0	0	0	3.25064
	Solyc07g052800	0	0	0	0	0	0	0	0	0	0	0	0	0	0	0	0	0	0	0	0	0	0	0	0	0	0
	Solyc07g053010	0	0	0	0	0	0	0	-1.06702	0	0	0	-0.446889	0	0.775275	0	-0.844787	0	-0.158701	0	-0.805577	0	-1.32599	0	-1.12935	0	-1.01868
	Solyc07g053020	0	0	0	0	0	-0.381345	0	0	0	0	0	-0.647686	0	0	-0.810161	-1.01208	0	-0.165686	0	0	0	0	0	0	0	0.513708
	Solyc07g055380	0	0	0	0	0	0	0	0	0	0	0	0	0	0	0	0	0	0	0	0	0	0	0	0	0	0
	Solyc07g055390	0	0	0	0	0	0	0	0	0	0	0	0	0	0	0	0	0	0	0	0	0	0	0	0	0	0
	Solyc07g055610	0	0	0	0	0	0	0	0	0	0	0	0	0	0	0	0	0	0	0	0	0	0	0	0	0	0
	Solyc07g055620	0	0	0	0	0	0	0	0	0	0	0	0	0	0	0	0	0	0	0	0	0	0	0	0	0	0
	Solyc08g005440	0	0	0	0	0	0	0	0	0	0	0	-2.04121	-2.30026	-1.72992	-2.31468	-0.797777	0	0.319972	0	0	0	0	0	0	0	0
	Solyc08g005500	0	0	0	0	0	0	0	0	0	0	0	0	0	0	0	0	0	-0.4421	0	0	0	0	0	0	0	0
	Solyc08g005510	0	0	0	0	0	-0.58772	0	0	0	0	0	0	0	0	0	0	0	-0.184321	0	0	0	0	0	0	0	0
	Solyc08g007250	0	0	0	0	0	0	0	0	0	0	0	-0.537304	0	0	0	-0.641784	0	0	0	0	0	0	0	0	0	0
	Solyc08g007630	0	0	0	0	0.521736	0.367265	0	0	0	0	0	-0.919548	0	0	-0.992953	0	0	0	0	0	0.857825	0	0	0	0	0
	Solyc08g007640	0	0	0	0	0	0	0	0	0	0	0	-1.62288	-0.832654	0	0	0	0	-0.281488	0	0	0.734887	0	0	0	0	0
	Solyc08g013970	0	0	0	0	0	0	0	0	0	0	0	0	-1.32938	0	-1.49707	0	0	0	0	0	0	-1.98638	0	-2.18891	0	0
	Solyc08g067380	0	0	0	0	0	0	0	0	0	0	0	0	0	0	0	0	0	0	0	0	0	0	0	0	0	0
	Solyc08g074250	0	0	0	0	0	0	0	0	0	0	0	0	-1.72253	0	0	0	0	0	0	0	0	2.1266	0	0	0	0
	Solyc08g075630	0	0	0	0	0	0	0	0	0	0	0	0	0	-1.95614	-1.24387	0	0	0	0	0	0	0	0	0	0	0
	Solyc08g075640	0	0	0	0	1.04513	0.838713	0	0	0	0	0	0	1.06251	0	0.845322	0	0	0	0	0	0	-0.908118	0	0	-0.681389	-0.910626
	Solyc08g076000	0	0	0	0	1.09203	1.18866	0	0	0	0	0	1.31769	1.84243	1.34696	1.33621	0	0	0	0	0	0	0	0	0	0	0
	Solyc09g005290	0	0	0	0	0	0.82537	0	0	0	0	0	0.952244	1.01981	1.07556	1.32447	0	0	0	0	0	0	0	0	0	0	0
	Solyc09g007710	0	0	0	0	-0.556508	-0.633168	0	0	0	0	0	0	-1.55928	-1.41362	-1.61284	-0.86307	0	-0.718889	0	0	0	0	0	0	0	0
	Solyc09g018220	0	0	0	0	0	0	0	0	0	0	0	0	-1.0036	0.869119	0	0	0	0	0	0	0.794547	1.4592	0.653217	0.625281	0	0.697658
	Solyc09g059140	0	0	0	0	0	0	0	0	0	0	0	0	0	0	0	0	0	0	0	0	0	0	0	0	0	0
	Solyc09g059830	0	0	0	0	0	0	0	0	0	0	0	0	0	0	0	0	0	0	0	0	0	0	0	0	0	0
	Solyc09g059840	0	0	0	0	0	0	0	0	0	0	0	0	0	0	0	0	0	0	0	0	0	0	0	0	0	0
	Solyc09g063040	0	0	0	0	0	0	0	0	0	0	0	0	0	0	0	0	0	0	0	0	0	0	0	0	0	0
	Solyc09g064600	0	0	0	0	0	0.449855	0	0	0	0	0	0	0	0	0	0	0	0	0	0	0	0	0	0	0	0
	Solyc09g064610	0	0	0	0	0.685987	0.573484	0	0	0	0	0	0	0.626324	0	0	0	0	0	0	0	0	0	0	0	0	0
	Solyc09g064680	0	0	0	0	0	0	0	0	0	0	0	0	0	0	0	0	0	0	0	0	0	0	0	0	0	0
	Solyc09g064690	0	0	0	0	1.128	1.1138	0	0	0	0	0	0	0	0	0	0	0	0	0	0	0	0	0	0	0	0
	Solyc09g072940	0	0	0	0	0	0	0	0	0	0	0	0	0	0	0	0	0	0	0	0	0	0	0	0	0	0
	Solyc09g090620	0	0	0	0	0	0	0	0	0	0	0	0	0	0	0	0	0	0	0	0	0	0	0	0	0	0
	Solyc09g091210	0	0	0	0	0	0	0	0	0	0	0	0	0	0	0	0	0	0	0	0	0	0	0	0	0	0
	Solyc09g092280	0	0	0	0	0	0	0	0	0	0	0	0	0	1.21137	1.36209	0	0	0	0	0	0	0	0	0	0	0
	Solyc09g092290	0	0	0	0	0	0	0	0	0	0	0	0	-1.93238	1.86159	1.48762	0	0	0	0	0	0	0	0	0	0	0
	Solyc09g092300	0	0	0	0	0	0	0	0	0	0	0	0	0	0	0	0	0	0	0	0	0	0	0	0	0	0
	Solyc09g092310	0	0	0	0	0	0.428428	0	0	0	0	0.757785	0	0.683413	1.30695	1.18631	0	0	0	0	0	0	0	0	1.05531	0	0
	Solyc09g092410	0	0	0	0	0	0	0	-0.85338	0	0	0	0	0	0	0	0	0	0	0	0	0	0	0	0	0	0
	Solyc09g098100	0	0	0	0	0.666415	0.543963	0	0	0	0	0	0	0.764467	0	0	0	0	0	0	0	0	-0.529555	0	0	0	0
	Solyc09g098130	0	0	0	0	0	0.574638	0	0	0	0	0	0	0	-1.11943	-1.12196	0	0	0.163706	0	0	0	0	0	0	0	0
	Solyc09g098210	0	0	0	0	0	0	0	0	0	0	0	0	0	0	0	0	0	0	0	0	0	0	0	0	0	0
	Solyc10g008220	0	0	0	0	0.325315	0.354508	0	0	0	0	0	0	0.720109	0	0	0	0	0.20913	0	0	0	0	0	0.924853	0	0
	Solyc10g008230	0	0	0	0	0	0	0	0	0	0	0	0	0.720897	0	0	0	0	0	0	0	0	0	0	0.767083	0	0
	Solyc10g008240	0	0	0	0	0	0	0	0	0	0	0	-0.545106	0	0	0	0	0	-0.127787	0	0	0	0.894885	0	0	0	1.04336
	Solyc10g012280	0	0	0	0	0	0	0	0	0	0	0	0	0	0	0	0	0	0	0	0	0	0	0	0	0	0
	Solyc10g012300	0	0	0	0	1.2551	0	0	0	0	0	0	0	0	0	0	0	0	0	0	0	0	0	0	0	0	0
	Solyc10g012330	0	0	0	0	0	0	0	0	0	0	0	0	0	0	0	0	0	0	0	0	0	0	0	0	0	0
	Solyc10g012350	0	0	0	0	0	0	0	0	0	0	0	0	0	0	0	0	0	0	0	0	0	0	0	0	0	0
	Solyc10g047320	0	0	0	0	0.589447	0.555994	0	0	0	0	0.505685	0.521744	0.594956	1.16349	0	0	0	0	0	0	0	0.557039	0	0	0	0.736658
	Solyc10g050050	0	0	0	0	0	0	0	0	0	0	0	0	0	0	0	0	0	0	0	0	0	0	0	0	0	0
	Solyc10g050740	0	0	0	0	0	0	0	0	0	0	0	0	0	0	0	0	0	0	0	0	0	0	0	0	0	0
	Solyc10g051050	0	0	0	0	-0.604193	0	0	0	0	0	0	0	0	0	0	-0.698167	0	0	0	0	0	0	0	0	0	0.930155
	Solyc10g051170	0	0	0	0	0	0	0	0	0	0	0	0	0	0	0	0	0	0	0	0	0	0	0	0	0	0
	Solyc10g051180	0	0	0	0	0	0	0	0	0	0	0	0	0	0	0	0	0	0	0	0	0	0	0	0	0	0
	Solyc10g054350	0	0	0	0	0	0	0	0	0	0	0	0	0	2.86241	0	0	0	0.957023	0	0	0	0	0	0	0	0
	Solyc10g054360	0	0	0	0	0	0	0	0	0	0	0	0	0	0	0	0	0	0	0	0	0	0	0	0	0	0
	Solyc10g054370	0	0	0	0	0	0	0	0	0	0	0	0	0	0	0	0	0	0	0	0	0	0	0	0	0	0
	Solyc10g054600	0	0	0	0	0	0	0	0	0	0	0	0	0	0	0	0	0	0	0	0	0	0	0	0	0	0
	Solyc10g054610	0	0	0	0	0	0	0	0	0	0	0	0	0	0	0	0	0	0	0	0	0	0	0	0	0	0
	Solyc10g054940	0	0	0	0	0	0	0	0	0	0	0	0	0	0	0	0	0	0	0	0	0	0	0	0	0	0
	Solyc10g054970	0	0	0	0	0	0	0	0	0	0	0	0	0	0	0	0	0	0	0	0	0	0	0	0	0	0
	Solyc10g054990	0	0	0	0	0	0	0	0	0	0	0	0	0	0	0	0	0	0	0	0	0	0	0	0	0	0
	Solyc10g055050	0	0	0	0	0	0	0	0	0	0	0	0	0	0	0	0	0	0	0	0	0	0	0	0	0	0
	Solyc10g055060	0	0	0	0	0	0	0	0	0	0	0	0	0	0	0	0	0	0	0	0	0	0	0	0	0	0
	Solyc10g055080	0	0	0	0	0	0	0	0	0	0	0	0	0	0	0	0	0	0	0	0	0	0	0	0	0	0
	Solyc10g055120	0	0	0	0	0	0	0	0	0	0	0	0	0	0	0	0	0	0	0	0	0	0	0	0	0	0
	Solyc10g055140	0	0	0	0	0	0	0	0	0	0	0	0	0	0	0	0	0	0	0	0	0	0	0	0	0	0
	Solyc10g055170	0	0	0	0	0	0	0	0	0	0	0	0	0	0	0	0	0	0	0	0	0	0	0	0	0	0
	Solyc10g074640	0	0	0	0	0	0	0	0	0	0	0	0	0	0	0	0	0	0	0	0	0	0	0	0	0	0
	Solyc10g076440	0	0	0	0	0	0	0	0	0	0	0	0	0	0	0	0	0	0	0	0	0	0	0	0	0	0
	Solyc10g079020	0	0	0	0	0	0	0	0	0	0	0	0	0	0	0	0	0	0	0	0	0	0	0	0	0	0
	Solyc10g085460	0	0	0	0	0.299209	0.442896	0	0	0	0	0	-0.715046	0	0	-0.954398	-0.889316	0	0	0	0.427032	0.87432	0.833311	0.855809	1.10985	0	1.22046
	Solyc10g085780	0	0	0	0	0	0	0	0	0	0	0	0	0	0	0	0	0	0	0	0	0	0	0	0	0	0
	Solyc10g086590	0	0	0	0	0	0	0	0	0	0	0	0	0	0	0	0	0	0	0	0	0	0	0	0	0	0
	Solyc11g006520	0	0	0	0	1.05086	1.31967	0	0	0	0	0	0	0	0	0	0	0	0	0	0.867384	0.783669	1.02362	0	0.816706	0	0.661017
	Solyc11g006530	0	0	0	0	0	0	0	0	0	0	0	0	0	0	0	0	0	0	0	0	1.60722	0.978423	0	0	0	0
	Solyc11g006630	0	0	0	0	0	0	0	0	0	0	0	0	0	0	0	0	0	0	0	0	0	0	0	0	0	0
	Solyc11g006640	0	0	0	0	0	0	0	0	0	0	0	0	0	0	-1.17195	-0.874454	0	-0.298861	0	0.579977	0.735207	0.562857	0	0	0	0
	Solyc11g007790	0	0	0	0	0	0	0	0	0	0	0	0	0	0	0	0	0	0	0	0	0	0	0	0	0	0
	Solyc11g010160	0	0	0	0	0	0	0	0	0	0	0	1.20924	2.24396	0	1.05128	0	0	0	0	0	0	-2.90979	0	0	0	-3.38268
	Solyc11g011080	0	0	0	0	0	0.738154	0	0	0	0	0.656212	1.04771	1.10072	1.72131	1.03921	0	0	0	0	0	-0.741912	0	0	0	0	0
	Solyc11g011090	0	0	0	0	0.501856	0.530431	0	0	0	0	0.609715	0	0.904947	0.795856	0.791451	0	0	0	0	0	0	0	0	0	0	0
	Solyc11g011350	0	0	2.42049	3.35631	0	0.592726	0	0	0	0	0	-0.576733	0	1.73469	0.818414	0	0	0	0	0	0	0	0	0	0	0
	Solyc11g013750	0	0	0	0	0	0	0	0	0	0	0	-0.684741	-0.985491	0	-0.844066	0	0	-0.133968	0	0.558006	0	0	0	0.431493	0	0.401526
	Solyc11g020080	0	0	0	0	0	0	0	0	0	0	0	0	0	0	0	0	0	0	0	0	0	0	0	0	0	0
	Solyc11g020090	0	0	0	0	0	0	0	0	0	0	0	0	0	0	0	0	0	0	0	0	0	0	0	0	0	0
	Solyc11g020100	0	0	0	0	0.553659	0.743877	0	0	0	0	0	0	0	0	0	0	0	0.130119	0	1.28826	1.75408	1.28034	0	1.12796	1.05011	1.37935
	Solyc11g040410	0	0	0	0	0	0	0	0	0	0	0	0	0	0	0	0	0	0	0	0	0	0	0	0	0	0
	Solyc11g042720	0	0	0	0	0	0	0	0	0	0	0	0	0	0	0	0	0	0	0	0	0	0	0	0	0	0
	Solyc11g042730	0	0	0	0	0	0	0	0	0	0	0	0	0	0	0	0	0	0	0	0	0	0	0	0	0	0
	Solyc11g042770	0	0	0	0	0	0	0	0	0	0	0	0	0	0	0	0	0	0	0	0	0	0	0	0	0	0
	Solyc11g043060	0	0	0	0	0	0	0	0	0	0	0	0	0	0	0	0	0	0	0	0	0	0	0	0	0	0
	Solyc11g043070	0	0	0	0	0	0	0	0	0	0	0	0	0	0	0	0	0	0	0	0	0	0	0	0	0	0
	Solyc11g043090	0	0	0	0	0	0	0	0	0	0	0	0	0	0	0	0	0	0	0	0	0	0	0	0	0	0
	Solyc11g043100	0	0	0	0	0	0	0	0	0	0	0	0	0	0	0	0	0	0	0	0	0	0	0	0	0	0
	Solyc11g062150	0	0	0	0	-1.47407	0	0	0	0	0	0	1.92527	2.23071	1.31116	3.04699	0	0	0.492973	0	0	0	0	0	1.59329	1.55631	2.48417
	Solyc11g062180	0	0	0	0	0	0	0	0	0	0	0	0	0	0	0	0	0	0	0	0	0	0	0	0	0	0
	Solyc11g064760	0	0	0	0	0	0	0	0	0	0	0	0	0	0	0.913966	0	0	0	0	0	0	0	0	0	0	0
	Solyc11g064770	0	0	0	0	0	0	0	0	0	0	0	0	1.31839	0	0	0	0	0	0	0	0	0	0	0	0	0
	Solyc11g065780	0	0	0	0	1.06991	0.925523	0	0	0	0	0	1.14589	2.07551	0	0	0	0	0	0	0	0	0	0	0	0	0
	Solyc11g065810	0	0	0	0	0	0.552297	0	0	0	0	0	0.673683	1.01243	0	0.795951	0	0	0	0	0	0	0	0	0	0	0
	Solyc11g068360	0	0	0	0	0	0	0	0	0	0	0	-1.32681	-0.764664	-1.26495	-0.967276	0	0	-0.211292	0	0	0.858053	0.760489	0	0	0	0
	Solyc11g069020	0	0	0	0	0.805113	0.464797	0	0	0	0	0	0	0	0	-2.00392	0	0	0.406409	2.26953	3.2151	4.5618	5.15005	0	2.39404	0	1.84124
	Solyc11g069620	0	0	0	0	0	0	0	0	0	0	0	0	0	-0.801755	-1.03211	0	0	-0.155318	0	0	0	0	0	0	0	0
	Solyc11g069660	0	0	0	0	-0.469477	-0.396472	0	0	0	0	0	0	0	-1.37022	-0.634431	-0.885442	0	-0.413184	0	-1.06716	0	0	0	-0.82167	0	-0.699702
	Solyc11g069920	0	0	0	0	0	0	0	0	0	0	0	0	0	0	1.257	0	0	-0.598571	0	0	0	0	0	0	0	0
	Solyc11g069930	0	0	0	0	-0.654754	0	0	0	0	0	0	0	0	0	0	0	0	0	0	0	0	0	0	0	0	0
	Solyc11g069990	0	0	0	0	-0.280255	0	0	0	0	0	0	0	0	-1.48087	-1.46203	0	0	-0.177699	0	0	0.934297	1.04057	0	0	0	0
	Solyc11g070000	0	0	0	0	0	0	0	0	0	0	0	0	0	-2.24136	0	0	0	-0.268458	0	0	0	0	0	0	0	0
	Solyc11g071390	0	0	0	0	0	0	0	0	0	0	0	0	0	0	0	0	0	0	0	0	0	0	0	0	0	0
	Solyc11g071410	0	0	0	0	-0.89828	0	0	0	0	0	0	0	0	0	0	0	0	0	0	0	0	0	0	-0.858337	0	-0.846227
	Solyc11g071420	0	0	0	0	0	0	0	0	0	0	0	0	0	0	0	0	0	0	0	0	0	0	0	0	0	0
	Solyc11g071430	0	0	0	0	0	0	0	0	0	0	0	-1.38359	1.12112	0	0	0	0	0.109377	0	0	0.50778	0	0	0	0	0
	Solyc11g072000	0	0	0	0	0	0	0	0	0	0	0	0	0	0	0	0	0	0	0	0	0	0	0	0	0	0
	Solyc11g072350	0	0	0	0	0	0	0	0	0	0	0	0	0	0	0	0	0	0	0	0	0	0	0	0	0	0
	Solyc11g072360	0	0	0	0	0	0	0	0	0	0	0	0	0	0	0	0	0	0	0	0	0	0	0	0	0	0
	Solyc11g072370	0	0	0	0	0	0	0	0	0	0	0	0	0	0	0	0	0	0	0	0	0	0	0	0	0	0
	Solyc12g005520	0	0	0	0	0	0.719641	0	0	0	0	4.72824	1.88383	3.40794	1.91758	2.87856	0	0	0	0	0	0	1.79889	0	0	0	0
	Solyc12g005540	0	0	0	0	0	0	0	0	0	0	0	1.85549	3.37525	2.65889	2.69599	0	0	0	0	0	0	1.59138	0	0	0	0
	Solyc12g005970	0	0	0	0	0	0	0	0	0	0	0	0	0	0	-0.728984	0	0	0	0	0	0	0.942858	0	0	0	0
	Solyc12g006040	0	0	0	0	1.13568	0.859568	0	0	0	0	0	0	0	0	0	0	0	0.264741	0	0	0	0	0	0	0	0
	Solyc12g009450	0	0	0	0	0	0.825223	0	0	0	0	1.57812	0	1.0181	1.77424	1.16197	1.16084	0	0	0	1.2392	0	0	0	1.07327	0	0
	Solyc12g009460	0	0	0	0	0	0	0	0	0	0	0	0	0	0	0	0	0	0	0	0	0	0	0	0	0	0
	Solyc12g010660	0	0	0	0	0	0	0	0	0	0	0	0	2.52483	0	0	0	0	0	0	0	0	0	0	0	0	0
	Solyc12g016220	0	0	0	0	0.488131	0	0	0	0	0	0	0	0	-2.13519	-1.94576	0	0	-0.204697	0	0	0	0	0	0	0.769302	0
	Solyc12g017480	0	0	1.54193	0	0.428044	1.30994	0	0	0	0	0	3.65797	3.33506	3.04521	3.96693	0	0	0	0	0	0	0	0	0	0	0
	Solyc12g017730	0	0	0	0	0	0	0	0	0	0	0	0	0	0	0	0	0	0	0	0	0	0	0	0	0	0
	Solyc12g017800	0	0	0	0	0	0	0	0	0	0	0	0	0	0	0	0	0	0	0	0	0.856856	0	0	0	0	0
	Solyc12g017810	0	0	0	0	0	0	0	0	0	0	0	0	0	0	0	0	0	0	0	0	0	0	0	0	0	0
	Solyc12g038890	0	0	0	0	0	0	0	0	0	0	0	0	0	0	0	0	0	0	0	0	0	0	0	0	0	0
	Solyc12g038900	0	0	0	0	0	0	0	0	0	0	0	0	0	0	0	0	0	0	0	0	0	0	0	0	0	0
	Solyc12g038910	0	0	0	0	0	0	0	0	0	0	0	0	0	0	0	0	0	0	0	0	0	0	0	0	0	0
	Solyc12g040320	0	0	0	0	0	0	0	0	0	0	0	0	0	0	0.759541	0	0	0	0	0	0	0	0	0	0	0
	Solyc12g044180	0	0	0	0	0	0	0	0	0	0	0	0	0	0	0	0	0	0	0	0	0	0	0	0	0	0
	Solyc12g044190	0	0	0	0	0.820452	0	0	0	0	0	0	-1.02528	0	-2.55053	-1.70579	0	0	-0.134613	0	-0.703592	0	0	0	0	0	0
	Solyc12g044200	0	0	0	0	0	-0.694665	0	0	0	0	0	-0.965455	-0.924404	-2.17354	-1.07411	0	0	-0.312598	0	-1.18583	0	0	0	0	0	0
	Solyc12g094660	0	0	1.42485	0	0.852626	1.13945	0	0	0	0	0.691231	1.01898	0	2.1674	0	0	0	0.227939	0	2.21895	1.62112	1.82128	0	2.0431	0	2.54198
	Solyc12g096880	0	0	3.45375	0	0	0.821575	0	0	0	0	0	1.656	1.42291	1.80091	2.55245	0	0	0	0	0	0	1.30506	0	0	1.84361	3.75982
	Solyc12g096900	0	0	2.10589	2.1155	-0.491547	0	0	0	0	0	0	0	0.64846	0	0	0	0	0	0	0	0	0	0	0	0	2.26539
	Solyc12g096920	0	0	2.68542	2.88187	0.675689	1.04383	0	0	0	0	1.86408	0.879839	0.954142	1.95615	1.03738	0	0	0	0	0	0	1.6786	1.52351	1.51162	1.26051	2.16017
	Solyc12g097000	0	0	0	0	-0.862958	0	0	0	0	1.8225	0	2.16736	2.63086	1.51239	2.86156	0	0	0.476869	0	0	0	0	0	1.79838	0	2.22536
	Solyc12g097010	0	0	0	0	-1.66707	-0.861688	0	0	0	0	0	0	0	0	0.658702	-1.90075	0	-0.508927	0	-2.74111	0	-1.12741	0	-1.12035	0	0
	Solyc12g097020	0	0	0	0	0	0	0	0	0	0	0	0	0	0	1.97231	0	0	0	0	0	0	0	0	-1.72614	0	0
	Solyc12g099040	0	0	0	0	0	0	0	0	0	0	0	0	0	0	0	0	0	0	0	0	0	0	0	0	0	0
	Solyc12g099060	0	0	0	0	0	0	0	0	0	0	0	0	0	0	0	0	0	0	0	0	0	0	0	0	0	0
	Solyc12g099880	0	0	0	0	0	0	0	0	0	0	0	0	1.47935	0	0	0	0	0	0	0	0	0	0	0	0	0
All other genes	Solyc00g005280	0	0	0	0	0	0	0	0	0	0	0	0	0	0	0	0	0	0	0	0	0	0	0	0	0	0
	Solyc00g006650	0	0	0	0	0	0	0	0	0	0	0	0	0	0	0	0	0	0	0	0	0	0	0	0	0	0
	Solyc00g007330	0	0	0	0	0	0	0	0	0	0	0	0	-1.88364	0	0	0	0	0	0	0	0	0	0	0	0	0
	Solyc00g007340	0	0	0	0	0	0	0	0	0	0	0	0	0	0	0	0	0	0	0	0	0	0	0	0	0	0
	Solyc00g007350	0	0	0	0	0	0	0	0	0	0	0	0	0	0	0	0	0	0	0	0	0	0	0	0	0	0
	Solyc00g007450	0	0	0	0	0	0	0	0	0	0	0	0	0	1.89159	3.28282	0	0	0	0	0	0	0	0	0	0	0
	Solyc00g007920	0	0	0	0	0	0	0	0	0	0	0	0	0	0	0	0	0	0	0	0	0	0	0	0	0	0
	Solyc00g007930	0	0	0	0	0	0	0	0	0	0	0	0	0	0	0	0	0	0	0	0	0	0	0	0	0	0
	Solyc00g007940	0	0	0	0	0	0	0	0	0	0	0	0	0	0	0	0	0	0	0	0	0	0	0	0	0	0
	Solyc00g011560	0	0	0	0	0	0	0	0	0	0	0	0	0	0	0	0	0	1.36211	0	0	0	0	0	0	0	0
	Solyc00g011660	0	0	0	0	0	0	0	0	0	0	0	0	0	0	0	0	0	0	0	0	0	0	0	0	0	0
	Solyc00g011670	0	0	0	0	0	0	0	0	0	0	0	0	0	0	0	0	0	0	0	0	0	0	0	0	0	0
	Solyc00g012540	0	0	0	0	0	0	0	0	0	0	0	0	0	0	0	0	0	0	0	0	0	0	0	0	0	0
	Solyc00g013100	0	0	0	0	0	0	0	0	0	0	0	0	0	0	0	0	0	0	0	0	0	0	0	0	0	0
	Solyc00g013110	0	0	0	0	0	0	0	0	0	0	0	0	0	0	0	0	0	0	0	0	0	0	0	0	0	0
	Solyc00g013170	0	0	0	0	0	0	0	0	0	0	0	0	1.7431	0	1.93072	0	0	0.628124	0	0	0	0	0	0	0	0
	Solyc00g013180	0	0	0	0	0	0	0	0	0	0	0	0	0	0	0	0	0	0	0	0	0	0	0	0	0	0
	Solyc00g014290	0	0	0	0	0	0	0	0	0	0	0	0	0	0	0	0	0	0	0	0	0	0	0	0	0	0
	Solyc00g014790	0	0	0	0	0	0	0	0	0	0	0	0	0	0	0	0	0	0	0	0	0	0	0	0	0	0
	Solyc00g014800	0	0	0	0	0	0	0	0	0	0	0	0	0	0	0	0	0	0	0	0	0	0	0	0	0	0
	Solyc00g014810	0	0	0	0	0	0	0	0	0	0	0	0	0	0	0	0	0	0	0	0	0	0	0	0	0	0
	Solyc00g014850	0	0	0	0	0	0	0	0	0	0	0	0	0	0	0	0	0	0	0	0	0	0	0	0	0	0
	Solyc00g014860	0	0	0	0	0	0	0	0	0	0	0	0	0	0	0	0	0	0	0	0	0	0	0	0	0	0
	Solyc00g015600	0	0	0	0	0	0	0	0	0	0	0	0	0	0	0	0	0	0	0	0	0	0	0	0	0	0
	Solyc00g016590	0	0	0	0	0	0	0	0	0	0	0	0	0	0	0	0	0	0	0	0	0	0	0	0	0	0
	Solyc00g019730	0	0	0	0	0	0	0	0	0	0	0	0	0	0	0	0	0	0	0	0	0	0	0	0	0	0
	Solyc00g019750	0	0	0	0	0	0	0	0	0	0	0	0	0	0	1.2695	0	0	0	0	0	0	0	0	0	0	0
	Solyc00g019950	0	0	0	0	0	0	0	0	0	0	0	0	0	0	1.15838	0	0	0	0	0	0	0	0	0	0	0
	Solyc00g019970	0	0	0	0	0	0	0	0	0	0	0	0	0	0	0.953944	0	0	0	0	0	0	0	0	0	0	0
	Solyc00g019980	0	0	2.21299	0	-0.755846	0	0	0	0	0	0	0	0	0	1.48992	0	0	1.31217	0	0	0	0	0	0	0	0
	Solyc00g019990	0	0	0	0	-1.05193	0	0	0	0	0	0	0	0	0	1.58662	0	0	0	0	0	0	0	0	0	0	0
	Solyc00g020000	0	0	0	0	0	0	0	0	0	0	0	0	0	0	1.39243	0	0	-0.502205	0	0	0	0	0	0	0	0
	Solyc00g020010	0	0	0	0	0	0	0	0	0	0	0	0	0	0	1.19804	0	0	0	0	0	0	0	0	0	0	0
	Solyc00g020020	0	0	0	0	-0.973087	0	0	0	0	0	0	0	0	0	0.982332	0	0	0.790095	0	0	0	0	0	0	0	0
	Solyc00g020030	0	0	0	0	0	0	0	0	0	0	0	0	0	0	1.04058	0	0	0	0	0	0	0	0	0	0	0
	Solyc00g020040	0	0	2.37083	0	0	0	0	0	0	0	0	0	0	0	0	0	0	0	0	0	0	0	0	0	0	0
	Solyc00g021630	0	0	0	0	0	0	0	0	0	0	0	0	-0.83337	0	0.929275	0	0	0	0	0	0	0	0	0	0	0
	Solyc00g021640	0	0	0	0	0	0	0	0	0	0	0	0	0	0	1.39426	0	0	0	0	0	0	0	0	0	0	0
	Solyc00g021650	0	0	0	0	0	0	0	0	0	0	0	0	0	0	1.51982	0	0	0	0	0	0	0	0	0	0	0
	Solyc00g021660	0	0	0	0	0	0	0	0	0	0	0	0	0	0	0	0	0	0	0	0	0	0	0	0	0	0
	Solyc00g022070	0	0	0	0	0	0	0	0	0	0	0	0	0	0	0	0	0	0	0	0	0	0	0	0	0	0
	Solyc00g022080	0	0	0	0	0	0	0	0	0	0	0	0	0	0	0	0	0	0	0	0	0	0	0	0	0	0
	Solyc00g022090	0	0	2.41485	0	0	0	0	0	0	0	0	0	0	0	0	0	0	0	0	0	0	0	0	0	0	0
	Solyc00g022100	0	0	0	0	0	0	0	0	0	0	0	0	0	0	1.02833	0	0	0	0	0	0	0	0	0	0	0
	Solyc00g023570	0	0	0	0	0	0	0	0	0	0	0	0	0	0	0	0	0	0	0	0	0	0	0	0	0	0
	Solyc00g023580	0	0	0	0	0	0	0	0	0	0	0	0	0	0	0	0	0	0	0	0	0	0	0	0	0	0
	Solyc00g023590	0	0	0	0	0	0	0	0	0	0	0	0	0	0	0	0	0	0	0	0	0	0	0	0	0	0
	Solyc00g023600	0	0	0	0	0	0	0	0	0	0	0	0	0	0	2.00838	0	0	0	0	0	0	0	0	0	0	0
	Solyc00g023700	0	0	0	0	0	0	0	0	0	0	0	0	0	0	0	0	0	0	0	0	0	0	0	0	0	0
	Solyc00g023710	0	0	0	0	0	0	0	0	0	0	0	0	0	0	0	0	0	0	0	0	0	0	0	0	0	0
	Solyc00g025290	0	0	0	0	-0.715906	0	0	0	0	0	0	0	0	0	2.01632	0	0	0	0	0	0	0	0	0	0	0
	Solyc00g025300	0	0	0	0	0	0	0	0	0	0	0	0	0	0	0	0	0	0	0	0	0	0	0	0	0	0
	Solyc00g025400	0	0	0	0	0	0	0	0	0	0	0	0	0	0	0	0	0	0	0	0	0	0	0	0	0	0
	Solyc00g028960	0	0	0	0	0	0	0	0	0	0	0	0	0	0	0	0	0	-1.2946	0	0	0	0	0	0	0	0
	Solyc00g032030	0	0	0	0	0	0	0	0	0	0	0	0	0	0	0	0	0	1.44366	0	0	0	0	0	0	0	0
	Solyc00g036520	0	0	0	0	0	0	0	0	0	0	0	0	0	0	0	0	0	0	0	0	0	0	0	0	0	0
	Solyc00g036530	0	0	0	0	0	0	0	0	0	0	0	0	0	0	0	0	0	0	0	0	0	0	0	0	0	0
	Solyc00g047180	0	0	0	0	0	0	0	0	0	0	0	0	0	0	0	0	0	0	0	0	0	0	0	0	0	0
	Solyc00g047190	0	0	0	0	0	0	0	0	0	0	0	0	0	0	0	0	0	0	0	0	0	0	0	0	0	0
	Solyc00g047200	0	0	2.69935	0	0	0	0	0	0	0	0	0	0	0	0	0	0	0	0	0	0	0	0	0	0	0
	Solyc00g049210	0	0	0	0	0	0	0	0	0	0	0	0	0	0	0	0	0	0	0	0	0	0	0	0	0	0
	Solyc00g049220	0	0	0	0	0	0	0	0	0	0	0	0	0	0	0	0	0	0	0	0	0	0	0	0	0	0
	Solyc00g052430	0	0	0	0	0	0	0	0	0	0	0	0	0	0	0	0	0	0	0	0	0	0	0	0	0	0
	Solyc00g052530	0	0	0	0	0	0	0	0	0	0	0	0	0	0	0	0	0	0	0	0	0	0	0	0	0	0
	Solyc00g052540	0	0	0	0	0	0	0	0	0	0	0	0	0	0	0	0	0	0	0	0	0	0	0	0	0	0
	Solyc00g069880	0	0	0	0	0	0	0	0	0	0	0	0	0	0	1.78804	0	0	0	0	0	0	0	0	0	0	0
	Solyc00g072800	0	0	0	0	0	0	0	0	0	0	0	0	-0.635947	0	0	0	0	0	0	0	0	0	0	0	-0.854763	0
	Solyc00g076250	0	0	0	0	0	0	0	0	0	0	0	0	0	0	0	0	0	0	0	0	0	0	0	0	0	0
	Solyc00g094520	0	0	0	0	0	0	0	0	0	0	0	0	0	0	1.06134	0	0	0	0	0	0	0	0	0	0	0
	Solyc00g094530	0	0	0	0	0	0	0	0	0	0	0	0	0	0	0	0	0	0	0	0	0	0	0	0	0	0
	Solyc00g094540	0	0	0	0	0	0	0	0	0	0	0	0	0	0	0	0	0	0	0	0	0	0	0	0	0	0
	Solyc00g094550	0	0	0	0	0	0	0	0	0	0	0	0	0	0	0	0	0	0	0	0	0	0	0	0	0	0
	Solyc00g112190	0	0	0	0	0.922154	0.862878	0	0	0	0	0	0	0	0	1.37877	0	0	0.356405	0	0	0	0	0	0	0	0
	Solyc00g118680	0	0	0	0	0	0	0	0	0	0	0	0	0	0	0	0	0	0	0	0	0	0	0	0	0	0
	Solyc00g118690	0	0	0	0	0	0	0	0	0	0	0	0	1.10624	0	1.78333	0	0	0	0	0	0	0	0	0	0	0
	Solyc00g125980	0	0	0	0	0	0	0	0	0	0	0	0	0	0	0	0	0	0	0	0	0	0	0	0	0	0
	Solyc00g125990	0	0	0	0	0	0	0	0	0	0	0	0	0	0	1.99705	0	0	0	0	0	0	0	0	0	0	0
	Solyc00g126000	0	0	0	0	0	0	0	0	0	0	0	0	0	0	1.46477	0	0	0	0	0	0	0	0	0	0	0
	Solyc00g126010	0	0	0	0	0	0	0	0	0	0	0	0	0	0	1.48488	0	0	0	0	0	0	0	0	0	0	0
	Solyc00g142160	0	0	0	0	0	0	0	0	0	0	0	0	0	0	1.46023	0	0	0	0	0	0	0	0	0	0	0
	Solyc00g142170	0	0	0	0	0	0	0	0	0	0	0	0	0	0	0	0	0	0	0	0	0	0	0	0	0	0
	Solyc00g153980	0	0	0	0	0	0	0	0	0	0	0	0	0	0	0	0	0	0	0	0	0	0	0	0	0	0
	Solyc00g164580	0	0	0	0	0	0	0	0	0	0	0	0	0	0	0	0	0	0	0	0	0	0	0	0	0	0
	Solyc00g180440	0	0	0	0	0	0	0	0	0	0	0	0	0	-0.913269	0	0	0	0	0	0	0	0	0	0	0	0
	Solyc00g181240	0	0	0	0	0	0	0	0	0	0	0	0	0	0	0	0	0	0	0	0	0	0	0	0	0	0
	Solyc00g181250	0	0	0	0	0	0	0	0	0	0	0	0	0	0	0	0	0	0	0	0	0	0	0	0	0	0
	Solyc00g198360	0	0	0	0	0	0	0	0	0	0	0	0	0	0	0	0	0	0	0	0	0	0	0	0	0	0
	Solyc00g210860	0	0	0	0	0	0	0	0	0	0	0	0	0	0	0	0	0	0	0	0	0	0	0	0	0	0
	Solyc00g230060	0	0	0	0	-3.189	0	0	0	0	0	0	0	0	-1.96585	-1.6233	-0.836743	0	0	0	0	0	0	0	0	0	0
	Solyc00g230070	0	0	0	0	0	0	0	0	0	0	0	0	0	0	0	0	0	0	0	0	0	0	0	0	0	0
	Solyc00g230080	0	0	0	0	0	0	0	0	0	0	0	0	0	0	0	0	0	0	0	0	0	0	0	0	0	0
	Solyc00g244280	0	0	0	0	0	0	0	0	0	0	0	0	0	0	1.45665	0	0	0	0	0	0	0	0	0	0	0
	Solyc00g244290	0	0	0	0	0	0	0	0	0	0	0	0	0	0	0	0	0	0	0	0	0	0	0	0	0	0
	Solyc00g244300	0	0	0	0	-0.996151	0	0	0	0	0	0	0	0.858362	0	1.52619	0	0	0	0	0	0	0	0	0	0	0
	Solyc00g254910	0	0	0	0	0	0	0	0	0	0	0	0	0	0	0	0	0	0	0	0	0	0	0	0	0	0
	Solyc00g266110	0	0	0	0	0	0	0	0	0	0	0	0	0	0	0	0	0	0	0	0	0	0	0	0	0	0
	Solyc00g277510	0	0	0	0	0	0	0	0	0	0	0	0	0	0	0	0	0	0	0	0	0	0	0	0	0	0
	Solyc00g281110	0	0	0	0	0	0	0	0	0	0	0	0	0	0	0	0	0	0	0	0	0	0	0	0	0	0
	Solyc00g284510	0	0	0	0	0	0	0	0	0	0	0	0	0	0	0	0	0	0	0	0	0	0	0	0	0	0
	Solyc00g308530	0	0	0	0	0	0	0	0	0	0	0	0	0	0	0	0	0	0	0	0	0	0	0	0	0	0
	Solyc00g309530	0	0	0	0	0	0	0	0	0	0	0	0	0	0	0	0	0	0	0	0	0	0	0	0	0	0
	Solyc00g316530	0	0	0	0	-0.705644	0	0	0	0	0	0	0	0	0	0.990269	-1.6089	0	0	0	0	0	0	0	0	0	0
	Solyc00g320430	0	0	0	0	0	0	0	0	0	0	0	0	0	0	1.50326	0	0	0	0	0	0	0	0	0	0	0
	Solyc00g322630	0	0	0	0	0	0	0	0	0	0	0	0	0	0	0	0	0	0	0	0	0	0	0	0	0	0
	Solyc00g500001	0	0	0	0	0	0	0	0	0	0	0	0	0	0	0	0	0	0	0	0	0	0	0	0	0	0
	Solyc00g500002	0	0	0	0	0	0	0	0	0	0	0	0	0	0	0	0	0	0	0	0	0	0	0	0	0	0
	Solyc00g500003	0	0	0	0	1.41459	0	0	0	0	0	0	0	0.969528	-2.73233	0	0	0	0	0	0	0	0	0	0	0	0
	Solyc00g500004	0	0	0	0	0	0	0	0	0	0	0	0	0	0	0	0	0	0	0	0	0	0	0	0	0	0
	Solyc00g500005	0	0	0	0	0	0	0	0	0	0	0	0	0	0	0	0	0	0	0	0	0	0	0	0	0	0
	Solyc00g500006	0	0	0	0	0	0	0	0	0	0	0	0	0	0	0	0	0	0	0	0	0	0	0	0	0	0
	Solyc00g500007	0	0	0	0	0	0	0	0	0	0	0	0	0	0	0	0	0	0	0	0	0	0	0	0	0	0
	Solyc00g500008	0	0	0	0	0	0	0	0	0	0	0	0	0	0	0	0	0	0	0	0	0	0	0	0	0	0
	Solyc00g500009	0	0	0	0	0	0	0	0	0	0	0	0	0	0	0	0	0	0	0	0	0	0	0	0	0	0
	Solyc00g500010	0	0	0	0	0	0	0	0	0	0	0	0	0	0	0	0	0	0	0	0	0	0	0	0	0	0
	Solyc00g500011	0	0	0	0	0	0	0	0	0	0	0	0	0	0	0	0	0	0	0	0	0	0	0	0	0	0
	Solyc00g500012	0	0	0	0	0	0	0	0	0	0	0	0	0	0	0	0	0	0	0	0	0	0	0	0	0	0
	Solyc00g500013	0	0	0	0	0	0	0	0	0	0	0	0	0	0	0	0	0	0	0	0	0	0	0	0	0	0
	Solyc00g500014	0	0	0	0	0	0	0	0	0	0	0	0	0	0	0	0	0	0	0	0	0	0	0	0	0	0
	Solyc00g500015	0	0	0	0	0	0	0	0	0	0	0	0	0	0	0	0	0	0	0	0	0	0	0	0	0	0
	Solyc00g500016	0	0	0	0	0	0	0	0	0	0	0	0	0	0	0	0	0	0	0	0	0	0	0	0	0	0
	Solyc00g500017	0	0	0	0	0	0	0	0	0	0	0	0	0	0	0	0	0	0	0	0	0	0	0	0	0	0
	Solyc00g500018	0	0	0	0	0	0	0	0	0	0	0	0	0	0	0	0	0	0	0	0	0	0	0	0	0	0
	Solyc00g500019	0	0	0	0	0	0	0	0	0	0	0	0	0	0	0	0	0	0	0	0	0	0	0	0	0	0
	Solyc00g500020	0	0	0	0	0	0	0	0	0	0	0	0	0	0	0	-1.13249	0	0	0	0	0	0	0	0	0	0
	Solyc00g500021	0	0	0	0	0	0	0	0	0	0	0	0	0	0	0	0	0	0	0	0	0	0	0	0	0	0
	Solyc00g500022	0	0	0	0	-0.638151	0	0	0	0	0	0	0	0	0	0	0	0	0	0	0	0	0	0	0	0	0
	Solyc00g500023	0	0	0	0	-0.512301	-0.487383	0	0	0	0	0	0	0	0	0	0	0	0	0	0	0	0	0	0	0	0
	Solyc00g500024	0	0	0	0	-0.658599	0	0	0	0	0	0	0	0	0	0	-1.21291	0	0	0	0	0	0	0	0	0	0
	Solyc00g500025	0	0	0	0	0	0	0	0	0	0	0	0	0	0	1.12302	0	0	0	0	0	0	0	0	0	0	0
	Solyc00g500026	0	0	0	0	0	0	0	0	0	0	0	0	0	0	0	0	0	0	0	0	0	0	0	0	0	0
	Solyc00g500027	0	0	0	0	0	0	0	0	0	0	0	0	0	0	0	0	0	0	0	0	0	0	0	0	0	0
	Solyc00g500028	0	0	0	0	0	0	0	0	0	0	0	0	0	0	0	0	0	0	0	0	0	0	0	0	0	0
	Solyc00g500029	0	0	0	0	0	0	0	0	0	0	0	0	0	0	0	0	0	0	0	0	0	0	0	0	0	0
	Solyc00g500030	0	0	0	0	0	0	0	0	0	0	0	0	0	0	0	0	0	0	0	0	0	0	0	0	0	0
	Solyc00g500031	0	0	0	0	0	0	0	0	0	0	0	0	0	0	0	0	0	0	0	0	0	0	0	0	0	0
	Solyc00g500032	0	0	0	0	-1.18954	0	0	0	0	0	0	0	0	-0.915005	0	0	0	0	0	0	0	0	0	0	0	0
	Solyc00g500033	0	0	0	0	0	0	0	0	0	0	0	0	0	0	0	0	0	0	0	0	0	0	0	0	0	0
	Solyc00g500034	0	0	0	0	-1.20681	0	0	0	0	0	0	0	-0.768453	0	0	0	0	0	0	0	0	0	0	0	0	0
	Solyc00g500035	0	0	0	0	0	0	0	0	0	0	0	0	-0.709269	0	0	-1.65328	0	0	0	0	0	0	0	0	0	0
	Solyc00g500036	0	0	0	0	0	0	0	0	0	0	0	0	0	0	0	-1.40334	0	0	0	0	0	0	0	0	0	0
	Solyc00g500037	0	0	0	0	0	0	0	0	0	0	0	0	0	0	0	0	0	0	0	0	0	0	0	0	0	0
	Solyc00g500038	0	0	0	0	0	0	0	0	0	0	0	0	0	0	0	0	0	0	0	0	0	0	0	0	0	0
	Solyc00g500039	0	0	0	0	0	1.56896	0	0	0	0	0	0	0	0	0	0	0	0	0	0	0	2.50936	0	1.90787	0	3.13719
	Solyc00g500040	0	0	0	0	0	0	0	0	0	0	0	0	0	0	0	0	0	0	0	0	0	0	0	0	0	0
	Solyc00g500041	0	0	-3.66547	0	0	0	0	0	0	0	0	0	0	-1.04364	0	0	0	0	0	0	0	0	0	0	0	0
	Solyc00g500042	0	0	0	0	-2.41495	-2.11067	0	0	0	0	0	0	-0.452367	0	0	0	0	0	0	0	0	0	0	0	0	0
	Solyc00g500043	0	0	0	0	0	0	0	0	0	0	0	0	0	0	0	0	0	0	0	0	0	0	0	0	0	0
	Solyc00g500044	0	0	0	0	0	1.56896	0	0	0	0	0	0	0	0	0	0	0	0	0	0	0	2.50936	0	1.90787	0	3.13719
	Solyc00g500045	0	0	0	0	0	0	0	0	0	0	0	0	0	0	0	0	0	0	0	0	0	0	0	0	0	0
	Solyc00g500046	0	0	0	0	0	0	0	0	0	0	0	0	0	0	0	0	0	0	0	0	0	0	0	0	0	0
	Solyc00g500047	0	0	0	0	0	0	0	0	0	0	0	0	0	0	0	-2.17672	0	0	0	0	0	0	0	0	0	0
	Solyc00g500048	0	0	0	0	-1.27186	-1.18204	0	0	0	0	0	0	0	0	0	0	0	0	0	0	0	0	0	0	0	0
	Solyc00g500049	0	0	0	0	-0.743227	0	0	0	0	0	0	0	0	0	0	-1.60257	0	0	0	0	0	0	0	0	0	0
	Solyc00g500050	0	0	0	0	-1.14141	-0.556016	0	0	0	0	0	0	0	0	0	-2.60037	0	0	0	0	0	0	0	0	0	0
	Solyc00g500051	0	0	0	0	0	0	0	0	0	0	0	0	0	0	0	-0.662802	0	0	0	0	0	0	0	0	0	0
	Solyc00g500052	0	0	0	0	0	0	0	0	0	0	0	0	0	0	0	0	0	0	0	0	0	0	0	0	0	0
	Solyc00g500053	0	0	0	0	0	0	0	0	0	0	0	0	0	0	0	0	0	0	0	0	0	0	0	0	0	0
	Solyc00g500054	0	0	0	0	-0.526219	0	0	0	0	0	0	0	-0.765329	0	0	-1.04267	0	0	0	0	0	0	0	0	0	0
	Solyc00g500055	0	0	0	0	-0.831573	0	0	0	0	0	0	0	0	0	0	0	0	0	0	0	0	0	0	0	0	0
	Solyc00g500056	0	0	0	0	-0.816862	0	0	0	0	0	0	0	0	0	0	0	0	0	0	0	0	0	0	0	0	0
	Solyc00g500057	0	0	0	0	0	0	0	0	0	0	0	0	0	0	0	0	0	0	0	0	0	0	0	0	0	0
	Solyc00g500058	0	0	0	0	-1.65332	-1.48316	0	0	0	0	0	0	0	0	0	0	0	0	0	0	0	0	0	0	0	0
	Solyc00g500059	0	0	0	0	0	0	0	0	0	0	0	0	0	0	0	0	0	0	0	0	0	0	0	0	0	0
	Solyc00g500060	0	0	0	0	-1.97138	-1.28271	0	0	0	0	0	0	-0.87845	0	0	0	0	0	0	0	0	0	0	0	0	0
	Solyc00g500061	0	0	0	0	0	0	0	0	0	0	0	0	0	0	0	-1.34028	0	0	0	0	0	0	0	0	0	0
	Solyc00g500062	0	0	0	0	-0.748477	0	0	0	0	0	0	0	0	0	0	-1.57326	0	0	0	0	0	0	0	0	0	0
	Solyc00g500063	0	0	0	0	0	0	0	0	0	0	0	0	0	0	0	-1.01155	0	0	0	0	0	0	0	0	0	0
	Solyc00g500064	0	0	0	0	-0.698558	-0.510392	0	0	0	0	0	0	0	0	0	-1.92693	0	-0.589489	0	0	0	0	0	0	0	0
	Solyc00g500065	0	0	0	0	0	0	0	0	0	0	0	0	0	0	0	0	0	0	0	0	0	-1.93901	0	0	0	0
	Solyc00g500066	0	0	0	0	-0.87909	-0.939182	0	0	0	0	0	0	-0.935614	0	0	0	0	0	0	0	0	0	0	0	0	0
	Solyc00g500067	0	0	0	0	0	0	0	0	0	0	0	0	0	0	0	-1.13249	0	0	0	0	0	0	0	0	0	0
	Solyc00g500068	0	0	0	0	0	0	0	0	0	0	0	0	0	0	0	0	0	0	0	0	0	0	0	0	0	0
	Solyc00g500069	0	0	0	0	0	0	0	0	0	0	0	0	0	0	0	0	0	0	0	0	0	0	0	0	0	0
	Solyc00g500070	0	0	0	0	0	0	0	0	0	0	0	0	0	0	0	0	0	0	0	0	0	0	0	0	0	0
	Solyc00g500071	0	0	0	0	-0.658599	0	0	0	0	0	0	0	0	0	0	-1.21291	0	0	0	0	0	0	0	0	0	0
	Solyc00g500072	0	0	0	0	0	0	0	0	0	0	0	0	0	0	0	0	0	0	0	0	0	0	0	0	0	0
	Solyc00g500073	0	0	0	0	0	0	0	0	0	0	0	0	0	0	0	0	0	0	0	0	0	0	0	0	0	0
	Solyc00g500074	0	0	0	0	0	0	0	0	0	0	0	0	0	0	0	0	0	0	0	0	0	0	0	0	0	0
	Solyc00g500075	0	0	0	0	0	0	0	0	0	0	0	0	0	0	0	0	0	0	0	0	0	0	0	0	0	0
	Solyc00g500076	0	0	0	0	0	0	0	0	0	0	0	0	0	0	0	0	0	0	0	0	0	0	0	0	0	0
	Solyc00g500077	0	0	0	0	-1.18954	0	0	0	0	0	0	0	0	-0.915005	0	0	0	0	0	0	0	0	0	0	0	0
	Solyc00g500078	0	0	0	0	0	0	0	0	0	0	0	0	0	0	0	0	0	0	0	0	0	0	0	0	0	0
	Solyc00g500079	0	0	0	0	0	0	0	0	0	0	0	0	-0.709269	0	0	-1.65328	0	0	0	0	0	0	0	0	0	0
	Solyc00g500080	0	0	0	0	0	0	0	0	0	0	0	0	0	0	0	-1.40334	0	0	0	0	0	0	0	0	0	0
	Solyc00g500081	0	0	0	0	0	0	0	0	0	0	0	0	0	0	0	0	0	0	0	0	0	0	0	0	0	0
	Solyc00g500082	0	0	0	0	0	0	0	0	0	0	0	0	0	0	0	0	0	0	0	0	0	0	0	0	0	0
	Solyc00g500083	0	0	0	0	0	1.56896	0	0	0	0	0	0	0	0	0	0	0	0	0	0	0	2.50936	0	1.90787	0	3.13719
	Solyc00g500084	0	0	0	0	0	0	0	0	0	0	0	0	0	-1.93983	-1.68789	0	0	0	0	0	0	0	0	0	0	0
	Solyc00g500085	0	0	0	0	0	0	0	0	0	0	0	0	0	0	0	0	0	0	0	0	0	0	0	0	0	0
	Solyc00g500086	0	0	0	0	0	0	0	0	0	0	0	0	0	0	0	0	0	0	0	0	0	0	0	0	0	0
	Solyc00g500087	0	0	0	0	0	-0.779994	0	0	0	0	0	0	0	-1.06932	0	0	0	0	0	0	0	0	0	0	0	0
	Solyc00g500088	0	0	0	0	-2.35596	-1.99129	0	0	0	0	0	0	0	0	0	0	0	0	0	0	0	0	0	0	0	0
	Solyc00g500089	0	0	0	0	0	0	0	0	0	0	0	0	0	0	0	0	0	0	0	0	0	0	0	0	0	0
	Solyc00g500090	0	0	0	0	0	0	0	0	0	0	0	0	0	0	0	0	0	0	0	0	0	0	0	0	0	0
	Solyc00g500091	0	0	0	0	0	0	0	0	0	0	0	0	0	0	0	0	0	0	0	0	0	0	0	0	0	0
	Solyc00g500092	0	0	0	0	0	0	0	0	0	0	0	0	0	0	0	0	0	0	0	0	0	0	0	0	0	0
	Solyc00g500093	0	0	0	0	0	0	0	0	0	0	0	0	0	0	0	0	0	0	0	0	0	0	0	0	0	0
	Solyc00g500094	0	0	0	0	0	0	0	0	0	0	0	0	0	0	0	0	0	0	0	0	0	0	0	0	0	0
	Solyc00g500095	0	0	0	0	0	0	0	0	0	0	0	0	2.34693	0	2.56744	0	0	0	0	0	0	0	0	0	0	3.57024
	Solyc00g500096	0	0	0	0	0	0	0	0	0	0	0	0	0	0	0	0	0	1.9797	0	0	0	0	0	0	0	0
	Solyc00g500097	0	0	0	0	0	0	0	0	0	0	0	0	0	0	0	0	0	0	0	0	0	0	0	0	0	0
	Solyc00g500098	0	0	0	0	0	0	0	0	0	0	0	0	0	0	0	0	0	0	0	0	0	0	0	0	0	0
	Solyc00g500099	0	0	0	0	-0.778662	0	0	0	0	0	0	0	0	0	1.57141	0	0	0	0	0	0	0	0	0	0	0
	Solyc00g500100	0	0	0	0	0	0	0	0	0	0	0	0	0	0	0	0	0	0	0	0	0	0	0	0	0	0
	Solyc00g500101	0	0	0	0	0	0	0	0	0	0	0	0	0	0	1.23287	0	0	0	0	0	0	0	0	0	0	0
	Solyc00g500102	0	0	0	0	0	0	0	0	0	0	0	0	0	0	0	0	0	0	0	0	0	0	0	0	0	0
	Solyc00g500103	0	0	0	0	0	0	0	0	0	0	0	0	0	0	1.84639	0	0	0	0	0	0	0	0	0	0	0
	Solyc00g500104	0	0	0	0	-2.36077	0	0	0	0	0	0	0	0	0	0	0	0	0	0	0	0	0	0	0	0	0
	Solyc00g500105	0	0	0	5.26966	0	0	0	0	0	0	0	0	0	0	0	0	0	0	0	0	0	0	0	0	0	0
	Solyc00g500106	0	0	0	0	0	0	0	0	0	0	0	0	0	0	1.55096	0	0	0	0	0	0	0	0	0	0	0
	Solyc00g500107	0	0	0	0	0	0	0	0	0	0	0	0	0	0	1.66558	0	0	0	0	0	0	0	0	0	0	0
	Solyc00g500108	0	0	0	0	0	0	0	0	0	0	0	0	0	0	0	0	0	0	0	0	0	0	0	0	0	0
	Solyc00g500109	0	0	0	0	0	0	0	0	0	0	0	0	0	0	0	0	0	0	0	0	0	0	0	0	0	0
	Solyc00g500110	0	0	0	0	0	0	0	0	0	0	0	0	0	0	1.69226	0	0	0	0	0	0	0	0	0	0	0
	Solyc00g500111	0	0	0	0	-0.768801	0	0	0	0	0	0	0	0	0	2.40425	0	0	0	0	0	0	0	0	0	0	0
	Solyc00g500112	0	0	0	0	0	0	0	0	0	0	0	0	0	0	0	0	0	0	0	0	0	0	0	0	0	0
	Solyc00g500113	0	0	0	0	0	0	0	0	0	0	0	0	0	0	0	0	0	0	0	0	0	0	0	0	0	0
	Solyc00g500114	0	0	0	0	0	0	0	0	0	0	0	0	0	0	0	0	0	0	0	0	0	0	0	0	0	0
	Solyc00g500115	0	0	0	0	0	0	0	0	0	0	0	0	0	0	0	0	0	0	0	0	0	0	0	0	0	0
	Solyc00g500116	0	0	0	0	0	0	0	0	0	0	0	0	0	0	0	0	0	0	0	0	0	0	0	0	0	0
	Solyc00g500117	0	0	0	0	0	0	0	0	0	0	0	0	4.75318	0	0	0	0	0	0	0	0	0	0	0	0	0
	Solyc00g500118	0	0	0	0	0	0	0	0	0	0	0	0	0	0	1.23287	0	0	0	0	0	0	0	0	0	0	0
	Solyc00g500119	0	0	0	0	0	0	0	0	0	0	0	0	0	0	0	0	0	0	0	0	0	0	0	0	0	0
	Solyc00g500120	0	0	0	0	0	0	0	0	0	0	0	0	0	0	0	0	0	0	0	0	0	0	0	0	0	0
	Solyc00g500121	0	0	0	0	0	0	0	0	0	0	0	0	0	0	0	0	0	0	0	0	0	0	0	0	0	0
	Solyc00g500122	0	0	0	0	0	0	0	0	0	0	0	0	0	0	0	0	0	0	0	0	0	0	0	0	0	0
	Solyc00g500123	0	0	0	0	0	0	0	0	0	0	0	0	0	0	0	0	0	0	0	0	0	0	0	0	0	0
	Solyc00g500124	0	0	0	0	0	-0.779994	0	0	0	0	0	0	0	-1.06932	0	0	0	0	0	0	0	0	0	0	0	0
	Solyc00g500125	0	0	0	0	0	0	0	0	0	0	0	0	0	0	0	0	0	0	0	0	0	0	0	0	0	0
	Solyc00g500126	0	0	0	0	0	0	0	0	0	0	0	0	0	0	0	0	0	0	0	0	0	0	0	0	0	0
	Solyc00g500127	0	0	0	0	0	0	0	0	0	0	0	0	0	0	0	0	0	0	0	0	0	0	0	0	0	0
	Solyc00g500128	0	0	0	0	0	0	0	0	0	0	0	0	0	0	0	0	0	0	0	0	0	0	0	0	0	0
	Solyc00g500129	0	0	0	0	0	0	0	0	0	0	0	0	0	0	0	0	0	0	0	0	0	0	0	0	0	0
	Solyc00g500130	0	0	0	0	0	0	0	0	0	0	0.297122	0	0	0	0	0	0	0	0	0	0	0	0	0	0	0
	Solyc00g500131	0	0	0	0	-1.27186	-1.18204	0	0	0	0	0	0	0	0	0	0	0	0	0	0	0	0	0	0	0	0
	Solyc00g500132	0	0	0	0	-0.743227	0	0	0	0	0	0	0	0	0	0	-1.60257	0	0	0	0	0	0	0	0	0	0
	Solyc00g500133	0	0	0	0	-1.14141	-0.556016	0	0	0	0	0	0	0	0	0	-2.60037	0	0	0	0	0	0	0	0	0	0
	Solyc00g500134	0	0	0	0	0	0	0	0	0	0	0	0	0	0	0	0	0	0	0	0	0	0	0	0	0	0
	Solyc00g500135	0	0	0	0	0	0	0	0	0	0	0	0	0	0	0	0	0	0	0	0	0	0	0	0	0	0
	Solyc00g500136	0	0	0	0	-0.526219	0	0	0	0	0	0	0	-0.765329	0	0	-1.04267	0	0	0	0	0	0	0	0	0	0
	Solyc00g500137	0	0	0	0	-0.831573	0	0	0	0	0	0	0	0	0	0	0	0	0	0	0	0	0	0	0	0	0
	Solyc00g500138	0	0	0	0	-0.816862	0	0	0	0	0	0	0	0	0	0	0	0	0	0	0	0	0	0	0	0	0
	Solyc00g500139	0	0	0	0	0	0	0	0	0	0	0	0	0	0	0	0	0	0	0	0	0	0	0	0	0	0
	Solyc00g500140	0	0	0	0	-1.00098	-0.899263	0	0	0	0	0	0	-0.64278	0	0	-2.0452	0	0	0	0	0	0	0	0	0	0
	Solyc00g500141	0	0	0	0	0	0	0	0	0	0	0	0	0	0	0	0	0	0	0	0	0	0	0	0	0	0
	Solyc00g500142	0	0	0	0	0	0	0	0	0	0	0	0	0	0	0	0	0	0	0	0	0	0	0	0	0	0
	Solyc00g500143	0	0	0	0	0	0	0	0	0	0	0	0	0	0	0	0	0	0	0	0	0	0	0	0	0	0
	Solyc00g500144	0	0	0	0	0	0	0	0	0	0	0	0	0	0	0	0	0	0	0	0	0	0	0	0	0	0
	Solyc00g500145	0	0	0	0	0	0	0	0	0	0	0	0	0	0	0	0	0	0	0	0	0	0	0	0	0	0
	Solyc00g500146	0	0	0	0	0	0	0	0	0	0	0	0	0	0	0	0	0	0	0	0	0	0	0	0	0	0
	Solyc00g500147	0	0	0	0	0	0	0	0	0	0	0	0	0	0.980908	0.821078	0	0	0	0	0	0	0	0	0	0	0
	Solyc00g500148	0	0	0	0	1.80609	2.20408	0	0	0	0	0	0	0	3.39203	0	0	0	0	0	0	0	0	0	0	0	0
	Solyc00g500149	0	0	0	0	0	0	0	0	0	0	0	0	0	0	0	0	0	0	0	0	0	0	0	0	0	0
	Solyc00g500150	0	0	0	0	0	0	0	0	0	0	0	0	0	0	0	0	0	0	0	0	0	0	0	0	0	0
	Solyc00g500151	0	0	0	0	0	0	0	0	0	0	0	0	0	0	0	0	0	0	0	0	0	0	0	0	0	0
	Solyc00g500152	0	0	0	0	0	0	0	0	0	0	0	0	0	0	0	0	0	0	0	0	0	0	0	0	0	0
	Solyc00g500153	0	0	0	0	0	0	0	0	0	0	0	0	0	0	0	0	0	0	0	0	0	0	0	0	0	0
	Solyc00g500154	0	0	0	0	0	0	0	0	0	0	0	0	0	0	0	0	0	0	0	0	0	0	0	0	0	0
	Solyc00g500155	0	0	0	0	0	0	0	0	0	0	0	0	0	0	0	0	0	0	0	0	0	0	0	0	0	0
	Solyc00g500156	0	0	0	0	0	0	0	0	0	0	0	0	0	0	0	0	0	0	0	0	0	0	0	0	0	0
	Solyc00g500157	0	0	0	0	-1.821	-1.80679	0	0	0	0	0	0	-0.75065	0	0	0	0	0	0	0	0	0	0	0	0	0
	Solyc00g500158	0	0	0	0	0	0	0	0	0	0	0	0	0	0	0	0	0	0	0	0	0	0	0	0	0	0
	Solyc00g500159	0	0	0	0	0	0	0	0	0	0	0	0	0	0	0	0	0	0	0	0	0	0	0	0	0	0
	Solyc00g500160	0	0	0	0	0	0	0	0	0	0	0	0	0	0	0	0	0	0	0	0	0	0	0	0	0	0
	Solyc00g500161	0	0	0	0	0	0	0	0	0	0	0	0	0	0	0	0	0	0	0	0	0	0	0	0	0	0
	Solyc00g500162	0	0	0	0	0	0	0	0	0	0	0	0	0	0	0	0	0	0	0	0	0	0	0	0	0	0
	Solyc00g500163	0	0	0	0	0	0	0	0	0	0	0	0	0	0	0	0	0	0	0	0	0	0	0	0	0	0
	Solyc00g500164	0	0	0	0	0	0	0	0	0	0	0	0	0	0	0	0	0	0	0	0	0	0	0	0	0	0
	Solyc00g500165	0	0	0	0	0	0	0	0	0	0	0	0	0	0	0	0	0	0	0	0	0	0	0	0	0	0
	Solyc00g500166	0	0	0	0	0	0	0	0	0	0	0	0	0	0	0	0	0	0	0	0	0	0	0	0	0	0
	Solyc00g500167	0	0	0	0	-1.49257	-1.15509	0	0	0	0	0	-1.02624	0	-1.38469	-1.37234	0	0	0	0	0	0	0	0	0	0	0
	Solyc00g500168	0	0	0	0	0	0	0	0	0	0	0	0	0	0	0	0	0	0	0	0	0	0	0	0	0	0
	Solyc00g500169	0	0	0	0	0	0	0	0	0	0	0	0	0	0	1.04413	0	0	0	0	0	0	0	0	0	0	0
	Solyc00g500170	0	0	0	0	0	0	0	0	0	0	0	0	0	0	0	0	0	0	0	0	0	0	0	0	0	0
	Solyc00g500171	0	0	0	0	0	0	0	0	0	0	0	0	0	0	0	0	0	0	0	0	0	0	0	0	-2.29599	0
	Solyc00g500172	0	0	0	0	-1.02825	0	0	0	0	0	0	0	0	0	1.5354	0	0	0	0	0	0	0	0	0	0	0
	Solyc00g500173	0	0	0	0	0	0	0	0	0	0	0	0	0	0	0	0	0	0	0	0	0	0	0	0	0	0
	Solyc00g500174	0	0	0	0	0	0	0	0	0	0	0	0	0	0	0	0	0	0	0	0	0	0	0	0	0	0
	Solyc00g500175	0	0	0	0	0	0	0	0	0	0	0	0	0	0	0	0	0	0	0	0	0	0	0	0	0	0
	Solyc00g500176	0	0	0	0	0	0	0	0	0	0	0	0	0	0	0	0	0	0	0	0	0	0	0	0	0	0
	Solyc00g500177	0	0	0	0	0	0	0	0	0	0	0	0	0	0	0	0	0	0	0	0	0	0	0	0	0	0
	Solyc00g500178	0	0	0	0	0	0	0	0	0	0	0	0	0	0	0	0	0	0	0	0	0	0	0	0	0	0
	Solyc00g500179	0	0	0	0	0	0	0	0	0	0	0	0	0	0	0	0	0	0	0	0	0	0	0	0	0	0
	Solyc00g500180	0	0	0	0	0	0	0	0	0	0	0	0	0	0	0	0	0	0	0	0	0	0	0	0	0	0
	Solyc00g500181	0	0	0	0	0	0	0	0	0	0	0	0	0	0	0	0	0	0	0	0	0	0	0	0	0	0
	Solyc00g500182	0	0	0	0	0	0	0	0	0	0	0	0	0	0	0	0	0	0	0	0	0	0	0	0	0	0
	Solyc00g500183	0	0	0	0	0	0	0	0	0	0	0	0	0	0	0.692092	0	0	0	0	0	0	0	0	0	0	0
	Solyc00g500184	0	0	0	0	0	0	0	0	0	0	0	0	0	0	1.75585	0	0	0	0	0	0	0	0	0	0	0
	Solyc00g500185	0	0	0	0	0	0	0	0	0	0	0	0	0	0	1.54097	0	0	0	0	0	0	0	0	0	0	0
	Solyc00g500186	0	0	0	0	0	0	0	0	0	0	0	0	0	0	1.38459	0	0	0	0	0	0	0	0	0	0	0
	Solyc00g500187	0	0	0	0	0	0.413477	0	0	0	0	0	0	0.893556	0	1.71481	0	0	0	0	0	0	0	0	0	0	0
	Solyc00g500188	0	0	0	0	0	0	0	0	0	0	0	0	0	0	0	0	0	0	0	0	0	0	0	0	-2.29599	0
	Solyc00g500189	0	0	0	0	-1.02825	0	0	0	0	0	0	0	0	0	1.5354	0	0	0	0	0	0	0	0	0	0	0
	Solyc00g500190	0	0	0	0	0	0	0	0	0	0	0	-1.07654	0	0	0	0	0	0	0	0	0	0	0	1.18106	0	0
	Solyc00g500191	0	0	0	0	0	0	0	0	0	0	0	0	0	0	0	0	0	0	0	0	0	0	0	0	0	0
	Solyc00g500192	0	0	0	0	0	-0.779994	0	0	0	0	0	0	0	-1.06932	0	0	0	0	0	0	0	0	0	0	0	0
	Solyc00g500193	0	0	0	0	0	0	0	0	0	0	0	0	0	0	0	0	0	0	0	0	0	0	0	0	0	0
	Solyc00g500194	0	0	0	0	0	0	0	0	0	0	0	0	-0.849122	0	0	0	0	0	0	0	0	0	0	0	0	0
	Solyc00g500195	0	0	0	0	0	0	0	0	0	0	0	0	0	0	0	0	0	0	0	-2.06866	0	0	-1.70395	-1.46905	0	0
	Solyc00g500196	0	0	0	0	0	0	0	0	0	0	0	0	0	0	0	0	0	0	0	0	0	0	0	0	0	0
	Solyc00g500197	0	0	0	0	0	0	0	0	0	0	0	0	0	0	0	0	0	0	0	0	0	0	0	0	0	0
	Solyc00g500198	0	0	0	0	0	0	0	0	0	0	0	0	0	0	0	0	0	0	0	0	0	0	0	0	0	0
	Solyc00g500199	0	0	0	0	0	0	0	0	0	0	0	0	0	0	0	0	0	0	0	0	0	0	0	0	0	0
	Solyc00g500200	0	0	0	0	0	0	0	0	0	0	0.297122	0	0	0	0	0	0	0	0	0	0	0	0	0	0	0
	Solyc00g500201	0	0	0	0	-1.27186	-1.18204	0	0	0	0	0	0	0	0	0	0	0	0	0	0	0	0	0	0	0	0
	Solyc00g500202	0	0	0	0	-0.743227	0	0	0	0	0	0	0	0	0	0	-1.60257	0	0	0	0	0	0	0	0	0	0
	Solyc00g500203	0	0	0	0	-1.14141	-0.556016	0	0	0	0	0	0	0	0	0	-2.60037	0	0	0	0	0	0	0	0	0	0
	Solyc00g500204	0	0	0	0	0	0	0	0	0	0	0	0	0	0	0	0	0	0	0	0	0	0	0	0	0	0
	Solyc00g500205	0	0	0	0	0	0	0	0	0	0	0	0	0	0	0	0	0	0	0	0	0	0	0	0	0	0
	Solyc00g500206	0	0	0	0	-0.526219	0	0	0	0	0	0	0	-0.765329	0	0	-1.04267	0	0	0	0	0	0	0	0	0	0
	Solyc00g500207	0	0	0	0	-0.831573	0	0	0	0	0	0	0	0	0	0	0	0	0	0	0	0	0	0	0	0	0
	Solyc00g500208	0	0	0	0	-0.816862	0	0	0	0	0	0	0	0	0	0	0	0	0	0	0	0	0	0	0	0	0
	Solyc00g500209	0	0	0	0	0	0	0	0	0	0	0	0	0	0	0	0	0	0	0	0	0	0	0	0	0	0
	Solyc00g500210	0	0	0	0	-1.65332	-1.48316	0	0	0	0	0	0	0	0	0	0	0	0	0	0	0	0	0	0	0	0
	Solyc00g500211	0	0	0	0	0	0	0	0	0	0	0	0	0	0	0	0	0	0	0	0	0	0	0	0	0	0
	Solyc00g500212	0	0	0	0	0	0	0	0	0	0	0	0	0	0	0	0	0	0	0	0	0	0	0	0	0	0
	Solyc00g500213	0	0	0	0	0	0	0	0	0	0	0	0	0	0	0	0	0	0	0	0	0	0	0	0	0	0
	Solyc00g500214	0	0	0	0	0	0	0	0	0	0	0	0	0	0	0	0	0	0	0	0	0	0	0	0	0	-2.181
	Solyc00g500215	0	0	0	0	0	0	0	0	0	0	0	0	0	0	0	0	0	0	0	0	0	0	0	0	0	0
	Solyc00g500216	0	0	0	0	0	0	0	0	0	0	0	0	0	0	0	0	0	0	0	0	0	0	0	0	0	0
	Solyc00g500217	0	0	0	0	0	0	0	0	0	0	0	0	0	0	0	0	0	0	0	0	0	0	0	0	0	0
	Solyc00g500218	0	0	0	0	0	0	0	0	0	0	0	0	0	0	0	0	0	0	0	0	0	0	0	0	0	0
	Solyc00g500219	0	0	0	0	0	0	0	0	0	0	0	0	0	0	0	0	0	0	0	0	0	0	0	0	0	0
	Solyc00g500220	0	0	0	0	0	0	0	0	0	0	0	0	0	0	0	0	0	0	0	0	0	0	0	0	0	0
	Solyc00g500221	0	0	0	0	0	0	0	0	0	0	0	0	0	0	0	0	0	0	0	0	0	0	0	0	0	0
	Solyc00g500222	0	0	0	0	0	0	0	0	0	0	0	0	0	0	0	0	0	0	0	0	0	0	0	0	0	0
	Solyc00g500223	0	0	0	0	0	0	0	0	0	0	0	0	0	0	0	0	0	0	0	0	0	0	0	0	0	0
	Solyc00g500224	0	0	0	0	0	0	0	0	0	0	0	0	0	0	0	0	0	0	0	0	0	0	0	0	0	0
	Solyc00g500225	0	0	0	0	0	0	0	0	0	0	0	0	0	0	0	0	0	0	0	0	0	0	0	0	0	0
	Solyc00g500226	0	0	0	0	0	0	0	0	0	0	0	0	0	0	0.78887	0	0	0	0	0	0	0	0	0	0	0
	Solyc00g500227	0	0	0	0	0	0	0	0	0	0	0	3.25925	0	0	-3.84877	0	0	0	0	0	0	0	0	0	0	0
	Solyc00g500228	0	0	0	0	0	0	0	0	0	0	0	0	0	0	0.965609	0	0	0	0	0	0	0	0	0.773181	0	0
	Solyc00g500229	0	0	0	0	0	0	0	0	0	0	0	0	0	0	0	0	0	0	0	0	0	0	0	0	0	0
	Solyc00g500230	0	0	0	0	0	0	0	0	0	0	0	0	0	0	0	0	0	0	0	0	0	0	0	0	0	0
	Solyc00g500231	0	0	0	0	0	0	0	0	0	0	0	0	0	0	0	0	0	0	0	0	0	0	0	0	0	0
	Solyc00g500232	0	0	0	0	0	0	0	0	0	0	0	0	0	0	0	0	0	0	0	0	0	0	0	0	0	0
	Solyc00g500233	0	0	0	0	0	0	0	0	0	0	0	0	0	0	0	0	0	0	0	0	0	0	0	0	0	0
	Solyc00g500234	0	0	0	0	0	0	0	0	0	0	0	0	0	0	2.04883	0	0	0	0	0	0	0	0	0	0	0
	Solyc00g500235	0	0	0	0	0	0	0	0	0	0	0	0	0	0	0	0	0	0	0	0	0	0	0	0	0	0
	Solyc00g500236	0	0	0	0	0	0	0	0	0	0	0	0	0	0	1.07904	0	0	0	0	0	0	0	0	0	0	0
	Solyc00g500237	0	0	0	0	0	0	0	0	0	0	0	0	0	0	0	0	0	0	0	0	0	0	0	0	0	0
	Solyc00g500238	0	0	1.66317	0	0	0	0	0	0	0	0	0	0	0	1.46531	0	0	0	0	0	0	0	0	0	0	0
	Solyc00g500239	0	0	0	0	0	0	0	0	0	0	0	0	0	0	0	0	0	0	0	0	0	0	0	0	0	0
	Solyc00g500240	0	0	0	0	0	0	0	0	0	0	0	0	0	0	1.9662	0	0	0	0	0	0	0	0	0	0	0
	Solyc00g500241	0	0	0	0	-1.38607	0	0	0	0	0	0	0	0	0	0	0	0	0	0	0	0	0	0	0	0	0
	Solyc00g500242	0	0	0	0	0	0	0	0	0	0	0	0	0	0	0	0	0	0	0	0	0	0	0	0	0	0
	Solyc00g500243	0	0	0	0	0	0	0	0	0	0	0	0	0	0	1.72659	0	0	0.442233	0	0	0	0	0	0	0	0
	Solyc00g500244	0	0	0	0	0	0	0	0	0	0	0	0	0	0	1.23287	0	0	0	0	0	0	0	0	0	0	0
	Solyc00g500245	0	0	0	0	-3.10073	0	0	0	0	0	0	0	0	0	2.88398	0	0	0	0	0	0	0	0	0	3.16231	2.42409
	Solyc00g500246	0	0	0	0	0	0	0	0	0	0	0	0	0	0	0	0	0	0	0	0	0	0	0	0	0	0
	Solyc00g500247	0	0	0	0	0	0	0	0	0	0	0	0	0	0	0	0	0	0	0	0	0	0	0	0	0	0
	Solyc00g500248	0	0	0	0	0	0	0	0	0	0	0	0	0	0	0	0	0	0	0	0	0	0	0	0	0	0
	Solyc00g500249	0	0	0	0	0	0	0	0	0	0	0	0	0	0	0	0	0	0	0	0	0	0	0	0	0	0
	Solyc00g500250	0	0	0	0	0	0	0	0	0	0	0	0	0	0	1.38459	0	0	0	0	0	0	0	0	0	0	0
	Solyc00g500251	0	0	0	0	0	0.413477	0	0	0	0	0	0	0.893556	0	1.71481	0	0	0	0	0	0	0	0	0	0	0
	Solyc00g500252	0	0	0	0	0	0	0	0	0	0	0	0	0	0	0	0	0	0	0	0	0	0	0	0	-2.29599	0
	Solyc00g500253	0	0	0	0	-1.02825	0	0	0	0	0	0	0	0	0	1.5354	0	0	0	0	0	0	0	0	0	0	0
	Solyc00g500254	0	0	0	0	0	0	0	0	0	0	0	0	0	0	0	0	0	0	0	0	0	0	0	0	0	0
	Solyc00g500255	0	0	0	0	0	0.996514	0	0	0	0	0	2.43234	2.43545	4.08293	2.72324	0	0	0	0	0	0	0	0	0	0	0
	Solyc00g500256	0	0	0	0	0	0	0	0	0	0	0	0	0	0	1.71795	0	0	0	0	0	0	0	0	0	0	0
	Solyc00g500257	0	0	0	0	-3.07162	0	0	0	0	0	0	0	1.11104	0	1.85964	0	0	0	0	0	0	0	0	0	0	0
	Solyc00g500258	0	0	0	0	0	0	0	0	0	0	0	0	0	0	0	0	0	0	0	0	0	0	0	0	0	0
	Solyc00g500259	0	0	0	0	0	0	0	0	0	0	0	0	0	0	2.99897	0	0	0	0	0	0.72302	0	0	0	0.804309	0
	Solyc00g500260	0	-0.761363	0	0	-0.510522	0	0	0	0	0	0	0	0	0	1.35939	0	0	0	0	0	0	0	0	0	0	0
	Solyc00g500261	0	0	0	0	0	0	0	0	0	0	0	0	0	0	0	0	0	0	0	0	0	0	0	0	0	0
	Solyc00g500262	0	0	0	0	0	0	0	0	0	0	0	0	0	0	0.78887	0	0	0	0	0	0	0	0	0	0	0
	Solyc00g500263	0	0	0	4.40483	0	0	0	0	0	0	0	0	0	0	0	0	0	0	0	0	0	0	0	0	0	0
	Solyc00g500264	0	0	0	0	0	0	0	0	0	0	0	0	0	0	0	0	0	0	0	0	0	0	0	0	0	0
	Solyc00g500265	0	0	0	0	0	0	0	0	0	0	0	0	0	0	0	0	0	0	0	0	0	0	0	0	0	0
	Solyc00g500266	0	0	0	0	0	0	0	0	0	0	0	0	0	0	0	0	0	0	0	0	0	0	0	0	0	0
	Solyc00g500267	0	0	0	0	0	0	0	0	0	0	0	0	0	0	0	0	0	0	0	0	0	0	0	0	0	0
	Solyc00g500268	0	0	0	0	0	0	0	-0.741607	0	0	0	0	0	0	0.965774	0	0	0	0	1.92742	0	2.21186	0	1.45184	0	2.36261
	Solyc00g500269	0	0	0	0	0	0	0	0	0	0	0	0	0	0	0	0	0	0	0	0	0	0	0	0	0	0
	Solyc00g500270	0	0	0	0	0	0	0	0	0	0	0	0	0	0	0	0	0	0	0	0	0	0	0	0	0	0
	Solyc00g500271	0	0	0	0	0	0	0	0	0	0	0	0	0	0	0	0	0	0	0	0	0	0	0	0	0	0
	Solyc00g500272	0	0	0	0	-0.778662	0	0	0	0	0	0	0	0	0	1.57141	0	0	0	0	0	0	0	0	0	0	0
	Solyc00g500273	0	0	0	0	0	0	0	0	0	0	0	0	0	0	2.08715	0	0	0	0	0	0	0	0	0	0	0
	Solyc00g500274	0	0	0	0	0	0	0	0	0	0	0	0	0	0	0	0	0	0	0	0	0	0	0	0	0	0
	Solyc00g500275	0	0	0	0	0	0	0	0	0	0	0	0	0	0	1.23287	0	0	0	0	0	0	0	0	0	0	0
	Solyc00g500276	0	0	0	0	0	0	0	0	0	0	0	0	0	0	0	0	0	0	0	0	0	0	0	0	0	0
	Solyc00g500277	0	0	0	0	0	0	0	0	0	0	0	0	0	0	0	0	0	0	0	0	0	0	0	0	0	0
	Solyc00g500278	0	0	0	0	0	0	0	0	0	0	0	0	0	0	0	0	0	0	0	0	0	0	0	0	0	0
	Solyc00g500279	0	0	0	0	0	0	0	0	0	0	0	0	0	0	0	0	0	0	0	0	0	0	0	0	0	0
	Solyc00g500280	0	0	0	0	0	0	0	0	0	0	0	0	0	0	0	0	0	0	0	0	0	0	0	0	0	0
	Solyc00g500281	0	0	0	0	0	0	0	0	0	0	0	0	0	0	0	0	0	0	0	0	0	0	0	0	0	0
	Solyc00g500282	0	0	0	0	0	0	0	0	0	0	0	0	0	0	0	0	0	0	0	0	0	0	0	0	0	0
	Solyc00g500283	0	0	0	0	0	0	0	0	0	0	0	0	0	0	0	0	0	0	0	0	0	0	0	0	0	0
	Solyc00g500284	0	0	0	0	0	0	0	0	0	0	0	0	0	0	0	0	0	0	0	0	0	0	0	0	0	0
	Solyc00g500285	0	0	0	0	0	0	0	0	0	0	0	0	0	0	0	0	0	0	0	0	0	0	0	0	0	0
	Solyc00g500286	0	0	0	0	0	0	0	0	0	0	0	0	0	0	0	0	0	0	0	0	0	0	0	0	0	0
	Solyc00g500287	0	0	0	0	0	0	0	0	0	0	0	0	0	0	0	0	0	0	0	0	0	0	0	0	0	0
	Solyc00g500288	0	0	0	0	0	0	0	0	0	0	0	0	0	0	0	0	0	0	0	0	0	0	0	0	0	0
	Solyc00g500289	0	0	0	0	0	0	0	0	0	0	0	0	0	0	0	0	0	0	0	0	0	0	0	0	0	0
	Solyc00g500290	0	0	0	0	0	0	0	0	0	0	0	0	0	0	0	0	0	0	0	0	0	0	0	0	0	0
	Solyc00g500291	0	0	0	0	0	0	0	0	0	0	0	0	0	0	0	0	0	0	0	0	0	0	0	0	0	0
	Solyc00g500292	0	0	0	0	-1.14141	-0.556016	0	0	0	0	0	0	0	0	0	-2.60037	0	0	0	0	0	0	0	0	0	0
	Solyc00g500293	0	0	0	0	-0.984597	-0.528202	0	0	0	0	0	0	0	0	0	-1.92341	0	0	0	0	0	0	0	0	0	0
	Solyc00g500294	0	0	0	0	-1.67644	-1.47194	0	0	0	0	0	0	-0.863916	0	0	-1.39534	0	0	0	0	0	0	0	0	0	0
	Solyc00g500295	0	0	0	0	-1.27186	-1.18204	0	0	0	0	0	0	0	0	0	0	0	0	0	0	0	0	0	0	0	0
	Solyc00g500296	0	0	0	0	0	0	0	0	0	0	0.297122	0	0	0	0	0	0	0	0	0	0	0	0	0	0	0
	Solyc00g500297	0	0	0	0	0	0	0	0	0	0	0	0	-0.709269	0	0	-1.65328	0	0	0	0	0	0	0	0	0	0
	Solyc00g500298	0	0	0	0	0	0	0	0	0	0	0	0	0	0	0	-1.40334	0	0	0	0	0	0	0	0	0	0
	Solyc00g500299	0	0	0	0	0	0	0	0	0	0	0	0	0	0	0	0	0	0	0	0	0	0	0	0	0	0
	Solyc00g500300	0	0	0	0	0	0	0	0	0	0	0	0	0	0	0	0	0	0	0	0	0	0	0	0	0	0
	Solyc00g500301	0	0	0	0	0	1.56896	0	0	0	0	0	0	0	0	0	0	0	0	0	0	0	2.50936	0	1.90787	0	3.13719
	Solyc00g500302	0	0	0	0	0	0	0	0	0	0	0	0	0	0	1.31428	0	0	0	0	0	0	0	0	0	0	0
	Solyc00g500303	0	0	0	0	0	0	0	0	0	0	0	0	0	0	0	0	0	0	0	0	1.33384	0	0	1.23513	0	0
	Solyc00g500304	0	0	0	0	0	0	0	0	0	0	0	0	0	0	0	0	0	0	0	0	0	0	0	0	0	0
	Solyc00g500305	0	0	0	0	0	0	0	0	0	0	0	0	0	0	0	0	0	0	0	0	0	0	0	0	0	0
	Solyc00g500306	0	0	0	0	0	0	0	0	0	0	0	0	0	0	0	0	0	0	0	0	0	0	0	0	0	0
	Solyc00g500307	0	0	0	0	0	0	0	0	0	0	0	0	0	0	0	0	0	0	0	0	0	0	0	0	0	0
	Solyc00g500308	0	0	0	0	0	0	0	0	0	0	0	0	0	0	0	0	0	0	0	0	0	0	0	0	0	0
	Solyc00g500309	0	0	0	0	0	0	0	0	0	0	0	0	0	0	0	0	0	0	0	0	0	0	0	0	0	0
	Solyc00g500310	0	0	0	0	0	0	0	0	0	0	0	0	0	0	0	0	0	0	0	0	0	0	0	0	0	0
	Solyc00g500311	0	0	0	0	0	0	0	0	0	0	0	0	0	0	0	0	0	0	0	0	0	0	0	0	0	0
	Solyc00g500312	0	0	0	0	0	0	0	0	0	0	0	0	0	0	0	0	0	0	0	0	0	0	0	0	0	0
	Solyc00g500313	0	0	0	0	0	0	0	0	0	0	0	0	1.00068	0	1.76098	0	0	0	0	0	0	0	0	0	0	0
	Solyc00g500314	0	0	0	0	0	0	0	0	0	0	0	0	0	0	2.02979	0	0	0	0	0	0	0	0	0	0	0
	Solyc00g500315	0	-0.947246	0	0	0	0	0	0	0	0	0	0	1.1783	0	1.43221	0	0	0	0	0	0	0	0	0	0	0
	Solyc00g500316	0	0	2.18871	0	-0.627245	0	0	0	0	0	0	0	0	0	1.60252	0	0	0.48676	0	0	0	0	0	0	0	0
	Solyc00g500317	0	0	0	0	0	0	0	0	0	0	0	0	0	0	0	0	0	0	0	0	0	0	0	0	0	0
	Solyc00g500318	0	0	0	0	-0.778662	0	0	0	0	0	0	0	0	0	1.57141	0	0	0	0	0	0	0	0	0	0	0
	Solyc00g500319	0	0	0	0	0	0	0	0	0	0	0	0	0	0	0	0	0	0	0	0	0	0	0	0	0	0
	Solyc00g500320	0	0	0	0	0	0	0	0	0	0	0	0	0	0	0	0	0	0	0	0	0	0	0	0	0	0
	Solyc00g500321	0	0	0	0	-1.21922	0	0	0	0	0	0	0	0	0	0	0	0	0	0	0	0	0	0	0	0	0
	Solyc00g500322	0	0	0	0	-0.988034	-0.710936	0	0	0	0	0	0	-0.515648	0	0	-2.64915	0	-0.472412	0	0	0	0	0	0	0	0
	Solyc00g500323	0	0	0	0	-1.14141	-0.556016	0	0	0	0	0	0	0	0	0	-2.60037	0	0	0	0	0	0	0	0	0	0
	Solyc00g500324	0	0	0	0	0	0	0	0	0	0	0	0	0	0	0	0	0	0	0	0	0	0	0	0	0	0
	Solyc00g500325	0	0	0	0	0	1.56896	0	0	0	0	0	0	0	0	0	0	0	0	0	0	0	2.50936	0	1.90787	0	3.13719
	Solyc00g500326	0	0	0	0	0	0	0	0	0	0	0	0	0	0	0	0	0	0	0	0	0	0	0	0	0	0
	Solyc00g500327	0	0	0	0	0	0	0	0	0	0	0	0	0	0	0	0	0	0	0	0	0	0	0	0	0	0
	Solyc00g500328	0	0	0	0	0	0	0	0	0	0	0	0	0	0	-4.91804	0	0	0	0	0	0	0	0	0	0	0
	Solyc00g500329	0	0	0	0	0	0	0	0	0	0	0.297122	0	0	0	0	0	0	0	0	0	0	0	0	0	0	0
	Solyc00g500330	0	0	0	0	-1.27186	-1.18204	0	0	0	0	0	0	0	0	0	0	0	0	0	0	0	0	0	0	0	0
	Solyc00g500331	0	0	0	0	-0.743227	0	0	0	0	0	0	0	0	0	0	-1.60257	0	0	0	0	0	0	0	0	0	0
	Solyc00g500332	0	0	0	0	-1.14141	-0.556016	0	0	0	0	0	0	0	0	0	-2.60037	0	0	0	0	0	0	0	0	0	0
	Solyc00g500333	0	0	0	0	0	0	0	0	0	0	0	0	0	0	0	0	0	0	0	0	0	0	0	0	0	0
	Solyc00g500334	0	0	0	0	-1.21922	0	0	0	0	0	0	0	0	0	0	0	0	0	0	0	0	0	0	0	0	0
	Solyc00g500335	0	0	0	0	0	0	0	0	0	0	0	0	0	0	0	0	0	0	0	0	0	0	0	0	0	0
	Solyc00g500336	0	0	0	0	0	0	0	0	0	0	0	0	0	0	0	0	0	0	0	0	0	0	0	0	0	0
	Solyc00g500337	0	0	0	0	0	0	0	0	0	0	0	0	0	0	0	0	0	0	0	0	0	0	0	0	0	0
	Solyc00g500338	0	0	0	0	0	0	0	0	0	0	0	0	0	0	0	0	0	0	0	0	0	0	0	0	0	0
	Solyc00g500339	0	0	1.87243	0	-0.615021	-0.595686	0	0	0	0	0	0	0	0	1.15149	0	0	0	0	0	0	0	0	0	0	0
	Solyc00g500340	0	0	1.66317	0	0	0	0	0	0	0	0	0	0	0	1.46531	0	0	0	0	0	0	0	0	0	0	0
	Solyc00g500341	0	0	0	0	-1.57133	-0.883229	0	0	0	0	0	0	-1.62481	0	0	0	0	-0.817834	0	0	0	0	0	0	0	0
	Solyc00g500342	0	0	0	0	0	0	0	0	0	0	0	0	0.939114	0	1.07193	0	0	0	0	0	0	-1.1079	0	0	0	0
	Solyc00g500343	0	0	0	0	-0.67627	0	0	0	0	0	0	0	0	0	1.78832	0	0	0	0	0	0	0	0	0	0	0
	Solyc00g500344	0	0	0.93703	0	0	0	0	0	0	0	0	-2.09447	0	0	1.06206	0	0	0	0	0	0	0	0	0	0	0
	Solyc00g500345	-0.943842	0	0	0	0	0.631203	0	0	0	0	0	0	0	0	1.32134	0	0	0	0	0	0	0	0	0	0	0
	Solyc00g500346	0	0	0	0	0	0	0	0	0	0	0	0	0	0	0	0	0	0	0	0	0	0	0	0	0	0
	Solyc00g500347	0	0	0	0	0	0	0	0	0	0	0	0	0	0	0	0	0	0	0	0	0	0	0	0	0	0
	Solyc00g500348	0	0	0	0	0	0	0	0	0	0	0	0	0	0	0	0	0	0	0	0	0	0	0	0	0	0
	Solyc00g500349	0	0	0	0	0	0	0	0	0	0	0	0	0	0	1.38459	0	0	0	0	0	0	0	0	0	0	0
	Solyc00g500350	0	0	0	0	0	0	0	0	0	0	0	3.25925	0	0	-3.84877	0	0	0	0	0	0	0	0	0	0	0
	Solyc00g500351	0	0	0	0	0	0	0	0	0	0	0	0	0	0	1.55282	0	0	0	0	0	0	0	0	0	0	0
	Solyc00g500352	0	0	0	0	0	0	0	0	0	0	0	0	0	0	0	0	0	0	0	0	0	0	0	0	0	0
	Solyc00g500353	0	0	0	0	2.33088	3.1276	0	0	0	0	0	0	0	0	0	0	0	0	0	0	0	1.8556	0	0	0	0
	Solyc00g500354	0	0	0	0	0	0	0	0	0	0	0	0	0	0	0	0	0	0	0	0	0	0	0	0	0	0
	Solyc00g500355	0	0	0	0	0	0	0	0	0	0	0	0	0	0	0	0	0	0	0	0	0	0	0	0	0	0
	Solyc00g500356	0	0	0	0	0	0	0	0	0	0	0	0	0	0	0	0	0	0	0	0	0	0	0	0	0	0
	Solyc00g500357	0	0	0	0	0	0	0	0	0	0	0	0	0	0	0	0	0	0	0	0	0	0	0	0	0	0
	Solyc00g500358	0	-0.728303	0	0	0	0	0	0	0	0	0	-0.680145	0	0	1.69637	0	0	0	0	0	0	0	0	0	0	0
	Solyc00g500359	0	0	0	0	0	0	0	0	0	0	0	0	0	0	1.23287	0	0	0	0	0	0	0	0	0	0	0
	Solyc00g500360	0	0	0	0	0	0	0	0	0	0	0	0	0	0	0	0	0	0	0	0	0	0	0	0	0	0
	Solyc00g500361	0	0	0	0	0	0	0	0	0	0	0	0	0	0	0	0	0	0	0	0	0	0	0	0	0	0
	Solyc00g500362	0	0	0	0	0	0	0	0	0	0	0	0	0	0	0.630613	0	0	0	0	0	0	0	0	0	0	0
	Solyc00g500363	0	0	0	0	0	0	0	0	0	0	0	0	0	0	0	0	0	0	0	0	0	0	0	0	0	0
	Solyc00g500364	0	0	0	0	0	0	0	0	0	0	0	0	0	0	1.9662	0	0	0	0	0	0	0	0	0	0	0
	Solyc00g500365	0	0	0	0	0	0	0	0	0	0	0	0	0	0	0	0	0	0	0	0	0	0	0	0	0	0
	Solyc00g500366	0	0	0	0	0	0	0	0	0	0	0	0	0	0	0	0	0	0	0	0	0	0	0	0	0	0
	Solyc00g500367	0	0	0	0	0	0	0	0	0	0	0	0	0	0	0	0	0	0	0	0	0	0	0	0	0	0
	Solyc00g500368	0	0	0	0	0	0	0	0	0	0	0	0	0	0	0	0	0	0	0	0	0	0	0	0	0	0
	Solyc00g500369	0	0	0	0	0	0	0	0	0	0	0	0	0	0	0	0	0	0	0	0	0	0	0	0	0	0
	Solyc00g500370	0	0	0	0	0	0	0	0	0	0	0	0	0	0	0	0	0	0	0	0	0	0	0	0	0	0
	Solyc00g500371	0	0	0	0	0	0	0	0	0	0	0	0	0	0	0	0	0	0	0	0	0	0	0	0	0	0
	Solyc00g500372	0	0	0	0	0	0	0	0	0	0	0	0	0	0	0	0	0	0	0	0	0	0	0	0	0	0
	Solyc00g500373	0	0	0	0	0.331423	0.287206	0	0	0	0	0	0	0.413934	0	0	0	0	0	0	0	0	0	0	0	0	0
	Solyc00g500374	0	0	0	0	0	0	0	0	0	0	0	0	0	0	0	0	0	0	0	0	0	0	0	0	0	0
	Solyc00g500375	0	0	0	0	0	0	0	0	0	0	0	0	0	0	0	0	0	0	0	0	0	0	0	0	0	0
	Solyc00g500376	0	0	0	0	0	0	0	0	0	0	0	0	0	0	0	0	0	0	0	0	0	0	0	0	0	0
	Solyc00g500377	0	0	0	0	0	0	0	0	0	0	0	0	0	0	0	0	0	0	0	0	0	0	0	0	0	0
	Solyc00g500378	0	0	0	0	0	0	0	0	0	0	0	0	0	0	0	0	0	0	0	0	0	0	0	0	0	0
	Solyc00g500379	0	0	0	0	0	0	0	0	0	0	0	0	0	0	0	0	0	0	0	0	0	0	0	0	0	0
	Solyc00g500380	0	0	0	0	0	0	0	0	0	0	0	0	0	0	0	0	0	0	0	0	0	0	0	0	0	0
	Solyc00g500381	0	0	0	0	0	0	0	0	0	0	0	0	0	0	0	0	0	0	0	0	0	0	0	0	0	0
	Solyc00g500382	0	0	0	0	0	0	0	0	0	0	0	0	0	0	0	0	0	0	0	0	0	0	0	0	0	0
	Solyc00g500383	0	0	0	0	0	0	0	0	0	0	0	0	0	0	0	0	0	0	0	0	0	0	0	0	0	0
	Solyc00g500384	0	0	0	0	0	0	0	0	0	0	0	0	0	0	0	0	0	0	0	0	0	0	0	0	0	0
	Solyc00g500385	0	0	0	0	0	0	0	0	0	0	0	0	0	0	0	0	0	0	0	0	0	0	0	0	0	0
	Solyc00g500386	0	0	0	0	0	0	0	0	0	0	0	0	0	0	0	0	0	0	0	0	0	0	0	0	0	0
	Solyc00g500387	0	0	0	0	0	0	0	0	0	0	0	0	0	0	0	0	0	0	0	0	0	0	0	0	0	0
	Solyc00g500388	0	0	0	0	0	0	0	0	0	0	0	0	0	0	0	0	0	0	0	0	0	0	0	0	0	0
	Solyc00g500389	0	0	0	0	0	0	0	0	0	0	0	0	0	0	0	0	0	0	0	0	0	0	0	0	0	0
	Solyc00g500390	0	0	0	0	0	0	0	0	0	0	0	0	0	0	0	0	0	0	0	0	0	0	0	0	0	0
	Solyc00g500391	0	0	0	0	0	0	0	0	0	0	0	0	0	0	0	0	0	0	0	0	0	0	0	0	0	0
	Solyc00g500392	0	0	0	0	0	0	0	0	0	0	0	0	0	0	0	0	0	0	0	0	0	0	0	0	0	0
	Solyc00g500393	0	0	0	0	0	0	0	0	0	0	0	0	0	0	0	0	0	0	0	0	0	0	0	0	0	0
	Solyc00g500394	0	0	0	0	0	0	0	0	0	0	0	0	0	0	0	0	0	0	0	0	0	0	0	0	0	0
	Solyc00g500395	0	0	0	0	0	0	0	0	0	0	0	0	0	0	0	0	0	0	0	0	0	0	0	0	0	0
	Solyc00g500396	0	0	0	0	0	0	0	0	0	0	0	0	0	0	0	0	0	0	0	0	0	0	0	0	0	0
	Solyc00g500397	0	0	0	0	0	0	0	0	0	0	0	0	0	0	0	0	0	0	0	0	0	0	0	0	0	0
	Solyc00g500398	0	0	0	0	0	0	0	0	0	0	0	0	0	0	0	0	0	0	0	0	0	0	0	0	0	0
	Solyc00g500399	0	0	0	0	0	0	0	0	0	0	0	0	0	0	0	0	0	0	0	0	0	0	0	0	0	0
	Solyc00g500400	0	0	0	0	0	0	0	0	0	0	0	0	0	0	0	0	0	0	0	0	0	0	0	0	0	0
	Solyc00g500401	0	0	0	0	0	0	0	0	0	0	0	0	0	0	0	0	0	0	0	0	0	0	0	0	0	0
	Solyc00g500402	0	0	0	0	0	0	0	0	0	0	0	0	0	0	0	0	0	0	0	0	0	0	0	0	0	0
	Solyc00g500403	0	0	0	0	0	0	0	0	0	0	0	0	0	0	0	0	0	0	0	0	0	0	0	0	0	0
	Solyc00g500404	0	0	0	0	0	0	0	0	0	0	0	0	0	0	0	0	0	0	0	0	0	0	0	0	0	0
	Solyc00g500405	0	0	0	0	0	0	0	0	0	0	0	0	0	3.76904	1.9746	0	0	0	0	0	0	0	0	0	0	0
	Solyc00g500406	0	0	0	0	0	0	0	0	0	0	0	0	2.48471	2.48914	0	0	0	0.235813	0	0	0	0	0	0	0	3.22288
	Solyc00g500407	0	0	0	0	0	0	0	0	0	0	0	0	0	0	0	0	0	0	0	0	0	0	0	0	0	0
	Solyc00g500408	0	0	0	0	0	0	0	0	0	0	0	0	0	0	0	0	0	0	0	0	0	0	0	0	0	0
	Solyc00g500409	0	0	0	0	0	0	0	0	0	0	0	0	0	0	0	0	0	0	0	0	0	0	0	0	0	0
	Solyc01g004000	0	0	0	0	0	0	0	0	0	0	0	0	0	0	0	0	0	0	0	0	0	0	0	0	0	0
	Solyc01g004002	0	0	0	0	0	0	0	0	0	0	0	0	0	0	0	0	0	0	0	0	0	0	0	0	0	0
	Solyc01g004004	0	0	0	0	0	0	0	0	0	0	0	0	0	0	0	0	0	0	0	0	0	0	0	0	0	0
	Solyc01g004006	0	0	0	0	0	0	0	0	0	0	0	0	0	0	0	0	0	0	0	0	0	0	0	0	0	0
	Solyc01g004008	0	0	0	0	0	0	0	0	0	0	0	0	0	0	0	0	0	0	0	0	0	0	0	0	0	0
	Solyc01g005000	0	0	0	0	-2.29477	-1.51491	0	0	0	0	0	-1.38278	-0.79556	-1.37759	0	-1.00142	0	0	0	-2.11153	0	-2.37925	0	-3.06749	0	-1.98566
	Solyc01g005010	0	0	0	0	-0.712218	-0.524206	0	0	0	0	0	-0.737067	-1.56513	-2.82891	-2.26296	0	0	-0.122622	0	0	1.04758	0	0	0	0	0
	Solyc01g005020	0	0	0	0	0	0	0	0	0	0	0	0	0	0	0	0	0	0	0	0	0	0	0	0	0	0
	Solyc01g005030	0	0	-1.02631	0	0	0	0	0	0	0	0	0	0	-1.31498	-0.530881	0	0	0	0	0	0.550484	1.0123	0	0.430412	0	0.626757
	Solyc01g005040	2.39033	0	0	0	0.446201	0.674936	0	0	0	0	0	0	0	2.39476	3.54216	4.01936	1.41135	0.635507	0	0	0	0	0	0	0	0
	Solyc01g005050	0	0	0	0	0	0	0	0	0	0	0	0	0	0	0	0	0	0	0	0	0	0	0	0	0	0
	Solyc01g005060	0	0	0	0	0	0	0	0	0	0	0	0	0	0	0.736439	0	0	0	0	-0.75091	0	-0.693792	0	0	0	0
	Solyc01g005070	0	0	0	0	0	0	0	0	0	0	0	0	0	0	0	0	0	0	0	0	0	0	0	0	0	0
	Solyc01g005080	0	0	0	0	0	0	0	0	0	0	0	0	0	-1.08758	-1.00347	0	0	-0.20853	0	0	0	0	0	0	0	0
	Solyc01g005090	0	0	0	0	0	0	0	0	0	0	0	0	0	0	0	0	0	0	0	0	0	0	0	0	0	0
	Solyc01g005100	0	0	0	0	-0.732204	-0.446228	0	0	0	0	0	0	-0.780273	-1.33891	-1.1227	-0.590378	0	-0.177671	0	0	0	0	0	0	0	0
	Solyc01g005110	0	0	0	0	0	0.395735	0	0	0	0	0	0	0	0.730466	0.904591	0.618455	0	0	0	0	0	0	0	0	0	0
	Solyc01g005120	0	0	0	0	-0.704352	-0.566055	0	0	0	0	0	0	0	-1.79013	-0.71824	0	0	0	0	0	0	0	0	0	0	0
	Solyc01g005130	0	0	0	0	-0.407862	-0.369311	0	0	0	0	0	0	-1.05229	-0.808775	0	0	0	-0.222076	0	0	0	0	0	0	-0.396595	0
	Solyc01g005140	0	0	0	0	0	1.76073	0	-0.745341	0	0	0	0	0	0	0	0	0	0.831957	0	2.7475	0	2.97846	0	2.14388	1.31486	2.79649
	Solyc01g005150	0	0	0	0	0	0	0	0	0	0	0	0	-1.87886	0	0	0	0	0	0	0	0	-1.15879	0	-1.88798	0	-1.57338
	Solyc01g005160	0	0	1.56532	0	0	0.77232	0	0	0	1.07305	0	3.87558	4.05782	4.81475	6.06841	0	0	0	0	0	0	0	0	2.18144	0	0
	Solyc01g005180	0	0	0	0	0	0	0	0	0	0	0	0	0	0	0	0	0	0	0	0	0	0	0	0	0	0
	Solyc01g005210	0	0	-0.861518	0	-0.297233	-0.230567	0	0	0	0	-0.456411	0	0	0	-0.902721	0	0	0	0	0	0	0.879932	0	0	0	0
	Solyc01g005220	0	0	0.618361	0	0.263984	0.834823	0	0	0	0	0	0	0	0	1.69793	0	0	0.286978	0	1.62753	0	0.887924	0	2.2976	0	2.03945
	Solyc01g005230	0	0	0	0	-0.939308	0	0	0	0	0	0	1.24782	1.83692	0	0	0	0	0	0	2.57216	0	0	0	0	0	0
	Solyc01g005240	0	0	0	0	0	0	0	0	0	0	0	0	0	-0.746722	-0.565364	-0.632934	0	-0.108058	0	0	0	0	0	0	0	0
	Solyc01g005250	0	0	0	0	0.45338	0	0	0	0	0	0	0	0	0	0	0	0	0	0	0	0	0	0	0	0	0
	Solyc01g005253	0	0	0	0	0	0	0	0	0	0	0	0	0	1.22936	0	0	0	0.304817	0	0	1.06602	1.10432	0	0.631841	0	0.772919
	Solyc01g005257	0	0	0	0	0	0	0	0	0	0	0	0	0	-0.641442	0.479597	0	0	0.287174	0	0.515947	0	0.605973	0	0.516743	0.719299	0.92705
	Solyc01g005280	0	0	0	0	-1.00543	-1.27729	0	0	0	0	0	0	-1.81213	0	0	0	0	0	0	0	0	0	0	0	0	-1.79089
	Solyc01g005290	0	0	0	0	-1.24133	-1.34344	0	0	0	0	0	0	-1.18504	0	1.48997	0	0	0	0	-1.20844	0	0	0	0	0	0
	Solyc01g005300	0.800444	1.1932	0	0	0	-0.306933	0	0	0	-0.516322	0	-0.685168	-0.412502	2.26158	1.43808	0	0	0	0	0	0	0	0.514255	0.560028	0	0.562435
	Solyc01g005310	0	0	0	0	0	0	0	0	0	0	0	0	0	0	0	0	0	0	0	0	0	0	0	0	0	-2.74674
	Solyc01g005320	0	0	0	0	0	0	0	0	0	0	0	0	-2.79234	0	-1.73355	0	0	0	0	0	0	0	0	0	0	-2.94835
	Solyc01g005330	0	0	-1.1192	0	-0.396281	-0.402862	0	0	0	0	0	0	0	-1.09647	-1.35039	-1.06819	0	-0.159068	0	-0.620603	0	0	0	-0.481983	0	-0.507198
	Solyc01g005340	0	0	-1.08999	0	0.522995	0.709648	0	0	0	0	0	0	0.336881	0	0	0	-0.693109	0	0	0	0	0	0	0.403717	-0.508043	0
	Solyc01g005350	0	0	0	0	0	0	0	0	0	0	0	0	-1.80958	0	0	0	0	0	0	0	0	0	0	0	0	0
	Solyc01g005360	0	0	0	0	0	0	0	0	0	0	0	0	0	0	0	0	0	0	0	0	0	0	0	0	0	0
	Solyc01g005370	0	0	0	0	0.618814	0.82372	0	0	0	0	0	1.0403	1.55893	1.56844	2.15793	0	0	0.289517	0	0	-1.4565	0	0	0	-0.919609	0
	Solyc01g005380	0	0	0	0	-0.264558	0	0	0	0	0	0	0	0	-1.18177	-0.609681	-0.53171	0	0	0	0	0	0.631048	0	0	0	0
	Solyc01g005390	0	0	0	0	0	1.86388	0	0	0	0	0	2.05005	1.43171	0	3.10979	0	0	3.18923	0	2.31493	0	1.59678	0	2.21956	0	1.80644
	Solyc01g005400	0	0	0	0	0	0	0	0	0	0	0	-1.26297	-1.27481	1.08607	0	1.32615	0	0	0	0	0	0	0	0	0	0
	Solyc01g005410	0	0	0	0	0	0.498774	0	0	0	0	-1.26533	1.17802	1.28077	0	0.857673	0	0	-0.292591	-1.14483	-0.828469	-1.80137	-1.63128	0	0	-0.951165	-0.948881
	Solyc01g005420	0	0	2.08153	0	-0.473963	0	0	0	0	0	1.01283	2.27737	2.05697	2.10493	2.95271	0	0	0	0	0	0	0	0	0	0	0
	Solyc01g005430	0	-0.761642	0.881313	0	0.288762	0.909648	0	0	0	0	0	1.98156	1.95088	0	0.821261	0	0	0.126835	0	0	0	0	0	0	0	0
	Solyc01g005440	0	0	0	0	-0.309609	0	0	0	0	0	-0.794499	0.611577	0.96543	0	-0.549136	0	0	-0.192007	-1.13127	-0.948283	-1.34568	-0.752992	-1.77598	-1.4155	-2.1072	-1.7601
	Solyc01g005450	0	0	0	0	-0.817995	0	0	0	0	0	0	0	0	-1.23802	0	0	0	0	0	0	-1.76354	-1.71638	0	0	-1.63002	0
	Solyc01g005460	0	0	0	0	0	0	0	0	0	0	0	0	0	0	0	0	0	0	0	-0.862232	0	0	0	-0.907386	0	-1.29626
	Solyc01g005470	0	0	1.61141	0	0.386945	0.39692	0	0	0	0	0.9357	2.41876	2.11218	3.19459	2.62649	0	0	0	0	1.31003	0	0	0	0	0	0
	Solyc01g005480	0	0	0	0	0	0	0	0	0	0	0	0	0.512192	0	0	0	0	0	0	0	0	0	0	0	0	0
	Solyc01g005490	0	0	0	0	0.304616	0.257111	0	0	0	0	0	0	0	0	-0.515118	0	0	0	0	0	0	0	0	0	0	0
	Solyc01g005500	0	0	0	0	2.36002	2.77575	0	0	0	0	0	0	0	0	0	0	0	0	0	4.54096	4.52546	4.35585	0	6.17575	0	4.35985
	Solyc01g005510	0	0	0	0	0	0	0	0	0	0	0	0	0	0	0	0	0	0	0	0	0	0	0	0	0	0
	Solyc01g005520	0	0	-2.50694	0	-0.74021	-0.506874	0	0	0	0	0	0	0	-2.34239	-1.12915	-0.849933	0	-0.296462	0	0	0	0.801122	0	0	0	0
	Solyc01g005530	0	0	0	0	0.371884	0	0	0	0	0	0	-0.971889	-1.1062	0	-1.56741	0	0	0	0	0	0	0	0	-0.566044	0	0
	Solyc01g005540	0	0	0	0	-0.772258	-0.658134	0	0	0	0	0	0	0	-1.71105	-0.771965	-0.767665	0	0	0	0	0.606953	0	0	0	0	0
	Solyc01g005550	0	0	0	0	-0.619318	-0.535124	0	0	0	0	-0.558191	0	-1.16743	-2.39859	-2.74366	-1.13138	0	-0.232343	0	0	0	0	0	0	0	0
	Solyc01g005560	0	0	0	0	1.16697	0.856651	0	0	0	0	0.527648	0.542087	0.390826	1.04335	0.450188	-0.792134	0	0.254862	0	0.625127	0.491302	0	0	0	0	0
	Solyc01g005570	0	0	0	0	0	0	0	0	0	0	-0.516356	-0.499819	-0.780411	0	-0.666929	0	0	0	0	0	0	0	0	0	0	0
	Solyc01g005580	0	0	0	0	-0.2542	0	0	0	0	0	0	-0.4602	-0.750177	0	0	0	0	0	0	0	0	0	0	-0.417299	0	0
	Solyc01g005590	0	0	0	0	-1.64729	-1.76499	0	0	0	0	-0.992213	0	0	-2.43644	-1.54256	0	0	-0.318372	0	0	0	-2.51692	0	-1.37427	0	-2.23149
	Solyc01g005600	0	0	0	0	0	0	0	0	0	0	0	0	0	0	0	0	0	0	0	0	0	0	0	0	0	0
	Solyc01g005610	0	0	0	0	0	0	0	0	0	0	0	0	-1.11193	0	0	0	0	0	0	0	0	0	0	0	0	0
	Solyc01g005620	0	0	0	0	0	0	0	0	0	0	0	0	0	-0.611896	-0.570778	0	0	0	0	0	0	0	0	0	0	-0.336117
	Solyc01g005630	1.71827	0	0	0	0	0	0	0	0	0	0	0	0	0	0	0	0	0	0	0	0	0	0	0	0	0
	Solyc01g005640	0	0	0	0	0	0	0	0	0	0	0	0	0	0	0	0	0	0	0	0	0.503993	0.803371	0	0	0	0
	Solyc01g005650	0	0	0	0	0	0	0	0	0	0	0	0	0	0	0	0	0	0	0	0	0	0	0	0	0	0
	Solyc01g005660	0	0	0	0	0	0	0	0	0	0	0	0	0	0	0	0	0	0	0	0	0	0	0	0	0	0
	Solyc01g005680	0	0	0	0	0.294132	0.209971	0	0	0	0	0	0	1.47795	2.23659	1.39714	0	0	0	0	0	0	0	0	0	-1.10475	-0.946879
	Solyc01g005690	0	0	0	0	0	0	0	0	0	0	0	0	0	0	0	0	-0.708579	0	0	-0.883387	0	-0.990843	0	-0.82924	0	-0.890392
	Solyc01g005700	0	0	0	0	0	0	0	0	0	0	0	0	0	-0.971519	-0.607419	0	0	0	0	0	0	0	0	0	0	0
	Solyc01g005710	0	0	0	0	0	0	0	0	0	0	0	1.62843	3.07354	0	0	0	0	0	0	0	0	0	0	0	0	0
	Solyc01g005720	0	0	0	0	-0.740596	0	0	0	0	0	-2.42208	1.29487	2.12352	0	0.702849	0	0	0	0	0	0	0	0	-3.16648	0	-3.48322
	Solyc01g005730	0	0	0	0	0	0	0	0	0	0	0	1.33446	2.22257	0	0.498782	0	0	0	0	0	0	0	0	0	0	0
	Solyc01g005740	0	0	0	0	0	0	0	0	0	0	0	0	0	0	0	0	0	0	0	0	0	0	0	0	0	0
	Solyc01g005750	0	0	0	0	0	0	0	0	0	0	0	0	0	0	0	0	0	0	0	0	0	0	0	0	0	0
	Solyc01g005760	0	0	0	0	0	0.949835	0	0	0	0	1.62167	0	0	1.66089	2.52041	0	0	0.40931	0	0	0	0	0	0	0.932707	0
	Solyc01g005770	0	0	0	0	0	0	0	0	0	0	0	0	0	0	0	0	0	0	0	0	0	0	0	0	0	0
	Solyc01g005780	0	0	0	0	0	0	0	0	0	2.3547	0	0	1.13195	1.29342	2.43443	0	0	0.491656	0	0	0	0	0	0	0	2.08673
	Solyc01g005783	0	0	0	0	0	0	0	0	0	0	0	0	0	0	0	0	0	0	0	0	0	0	0	0	0	0
	Solyc01g005787	0	0	0	0	0	0	0	0	0	0	0	0	0	0	0	0	0	0	0	0	0	0	0	0	0	0
	Solyc01g005790	0	0	0	0	0	0	0	0	0	0	0	0	0	0	0.693823	0	0	0	0	0	0	0	0	0	0	0
	Solyc01g005800	0	0	3.12206	0	0	0.812854	0	0	0	0	0	1.03879	0	3.38593	3.52552	0	0	0	0	0	-0.559599	-0.747551	1.4929	0	0	1.21353
	Solyc01g005810	0	0	0	0	0.426456	0.184357	0	0	0	0	0	0	0	0	0.540925	0	0	0	0	0	0	0	0	0	0	0
	Solyc01g005820	0	0	0	0	0	0	0	0	0	0	0	0	0	0.573099	0.636525	0	0	0	0	0	0	0	0	0	-0.377456	-0.419147
	Solyc01g005830	0	0	0	0	-0.47491	-0.466478	0	0	0	0	0	0	0	-2.37789	-1.84242	0	0	0	0	0	0	0	0	-0.546633	0	-0.405534
	Solyc01g005840	0	0	0	0	-0.261161	-0.404639	0	0	0	0	0	0	0	-0.829788	0	0	0	0.137085	0	0.82786	0	1.14924	0	0	0	0
	Solyc01g005850	0	0	0	0	0	0	0	0	0	0	0	0	0	-1.17782	-2.66372	0	0	0	0	0	0	0	0	0	0	0
	Solyc01g005860	-0.711763	0	0	0	0	0	0	0	0	0	0	0	0	0	0	0	0	0	0	0	0	0	0	0	0	0
	Solyc01g005870	0	0	0	0	0	0	0	0	0	0	-1.97719	1.9542	2.96952	0	1.19445	0	0	-0.240451	0	-3.62447	0	0	0	0	0	0
	Solyc01g005880	-0.625758	0	0	0	0	0	0	0	0	0	0	0	2.39905	0	1.57421	0	0	0	0	0	0	0	0	0	0	0
	Solyc01g005890	-0.886077	0	0	0	0	0	0	0	0	0	0	0	0	0	0	0	0	0	0	0	0	0	0	0	0	0
	Solyc01g005900	0	0	0	0	0	0	0	0	0	0	0	0	0	0	0	0	0	0	0	0	0	0	0	0	0	0
	Solyc01g005910	0	0	0	0	-0.295919	0	0	0	0	0	0	0	0	0	0.594858	-0.565821	0	0.23538	0	0	0	0	0	0.388413	0	0.474174
	Solyc01g005920	0	0	0	0	0.70853	0.842308	0	0	0	0	0	0	0	0	0	0	0	0.434927	0	0	0	-0.670309	0	0	-0.666012	0
	Solyc01g005930	0	0	0	0	0.323661	0.259535	0	0	0	0	0	-0.638614	-0.628634	-0.826933	-0.558917	0	0	0	0	1.25102	0	0.858923	0	1.1778	0	0.70673
	Solyc01g005940	2.11012	0	0	0	0	0	0	0	0	0	0	0	0	0	0	0	0	0	0	0	0	0	0	0	0	0
	Solyc01g005950	0	0	-0.997353	0	0	0	0	0	0	0	0	0	0	-0.711188	-0.864102	-0.571851	0	-0.115163	0	0	0	0	0	0	0	-0.302228
	Solyc01g005960	0	0	0	0	0	0	0	0	0	0	0	0	0	0	-0.760923	-0.494155	0	0	0	0	0	0	0	0	0	0
	Solyc01g005970	0	0	0	0	0.731892	0.624322	0	0	0	0	0	0	0	0	0	0	0	0	0	0	0	0	0	0	0	0
	Solyc01g005980	0	0	0	0	-0.346766	-0.439794	0	0	0	0	0	-1.37466	-1.31986	-1.47471	-1.50429	1.64537	0.639374	0	0	0	0	0	0	0	0	0
	Solyc01g005985	0	0	0	0	-1.1716	-0.81789	0	0	0	0	-0.61675	0	-0.863304	-1.76433	-1.76384	0	0	-0.565706	0	0	0	0	0	0	2.2639	0
	Solyc01g006000	0	0	0	0	0	0	0	0	0	0	0	0	0	0	-0.501082	0	0	0	0	0	0	0	0	0	0	0
	Solyc01g006010	0	0	0	0	0	0	0	0	0	0	0	0	0	0	0	0	0	0	0	0	0	0	0	0	0	0
	Solyc01g006020	0	0	0	0	-0.60318	-0.52823	0	0	0	0	-0.648721	-0.618554	-0.756506	0	0	0	0	0	0	0	0	0.955628	0	0	0	0
	Solyc01g006040	0	0	0	0	0.465133	0	0	0	0	0	0	0	0.500385	0	-1.00405	0	0	0	0	0	0	0.57121	0	0	0	0.429988
	Solyc01g006050	0	0	2.27976	0	0	0	0	0	0	0	0	0	0	0	0	0	0	0	0	5.22964	0	3.19264	0	0	0	2.56657
	Solyc01g006080	0	0	0	0	0	0	0	0	0	0	0	0	0	0	0	0	0	0	0	0	0	0	0	0	0	0
	Solyc01g006090	0	0	0	0	0.631523	0	0	0	0	0	0	0	0	0	0	0.672203	0	0	0	-0.88968	0	-1.44058	0	0	0	-0.838379
	Solyc01g006100	0	0	0	0	-1.33079	-1.73342	0	0.834848	0	0	0	0	-1.40855	0	-1.80772	-1.82199	0	0	0	0	1.4086	0	0	0	0	-0.913843
	Solyc01g006110	0	0	0	0	0	0	0	0	0	0	0	0	0.323664	0.79881	0.431801	0	0	0	0	0	-0.527733	-0.397546	0	0	0	0
	Solyc01g006120	0	0	0	0	0	0	0	0	0	0	0	0	0.468987	0.644379	0	-0.718504	0	0	0	0	-0.607867	-0.40022	0	0	0	0
	Solyc01g006130	0	0	0	0	-0.866028	-0.650379	0	0	0	0	0	0	0	-1.73718	-0.831632	-1.07073	0	-0.107447	0	0	0	0	0	0.437237	0	0.867938
	Solyc01g006140	0	0	0	0	0	0	0	0	0	0	0	0	0	0	0	0	0	0	0	0	0	0	0	0	0	0
	Solyc01g006150	0	0	0.785647	0	0.319073	0.226764	0	0	0	0	0.595758	0	0	1.04849	1.1054	0	0	0.855317	0	0.54513	0	0	0.639378	0.871391	0.634399	0.753118
	Solyc01g006160	0	0	0	0	0	0	0	0	0	0	0	0	0	0	0.651452	0	0	0	0	0	0	0	0	0	0	0
	Solyc01g006170	0	0	0	0	0.533142	0	0	0	0	0	0.904704	0	0	0.572941	1.1335	0.854463	0	0	0	-0.980916	0	-1.57097	0	0	0	-0.59882
	Solyc01g006180	0	0	0	0	1.16574	0.416903	0	0	0	0	0	-1.07185	0	0	0	0	0	0	0	0	0	0	0	0	0	0
	Solyc01g006190	0	0	0	0	-0.290655	0	0	0	0	0	0	0	0.761663	0.540479	0.432493	-0.707386	0	0	0	0	0	0	0	0	-0.361383	0
	Solyc01g006200	0	0	0	0	0.557387	0	0	0	0	0	0	-1.15554	-1.41242	0	-1.00152	1.89907	0	0	0	0	0	0	0	0	-0.882476	0
	Solyc01g006210	0	0	0	0	0	-1.03355	0	0	0	0	0	0	0	0	0	0.922678	0	0	0	0	0	0	0	0	0	0
	Solyc01g006220	0	0	0	0	-0.364177	-0.537374	0	0	0	0	0	0	0	0	-1.29889	0	0	0	0	0	0	0	0	0	0	0
	Solyc01g006230	0	0	0	0	0	0	0	0	0	0	0	0	0	0	0	0	0	0	0	0	0	0	0	0	0	0
	Solyc01g006240	0	0	0	0	-1.24063	-1.78564	0	0	0	0	0	0	-1.60238	0	0	-0.833633	0	0	0	-1.08467	0	-1.20869	0	-2.04193	0	-2.539
	Solyc01g006250	0	0	0	0	0	0	0	0	0	0	0	-0.89568	-0.895868	-1.55546	-1.11346	0	0	0	0	0	0	0	0	0	0	0
	Solyc01g006260	0	0	0	0	-0.278129	0	0	0	0	0	0	0	0	0	0	0	0	0	0	0	0	0	0	0	0	0
	Solyc01g006270	0	0	0	0	0	0	0	0	0	0	0	0	0	0	-1.72231	0	0	0	0	0	0	0	0	0	0	0
	Solyc01g006280	0	0	0	0	0	0	0	0	0	0	0	0	0	0	-0.583456	-1.21877	-0.683468	0	0	0	0	0	0	0	0	0
	Solyc01g006290	0	0	0	0	0	-0.713647	0	0	0	0	-2.14322	0	0	-1.27756	-2.87192	0	0	0	0	0.803341	0	0	1.01956	0.771203	0	-2.38893
	Solyc01g006300	0	0	0	0	1.44107	1.0767	0	0	0	0	1.01317	0	0	0	0	1.68666	1.78065	0	0	0	0	0	1.25838	0	0	-0.878549
	Solyc01g006310	0	0	0	0	0	0	0	0	0	0	0	0	0	0	0	0	0	0	0	0	2.95302	1.63734	0	0	0	0
	Solyc01g006330	0	0	0	0	-2.62449	-2.22827	0	0	0	0	-0.889567	0	-1.47461	-1.88525	-1.6386	-2.99182	0	-0.459935	0	0	0	-2.23595	0	0	0	0
	Solyc01g006340	0	0	0	0	0.251615	0.284642	0	0	0	0	0	0	0	0	0	0	-1.15929	0	0	0	0	0	0	0	0	0
	Solyc01g006350	0	0	0	0	0.271077	0	0	0	0	0	0	0	0.62523	0.654646	0	0	0	0	0	0	0	0	0	0	0	0
	Solyc01g006360	0	0	0	0	0.902608	0	0	0	0	0	0	0	1.07299	0	0	0	0	0	0	0	0	0	0	0	0	0
	Solyc01g006370	0	0	0	0	-1.05375	-1.13564	0	0	0	0	0	0	0	0	-1.37765	0	0	-0.217048	0	0	0	0	0	0	0	-0.470978
	Solyc01g006380	1.4104	0	0	0	0	-0.627348	0	0	0	0	0	0	0	0	-0.607668	-1.47626	0	0	0	0	0	0	0	0	0	0
	Solyc01g006390	0	0	0	0	0	0	0	4.39601	0	4.65076	0	0	0	0	0	0	0	0	0	0	0	0	0	0	0	0
	Solyc01g006400	0	0	0	0	-1.80841	-1.55617	0	0.77976	0	0	-1.41987	0	0	0	-2.28585	0	0	0	0	0	0	0	0	0	-1.4357	-1.67092
	Solyc01g006410	0	0	0	0	0	0	0	0	0	0	0	0	-2.09669	0	0	0	0	0	0	0	0	0	0	0	0	0
	Solyc01g006420	0	0	0	0	0	0	0	0	0	0	0	0	0	0	0	0	0	0	0	0	0	0	0	0	0	0
	Solyc01g006430	0	0	0	0	0.902033	0.953423	0	0	0	0	0	0	0	0	-0.656574	0	0	0.709888	0	0.980204	0.512441	1.27152	0	0.868586	0	0.892113
	Solyc01g006440	0	0	0	0	0	0	0	0	0	0	0	0	0	0	0	0	0	0	0	0	0	0	0	0	0	0
	Solyc01g006450	0	0	0	0	-0.970664	-1.20838	0	0	0	0	0	0	-0.696015	0	0	-1.21061	0	-0.189377	0	-0.654946	0	0	0	-0.704734	0	-0.724202
	Solyc01g006460	0	0	0	0	0	0	0	0	0	0	0	0	0	0	0	0	0	0	0	0	0	0	0	0	0	0
	Solyc01g006480	0	0	0	0	0.372656	0	0	0	0	0	0	0	-0.433834	0	0	0	0	0	0	0	0	0	0	0	0	0
	Solyc01g006490	0	0	0	0	0.837862	0.56323	0	0	0	0	0	0	0	0	0	0	0	0.170525	0	0.43107	0	0.920747	0	0	0	0.482918
	Solyc01g006500	0	0	0	0	0	0	0	0	0	0	0	-1.13052	-1.12969	-1.0189	-1.2658	-0.771767	0	0	0	0.719746	0	0.891798	0	0	0	0
	Solyc01g006510	0	0	0	0	-0.273946	0	0	0	0	0	-0.387722	0	0	-1.08824	0	0	0	0	0	0.462576	0	0.997994	0	0	0	0.527295
	Solyc01g006520	0	0	0	0	-0.589118	0	0	0	0	0	0.444651	-1.15092	-0.614546	0	1.11187	0	0	0	0	1.63305	2.69399	2.73158	0	2.48526	2.28333	3.84267
	Solyc01g006530	0	0	0	0	2.53386	2.74954	0	0	0	0	0	0	0	0	0	0	0	0	0	3.39558	0	2.29136	0	3.25149	0	3.37743
	Solyc01g006540	0	0	0	0	0	0	0	0	0	0	0	0	1.79543	0	0	0	0	0.155955	0	0	0	0	0	0	0	0
	Solyc01g006550	0	0	0	0	-0.646167	0	0	0	0	0	0.972083	0	1.68654	0	3.15555	3.10813	2.89205	0.238408	0	0	0	0	0	0	0	0
	Solyc01g006555	0	0	0	0	-0.270905	-0.388745	0	0	0	0	-0.910564	0	0	1.26922	0	0	0	0	0	0	0	0	0	0	0	0
	Solyc01g006580	0	0	0	0	0	0	0	0	0	0	0	0	0	0	0	0	0	0	0	0	0	0	0	0	0	0
	Solyc01g006585	0	0	0	0	0	0	0	0	0	0.881889	0	0	0	0	0	0	0	0	0	0	0	0	0	-3.43596	0	-3.63207
	Solyc01g006590	0	0	0	0	0	0	0	0	0	0	0	0	0	0	0	0	0	0	0	0	0	0	0	0	0	0
	Solyc01g006600	0	0	0	0	0	0	0	0	0	0	0	0	0	0	0	0	0	0	0	0	0	0	0	0	0	0
	Solyc01g006610	0	0	0	0	0	0	0	0	0	0	0	0	0	0	0	0	0	0	0	0	0	0	0	0	0	0
	Solyc01g006620	0	0	0	0	0	0	0	0	0	0	0	0	0	0	0	0	0	0	0	0	-1.57801	-2.78645	0	0	0	0
	Solyc01g006630	0	0	0	0	0	-0.247848	0	0	0	0	0	0	0	0	0	0	-0.731969	0	0	0	0	0	0	0	0	-0.494128
	Solyc01g006640	3.10725	0	0	0	0	0	0	0	0	0	0	0	0	0	0	0	0	0	0	0	0	0	0	0	0	0
	Solyc01g006650	0	0	2.55599	0	0	0	0	0	0	0	0	0	0	0	0	0	0	-0.417086	0	0	0	0	0	0	0	0
	Solyc01g006660	0	0	0	0	0	-0.599878	0	0	0.807489	0	0	0	0	0	-0.672753	0	0	0	0	0.66189	0	0.687768	0	0	0	0
	Solyc01g006670	0	0	0	0	0.672974	0	0	0	0	0	0	-0.896708	0	1.43941	1.25995	1.69878	0	0.179946	0	0	0	0	0	0.928836	0	0
	Solyc01g006680	0	0.97114	0	0	0	-0.595862	0	0	0	0	-0.683104	0	0	3.22531	2.2994	0	0	0	0	-0.475869	0	-0.72059	0	0	-0.452362	-0.57885
	Solyc01g006690	0	0	0	0	-1.60444	-1.21749	0	0	0	0	-0.982502	-1.27643	-1.69226	-2.78025	-3.42267	-1.37214	0	-0.994173	0	0	0	0	0	0	0	0
	Solyc01g006700	0	0	0	0	0.433082	0	0	0	0	0	0	0	0	0	0	0	-0.670597	0.128058	0	0	0	0	0	0	0	0
	Solyc01g006710	0	0	0	0	0.310738	0	0	0	0	0	0	0	0	0	0	0	0	0	0	0	0	0	0	0	0	0
	Solyc01g006720	0	0	0	0	-0.752143	-0.571488	0	0	0	0	0	-1.7206	0	0	0	-1.05965	0	0	-0.766068	-0.633954	-1.49867	-1.13374	0	-1.2804	-1.92141	-2.40678
	Solyc01g006730	0	0	0	0	0	0	0	0	0	0	0	0	0	-1.26871	-1.15019	0	0	-0.455405	0	0	0	0	0	0	0	0
	Solyc01g006740	0	0	0	0	0	0	0	0	0	0	0	0	-0.590224	-1.03249	-0.921429	0	0	0	0	0	0	0	0	0	0	0
	Solyc01g006750	0	0	0	0	0	0	0	0	0	0	0	0	0	0	0	0	0	0	0	0	0	0	0	0	0	0
	Solyc01g006760	0	0	0	0	0	0	0	0	0	0	0	0	0	0	0	0	0	0	0	0	0	0	0	0	0	0
	Solyc01g006770	0	0	0	0	0	0	0	0	0	0	0	0	0	0	0	0	0	0	0	0	0	0	0	0	0	0
	Solyc01g006780	0	0	0	0	0	0	0	0	0	0	0	0	-2.61985	-3.30733	-4.39394	0	0	-0.479469	0	0	0	0	0	0	0	0
	Solyc01g006790	0	0	0	0	-0.443726	0	0	-0.891868	0	0	0	-2.65525	-2.01338	-2.13428	-3.06247	-0.872091	0	-0.442339	0	0	0	0	0	0	0	0
	Solyc01g006800	0	0	0	0	0.302468	0.207136	0	0	0	0	0	0	0	0	0.49388	0.756409	0	0	0	0	0	0	0	0	0	0
	Solyc01g006810	0	0	0	0	-0.755953	-0.606116	0	0	0	0	0	-0.486687	-0.435657	0	-0.558406	0	0	-0.29077	0	-1.04448	0	-1.18845	0	-0.462834	0	-1.05024
	Solyc01g006820	0	0	0	0	-0.529943	-0.320102	0	0	0	0	0	0	0	0	0	0	0	-0.337008	0	-1.59357	0	-2.07075	0	-0.891397	0	-1.27996
	Solyc01g006830	0	0	0	0	-0.595042	-0.454792	0	0	0	0	0	0	0	0	0	0	0	-0.15636	0	-0.483331	0	0	0	0	0	0
	Solyc01g006840	0.797328	0	4.00209	3.66172	1.32079	1.30453	0	0	0	0	0	0	0	0	0	0	0	2.79273	0	0	0	0	0	0	0	0
	Solyc01g006845	0	0	0	0	0	0	0	0	0	0	0	0	0	0	0	0	0	0	0	0	0	0	0	0	0	0
	Solyc01g006850	0	0	1.71038	0	0.881915	0	0	0	0	0	0	0	0	0	0	0	0	0	0	0	0	0	0	0	0	0
	Solyc01g006860	0	0	0	0	-0.247567	-0.32363	0	0	0	0	0	0	0	0	0	0	0	0.239084	0	0	0	0	0	0	0	0
	Solyc01g006870	0	0	1.47876	0	0	0	0	0	0	0	0	-0.438613	-0.517755	0	0	0	0	0	0	0	0	0	0	0	0	0
	Solyc01g006880	0	0	0	0	0	0	0	0	0	0	0	0	0.349684	0	-1.15538	-0.652797	0	0	0	0	0	0	0	0	0	0
	Solyc01g006890	0	0	0	0	-1.01412	-0.523493	0	0	0	0	0	0	0	0.551879	0	0	0	0	-0.695296	-0.937309	-0.629287	-1.21974	0	-0.470293	0	-0.709791
	Solyc01g006900	0	0	0	0	0	0	0	0	0	0	0	0	0	-0.697794	0	0	1.15099	-0.375426	0	0	0	0	0	0	0	0
	Solyc01g006910	0	0	0	0	0	0	0	0	0	0	0	0	1.85323	0	0	0	0	0	0	0	0	0	0	0	0	0
	Solyc01g006920	0	0	0	0	0.782225	0	0	0	0	0	0	0	0	0	0	0	0	0	0	0	0	0	0	0	0	0
	Solyc01g006930	0	0	0	0	0.43679	0	0	0	0	-0.555931	0	0	0	0	0	0.857043	0	-0.268795	0	0	0	0	0.810934	1.12853	0	0
	Solyc01g006940	0	0	-3.15254	0	-1.11414	-0.879119	0	0	0	0	-0.418091	0	-0.396635	-1.882	-0.509769	-0.94468	0	0	0	0.457114	0	0.736822	0	0	0	0
	Solyc01g006950	0	0	2.62189	0	0.806728	1.66555	0	0	0	0	2.24282	2.98286	3.38813	4.64193	3.98454	3.17484	1.29377	1.01567	0	0	0	0	0	3.76044	0	2.446
	Solyc01g006960	0	0	0	0	0.288256	0.206595	0	0	0	0	0	0	0.52306	0.615495	0	0	0	0	0	0	0	0	0	0	0	0
	Solyc01g006970	0	0	0	0	0.229818	0.197561	0	0	0	0	0	0	0	0	-0.416148	0	0	0	0	0	0	0.438792	0	0	0	0.386842
	Solyc01g006980	0.753405	0	0	0	-0.318217	-0.338939	0	0	0	0	0	0	0	0	0	-1.06535	0	-0.119571	0	0	0	0	0	-0.374171	0	-0.550618
	Solyc01g006990	0	0	0	0	0.271213	0.365151	0	0	0	0	0	0.724074	0.856669	0.761816	0.422477	0	0	0.141832	0	0	-0.747433	0	0	0	-0.561258	-0.317133
	Solyc01g007000	0	0	3.85351	3.23568	-1.21139	0	0	0	0	1.22913	0	4.7257	4.11038	5.181	5.93828	0	0	0	0	0	-3.06788	-3.60023	0	0	0	0
	Solyc01g007010	0	0	2.4244	2.39266	-1.20736	0	0	0	0	0	0	3.73715	1.58763	1.60781	2.41963	0	0	0	0	0	0	0	0	0	0	0.983556
	Solyc01g007020	0	0	2.60077	0	-0.869056	0	0	0	0	0	0	4.08932	2.79345	2.8439	3.78095	0	0	0	0	0	-1.45204	-2.00551	0	0	0	0
	Solyc01g007030	0	0	3.01869	0	-1.46921	0	0	0	0	0	0	4.41308	3.31887	4.02682	4.88568	0	0	0	0	0	0	0	0	0	0	0
	Solyc01g007040	0	0	2.67955	0	-0.888816	0	0	0	0	1.81509	0	4.47437	3.45083	3.5224	4.38346	0	0	0	0	0	0	0	0	0	0	0
	Solyc01g007050	4.17395	0	0	0	0	1.77965	0	0	0	0	0	0	2.21438	1.72052	2.63434	0	0	1.58775	0	0	0	0	0	0	0	0
	Solyc01g007060	0	0	0	0	0.232593	0	0	0	0	0	0	0	0	0	0	0	0	0	0	0.601128	0	0	0	0.631352	0	0
	Solyc01g007070	0	0	-1.32553	0	0	0	0	0	0	0	0	-1.39601	0	1.00543	0	0	0	0	0	0	0	0.813917	0	0	-0.765525	0
	Solyc01g007080	0	0	0	0	-0.988508	0	0	0	0	0	0	0	0	-3.34347	0	0	0	0	0	0	0	0	0	0	0	0
	Solyc01g007090	0	0	0	0	0	0	0	0	0	0	0	0	0	0	0	0	0	0	0	0	0	0	0	0	0	0
	Solyc01g007100	0	0	0	0	-0.657249	-0.558364	0	0	0	0	0	0	0	-1.12654	-1.34645	-0.647784	0	-0.133292	0.712551	0	0	-0.904835	0	0	0	0
	Solyc01g007110	0	0	0	0	-0.542368	0	0	0	0	0	0	1.65945	2.07312	1.61456	1.8689	0.8661	0	0	0	0	-1.1246	-1.29502	0	-0.897644	0	0
	Solyc01g007120	0	0	0	0	0.187108	0	0	0	0	0	0	0	0	0	0	0	0	0	0	0	0	0	0	0	0	0
	Solyc01g007130	0	0	0	0	-0.529078	-0.764706	0	0	0	0	-0.776922	-1.13578	-1.71936	-2.2005	-2.46098	-0.495902	0	0	0	0	0	0	0	0	0	-1.02501
	Solyc01g007140	0	0	0	0	0.778228	0	0	0	0	0	0	0	0	0	0	1.00313	0	0	0	0	0	0	0	0	0	0
	Solyc01g007150	0	0	0	0	0.34137	0	0	0	0	0	0	0	0	0	0	0	0	0	0	0	0	0	0	0	0	-0.296133
	Solyc01g007160	0	0	0	0	0	-1.66867	0	0	0	0	0	0	0	0	0	0	0	0	0	0	0	0	0	0	0	0
	Solyc01g007170	0	0	0	0	-1.6393	-2.00508	0	0	0	0	0	0	-2.18334	0	-3.04403	0	0	0	0	0	0	0	0	0	0	-1.64791
	Solyc01g007180	0	0	0	0	0.534484	0	0	0	0	0	0	0	0	0.827638	0	0.595359	0	0	0	0	0	0	0	0	0	0
	Solyc01g007190	0	0	0	0	0.506159	-0.37788	0	0	0	0	2.05772	0	-1.18639	0	0.820817	2.86486	1.43167	0	0	0	0	0	0	0	0	0
	Solyc01g007200	0	0	0	0	0	0	0	0	0	0	0	0	0	0	-2.79794	1.69664	0	0	0	0	0	0	0	0	0	0
	Solyc01g007210	0	0	0	0	0	0	0	0	0	0	0	0	0	0	0	0	0	0	0	0	0	0	0	0	0	0
	Solyc01g007220	0	0	0	0	0	0	0	0	0	0	0.959362	1.00485	1.23001	1.76931	1.53102	1.03266	0	0.390943	0	0	-0.976388	-1.21021	0	0	0	0
	Solyc01g007230	0	0	0	0	0	0	0	0	0	0	0	0	0	0	0	0	0	0	0	-0.663094	0	-0.660157	0	0	0	-0.717277
	Solyc01g007240	0	0	0	0	0	0	0	0	0	0	0	0	0	0	0	0	0	0	0	0	0	0	0	0	0	0
	Solyc01g007250	0	0	0	0	0.635134	0.298383	0	0	0	0	0	0	0	0	0.644238	0	-0.723772	0	0	0	0	-0.507678	0	0	0	-0.493509
	Solyc01g007260	0	0	0	0	0	0	0	-0.638424	0	0	0	-1.24703	-1.31458	0	-0.66106	0	0	-0.206826	0	0	0	0	0	0	0	0
	Solyc01g007263	0	0	0	0	0	0	0	0	0	0	0	0	0	0	0	0	0	0	-2.00902	0	0	0	0	0	0	0
	Solyc01g007267	0	0	0	0	0	0	0	0	0	0	0	-0.9909	-0.935834	0	-0.832263	0	0	0	0	0	0	0	0	0	0	0
	Solyc01g007740	0	0	0	0	0	0	0	0	0	0	0	0	0	0	0.790517	0	0	0	0	0	0	0	0	0	0	0
	Solyc01g007750	0	0	0	0	-1.16269	-1.0764	0	0	0	0	0	-1.18014	-1.51625	-2.00345	-2.02552	0	0	-0.195617	0	1.14548	0	1.22139	0	0	0	0
	Solyc01g007760	0	0	0	0	0	0	0	0	0	0	0	0	0	0	0	0	0	0	0	0	0	0	0	0	0	0
	Solyc01g007770	0	0	0.690945	0	0	0.182632	0	0	0	0	0	1.34502	1.95909	2.06971	2.25948	0.699768	0	0.252755	0	0	-0.84301	0	0	0	0	0
	Solyc01g007780	0	0	1.8245	0	0	0.475399	0	0	0	0	0	0	0	1.69263	1.30502	0	0	0.527476	0	0	0	0	0	0	0	0
	Solyc01g007790	0	0	0	0	0	0	0	0	0	0	0	0	0	0	0	0	0	0	0	0	0	0	0	0	0	0
	Solyc01g007800	0	0	0	0	0	0	0	0	0	0	0	0	-1.68556	0	-1.91887	0	1.24939	0	0	0	0	0	0	0	0	0
	Solyc01g007810	0	0	0	0	0	-1.36175	0	0	0	0	0	0	-2.76091	-4.81897	-6.12698	-1.48792	0	-2.27283	0	0	0	0	0	0	0	0
	Solyc01g007830	0	0	0	0	0	0	0	0	0	0	0	0	0	0	0	0	0	0	0	0	0	0	0	0	0	0
	Solyc01g007840	0	0	0.927348	0	0	0	0	0	0	0	0	0	-0.778787	0	0	0.818082	0	0	0	0	0	0	0	0	0	0
	Solyc01g007850	0	0	0	0	0.450985	0	0	0	0	0	0	-0.714318	0	-1.30477	-1.29978	0	0	0	0	0	0	0	0	0	0	0
	Solyc01g007860	0	0	0	0	0	0	0	0	0	0	0	0	0	0	0	0	0.676052	-0.138468	0	0	0	0	0	0	0	0
	Solyc01g007870	0	0	2.51453	2.00624	0	0	0	0	0	0	0	0	0	0	0	0	0	0	0	0	0	0	0	0	0	0
	Solyc01g007880	0	0	0	0	-0.369353	-0.444926	0	0	0	0	0	0	0	-1.25055	-0.988863	-0.92383	0	-0.319779	0	0	0	0	0	0	0	0
	Solyc01g007890	0	0	0	0	0	0	0	0	0	0	0	0	-0.495953	-1.1767	-1.97363	-0.579029	0	0	0	0	0	0	0	-0.619124	0	0
	Solyc01g007900	0	0	0	0	0.326959	0.24488	0	0	0	0	0	0	0	0.752854	0	0	0	0	0	0	0	0	0	0	0	0
	Solyc01g007910	0	0	0.618427	0	0.629939	0.401289	0	0	0	0	1.17023	0.472001	0.684304	1.27952	1.13248	0	0	0	0	0	0	0	0	0	0	0
	Solyc01g007920	0	0	0	0	-0.661246	-0.755778	0	0	0	0	0	0	0	-1.28118	-0.724031	0	0	-0.149965	0	0	0	0	0	0	0	0
	Solyc01g007930	0	0	0	0	0	0	0	0	0	0	0	0	0	0	0	1.03871	0	0.154765	0	0	0	0.91789	0	0	0	0.818702
	Solyc01g007940	0	0	0	0	0	0	0	0	0	0	0	0	0	0	0	0	0	0	0	0	0	0	0	0	0	0
	Solyc01g007950	0	0	2.82535	0	-0.897497	0	0	0	0	0	0	0	1.0958	0	0	-0.833309	0	0	0	0	-1.51527	-1.02529	0	0	-1.64602	-1.26607
	Solyc01g008000	0	0	0	0	0	0	0	0	0	0	0.309611	0	0	1.03863	0.664056	0	0	0	0	0	0	0	0	0	0	0
	Solyc01g008010	0	0	0	0	-0.726518	-0.29608	0	0	0	0	0	0	0	0	0	0	0	0.15098	0	0	0	0	0	0	-0.70366	-0.61782
	Solyc01g008020	0	0	0	0	0	0	0	0	0	0	0	0	0	0	0	0	0	0	0	0	0	0	0	0	0	-0.44121
	Solyc01g008040	0	0	0	0	0	0	0	0	0	0	0	2.84026	2.02969	0	0	0	0	0	0	0	0	0	0	0	0	0
	Solyc01g008050	0	0	0	0	0	0	0	0	0	0	0	0	0	0	0	0	0	0	0	-0.851148	-1.08923	-1.88266	0	-1.12085	-1.63726	-1.52562
	Solyc01g008060	0	0	0	0	-0.211893	0	0	0	0	0	0	0	0	0	0	0	0	0	0	0	0	0.432532	0	0	0	0
	Solyc01g008070	0	0	0	0	0	0.197307	0	0	0	0	0	0	0	0	0.679303	0	0	0.175186	0	0.536694	0	1.29604	0	0	0	0.594569
	Solyc01g008080	0	0	0	0	0.344045	0	0	0	0	0	0.392653	0	0	0	0	0.965093	0	-0.0981656	0	0	0	0	0	0	0	0
	Solyc01g008090	0	0	0	0	0	0	0	0	0	0	0.492825	0	0	0	0.757762	0.814004	0	0	0	0	0	0	0	0	0	0
	Solyc01g008100	0	0	0	0	0	-0.30724	0	0	0	0	0	0	0	-0.85048	-0.658208	-0.498043	0	-0.165065	0	0	0.637766	0.455304	0	0	0	0
	Solyc01g008110	0	0	-0.846153	0	-0.410473	-0.519681	0	0	0	0	-0.564922	0	0	-1.79047	-1.39342	-0.937433	0	-0.410088	0	0	0	0	0	0	0	-0.72943
	Solyc01g008120	0	0	0	0	0.326345	0.32862	0	0	0	0	0	0	0.707437	0	0	0	-0.551918	0	0	0	0	0	0	0	0	0
	Solyc01g008130	0.632178	0	2.30946	2.69422	0.442861	0.87913	0	0	0	0	0	0	1.29001	4.19805	3.6697	1.34039	0	0.339277	0	-0.65019	-0.67751	-1.53582	0	0	-0.689679	-0.815913
	Solyc01g008140	0	0	1.04857	0	0.456172	0.613623	0	0	0	0	0	0.798842	0.596239	1.34876	0.68045	0	0	0.181554	0	0.819155	0.603201	0.616828	0	0.692041	0	0.529388
	Solyc01g008150	0	0	0	0	-0.964683	-1.20129	0	0	0	0	0	0	0	0	1.30801	0	0	0	0	0	0	0	0	0	0	0
	Solyc01g008160	0	0	0	0	0	-0.626355	0	0	0	0	0	0	0	-0.574794	0	0	0	-0.167436	0	0	0	0	0	0	0	0
	Solyc01g008170	0	0	0	0	0	0	0	0	0	0	0	-0.614953	-0.558026	0	-0.404915	0	0	0	0	0	0	0	0	0	0	0
	Solyc01g008180	0	0	0	0	-0.47519	-0.415008	0	0	0	0	0	0	0	-0.999606	-1.08437	-0.755338	0	0	0	0	1.06153	0.840576	0	0	0.583851	0
	Solyc01g008190	0	0	0	0	0	0	0	0	0	0	0	0	0	0	0	0	0	0	0	0	0	0	0	0	0	0
	Solyc01g008200	0	0	0	0	0	0	0	0	0	0	0	0	0	0	0	0	0	0	0	0	0	0	0	0	0	0
	Solyc01g008220	0	0	0	0	0	0	0	0	0	0	0	1.6068	2.70875	1.91229	2.05299	0	0	0	0	0	-1.03831	-1.98442	0	0	0	0
	Solyc01g008230	0	0	0	0	-0.453807	-0.484402	0	0	0	0	0	0	0	-0.847358	-1.5277	0	0.63252	-0.181119	0	-0.733922	0	-0.454684	0	-0.875348	-0.531901	-0.699664
	Solyc01g008240	0	0	0	0	0	0	0	0	0	0	0	0	0	0	0	0	0	0	0	0	0	0	0	0	0	0
	Solyc01g008250	0	0	0	0	-0.903627	-0.777203	0	0	0	0	0	0	0	-2.44938	-1.08578	-1.16482	0	0	0	0.88288	0.895099	1.3336	0	0.762615	0	0.510535
	Solyc01g008260	0	0	0	0	0	0	0	0	0	0	0	0	0	-1.00726	0	0	0	0	0	0	0	0	0	0	0	0
	Solyc01g008270	0	0	0	0	0	0	0	0	0	0	0	0	0	0	0	0.472853	0	0	0	0	0	0	0	0	0	0
	Solyc01g008280	0	0	0	0	0.627443	0.279216	0	0	0	0	0	-0.530292	0	0	0	0.790871	0	0.13746	0	0	0	0	0	0	0	0
	Solyc01g008290	0	0	0	0	0	0	0	0	0	0	0.659384	0	0	0	0.397187	0	0	0	0	0	0	0	0	0	0	0
	Solyc01g008300	0.937114	0	1.31949	0	1.21045	0.835655	0	0	0	0	0	0	1.43635	2.67326	1.47825	1.97874	0	0.685227	0	2.57417	1.0085	1.30834	0	3.18055	0	3.29935
	Solyc01g008310	0	0	0	0	0.40012	0.291673	0	0	0	0	0	0	0	0	0	0	-0.541786	0	0	0	0	0	0	0	0	0
	Solyc01g008320	0	0	0	0	0.357353	0	0	0	0	0	0.568214	0	0.529461	0	-0.809684	0	0	0	0	0	0	0	0	0.426905	0	0.600118
	Solyc01g008330	0.940152	0	0	0	0	0	0	0	0	0	0	0	0.459978	0	0	-0.509029	0	0	0	0	0	0	0	-0.596501	0	-0.612623
	Solyc01g008340	0	0	0	0	0.411393	0	0	0	0	0	0	0	0	0	0	0.551363	0	0	0	0	0	0	0	0	0	0
	Solyc01g008360	0	0	0	0	0	0	0	0	0	0	0	0	0	0.47076	0.436244	1.01827	0.708995	0.109276	0	0	0	0	0	0	0	0
	Solyc01g008370	0	0	0	0	0.373671	0.194938	0	0	0	0	0	0	0	0	0	0.934397	0	0	0	0	0	0.561409	0	0	0	0
	Solyc01g008390	0	0	0	0	0	-0.835717	0	0	0	0	0	0	0	2.12699	2.6514	0	0	0.490954	0	0	0	0	0	0	0	0
	Solyc01g008400	0	0	0	0	0	0	0	0	0	0	0	0	0	0	2.29699	0	0	0.589859	0	0	0	0	0	0	0	0
	Solyc01g008410	0	0	0	0	0	0	0	0	0	0	0	0	1.49751	1.39622	1.508	0	0	0.389722	0	0	0	0	0	0	0	0
	Solyc01g008420	0	0	0	0	-1.51014	-0.976409	0	0	0	0	0	-1.10943	-1.31104	-3.05677	-1.22676	0	0	0	0	0	0	0	0	0	0	0
	Solyc01g008425	0	0	0	0	0	0	0	0	0	0	0	0	0	0	0	0	0	0	0	0	0	0	0	0	0	0
	Solyc01g008440	0	-0.687143	0	0	0	0	0	0	0	0	0	0	0	0	0	0	-0.825936	0	0	0	0	-0.749883	0	0	0	0
	Solyc01g008450	0	0	0	0	0	0	0	0	0	0	0	0	0	0	4.11969	0	0	0	0	0	0	0	0	0	0	0
	Solyc01g008460	0	0	0	0	0.430872	0	0	0	0	0	0	0	0	0	0.72284	0.85859	0	0.142732	0	0	0	0	0	0	0	0
	Solyc01g008470	0	0	0	0	0	0	0	0	0	0	0	0	0	0	0	0	0	0	0	0	0	0	0	0	0	0
	Solyc01g008473	0	0	0	0	0	0	0	0	0	0	0	0	0	0	0	0	0	0	0	0	0	0	0	0	0	0
	Solyc01g008475	0	0	0	0	0	0	0	0	0	0	0	0	0	0	0	0	0	0	0	0	0	0	0	0	0	0
	Solyc01g008477	0	0	0	0	0	0	0	0	0	0	0	0	0	0	0	0	0	0	0	0	0	0	0	0	0	0
	Solyc01g008479	0	0	0	0	0	0	0	0	0	0	0	0	0	0	0	0	0	0	0	0	0	0	0	0	0	0
	Solyc01g008480	0	0	0	0	0.488114	0	0	0	0	0	0	0	0	0	-1.02219	0	0	0	0	0	0	0	0	0	0	0.483483
	Solyc01g008490	0	0	0	0	0	0	0	0	0	0	0	0	-0.421009	-1.34201	-1.07259	0	0	0	0	0	0	0.665308	0	0	0	0.609318
	Solyc01g008500	0	0	0	0	0	0.803135	0	0	0	0	2.75298	0	0.666348	2.38937	3.3235	2.8998	0	0.645925	1.62847	3.33187	2.86668	3.08903	0	3.63302	2.01258	3.75798
	Solyc01g008510	0	0	0	0	-2.63753	-1.6406	0	0	0	0	1.54391	0	0	0	0	3.03337	2.1866	-0.682589	0	0	0	0	0	3.07978	0	0
	Solyc01g008520	0	0	0	0	-0.390874	0	0	0	0	0	0	0	0	0	-1.07616	0	0	0	0	0	0	1.09475	0	0	0	0.891185
	Solyc01g008530	0	0	0	0	-0.467472	-0.297017	0	0	0	0	0	0	0	0	0	-0.645307	0	-0.303739	0	0	0	0.446576	0	0	0	0
	Solyc01g008540	0	0	0	0	0	0	0	0	0	0	0	0	0	0	0	0	0	0	0	0	0	0	0	0	0	0
	Solyc01g008550	0	0	0	0	0.451719	0.268262	0	0	0	0	0	0.522684	0	0.81916	0.992509	0	0	0.115939	0	0.575463	0	0.716402	0	0	0	0.463863
	Solyc01g008560	0	0	0	0	0	0.695118	0	0	0	0	0.884953	1.71224	1.4649	2.1686	2.01205	0	0	0	0	0	0	-0.846957	0.958646	0	0.524441	0
	Solyc01g008570	0	0	0	0	0	0	0	0	0	0	0	0	0	0	0	0	0	0	0	0	0	0	0	0	0	0
	Solyc01g008580	0	0	0	0	0	0	0	0	0	0	0	0	0	0	0	0	0	0	0	0	0	0	0	0	0	0
	Solyc01g008590	0	0	0	0	0	0	0	0	0	0	0	0	0	0	0	0	0	0	0	0	0	0	0	0	0	0
	Solyc01g008600	0	0	0	0	0	0	0	0	0	0	0	0	0	0	0	1.43157	0	0	0	0	0	0	0	0	0	0.400767
	Solyc01g008610	0	0	0	0	1.60285	0	0	0	0	0	0	0	0	0	0	0	0	0	0	0	0	0	0	0	0	0
	Solyc01g008620	1.27392	0	0	0	1.02733	0.949785	0	0	0	0	0	0	0	0	4.27746	4.38288	0	0.869533	3.09592	6.07109	5.09761	5.17395	0	7.08963	0	5.10965
	Solyc01g008640	0	0	0	0	0	1.7444	0	0	0	0	0	0	0	4.06336	0	0	0	0	0	0	0	0	0	2.97291	0	0
	Solyc01g008650	0	0	0	0	0	0	0	0	0	0	0	0	0	0	0	0	0	0	0	0	0.892226	1.30983	0	0	0	0
	Solyc01g008660	0	0	0	0	0	0	0	0	0	0	0	0	-0.802507	0	0	0	0	0	0	0	0	0	0	0	0	0
	Solyc01g008670	0	0	0	0	1.73136	1.817	0	0	0	0	-0.488919	0	0	2.74357	1.92261	0	0	1.16232	1.67342	1.80154	1.28229	1.27956	0	1.89018	0	1.761
	Solyc01g008680	0	0	0	0	0.893018	1.32059	0	0	0	0	0	0	0	0	1.26629	0	0	0	0	0	0	0	0	0	0	0
	Solyc01g008690	0	0	0	0	0	1.91097	0	0	0	0	0	0	2.26742	5.14599	3.44273	0	0	0	-2.70011	-4.02974	-2.26342	-6.08405	0	-3.46999	-2.65413	-3.87291
	Solyc01g008700	0	0	0	0	-0.450485	-0.417813	0	0	0	0	0	0	-0.73224	0	0	-0.803656	0	0	0	0	0	0	0	0	0	0
	Solyc01g008710	0	0	0	0	0	0	0	0	0	0	0	0	0	0	0	0	0	0	0	0	0	0	0	0	0	0
	Solyc01g008720	0	0	0	0	0	0	0	0	0	0	0	0	0	0	0	0	0	0	0	0	0	0	0	0	0	0
	Solyc01g008730	0	0	0	0	0.421942	0.393583	0	0	0	0	0	0	0	0	0	0.679571	0	0	0	0	0	0.654692	0	0	0	0.588666
	Solyc01g008740	0	0	0	0	0	0	0	0	0	0	0	0	0	0	0	0	0	0	0	0	0	0	0	0	0	0
	Solyc01g008760	0	0	0	0	0	-0.425236	0	0	0	0	0	0	-0.650026	0	0	0.748941	0	0	0	0	0	0	0	0	0	0
	Solyc01g008770	0	0	0	0	-0.392181	-0.413353	0	0	0	0	0	0	0	-0.971339	-1.18408	0	-0.715804	-0.212828	0	0	0	0	0	-0.403835	0	-0.345711
	Solyc01g008780	0	0	0	0	-0.526888	-0.523729	0	0	0	0	0	-0.880095	0	-1.48143	-1.71844	0	0	0	0	0.719039	0	1.4698	0	0.506626	0	0.670882
	Solyc01g008790	0	0	0	0	-1.82768	-1.76536	0	0	0	0	-1.37357	0	-1.11144	0	-2.41671	-1.18124	-1.06194	-0.868282	0	0	0	0	0	0	0	0
	Solyc01g008810	0	0	0	0	0	0	0	0	0	0	0	0	0	1.01543	0	1.14793	0	0	0	0	0	0	-0.4734	0	-0.54255	0
	Solyc01g008820	0	0	0	0	0.472842	0	0	0	0	0	0.514493	0	0.658582	1.03733	0.49712	0	0	0	0	0	0	0	0	0	0	0
	Solyc01g008830	0	0	0	0	0	0	0	0	0	0	0	-1.0793	0	0	-0.659432	0	0	-0.484426	0	0	0	0	0	0	0	0
	Solyc01g008840	0	0	0	0	0.411537	0.325868	0	0	0	0	0	0	0	0	0.44508	0	0	0	0	0	0	0	0	0	0	0
	Solyc01g008850	0	0	-1.01909	0	-0.211908	0	0	0.556152	0	0	0	0	0.434101	0.905427	0.994019	-0.893158	0	0	0	0	-0.449554	-0.633283	0	-0.690456	0	0
	Solyc01g008860	0	0	0	0	0	0	0	0	0	0	0	0	0	0	0	0	0	0	0	0	0	0	0	0	0	0
	Solyc01g008870	0	0	0	0	2.45034	3.04943	0	0	0	0	0	0	0	0	0	0	0	0	0	0	0	0	0	2.02656	0	2.45402
	Solyc01g008880	0	0	0	0	0	0	0	0	0	0	0	0	0	0	0	0	0	0	0	0	0	0	0	0	0	0
	Solyc01g008890	0	0	0	0	-0.249075	-0.218152	0	0	0	0	0	-0.509747	-0.54399	-0.891274	-1.00405	0	0	0	0	0	0	0	0	0	0	0
	Solyc01g008900	0	0	0	0	0	0	0	0	0	0	0	0	0	0	0	0	0	0	0	0	0	0	0	0	0	0
	Solyc01g008910	0.961785	0	0	0	0	-0.418994	0	0	0	-0.878192	0	-1.65534	-2.43967	-2.98424	-2.55663	-0.764043	0	0	0	0	0	1.45263	0	0	0	0.607707
	Solyc01g008920	0	0	0	0	-0.680349	0	0	0	0	0	0	0	0	-1.70064	-0.947596	-1.35274	0	-0.215068	0	0	0	0	0	0	0	0
	Solyc01g008930	0	0	0	0	-1.74477	-1.23366	0	0	0	0	0	-0.877922	-1.07311	-3.003	-2.29075	-0.742464	0	-0.537318	0	0	0	0	0	0	1.06189	0
	Solyc01g008940	0	0	0	0	0	0	0	0	0	0	0	0	0	-1.2584	0	0	0	0	0	0	0	0	0	0	0	0
	Solyc01g008950	0	0	0	0	0.249439	0	0	0	0	0	0	0	0	0.893552	0.733054	0.591613	0.633695	0	0	0	0	0	0	0	0	0
	Solyc01g008960	0	0	-0.896577	0	0	0	0	0	0	0	0	0	0	0	-0.652605	0	0	0	0	0	0	0	0	0	0	0
	Solyc01g008970	0	0	0	0	0.444636	0.379723	0	0	0	0	0	0	0	0	-0.574893	0	0	0	0	0	0	0	0	0	0	0
	Solyc01g008980	0	0	0	0	0	0	0	0	0	0	0	0	0	0	0	0.79953	0	0	0	0	0	0	0	0	0	0
	Solyc01g008990	0	0	0	0	0.334071	0.206676	0	0	0	0	0	0	0	0	0	0	0	0	0	0	0	0	0	0	0	0
	Solyc01g009000	0	0	0	0	0	0	0	0	0	0	0	-0.440194	-0.739088	0	-0.550381	0	0	0	0	0.542556	0	0.789292	0	0	0	0
	Solyc01g009010	0	0	0	0	-0.369306	-0.398877	0	0	0	0	0	0	0	-0.659042	0	-0.629752	0	0	0	0	-0.691992	0	0	0	-0.683894	-0.384233
	Solyc01g009020	0	0	0	0	-0.274586	-0.225871	0	0	0	0	0	0	0	0.896667	1.15687	0.53457	0.654675	0	0	0	0	0	0	0	0	0
	Solyc01g009030	0	0	0	0	0.397385	0	0	0	0	0	0	0	0	0	0	0.651627	0	0	0	0	0	0	0	0	0	0
	Solyc01g009040	0	0	0	0	-1.47057	-1.49025	0	0	0	0	0	0	-1.65046	0	0	-1.8947	0	0	0	0	0	0	0	0	0	-1.1973
	Solyc01g009050	0	0	0	0	0	0	0	0	0	0	0	0	0	0	0	0	-0.725208	0	0	0.376833	0	0	0	0.519571	0	0.544812
	Solyc01g009060	0	0	0	0	0	0	0	0	0	0	0	0	0	0	0	0	-0.792366	0	0	0	0	0	0	0	0	0
	Solyc01g009070	0	0	0	0	0	0	0	0	0	0	0	-0.899601	-0.577193	-1.07802	-1.13345	0	0	0	0	0	0	0.549529	0	0	0	0
	Solyc01g009080	0	0	0	0	-1.35176	-0.943754	0	0	0	0	-1.09539	0	-0.667757	-3.43354	-2.31463	-1.53177	0	-0.294166	0	0	0	0	0	0	0	0
	Solyc01g009090	0	0	0	0	0.250018	0.227007	0	0	0	0	0	0	0	0	-0.363607	0	0	0	0	0	0	0	0	0	0	0
	Solyc01g009100	0	0	0	0	0	0	0	0	0	0	0.53387	0	0	0	0.900478	0.757637	0	0	0	0	0	0	0	0	0	-0.437751
	Solyc01g009120	0	0	0	0	0	0	0	0	0	0	0	0	0	0	0	-0.448841	0	0	0	0	0	0	0	0	0	0
	Solyc01g009140	0	0	0	0	0	0	0	0	0	0	0	0	0	0	0	0	0	0	0	0	0	0	0	0	0	0
	Solyc01g009145	0	0	0	0	0.418331	0	0	0	0	0	0	0	0	0	0	0	0	0	0	0	0	0	0	0	0	0
	Solyc01g009160	-0.980926	0	0	0	0	0	0	0	0	0.680352	0	3.3861	2.09926	1.98474	2.27484	0	0	0	0	-1.76801	-1.53996	-1.88041	0	0	0	0
	Solyc01g009165	0	0	0	0	0	0	0	0	0	0	0	0	0	0	0	0	0	0	0	0	0	0	0	0	0	0
	Solyc01g009170	0	0	0	0	0.642569	0.488574	0	0	0	0	0	0	0.736209	0	-0.59342	0	0	-0.148543	0	0	0	0	0	0	0	0
	Solyc01g009180	0	0	0	0	0	0	0	0	0	0	0	0	0	-0.995801	0	0	0	0	0	0	0	0	0	0	0	0
	Solyc01g009190	0	0	0	0	0	0	0	0	0	0	0	0	0	0	0	0	0	0	0	0	0	0	0	0	0	0
	Solyc01g009200	0	0	0	0	-0.886152	-1.0209	0	0	0	0	0	0	-1.62491	0	0	-0.77467	0	0.618316	0	-1.29035	0	-1.27586	0	-2.05532	0	-1.98723
	Solyc01g009210	0	0	0	0	0	0	0	0	0	0	0	0	0	0	0	0	0	0	0	0	0	0	0	0	0	-2.35739
	Solyc01g009220	0	0	0	0	0	0	0	0	0	0	0	0	-1.87823	0	0	-1.11993	0	0	0	-1.37396	0	-2.06065	0	-1.58397	0	-2.75277
	Solyc01g009230	0	0	0	0	0	0.247224	0	0	0	0	0	0	0.460573	-0.950238	-0.762189	-0.650352	0	0	0	0	0.640489	0.52521	0.422116	0.352216	0.629253	0.541359
	Solyc01g009240	0	0	0	0	-1.55841	-1.3465	0	0	0	0	0	0	-1.65721	-1.24183	-1.4977	0	0	0	0	0	0	0	0	0	0	0
	Solyc01g009245	0	0	0	0	-1.52267	-1.22478	0	0	0	0	0	0	-0.796952	-3.19795	-1.26645	0	0	-0.482602	0	0	0	0	0	0	0	0
	Solyc01g009250	0	0	0	0	0	0	0	0	0	0	0	0	0	0	0.769627	1.09683	0	0	0	0	0	0	0	0	0	0
	Solyc01g009260	0	0	0	0	0	0	0	0	0	0	0	0	-1.47004	-2.21896	0	0	0	-0.49377	0	0	0	0	0	-1.8143	0	0
	Solyc01g009270	0	0	0	0	0	0	0	0	0	0	0	0	0	0	0	0	0	-0.346725	0	0	0	0	0	0	0	0
	Solyc01g009280	0	0	0	0	0.22174	0.187833	0	0	0	0	0	0	0.367015	0	-0.715886	0	0	0	0	0	0	0	0	0	0	0
	Solyc01g009290	0	0	0	0	0.185912	0.204522	0	0	0	0	0	0	0	0	0	0	0	0	0	0	0	0.494713	0	0	0	0.402561
	Solyc01g009300	0	0	0	0	0	-0.360667	0	0	0	0	0	0	0	-0.644036	-1.00148	-0.821936	0	-0.497299	0	0	0	0	0	0	0	-0.967786
	Solyc01g009305	0	0	0	0	0	0	0	0	0	0	0	0	0	0	0	0	0	0	0	0	0	0	0	0	0	0
	Solyc01g009310	0	0	0	0	0.305212	0.23102	0	0	0	0	0.613612	0	0	0	0	0	0	0.162102	0	0	0	0.524408	0	0	0	0.633574
	Solyc01g009320	0	0	2.45813	0	1.68712	2.5975	0	0	0	0	0	0	0	0	0	0	0	0	0	0	0	0	0	0	0	0
	Solyc01g009330	0	0	0	0	0	0	0	0	0	0	0	0	0	0	0	0	0	0	0	0	0	0	0	0	0	0
	Solyc01g009340	0	0	0	0	-1.02515	0	0	0	0	0	0	0	-2.39117	0	-1.71492	0	0	0	0	0	0	0	0	0	0	0
	Solyc01g009350	0	0	0	0	0	0	0	0	0	0	0	0	0	0	0	0	0	0	0	0	0	0	0	0	0	0
	Solyc01g009360	0	0	0	0	0	0	0	0	0	0	0	0	0	0	0	0	0	0	0	0	0	0	0	0	0	0
	Solyc01g009370	0	0	0	0	0	0	0	0	0	0	0	0	0	0	0	0	0	0	0	1.33618	0	0	0	1.60044	0	0
	Solyc01g009380	0	0	0	0	0	0	0	0	0	0	0	0	0	0	0	0	0	0	0	0	0	0	0	0	0	0
	Solyc01g009390	0	0	0	0	0	0	0	0	0	0	0	-0.518588	0	0	0	1.28531	0	0	0	0	0	0	0	0.488846	0	0.43447
	Solyc01g009400	0	0	0	0	0	0	0	0	0	0	0	0	0	0	0	0	0	0	0	0	0	0	0	0	0	0
	Solyc01g009410	0	0	0	0	0	0	0	0	0	0	0	0	0	0	0	0	0	0	0	0	0	0	0	0	0	0
	Solyc01g009420	0	0	0	0	0	0	0	0	0	0	0	0	0	0.591511	0	0	0	0	0	0	0	0	0	0	0	0
	Solyc01g009430	0.470053	0	0	0	0	-0.315857	0	0	0	0	-1.10604	-1.78273	-1.61024	-0.856734	-2.23047	0	0	0	0	0	0	0	0	0	0	0
	Solyc01g009440	0	0	0	0	0	0	0	0	0	0	0	0	0	3.25923	1.49657	0	0	0	0	0	0	0	0	0	0	0
	Solyc01g009443	0	0	0	0	0	0	0	0	0	0	0	0	0	0	0	0	0	-0.103974	0	0	0	0	0	0	0	0
	Solyc01g009447	0	0	0	0	0	-0.362003	0	0	0	0	0.922089	0	0	0	0.68455	1.47399	0	0.119678	0	0	0	-0.473559	0	-0.523808	0	-0.617467
	Solyc01g009470	0	0	0	0	0	0	0	0	0	0	0	0	0	0	0	0	0	0	0	0	0	0	0	0	0	0
	Solyc01g009480	0	0	0	0	0	0	0	0	0	0	0	1.85845	1.309	0	2.3782	0	0	1.86821	0	0	0	0	0	0	0	0
	Solyc01g009490	0	0	0	0	0	0	0	0	0	0	0	0	0	0	0	0	0	0	0	0	0	0	0	0	0	0
	Solyc01g009500	0	0	0	0	0	0	0	0	0	0	0	0	0	0	0	-1.29462	0	0	0	0	0	0	0	0	0.530259	0
	Solyc01g009505	0	0	0	0	0	0	0	0	0	0	0	0	0	0	0	0	0	0	0	0	0	0	0	0	0	0
	Solyc01g009510	0	0	0	0	0	0	0	0	0	0	0	0	0	0	0	0	0	0	0	0	0	0	0	0	0	0
	Solyc01g009520	0	0	0	0	0.252972	0	0	0	0	0	0	0	0.467364	0	0.5399	0.707756	0	0	0	0	0	0	0	0	0	0
	Solyc01g009530	0	0	0	0	0	0	0	0	0	0	0	0	0	0	0	0	0	0	0	0	0	0	0	0	0	0
	Solyc01g009540	0	0	0	0	0	0	0	0	0	0	0	0	0	0	0	0	0	0	0	0	0	0	0	0	0	0
	Solyc01g009550	0	0	0	0	0	0	0	0	0	0	0	0	0	0	0	0	0	0	0	0	0	0	0	0	0	0
	Solyc01g009560	0	0	0	0	0	0	0	0	0	0	0	0	0	0	0	0	0	0	0	0	0	0	0	0	0	0
	Solyc01g009565	0	0	0	0	-0.805359	0	0	0	0	0	0	0	0	-1.38815	-1.03945	0	1.17818	-0.449619	0	-1.20098	0	-2.74101	0	0	0	0
	Solyc01g009580	0	0	0	0	0	0	0	0	0	0	0	0	0	0	0	0	0	0	0	0	0	0	0	0	-2.22144	-4.10553
	Solyc01g009590	0	0	0	0	0	0	0	0	0	0	0	0	0	0	0	0	0	0	0	0	0	0	0	0	0	0
	Solyc01g009600	0	0	0	0	0	0	0	0	0	0	0	0	0	0	0	0	0	0	0	0	0	0	0	0	0	0
	Solyc01g009610	0	0	0	0	-0.260734	0	0	0	0	0	0	0	0	0	0	0	0	0	0	0	0	0	0	-0.489173	0	0
	Solyc01g009620	0	0	0	0	0	0	0	0	0	0	0	0	-0.564408	0	0.641451	0	0	0	0	0	0	0	0	0	0	0
	Solyc01g009630	0	0	0	0	0.42833	0.296746	0	0	0	0	0	0	0	0	0.429477	0	0	0	0	0	0	0.518496	0	0	0	0
	Solyc01g009640	0	0	0	0	0	0	0	0	0	0	0	0	0	0	0	0	0	0	0	0	0	0	0	0	0	0
	Solyc01g009650	0	0	0	0	0	0	0	0	0	0	0	0	0	0	0	0	0	0	0	0	0	0	0	0	0	0
	Solyc01g009660	0	0	0	0	0	0	0	0	0	0	0	0	0	0	0	0	0	0	0	0	0	0	0	0	0	0
	Solyc01g009670	0	0	0	0	-1.61026	-1.21275	0	0	0	0	0	0	0	-1.25538	0	-0.928375	0	0	0	0	0	0	0	0	0	0
	Solyc01g009690	0	0	2.58701	0	0	0	0	0	0	0	0	0	2.04975	2.37249	3.87507	2.23316	2.05721	0.350927	0	2.842	1.88635	1.70769	3.05809	4.76825	0	2.99796
	Solyc01g009700	0	0	0	0	0	0	0	0	0	0	0	0	1.4925	1.50181	3.44244	1.88802	1.45441	0	0	1.21454	0	0	0	0	1.12816	0
	Solyc01g009705	0	0	0	0	0	0	0	0	0	0	0	0	0	0	4.21651	0	0	0.373215	0	0	0	0	0	0	0	0
	Solyc01g009710	0	0	0	0	0	0	0	0	0	0	0	0	0	0	0	0	0	0	0	0	0	0	0	0	0	0
	Solyc01g009720	0	0	0	0	0	0	0	0	0	0	0	0	0	0	0	0	0	0	0	0	0	0	0	0	0	0
	Solyc01g009730	0	0	0	0	0	0	0	0	0	0	0	0	0	0	0	0	0	0	0	0	0	0	0	0	0	0
	Solyc01g009735	0	0	0	0	0	0	0	0	0	0	0	0	0	0	0	0	0	0	0	0	0	0	0	0	0	0
	Solyc01g009740	0	0	0	0	0	0	0	0	0	0	0	0	0	0	0	0	0	0	0	0	0	0	0	0	0	0
	Solyc01g009750	0	0	0	0	0	0	0	0	0	0	0	0	0	0	0	1.19279	0.688478	-0.209957	0	0	0	0	0	0	0	0
	Solyc01g009760	0	0	2.85161	0	0	0	0	0	0	0	0	0	0.951038	0	1.13936	0	0	0	0	0	0	-1.32056	0	0	0	-0.990724
	Solyc01g009770	0	0	0	0	0	0	0	0	0	0	0	0	0	0	0	0	0	0	0	0	0.948026	0.588517	0.647671	0	0.86574	0.622791
	Solyc01g009780	0	0	1.44903	0	-0.228972	0	0	0	0	0	0	1.61575	1.83492	2.31982	2.30385	1.021	0	0.229013	0	0	0	0	0	0	0	0.508928
	Solyc01g009790	0	0	0	0	0	0	0	0	0	0	0	0	0	0	0	0	0	0	0	0	0	0	0	0	0	0
	Solyc01g009795	0	0	0	0	0	0	0	0	0	0	0	0	0	0	0	0	0	0	0	0	0	0	0	0	0	0
	Solyc01g009810	2.57703	0	1.06837	0	1.064	1.3685	0	0	0	0	0	0	0	2.59977	4.08839	2.49562	0	0	2.27172	4.45532	1.44803	2.49057	0	6.20204	0	3.8374
	Solyc01g009820	0	0	0	0	0.216475	0.799464	0	0	0	0	0	0.802257	1.2755	0	0.727546	0	0	0	0	0	0	0	0	0.836977	0	1.09642
	Solyc01g009830	0	0	0	0	0	0	0	0	0	0	0	0	0	0	0	0	0	0	0	0	0	-2.69303	0	0	0	0
	Solyc01g009840	0	0	0	0	0	0	0	0	0	0	0	0	0	0	0	0	0	0	0	0	0	0	0	0	0	0
	Solyc01g009850	0	0	0	0	0	-0.402815	0	0	0	0	0	0	0	0	0	1.06994	0	0	0	0	0	0	0	0	0	0
	Solyc01g009860	0	0	0.626776	0	0.277385	0.354525	0	0	0	0	0	0	0	1.72078	2.13374	1.02718	0	0	0	0	0	0	0	0	-0.455221	0.457412
	Solyc01g009870	0	0	1.65114	0	0	1.4594	1.46553	0	0	0	0	3.7304	3.17894	1.78562	3.62414	0	0	-0.662629	0	0	0	0	0	2.53544	0	4.22974
	Solyc01g009880	0	0	0	0	0	0	0	0	0	0	0	0	0	0	0	0	0	0	0	0	0	0	0	0	0	0
	Solyc01g009890	0	0	0	0	0	0	0	0	0	0	0	0	0	0	0	0	0	0	0	0	0	0	0	0	0	0
	Solyc01g009900	0	0	0	0	0	0	0	0	0	0	0	0	0	0	0	0	0	0	0	0	0	0	0	0	0	0
	Solyc01g009910	0	0	0	0	0	0	0	0	0	0	0	0	0	0	0	0	0	0	0	0	0	0	0	0	0	0
	Solyc01g009920	0	0	0	0	0	0	0	0	0	0	0	0	0	0	0	0	0	0	0	0	0	0	0	0	0	0
	Solyc01g009930	0	0	1.74057	0	0	1.22523	0	0	0	0	0	1.78969	2.13847	3.20367	4.78893	2.07797	0	1.00026	0	0	3.73646	4.57954	0	0	0	4.64088
	Solyc01g009940	0	0	0	0	0	0	0	0	0	0	0	0	0	0	0	0	0	0	0	0	0	0	0	0	0	0
	Solyc01g009960	0	0	0	0	0	0	0	0	0	0	0	0	0	0	0	0	0	0	0	0	0	0	0	0	0	0
	Solyc01g009970	0	0	0	0	-0.716199	-0.653475	0	0	0	0	0	0	0	-1.43881	0	-0.696392	0	0	0	0.506664	0.576636	0.538686	0	0.425392	0	0.451389
	Solyc01g009975	0	0	0	0	0	0	0	0	0	0	0	0	0	0	0	0	0	0	0	0	0	0	0	0	0	0
	Solyc01g009980	0	0	0	0	0	0	0	0	0	0	0	0	0	0	0	0	0	0	0	0	0	0	0	0	0	0
	Solyc01g009990	0.597873	0	0	0	-0.91823	-0.784227	0	0	0	0	0	0	0	-1.40066	0	-1.38269	0	-0.102144	0	0	0	-0.619907	0	0	0	-0.4787
	Solyc01g010000	0	0	0	0	0.488092	0.364195	0	0	0	0	0	0	-0.897038	-2.29794	-2.39168	-0.964731	0	-0.209249	0	0	0	0	0	0	-1.19652	-0.670842
	Solyc01g010020	0	0	1.69169	0	0.185189	0.548565	0	0	0	0	0.670323	1.36145	1.02065	2.33985	2.23486	0	0.768283	0.693337	0	0	-0.654393	-0.761303	0	0	0	0
	Solyc01g010030	0	0	0	0	-0.885706	-0.831895	0	0	0	0	0	0.845319	1.082	-1.77556	-1.50505	-0.939987	0	-0.221159	0	0	0.884041	0	0	0	0.86446	0
	Solyc01g010050	0	0	0	0	0	0	0	0	0	0	0	0	0	0	-1.17253	0	0	0	0	0	0	0	0	0	0	0
	Solyc01g010060	0	0	0	0	-0.301572	0	0	0	0	0	2.53964	0	0	1.98843	3.17419	2.75549	0	0	0	0	0	0	0	0	1.25836	1.84004
	Solyc01g010063	0	0	0	0	0	0	0	0	0	0	0	0	0	0	0	0	0	0	0	0	0	0	0	0	0	0
	Solyc01g010065	0	0	0	0	0	0	0	0	0	0	0	0	0	0	0	0	0	0	0	0	0	0	0	0	0	0
	Solyc01g010067	0	0	0	0	0	0	0	0	0	0	0	0	0	0	0	0	0	0	0	0	0	0	0	0	0	0
	Solyc01g010080	0	0	0	0	1.63031	2.08607	0	0	0	0	0	0	0	1.99121	0	0	0	0	1.24284	1.1168	0	0	0	0	0	0
	Solyc01g010130	0	0	0	0	-0.721589	-0.734996	0	0	0	0	-0.759139	-0.821515	-0.90529	-1.16695	-1.96784	-1.07724	0	-0.405266	0	0	-0.596286	-0.829185	0	0	0	0
	Solyc01g010140	0	0	0	0	0	0	0	0	0	0	0	0	0	0	0	0	0	0	0	0	0	0	0	0	0	0
	Solyc01g010150	0	0	0	0	0.324132	0	0	0	0	0	0	-0.518253	-0.644244	-0.608116	-0.438496	0	0	0	0	0	-1.11937	-2.11089	0	0	-1.05709	-2.11771
	Solyc01g010160	0	0	0	0	0	0	0	0	0	0	0	0	0	0	0	0	0	0	0	0	0	0	0	0	0	0
	Solyc01g010170	0	0	0	0	0	0	0	0	0	0	0	0	0	0	0	0	0	0	0	0	0	0	0	0	0	0
	Solyc01g010175	0	0	0	0	0	0	0	0	0	0	0	0	0	0	0	0	0	0	0	0	0	0	0	0	0	0
	Solyc01g010180	0	0	0	0	-0.997269	-0.773754	0	0	0	0	0.688724	-0.54037	0	0.514712	0	0.973258	0	0	0	0	0	0	0	0	2.33869	0
	Solyc01g010185	0	0	0	0	-0.788792	-1.25077	0	0	0	0	0	-0.749019	0	0	-0.447191	0	1.38636	-0.309345	0	0	0.802341	1.13083	0	0	0	0
	Solyc01g010210	0	0	0	0	0	0	0	0	0	0	0	0	0	0	0	0	0	0	0	0	0	0	0	0	0	0
	Solyc01g010215	0	0	0	0	0	-0.331273	0	0	0	0	1.15017	0	-0.741043	0	0	0	0.904154	-0.189063	0	0	0	0	0	0	0	0
	Solyc01g010220	0	0	0	0	-0.434558	-0.472336	0	0	0	0	1.17249	0	-0.895205	1.12984	0	1.03335	0.979239	-0.196036	0	0	0	0	0	0	0	0
	Solyc01g010230	0	0	0	0	0	-0.411392	0	0	0	0	0	0	-0.917484	0	0	0.790483	1.00036	-0.172919	0	0	1.01226	1.02365	0	0.948962	0	0.998675
	Solyc01g010240	0	0	0	0	0	0	0	0	0	0	0	0	0	0	0	0	0	0	0	0	0	0	0	0	0	0
	Solyc01g010250	0	0	-0.838712	0	0.715374	0.554602	0	0	0	0	0	0	0	0	0.793111	0	0	0.572497	0	0	0	0	0	0.866565	0	0
	Solyc01g010260	4.93292	0	0	0	0	0	0	0	0	0	0	0	0	0	0	0	0	0	0	0	0	0	0	0	0	0
	Solyc01g010270	0	0	0	0	-0.501413	-0.559259	0	0	0	0	0	0	0.427531	0	0	0	0.687675	-0.354244	0	-0.527882	0	0	0	0	0	0
	Solyc01g010280	0	0	0	0	0	0	0	0	0	0	0	-2.08581	0	0	-2.13414	0	0	0	0	0	0	0	0	0	0	0
	Solyc01g010290	0	0	0	0	0.499968	0.287614	0	0	0	0	0	0	0	1.01366	0	0	0	0.25013	0.568231	0.535811	0.96821	0.709268	0	0.392615	0	0
	Solyc01g010310	0	0	0	0	0	-0.524033	0	0	0	0	0	0	0	0.720438	-0.750586	0	0	0	0	0	0	0	0	0	0	-0.670576
	Solyc01g010350	0.792554	0	0	0	0	0	0	0	0	-0.586716	0	0	0	0	0	0	0	0	0	0	0	0	0	0	0	0
	Solyc01g010360	0	0	0	0	0	0	0	0	0	0	0	0	0	0	0	0	0	0	0	0	0	0	0	0	0	0
	Solyc01g010365	0	-1.03604	0	0	0	0	0	0	0	0	0	-0.636588	-0.646473	0	0	0	0	0.858374	0	0	0	0	0	0	0	0
	Solyc01g010370	0	0	0	0	0	0	0	0	0	0	0	0	-0.76957	0	0	0	0	0	0	0	0	0	0	-0.507082	0	0
	Solyc01g010390	0	0	0	0	-1.29993	-1.07147	0	0	0	0	0	0	0	1.04725	0	-1.09111	0	0	-1.8432	-2.79378	-1.8828	-3.75714	-1.51919	-2.31708	-1.82648	-3.01881
	Solyc01g010400	0	0	0	0	0	0	0	0	0	0	0	0	0	0	0	0	0	0	0	0	0	0	0	0	0	0
	Solyc01g010405	0	0	0	0	0	0	0	0	0	0	0	0	0	0	0	0	0	0	0	0	0	0	0	0	0	0
	Solyc01g010410	0	0	0	0	0	0	0	0	0	0	0	0	0	0	0	0	0	1.12361	0	0	0	0	0	0	0	1.80478
	Solyc01g010415	0	0	0	0	0	0	0	0	0	0	0	0	0	0	0	0	0	0	0	0	0	0	0	0	0	0
	Solyc01g010420	0	0	1.96763	0	0	0	0	0	0	0	0	0	0	0	0	0	0	3.46691	0	0	0	0	0	0	0	0
	Solyc01g010430	0	0	0.787567	0	0.52196	1.20649	0	0	0	0	1.21286	3.32163	2.5395	2.17341	2.74904	1.72892	0	0.595595	0	0	0	0	0	0	0	1.39546
	Solyc01g010440	0	0	0	0	0.379959	0	0	0	0	0	0.65238	0	0	0	-0.787656	0	0	0	0	0	0	0.511764	0	0	0	0.333196
	Solyc01g010460	0	0	0	0	-0.997032	-0.683209	0	0	0	0	0	0	0	-1.4653	-1.27142	0	0	-0.299066	0	0	0	0	0	0	0	0
	Solyc01g010470	0	0	0	0	-1.06914	-0.987496	0	0	0	0	0	0	-0.558932	-1.70551	-1.41382	0	0	0	0	0	0	0	0	0	0	0
	Solyc01g010480	0	0	0	0	0	0	0	0	0	0	0	0	0	-2.38109	-3.08575	-0.874118	0	-0.226675	0	0	0	0	1.37464	2.04275	0	0
	Solyc01g010490	0	0	-3.2409	0	0	0	0	0	0	0	0	0	0	0	0	0	0	0	0	0	0	0	0	0	0	0
	Solyc01g010500	0	0	0	0	0	0	0	0	0	0	0	0	0	0	0	0	0	0	0	0	0	0	0	0	0	0
	Solyc01g010510	0	0	0	0	0	0	0	0	0	0	0	1.63643	2.30519	0	0.745457	0	0	0	0	0	0	-1.05185	0	0	0	0
	Solyc01g010520	0	0	0	0	-0.644882	-0.614639	0	0	0	0	-1.02024	-0.437679	-0.350556	-1.27675	-1.2175	0	-0.676753	-0.176057	0	0	0	-0.866542	0	0	0	0
	Solyc01g010530	0	0	0	0	0	0	0	0	0	0	0	0	0	0	0	0	0	0	0	0	0	0	0	0	0	0
	Solyc01g010540	0	0	0	0	0	0	0	0	0	0	0	0	0	0	0.694527	0.734227	0	0	0	0	0	-0.604989	0	0	0	-0.416515
	Solyc01g010550	0	0	0	0	0	0	0	0	0	0	0	0	0	0	0	0	0	0	0	0	0	0	0	0	0	0
	Solyc01g010570	0	0	0	0	0.572277	0.263436	0	0	0	0	0	0	0	0	0	0.740725	0	0	0	0	0	0.802309	0	0	0	0.681395
	Solyc01g010580	0	0	0	0	0.624433	0.403395	0	0	0	0	0	0	0	0	0.461992	0.773302	0	-0.0861677	0	0	0	0.463259	0	0	0	0
	Solyc01g010590	0	0	0	0	0	0	0	0	0	0	0	0	0	0	0	0	0	0	0	0	0	0	0	0	0	0
	Solyc01g010600	0	0	0	0	0	0	0	0	0	0	0	0	0	0	0	0	0	0	0	-2.76573	0	0	0	0	0	0
	Solyc01g010640	0	-0.894815	0	0	-0.465698	-0.244004	0	0	0	0	0	0	0	-2.05412	-1.92148	-0.659516	0	-0.16845	0	0	1.00702	1.59095	0	0	0	0
	Solyc01g010650	0	0	0	0	0.411379	0	0	0	0	0	0	0	0	0.745659	0	0	0	0	0	0	0	0	0	0	0	0
	Solyc01g010660	0	0	0	0	0	0.520614	0	0	0	0	0	2.51144	2.96157	2.18063	2.90632	0	0	0	0	0	-0.87834	-1.52178	0	0	0	0
	Solyc01g010670	0	0	0	0	0	0	0	0	0	0	0	0	0	0	0	0	0	0	0	0	0	0	0	0	0	0
	Solyc01g010690	0	0	0	0	0	0	0	0	0	0	0	0	0	0	0	0	0	0	0	0	0	0	0	0	0	0
	Solyc01g010700	0	0	0	0	0	0	0	0	0	0	0	0	-0.859758	-0.952589	-0.726212	-0.550832	0	0	0	0	0	0	0	0.841187	0	0
	Solyc01g010705	0	0	0	0	0	0	0	0	0	0	0	0	0	0	0	0	0	0	0	0	0	0	0	0	0	0
	Solyc01g010710	0	0	0	0	-0.59887	-0.4197	0	0	0	0	0	0	0	0	0	-1.30824	0	-0.732926	0	-1.35849	0	0	0	0	0	-0.559632
	Solyc01g010720	0	0	0	0	0	0	0	0	0	0	0	0	0	0	0	0	0	0	0	0	0	-1.4144	0	0	0	-1.61109
	Solyc01g010740	0	0	0	0	0	0	0	0	0	0	0	0	0	0	0	0	0	0	0	0	0	0	0	0	0	0
	Solyc01g010750	0	0	0	0	0	0	0	0	0	0	0	0	0	0	0	0	0	0.111318	0	0	0	0	0	0.514089	0	0.480233
	Solyc01g010755	0	0	0	0	0	0	0	0	0	0	0	0	0	0	0	0	0	0	0	0	0	0	0	0	2.40947	2.0653
	Solyc01g010760	0	0	0	0	0.32005	0	0	0	0	0	0.589063	0	0	0	0	0.693152	-0.969906	0.189738	0	0.431489	0	0	0	0	0	0
	Solyc01g010780	0	0	0	0	0.18184	0	0	0	0	0	0	0	0	0.575457	0	0	-0.583773	0	0	0	0	0	0	0	-0.64581	-0.357031
	Solyc01g010785	0	0	0	0	0	0	0	0	0	0	0	0	0	0	0	0	0	0	0	0	0	0	0	0	0	0
	Solyc01g010810	0	0	0	0	0	0	0	0	0	0	0	0	0	0	0	0	0	0	0	0	0	0	0	0	0	0
	Solyc01g010820	0	0	0	0	0	0	0	0	0	0	0	-0.55965	-0.433913	0	0	0	0	0	0	0	0	0	0	0	0	0
	Solyc01g010830	0	0	0	0	0	0	0	0	0	0	0	0	0	0	0	0	0	0	0	0	0	0	0	0	0	0
	Solyc01g010840	0	0	0	0	0	0	0	0	0	0	0	0	0	0	0	0	0	0	0	0	0	0	0	0	0	0
	Solyc01g010860	0	0	0	0	0.226763	0	0	0	0	0	0	-0.642741	-0.624674	0.519499	0	0	0	0	0	0	0	0	0	0	0	0
	Solyc01g010870	0	0	-0.688607	0	0.595944	0.367567	0	0	0	0	0	0	0	-0.769084	-0.357561	0.645563	0	0	0	0	0	0.422302	0	0	0	0.380959
	Solyc01g010880	0	0	0	0	-0.405001	0	0	0	0	0	0	1.38197	1.48835	1.0082	1.02418	0	0	0	0	0	0	0	0	0	0	0
	Solyc01g010890	0	0	0	0	0	0	0	0	0	0	0	0	0	0	0	0	0	0	0	0	0	0	0	0	0	0
	Solyc01g010900	0	0	0	0	0	0	0	0	0	0	0	0	0	0	0	0	0	0	0	0	0	0	0	0	0	0
	Solyc01g010910	0	0	0	0	0	0	0	0	0	0	0	0	0	0	0	0	0	0	0	0	0	0	0	0	0	0
	Solyc01g010920	0	0	0	0	0	0	0	0	0	0	0	0	0	0	0.775819	0	0	0	0	0	0	0	0	0	0	0
	Solyc01g010930	0	0	0	0	0	0	0	0	0	0	0	0	0	0	0	0	0	0	0	0	0	0	0	0	0	0
	Solyc01g010940	0	0	0	0	0	0	0	0	0	0	0	0.512385	0.564203	0.587527	0.863627	0	0	0.212848	0	0	0	0	0	0	0	0
	Solyc01g010950	0	0	0	0	0	0	0	0	0	0	0	0	0	0	0	0	0	0	0	0	0	0	0	0	0	0
	Solyc01g010960	0	0	0	0	0	0	0	0	0	0	0	0	0	0	0	0	0	0	0	0	0	0	0	0	0	0
	Solyc01g010970	0	0	0	0	1.23264	0.717479	0	0	0	0	0	-1.38695	-1.51843	-1.18038	-2.49099	0	0	0	0	0	1.04232	1.45048	0	0	0	0
	Solyc01g010990	0	0	0	0	0	0.298181	0	0	0	0	0	0	0	0	0	0	0	0	0	-0.63587	0	-0.780551	0	0	0	0
	Solyc01g011000	0	0	0	0	0.415224	0	0	0	0	0	0.424531	0	0.404109	0	0.912513	0.592547	0	0	0	0	0	0	0	0	0	0
	Solyc01g011005	0	0	0	0	0	0	0	0	0	0	0	0	0	0	0	0	0	0	0	0	0	0	0	0	0	0
	Solyc01g011020	0	0	0	0	0	0	0	0	0	0	0	0	0	0	1.33617	0	0	0	0	0	0	0	0	0	0	0
	Solyc01g011030	0	0	0	0	0	0	0	0	0	0	0	0	0	0	0	0	0	0	0	0	0	0	0	0	0	0
	Solyc01g011040	0	0	0	0	0	0	0	0	0	0	0	0.446948	0.368524	0.601329	0.667981	0	0	0	0	-0.66922	-0.405853	-0.737519	0	-0.624513	0	-0.68622
	Solyc01g011050	0	0	0	0	0	0	0	0	0	0	0	0	0	0	0	0	0	0	0	0	0	0	0	0	0	0
	Solyc01g011060	0	0	0	0	0	0	0	0	0	0	0	0	0	0	0	0	0	0	0	0	0	0	0	0	0	0
	Solyc01g011070	0	0	0	0	0	0	0	0	0	0	0	0	0	0	0	0	0	0	0	0	0	0	0	0	0	0
	Solyc01g011080	0	0	0	0	0.530857	0	0	0	0	0	0	0	0	0	0	0	0	0	0	0	0	0	0	0	0	0
	Solyc01g011090	0	0	0	0	0.62879	0.456205	0	0	0	0	0	0	0.894398	0	0	0	0	0	0	0	0	-0.604186	0	0	0	0
	Solyc01g011100	0	0	0	0	0.257859	0	0	0	0	0	0.678239	0	0.46039	0.519286	0	0	0	0	0	0	0	0	0	0	0	0
	Solyc01g011105	0	0	0	0	-1.0934	-0.844194	0	0	0	0	0	-0.905736	0	0	0	0	0	-0.767908	0	0	0	0	0	0	0	0
	Solyc01g011110	0	0	0	0	0	0	0	0	0	0	0	0	0	0	0	0	0	0	0	0	0	0	0	0	0	0
	Solyc01g011113	0	0	0	0	0	0	0	0	0	0	0	0	0	0	0	0	0	0	0	0	0	0	0	0	0	0
	Solyc01g011115	0	0	0	0	0	0	0	0	0	0	0	0	0	0	0	0	0	0	0	0	0	0	0	0	0	0
	Solyc01g011117	0	0	0	0	0	0	0	0	0	0	0	0	0	0	0	0	0	0	0	0	0	0	0	0	0	0
	Solyc01g011170	0	0	0	0	0	0	0	0	0	0	0	0	0	0	0	0	0	0	0	0	0	0	0	0	0	0
	Solyc01g011180	0	0	0	0	0	0	0	0	0	0	0	0	0	0	0	0	0	0	0	0	0	0	0	0	0	0
	Solyc01g011190	0	0	0	0	0	0	0	0	0	0	0	0	0	0	0	0	0	0	0	0	0	0	0	0	0	0
	Solyc01g011200	0	0	0	0	0	0	0	0	0	0	0	0	0	0	0	1.92975	0	0	0	0	0	0	0	0	0	0
	Solyc01g011220	0	0	0	0	0	0	0	0	0	0	0	0	0	0	0	2.11797	0	0	0	0	0	0	0	0	0	0
	Solyc01g011230	0	0	0	0	0	0	0	0	0	0	0	0	0	0	0	0	0	0	0	0	0	0	0	0	0	0
	Solyc01g011260	0	0	0	0	0	0	0	0	0	0	0	0	0	0	0	0	0	0	0	0	0	0	0	0	0	0
	Solyc01g011270	0	0	0	0	0	0	0	0	0	0	0	0	0	0	0	0	0	0	0	0	0	0	0	0	0	0
	Solyc01g011273	0	0	0	0	0	0	0	0	0	0	0	0	0	0	0	0	0	0	0	0	0	0	0	0	0	0
	Solyc01g011277	0	0	0	0	0	0	0	0	0	0	0	0	0	0	0	0	0	0	0	0	0	0	0	0	0	0
	Solyc01g011300	0	0	0	0	0	0	0	0	0	0	0	0	0	0	0	0	0	0	0	0	0	0	0	0	0	0
	Solyc01g011310	0	0	0	0	0	0	0	0	0	0	0	0	0	0	0	0	0	0	0	0	0	0	0	0	0	0
	Solyc01g011320	0	0	0	0	0	0	0	0	0	0	0	0	0	0	0	0	0	0	0	0	0	0	0	0	0	0
	Solyc01g011330	0	0	0	0	0	0	0	0	0	0	0	0	0	0	0	0	0	0	0	0	0	0	0	0	0	0
	Solyc01g011340	0	0	0	0	0.252395	0.233839	0	0	0	0	0	0	0	1.07255	0.427759	0	0	0	0	0	0	-0.436578	0	0	0	0
	Solyc01g011350	0	0	0	0	0.347476	0.243204	0	0	0	0	0	0	0	0	0	0	0	0	0	0	0.763544	0.687394	0	0	0	0
	Solyc01g011352	0	0	0	0	0	0	0	0	0	0	0	0	0	0	0	0	0	0	0	0	0	0	0	0	0	0
	Solyc01g011354	0	0	0	0	0	0	0	0	0	0	0	0	0	0	0	0	0	0	0	0	0	0	0	0	0	0
	Solyc01g011356	0	0	0	0	0	0	0	0	0	0	0	0	0	0	0	0	0	0	0	0	0	0	0	0	0	0
	Solyc01g011358	0	0	0	0	0	0	0	0	0	0	0	0	0	0	0	0	0	0	0	0	0	0	0	0	0	0
	Solyc01g011390	0	0	0	0	0	0	0	0	0	0	0	0	0	0	0	0	0	0	0	0	0	0	0	0	0	0
	Solyc01g011410	0	0	0	0	0	0	0	0	0	0	0	0	0	0	0	0	0	0	0	0	0	0	0	0	0	0
	Solyc01g011413	0	0	0	0	0	0	0	0	0	0	0	0	0	0	0	0	0	0	0	2.7516	0	0	0	0	0	0
	Solyc01g011417	0	0	0	0	0	0	0	0	0	0	0	0	0	0	0	0	0	0	0	0	0	0	0	0	0	0
	Solyc01g011430	0	0	0	0	0	1.15104	0	0	0	0	0	-2.26805	0	0	0	0	0	0	0	0	0	0	0	0	0	0
	Solyc01g011435	6.9607	0	0	0	0	0	0	0	0	0	0	0	0	0	0	0	0	0	0	0	0	0	0	0	0	0
	Solyc01g011460	0	0	0	0	0	0	0	0	0	0	0	0	0	0	0	0	0	0	0	0	0	0	0	0	0	0
	Solyc01g011465	0	0	0	0	0	0	0	0	0	0	0	0	0	0	0	0	0	0	0	0	0	0	0	0	0	0
	Solyc01g011470	0	0	0	0	0	0	0	0	0	0	0	0	0	0	0	0	0	0	0	0	0	0	0	0	0	0
	Solyc01g011480	0	0	0	0	0	0	0	0	0	0	0	0	0	0	0	0	0	0	0	0	0	0	0	0	0	0
	Solyc01g011490	0	0	0	0	0	0	0	0	0	0	0	0	0	0	0	0	0	0	0	0	0	0	0	0	0	0
	Solyc01g011495	6.83013	0	0	0	0	0	0	0	0	0	0	0	0	0	0	0	0	0	0	0	0	0	0	0	0	0
	Solyc01g011500	0	0	0	0	0	0	0	0	0	0	0	0	0	0	0	0	0	0	0	0	0	0	0	0	0	0
	Solyc01g011510	0	0	0	0	0	0	0	0	0	0	-0.80677	0	0	0	0	0	0	-0.219176	0	-0.913356	-1.76547	-2.08209	0	0	0	0
	Solyc01g011520	0	0	0	0	0	0	0	0	0	0	0	0	0	0	0	0	0	0	0	0	0	0	0	0	0	0
	Solyc01g011530	0	0	0	0	0	0	0	0	0	0	0	0	0	0	0	0	0	0	0	0	0	0	0	0	0	0
	Solyc01g011540	0	0	0	0	0	0	0	0	0	0	0	0	0	0	0	0	0	0	0	0	0	0	0	0	0	0
	Solyc01g012540	0	0	0	0	0	0	0	0	0	0	0	0	0	0	0	0	0	0	0	0	0	0	0	0	0	0
	Solyc01g012550	0	0	0	0	0	0	0	0	0	0	0	0	0	0	0	0	0	0	0	0	0	0	0	0	0	0
	Solyc01g012560	0	0	0	0	0	0	0	0	0	0	0	0	0	0	0	0	0	0	0	0	0	0	0	0	0	0
	Solyc01g012570	0	0	0	0	0	0	0	0	0	0	0	0	0	0	0	0	0	0	0	0	0	0	0	0	0	0
	Solyc01g012580	0	0	0	0	0	0	0	0	0	0	0	0	0	0	0	0	0	0	0	0	0	0	0	0	0	0
	Solyc01g012585	0	0	0	0	0	0	0	0	0	0	0	0	0	0	0	0	0	0	0	0	0	0	0	0	0	0
	Solyc01g012590	0	0	0	0	0	0	0	0	0	0	0	0	0	0	0	0	0	0	0	0	0	0	0	0	0	0
	Solyc01g012610	0	0	0	0	0	0	0	0	0	0	0	0	0	0	0	0	0	0	0	0	0	0	0	0	0	0
	Solyc01g012650	0	0	0	0	0	0	0	0	0	0	0	0	0	0	0	0	0	0	0	0	0	0	0	0	0	0
	Solyc01g012670	0	0	0	0	0	0	0	0	0	0	0	0	0	0	0	0	0	0	0	0	0	0	0	0	0	0
	Solyc01g012680	0	0	0	0	0	0	0	0	0	0	0	0	0	0	0	0	0	0	0	0	0	0	0	0	0	0
	Solyc01g012690	0	0	0	0	0	0	0	0	0	0	0	0	0	0	0	0	0	0	0	0	0	0	0	0	0	0
	Solyc01g012700	0	0	0	0	0	0	0	0	0	0	0	0	0	0	0	0	0	0	0	0	0	0	0	0	0	0
	Solyc01g012720	0	0	0	0	0	0	0	0	0	0	0	0	0	0	0	0	0	0	0	0	0	0	0	0	0	0
	Solyc01g012730	0	0	0	0	0	0	0	0	0	0	0	0	0	0	0	0	0	0	0	0	0	0	0	0	0	0
	Solyc01g012740	0	0	0	0	0	0	0	0	0	0	0	0	0	0	0	0	0	0	0	0	0	0	0	0	0	0
	Solyc01g012750	0	0	0	0	0	0	0	0	0	0	0	0	0	0	0	0	0	0	0	0	0	0	0	0	0	0
	Solyc01g012760	0	0	0	0	0	0	0	0	0	0	0	0	0	0	0	0	0	0	0	0	0	0	0	0	0	0
	Solyc01g013760	0	0	0	0	0	0	0	0	0	0	0	0	0	0	0	0	0	0	0	0	0	0	0	0	0	0
	Solyc01g013780	0	0	0	0	0	0	0	0	0	0	0	0	0	0	0	0	0	0	0	0	0	0	0	0	0	0
	Solyc01g013790	0	0	0	0	0	0	0	0	0	0	0	0	0	0	0	0	0	0	0	0	0	0	0	0	0	0
	Solyc01g013810	0	0	0	0	0	0	0	0	0	0	0	0	0	0	0	0	0	0	0	0	0	0	0	0	0	0
	Solyc01g013820	0	0	0	0	0	0	0	0	0	0	0	0	0	0	0	0	0	0	0	0	0	0	0	0	0	0
	Solyc01g013840	0	0	0	0	0	0	0	0	0	0	0	0	0	0	0	0	0	0	0	0	0	0	0	0	0	0
	Solyc01g013850	0	0	0	0	0	0	0	0	0	0	0	0	0	0	0	0	0	0	0	0	0	0	0	0	0	0
	Solyc01g013860	0	0	0	0	0	0	0	0	0	0	0	0	0	0	0	0	0	0	0	0	0	0	0	0	0	0
	Solyc01g013870	0	0	0	0	0	0	0	0	0	0	0	0	0	0	0	0	0	0	0	0	0	0	0	0	0	0
	Solyc01g013880	0	0	0	0	0	0	0	0	0	0	0	0	0	0	0	0	0	0	0	0	0	0	0	0	0	0
	Solyc01g013883	0	0	0	0	0	0	0	0	0	0	0	0	0	0	0	0	0	0	0	0	0	0	0	0	0	0
	Solyc01g013887	0	0	0	0	0	0	0	0	0	0	0	0	0	0	0	0	0	0	0	0	0	0	0	0	0	0
	Solyc01g013890	0	0	0	0	0	0	0	0	0	0	0	0	0	0	0	0	0	0	0	0	0	0	0	0	0	0
	Solyc01g013910	0	0	0	0	0	0	0	0	0	0	0	0	0	0	0	0	0	0	0	0	0	0	0	0	0	0
	Solyc01g013920	0	0	0	0	0	0	0	0	0	0	0	0	0	0	0	0	0	0	0	0	0	0	0	0	0	0
	Solyc01g013930	0	0	0	0	0	0	0	0	0	0	0	0	0	0	0	0	0	0	0	0	0	0	0	0	0	0
	Solyc01g013950	0	0	0	0	0	0	0	0	0	0	0	0	0	0	0	0	0	0	0	0	0	0	0	0	0	0
	Solyc01g013970	0	0	0	0	0	0	0	0	0	0	0	0	0	0	0	0	0	0	0	0	0	0	0	0	0	0
	Solyc01g013975	0	0	0	0	0	0	0	0	0	0	0	0	0	0	0	0	0	0	0	0	0	0	0	0	0	0
	Solyc01g013980	0	0	0	0	0	0	0	0	0	0	0	0	0	0	0	0	0	0	0	0	0	0	0	0	0	0
	Solyc01g013985	0	0	0	0	0	0	0	0	0	0	0	0	0	0	0	0	0	0	0	0	0	0	0	0	0	0
	Solyc01g013990	0	0	0	0	0	0	0	0	0	0	0	0	0	0	0	0	0	0	0	0	0	0	0	0	0	0
	Solyc01g013995	0	0	0	0	0	0	0	0	0	0	0	0	0	0	0	0	0	0	0	0	0	0	0	0	0	0
	Solyc01g014000	0	0	0	0	0	0	0	0	0	0	0	0	0	0	0	0	0	0	0	0	0	0	0	0	0	0
	Solyc01g014010	0	0	0	0	0	0	0	0	0	0	0	0	0	0	0	0	0	0	0	0	0	0	0	0	0	0
	Solyc01g014020	0	0	0	0	0	0	0	0	0	0	0	0	0	0	0	0	0	0	0	0	0	0	0	0	0	0
	Solyc01g014050	0	0	0	0	0	0	0	0	0	0	0	0	0	0	0	0	0	0	0	0	0	0	0	0	0	0
	Solyc01g014055	0	0	0	0	0	0	0	0	0	0	0	0	0	0	0	0	0	0	0	0	0	0	0	0	0	0
	Solyc01g014060	0	0	0	0	0	0	0	0	0	0	0	0	0	0	0	0	0	0	0	0	0	0	0	0	0	0
	Solyc01g014070	0	0	0	0	0	0	0	0	0	0	0	0	0	0	0	0	0	0	0	0	0	0	0	0	0	0
	Solyc01g014090	0	0	0	0	0	0	0	0	0	0	0	0	0	0	0	0	0	0	0	0	0	0	0	0	0	0
	Solyc01g014100	0	0	0	0	0	0	0	0	0	0	0	0	0	0	0	0	0	0	0	0	0	0	0	0	0	0
	Solyc01g014105	0	0	0	0	0	0	0	0	0	0	-0.996465	-1.76022	-2.37859	-2.66652	-3.48271	0	0	-0.190593	0	0	0	0	0	0	0	0
	Solyc01g014130	0	0	0	0	0	0	0	0	0	0	0	0	0	0	0	0	0	0	0	0	0	0	0	0	0	0
	Solyc01g014140	0	0	0	0	-0.689863	-0.553024	0	0	0	0	0	0	1.29779	0	1.41329	0	0	0	0	0	0	0	0	0	0	0
	Solyc01g014150	0	0	0	0	0	0	0	0	0	0	0	0	0	2.18285	2.45554	0	0	0	0	0	0	0	0	0	0	0
	Solyc01g014160	0	0	0	0	0	0	0	0	0	0	0	0	0	0	0	0	0	0.536339	0	0	0	0	0	0	0	0
	Solyc01g014170	0	0	0	0	0	0	0	0	0	0	0	0	0	0	0	0	0	2.73308	0	0	0	0	0	0	0	0
	Solyc01g014180	0	0	0	0	0	0	0	0	0	0	0	0	0	1.04293	0.861384	1.10251	0	0	0	0	0	0	0	0	0	0.392149
	Solyc01g014210	0	0	0	0	0	0	0	0	0	0	0	0	0	0	0	0	0	0	0	0	0	0	0	0	0	0
	Solyc01g014220	0	0	0	0	0	0	0	0	0	0	0	0	0	0	0	0	0	0	0	0	0	0	0	0	0	0
	Solyc01g014230	0	0	0	0	0.269893	0.656099	0	0	0	0	0	0.590145	1.03595	1.36443	1.13502	0	0	0	0	0	0	0	0	0	0	0
	Solyc01g014250	0	0	0	0	0.548411	0	0	0	0	0	0	0	0	0	-0.877671	0	0	0	0	0	0	0	0	0	0	0
	Solyc01g014260	0	0	0	0	0	0	0	0	0	0	0	0	0	0	0	0	0	0	0	0	0	0	0	0	0	0
	Solyc01g014270	0	0	0	0	-0.817453	-0.67333	0	0	0	0	0	0	-0.464745	-1.51938	0	0	0	0	0	0	-1.21371	0	0	0	0	0
	Solyc01g014275	0	0	0	0	0	0	0	0	0	0	0	0	0	0	-4.57892	0	0	0	0	0	0	0	0	0	0	0
	Solyc01g014300	0	0	0	0	0	0	0	0	0	0	0	0	0	0	0	0	0	0	0	0	0	0	0	0	0	0
	Solyc01g014310	0	0	0	0	0	0	0	0	0	0	0	0	0	0	0	0	0	0	0	0	0	0	0	0	0	0
	Solyc01g014315	0	0	0	0	0	0	0	0	0	0	0	0	0	-5.0199	-5.52159	0	0	0	0	0	0	0	0	0	0	0
	Solyc01g014320	0	0	0	0	-0.81147	0	0	0	0	0	0	0	0	-4.93289	-4.53347	-1.53371	0	-0.933927	0	0	0	0	0	0	0	0
	Solyc01g014350	0	0	0	0	0	0	0	0	0	0	0	0	0	0	0	0	0	0	0	0	0	0	0	0	0	0
	Solyc01g014355	0	0	0	0	0	0	0	0	0	0	0	0	0	0	0	0	0	0	0	0	0	0	0	0	0	0
	Solyc01g014360	0	0	0	0	0	0	0	0	0	0	0	0	0	0	0	0	0	0	0	0	0	0	0	0	0	0
	Solyc01g014363	0	0	0	0	0	0	0	0	0	0	0	0	0	0	0	0	0	0	0	0	0	0	0	0	0	0
	Solyc01g014367	0	0	0	0	0	0	0	0	0	0	0	0	0	0	0	0	0	0	0	0	0	0	0	0	0	0
	Solyc01g014370	0	0	0	0	0	0	0	0	0	0	0	0	0	0	0	0	0	0	0	0	0	0	0	0	0	0
	Solyc01g014373	0	0	0	0	0	0	0	0	0	0	0	-2.40579	-2.83851	-5.00457	-5.99541	-0.985731	0	-0.208226	0	0	0	0	0	0	0	0
	Solyc01g014377	0	0	0	0	0	0	0	0	0	0	0	0	0	0	0	0	0	0	0	0	0	0	0	0	0	0
	Solyc01g014390	0	0	0	0	0	0	0	0	0	0	0	0	-1.22105	0	0	0	0	-0.615129	0	0	0	0	0	0	0	0
	Solyc01g014400	0	0	0	0	0	0	0	0	0	0	0	0	0	0	0	0	0	0	0	0	0	0	0	0	0	0
	Solyc01g014410	0	0	0	0	0	0	0	0	0	0	0	0	0	0	0	0	0	0	0	0	0	0	0	0	0	0
	Solyc01g014420	0	0	0	0	0	0	0	0	0	0	0	0	0	0	0	0	0	0	0	0	0	0	0	0	0	0
	Solyc01g014430	0	0	0	0	0	0	0	0	0	0	0	0	0	0	0	0	0	0	0	0	0	0	0	0	0	0
	Solyc01g014440	0	0	0	0	0	0	0	0	0	0	0	0	0	0	0	0	0	0	0	0	0	0	0	0	0	0
	Solyc01g014450	0	0	0	0	0	0	0	0	0	0	0	0	0	0	0	0	0	0	0	0	0	0	0	0	0	0
	Solyc01g014470	0	0	0	0	0	0	0	0	0	0	0	0	0	0	0	0	0	0	0	0	2.18131	3.05523	0	0	0	0
	Solyc01g014480	0	0	0	0	0.632005	0.543483	0	0	0	0	0.630849	0	0	0.819687	0	0	0	0	0	0	0	0	0	0	0	0
	Solyc01g014490	0	0	0	0	0	0	0	0	0	0	0	0	0	0	0	0	0	0	0	0	0	0	0	0	0	0
	Solyc01g014510	0	0	0	0	0	0	0	0	0	0	0	0	0	0	0	0	0	0	0	0	0	0	0	0	0	0
	Solyc01g014520	0	0	0	0	0	0	0	0	0	0	0	0	0	0	0	0	0	0	0	0	0	0	0	0	0	0
	Solyc01g014530	0	0	0	0	0	0	0	0	0	0	0	0	0	0	0	0	0	0	0	0	0	0	0	0	0	0
	Solyc01g014533	0	0	0	0	0	0	0	0	0	0	0	0	0	0	0	0	0	0	0	0	0	0	0	0	0	0
	Solyc01g014540	0	0	0	0	0	0	0	0	0	0	0	0	0	0	0	0	0	0	0	0	0	0	0	0	0	0
	Solyc01g014550	0	0	0	0	0	0	0	0	0	0	0	0	0	0	0	0	0	0	0	0	0	0	0	0	0	0
	Solyc01g014560	0	0	0	0	0	0	0	0	0	0	0	0	-1.4342	0	0	0	0	-0.360419	0	0	0	0	0	0	0	0
	Solyc01g014620	0	0	0	0	0	0	0	0	0	0	0	0	0	0.969689	0	0	0	0	0	0	0	0	0	0	0	0
	Solyc01g014640	0	0	0	0	0	0	0	0	0	0	0	0	0	0	0	0	0	0	0	0	0	0	0	0	0	0
	Solyc01g014650	0	0	0	0	0	0	0	0	0	0	0	0	0	0	0	0	0	0	0	0	0	0	0	0	0	0
	Solyc01g014660	0	0	0	0	0	0	0	0	0	0	0	0	0	0	0	0	0	0	0	0	0	0	0	0	0	0
	Solyc01g014680	0	0	0	0	0	0	0	0	0	0	0	0	0	0	0	0	0	0	0	0	0	0	0	0	0	0
	Solyc01g014690	0	0	0	0	0	0	0	0	0	0	0	0	0	0	0	0	0	0	0	0	0	0	0	0	0	0
	Solyc01g014700	0	0	0	0	0	0	0	0	0	0	0	0	0	0	0	0	0	0	0	0	0	0	0	0	0	0
	Solyc01g014710	0	0	0	0	0	0	0	0	0	0	0	0	0	0	0	0	0	0	0	0	0	0	0	0	0	0
	Solyc01g014720	0	0	0	0	0	0	0	0	0	0	0	0	0	0	0	0	0	0	0	0	0	0	0	0	0	0
	Solyc01g014725	0	0	0	0	0	0	0	0	0	0	0	0	0	0	0	0	0	0	0	0	0	0	0	0	0	0
	Solyc01g014730	0	0	0	0	0	0	0	0	0	0	0	0	0	0	0	0	0	0	0	0	0	0	0	0	0	0
	Solyc01g014740	0	0	0	0	0	0	0	0	0	0	0	0	0	0	0	0	0	0	0	0	0	0	0	0	0	0
	Solyc01g014745	0	0	0	0	0	0	0	0	0	0	0	0	0	0	0	0	0	0	0	0	0	0	0	0	0	0
	Solyc01g014760	0	0	0	0	0	0	0	0	0	0	0	0	0	0	0	0	0	0	0	0	0	0	0	0	0	0
	Solyc01g014800	0	0	0	0	0	0	0	0	0	0	0	0	0	0	0	0	0	0	0	0	0	0	0	0	0	0
	Solyc01g014820	0	0	0	0	0	0	0	0	0	0	0	0	0	0	0	0	0	0	0	0	0	0	0	0	0	0
	Solyc01g014830	0	0	0	0	0	0	0	0	0	0	0	0	0	0	0	0	0	0	0	0	0	0	0	0	0	0
	Solyc01g014850	0	0	0	0	0	0	0	0	0	0	0	0	0	0	0	0.768369	0	0	0	0	0	0.487402	0	0	0	0
	Solyc01g014860	0	0	0	0	0.636758	0.444625	0	0	0	0	0	0	0	0	0	0	0	0	0	0	0	0	0	0	0	0
	Solyc01g014910	0	0	0	0	0	0	0	0	0	0	0	0	0	0	0	0	0	0	0	0	0	0	0	0	0	0
	Solyc01g014930	0	0	0	0	0	0	0	0	0	0	0	0	0	0	0	0	0	0.540109	0	0	0	0	0	0	0	0
	Solyc01g014940	0	0	0	0	0	0	0	0	0	0	0	0	0	0	0	0	0	0.722559	0	0	0	0	0	0	0	0
	Solyc01g014960	0	0	0	0	0	0	0	0	0	0	0	0	0	0	0	0	0	0	0	0	0	0	0	0	0	0
	Solyc01g014963	0	0	0	0	0	0	0	0	0	0	0	0	0	0	0	0	0	0	0	0	0	0	0	0	0	0
	Solyc01g014967	0	0	0	0	0	0	0	0	0	0	0	0	0	0	0	0	0	0	0	0	0	0	0	0	0	0
	Solyc01g014970	0	0	0	0	0	0	0	0	0	0	0	0	0	0	0	0	0	0	0	0	0	0	0	0	0	0
	Solyc01g014980	0	0	0	0	0	0	0	0	0	0	0	0	0	0	0	0	0	0	0	0	0	0	0	0	0	0
	Solyc01g014990	0	0	0	0	0	0	0	0	0	0	0	0	0.872367	0	0	0	0	0	0	0	0	0	0	0	0	0
	Solyc01g015000	0	0	0	0	0	0	0	0	0	0	0	0	0	0	0	0	0	0	0	0	0	0	0	0	0	0
	Solyc01g015010	0	0	0	0	0	0	0	0	0	0	0	0	0	0	0	0	0	0	0	0	0	0	0	0	0	0
	Solyc01g015020	0	0	0	0	0.24484	0.349397	0	0	0	0	0.409234	0	0	0.673426	0	0	0	0	0	0	0	0	0	0.340601	0	0
	Solyc01g015030	0	0	0	0	0	0	0	0	0	0	0	0	0	0	0	0	0	0	0	0	0	0	0	0	0	0
	Solyc01g015035	0	0	0	0	0	0	0	0	0	0	0	0	0	0	0	0	0	0	0	0	0	0	0	0	0	0
	Solyc01g015050	0	0	0	0	0.973732	0	0	0	0	0	0	0	0	0	-2.11056	0	0	0	0	0	0	0	0	0	0	0
	Solyc01g015060	0	0	0	0	0	0	0	0	0	0	0	0	0	0	-2.33047	0	0	0	0	0	0	0	0	0	0	0
	Solyc01g015080	0	0	0	0	0	0	0	-0.819043	0	0	0	0	0	0	0	0	0	0	0	0	2.32502	0	0	0	0	0
	Solyc01g015130	0	0	0	0	0	0	0	0	0	0	0	0	0	0	0	0	0	0	0	0	0	0	0	0	0	0
	Solyc01g015133	0	0	0	0	0	0	0	0	0	0	0	0	0	0	0	0	0	0	0	0	0	0	0	0	0	0
	Solyc01g015137	0	0	0	0	0	0	0	0	0	0	0	0	0	0	0	0	0	0	0	0	0	0	0	0	0	0
	Solyc01g015180	0	0	0	0	0	0	0	0	0	0	0	0	0	0	0	0	0	0	0	0	0	0	0	0	0	0
	Solyc01g015185	0	0	0	0	0	0	0	0	0	0	0	0	0	0	0	0	0	0	0	0	0	0	0	0	0	0
	Solyc01g015200	0	0	0	0	0	0	0	0	0	0	0	0	0	0	0	0	0	0	0	0	0	0	0	0	0	0
	Solyc01g015210	0	0	0	0	0	0	0	0	0	0	0	0	0	0	0	0	0	0	0	0	0	0	0	0	0	0
	Solyc01g015230	0	0	0	0	0	0	0	0	0	0	0	0	0	0	0	0	0	0	0	0	0	0	0	0	0	0
	Solyc01g015250	0	0	0	0	0	0	0	0	0	0	0	0	0	0	0	0	0	0	0	0	0	0	0	0	0	0
	Solyc01g015280	0	0	0	0	0	0	0	0	0	0	0	0	0	0	0	0	0	0	0	0	0	0	0	0	0	0
	Solyc01g015290	0	0	0	0	0	0	0	0	0	0	0	0	0	0	0	0	0	0	0	0	0	0	0	0	0	0
	Solyc01g015293	0	0	0	0	0.41763	0.719167	0	0	0	0	0	0	0	0	0	0	0	0	0	0	0	0	0	0	0	0
	Solyc01g015297	0	0	0	0	0	0	0	0	0	0	0	0	0	0	0	0	0	0	0	0	0	0	0	0	0	0
	Solyc01g016300	0	0	0	0	0	0	0	0	0	0	0	0	0	0	0	0	0	0	0	0	0	0	0	0	0	0
	Solyc01g016305	0	0	0	0	0	0	0	0	0	0	0	0	0	0	0	0	0	0	0	0	0	0	0	0	0	0
	Solyc01g016350	0	0	0	0	0	0	0	0	0	0	0	0	0	0	0	0	0	0	0	0	0	0	0	0	0	0
	Solyc01g016355	0	0	0	0	-1.5375	0	0	0	0	0	0	0	2.36267	0	2.30015	0	0	0	0	0	0	0	0	0	0	0
	Solyc01g016380	0	0	0	0	0	0	0	0	0	0	0	0	0	0	0	0	0	0	0	0	0	0	0	0	0	0
	Solyc01g016390	0	0	0	0	0	0	0	0	0	0	0	0	0	0	0	0	0	0	0	0	0	0	0	0	0	0
	Solyc01g016400	0	0	0	0	2.83334	2.86163	0	0	0	0	0	0	0	0	0	0	0	0.748648	0	0	0	0	0	0	0	0
	Solyc01g016410	0	0	0	0	0.714994	0	0	0	0	0	0	-0.811332	0	0.823252	0	0	0	0.328503	0	0	0	0	0	0	0	0
	Solyc01g016412	0	0	0	0	0	0	0	0	0	0	0	0	0	0	0	0	0	0	0	0	0	0	0	0	0	0
	Solyc01g016414	0	0	0	0	0	0	0	0	0	0	0	0	0	0	0	0	0	0	0	0	0	0	0	0	0	0
	Solyc01g016416	0	0	0	0	0	0	0	0	0	0	0	0	0	0	0	0	0	0	0	0	0	0	0	0	0	0
	Solyc01g016418	0	0	0	0	0	0	0	0	0	0	0	0	0	0	0	0	0	-0.540731	0	0	0	0	0	0	0	0
	Solyc01g016430	2.6592	0	0	0	0	0	0	0	0	0	0	0	0	0	0	0	0	0	0	0	0	0	0	0	0	0
	Solyc01g016450	0	0	0	0	0	0	0	0	0	0	0	0	0	0	0	0	0	0	0	0	0	0	0	0	0	0
	Solyc01g016460	0	0	0	0	0	-0.555123	0	0	0	0	0	0	0	-1.71428	0	0	0	0	0	0	0	0	0	0	0	0
	Solyc01g016470	0	0	0	0	0	0	0	0	0	0	0.742172	0	0	0	0.959135	1.26272	0	0	0	0	0	-0.542897	0	0	0	-0.409295
	Solyc01g016510	0	0	0	0	0	0	0	0	0	0	0	0	0	0	0	0	0	0	0	0	0	0	0	0	0	0
	Solyc01g016520	0	0	0	0	0	0	0	0	0	0	0	0	0	0	0	0	0	0	0	0	0	0	0	0	0	0
	Solyc01g016530	0	0	0	0	0	0	0	0	0	0	0	0	0	0	0	0	0	0	0	0	0	0	0	0	0	0
	Solyc01g016540	0	0	0	0	0	0	0	0	0	0	0	0	0	0	0	0	0	0.805516	0	0	0	0	0	0	0	0
	Solyc01g016545	0	0	0	0	0	0	0	0	0	0	0	0	0	0	0	0	0	0	0	0	0	0	0	0	0	0
	Solyc01g016550	0	0	0	0	0	-0.5159	0	0	0	0	0	0	0	0	0	0	0	0	0	-0.716944	-0.612906	-1.08718	0	0	0	0
	Solyc01g016560	0	0	0	0	0	0	0	0	0	0	0	0	0	0	0	0	0	0	0	0	-0.53277	0	0	0	0	0
	Solyc01g016565	0	0	0	0	0	0	0	0	0	0	0	0	0	0	0	0	0	0	0	0	0	0	0	0	0	0
	Solyc01g016580	0	0	0	0	0	0	0	0	0	0	0	0	0	0	0	0	0	0	0	0	0	0	0	0	0	0
	Solyc01g016590	0	0	0	0	0	0	0	0	0	0	0	0	0	0	0	0	0	0	0	0	0	0	0	0	0	0
	Solyc01g016600	0	0	0	0	0	0	0	0	0	0	0	0	0	0	0	0	0	0	0	0	0	0	0	0	0	0
	Solyc01g016605	0	0	0	0	0	0	0	0	0	0	0	0	0	0	0	0	0	0	0	0	0	0	0	0	0	0
	Solyc01g016630	0	0	0	0	0	0.196556	0	0	0	0	0	0	0.513045	0	-0.52419	0	0	0	0	0	0	0	0	0	0	0
	Solyc01g016640	0	0	0	0	0	0	0	0	0	0	0	0	0	0	0	0	0	0	0	0	0	0	0	0	0	0
	Solyc01g016660	0	0	0	0	0	0	0	0	0	0	0	0	0	0	0	0	0	0	0	0	0	0	0	0	0	0
	Solyc01g016665	0	0	0	0	0	0	0	0	0	0	0	0	0	0	0	0	0	0	0	0	0	0	0	0	0	0
	Solyc01g016670	0	0	0	0	0	0	0	0	0	0	0	0	0	0	0	0	0	0	0	0	0	0	0	0	0	0
	Solyc01g016680	0	0	0	0	0	0	0	0	0	0	0	0	0	0	0	0	0	0	0	0	0	0	0	0	0	0
	Solyc01g016685	0	0	0	0	0	0	0	0	0	0	0	0	0	0	0	0	0	0	0	0	0	0	0	0	0	0
	Solyc01g016690	0	0	0	0	0	0	0	0	0	0	0	0	0	0	0	0	0	0	0	0	0	0	0	0	0	0
	Solyc01g016700	0	0	0	0	0	0	0	0	0	0	0	0	0	0	0	0	0	0	0	0	0	0	0	0	0	0
	Solyc01g016720	0	0	0	0	0	0	0	0	0	0	0	0	0	0	0	0	0	0	0	0	0	0	0	0	0	0
	Solyc01g016725	0	0	0	0	0	0	0	0	0	0	0	0	0	0	0	0	0	0	0	0	0	0	0	0	0	0
	Solyc01g016760	0	0	0	0	0	0	0	0	0	0	0	0	0	0	0	0	0	0	0	0	0	0	0	0	0	0
	Solyc01g016770	0	0	0	0	0	0	0	0	0	0	0	0	0	0	0	0	0	0	0	0	0	0	0	0	0	0
	Solyc01g016780	0	0	0	0	0	0	0	0	0	0	0	0	0	0	0	0	0	0	0	0	0	0	0	0	0	0
	Solyc01g016790	0	0	0	0	0	0	0	0	0	0	0	0	0	0	0	0	0	0	0	0	0	0	0	0	0	0
	Solyc01g016800	0	0	0	0	0	0	0	0	0	0	0	0	0	0	0	0	0	0	0	0	0	0	0	0	0	0
	Solyc01g016830	0	0	0	0	0	0	0	0	0	0	0	0	0	0	0	0	0	0	0	0	0	0	0	0	0	0
	Solyc01g016840	0	0	0	0	0	0	0	0	0	0	0	0	0	0	0	0	0	0	0	0	0	0	0	0	0	0
	Solyc01g016850	0	0	0	0	0	0	0	0	0	0	0	0	0	0	0	0	0	3.24203	0	0	0	0	0	0	0	0
	Solyc01g016870	0	0	0	0	0	0	0	0	0	0	0	0	0	0	0	0	0	0	0	0	0	0	0	0	0	0
	Solyc01g016880	0	0	0	0	0	0	0	0	0	0	0	0	0	0	0	0	0	0	0	0	0	0	0	0	0	0
	Solyc01g016890	0	0	0	0	0	0	0	0	0	0	0	0	0	0	0	0	0	0	0	0	0	0	0	0	0	0
	Solyc01g016900	0	0	0	0	0	0	0	0	0	0	0	0	0	0	0	0	0	0	0	0	0	0	0	0	0	0
	Solyc01g016910	0	0	0	0	0	0	0	0	0	0	0	0	0	0	0	0	0	0	0	0	0	0	0	0	0	0
	Solyc01g016920	0	0	0	0	0	0	0	0	0	0	0	0	0	0	0	0	0	0	0	0	0	0	0	0	0	0
	Solyc01g016930	0	0	0	0	0	0	0	0	0	0	0	0	0	0	0	0	0	0	0	0	0	0	0	0	0	0
	Solyc01g016940	0	0	0	0	0	0	0	0	0	0	0	0	0	0	0	0	0	0	0	0	0	0	0	0	0	0
	Solyc01g016970	0	0	0	0	0	0	0	0	0	0	0	0	0	0	0	0	0	0	0	0	0	0	0	0	0	0
	Solyc01g016980	0	0	0	0	0	0	0	0	0	0	0	0	0	0	0	0	0	0	0	0	0	0	0	0	0	0
	Solyc01g017020	0	0	0	0	0	0	0	0	0	0	0	0	0	0	0	0	0	0	0	0	0	0	0	0	0	0
	Solyc01g017030	0	0	0	0	0	0	0	0	0	0	0	0	0	0	0	0	0	0	0	0	0	0	0	0	0	0
	Solyc01g017040	0	0	0	0	0	0	0	0	0	0	0	0	0	0	0	0	0	0	0	0	0	0	0	0	0	0
	Solyc01g017050	0	0	0	0	0	0	0	0	0	0	0	0	0	0	0	0	0	0	0	0	0	0	0	0	0	0
	Solyc01g017060	0	0	0	0	0	0	0	0	0	0	0	0	0	0	0	0	0	0	0	0	0	0	0	0	0	0
	Solyc01g017070	0	0	0	0	0	0	0	0	0	0	0	0	0	0	0	0	0	0	0	0	0	0	0	0	0	0
	Solyc01g017080	0	0	0	0	0	0	0	0	0	0	0	0	0	0	0	0	0	0	0	0	0	0	0	0	0	0
	Solyc01g017085	0	0	0	0	0	0	0	0	0	0	0	0	0	0	0	0	0	0	0	0	0	0	0	0	0	0
	Solyc01g017090	0	0	0	0	0	0	0	0	0	0	0	0	0	0	0	0	0	0	0	0	0	0	0	0	0	0
	Solyc01g017100	0	0	0	0	0	0	0	0	0	0	0	0	0	0	0	0	0	0	0	0	0	0	0	0	0	0
	Solyc01g017110	0	0	0	0	0	0	0	0	0	0	0	0	0	0	0	0	0	0	0	0	0	0	0	0	0	0
	Solyc01g017120	0	0	0	0	0	0	0	0	0	0	0	0	0	0	0	0	0	0	0	0	0	0	0	0	0	0
	Solyc01g017130	0	0	0	0	0	0	0	0	0	0	0	0	0	0	0	0	0	0	0	0	0	0	0	0	0	0
	Solyc01g017140	0	0	0	0	0	0	0	0	0	0	0	0	0	0	0	0	0	0	0	0	0	0	0	0	0	0
	Solyc01g017145	0	0	0	0	0	0	0	0	0	0	0	0	0	0	0	0	0	0	0	0	0	0	0	0	0	0
	Solyc01g017150	0	0	0	0	0	0	0	0	0	0	0	0	0	0	0	0	0	0	0	0	0	0	0	0	0	0
	Solyc01g017160	0	0	0	0	0	0	0	0	0	0	0	0	0	0	0	0	0	0	0	0	0	0	0	0	0	0
	Solyc01g017170	0	0	0	0	0	0	0	0	0	0	0	0	0	0	0	0	0	0	0	0	0	0	0	0	0	0
	Solyc01g017180	0	0	0	0	0	0	0	0	0	0	0	0	0	0	0	0	0	0	0	0	0	0	0	0	0	0
	Solyc01g017200	0	0	0	0	0	0	0	0	0	0	0	0	0	0	0	0	0	0	0	0	0	0	0	0	0	0
	Solyc01g017210	0	0	0	0	0	0	0	0	0	0	0	0	0	0	0	0	0	0	0	0	0	0	0	0	0	0
	Solyc01g017220	0	0	0	0	-0.798258	-0.650516	0	0	0	0	0	0	0	0	0	-2.57095	0	0	0	0	0	0	0	0	0	0
	Solyc01g017230	0	0	0	0	0	0	0	0	0	0	0	0	0	0	0	0	0	0	0	0	0	0	0	0	0	0
	Solyc01g017240	0	0	0	0	0	0	0	0	0	0	0	0	0	0	0	0	0	0	0	0	0	0	0	0	0	0
	Solyc01g017250	0	0	0	0	0	0	0	0	0	0	0	0	0	0	0	0	0	0	0	0	0	0	0	0	0	0
	Solyc01g017260	0	0	0	0	0	0	0	0	0	0	0	0	0	0	0	0	0	0	0	0	0	0	0	0	0	0
	Solyc01g017280	0	0	0	0	0	0	0	0	0	0	0	0	0	0	0	0	0	0	0	0	0	0	0	0	0	0
	Solyc01g017290	0	0	0	0	0	0	0	0	0	0	0	0	0	0	0	0	0	0	0	0	0	0	0	0	0	0
	Solyc01g017300	0	0	0	0	0	0	0	0	0	0	0	0	0	0	0	0	0	0	0	0	0	0	0	0	0	0
	Solyc01g017320	0	0	0	0	0	0	0	0	0	0	0	0	0	0	0	0	0	0	0	0	0	0	0	0	0	0
	Solyc01g017330	0	0	0	0	0	0	0	0	0	0	0	0	0	0	0	0	0	0	0	0	0	0	0	0	0	0
	Solyc01g017360	0	0	0	0	0	0	0	0	0	0	0	0	0	0	0	0	0	0	0	0	0	0	0	0	0	0
	Solyc01g017370	0	0	0	0	0	0	0	0	0	0	0	0	0	0	0	0	0	0	0	0	0	0	0	0	0	0
	Solyc01g017380	0	0	0	0	0	0	0	0	0	0	0	0	0	0	0	0	0	0	0	0	0	0	0	0	0	0
	Solyc01g017390	0	0	0	0	0	0	0	0	0	0	0	0	0	0	0	0	0	0	0	0	0	0	0	0	0	0
	Solyc01g017410	0	0	0	0	0	0	0	0	0	0	0	0	0	0	0	0	0	0	0	0	0	0	0	0	0	0
	Solyc01g017420	0	0	0	0	0	0	0	0	0	0	0	0	0	0	0	0	0	0	0	0	0	0	0	0	0	0
	Solyc01g017430	0	0	0	0	0	0	0	0	0	0	0	0	0	0	0	0	0	0	0	0	0	0	0	0	0	0
	Solyc01g017440	0	0	0	0	0	0	0	0	0	0	0	0	0	0	0	0	0	0	0	0	0	0	0	0	0	0
	Solyc01g017450	0	0	0	0	0	0	0	0	0	0	0	0	0	0	0	0	0	0	0	0	0	0	0	0	0	0
	Solyc01g017460	0	0	0	0	0	0	0	0	0	0	0	0	0	0	0	0	0	0	0	0	0	0	0	0	0	0
	Solyc01g017470	0	0	0	0	0	0	0	0	0	0	0	0	0	0	0	0	0	0	0	0	0	0	0	0	0	0
	Solyc01g017480	0	0	0	0	0	0	0	0	0	0	0	0	0	0	0	0	0	0	0	0	0	0	0	0	0	0
	Solyc01g017510	0	0	0	0	0	0	0	0	0	0	0	0	0	0	0	0	0	0	0	0	0	0	0	0	0	0
	Solyc01g017520	0	0	0	0	0	0	0	0	0	0	0	0	0	0	0	0	0	0	0	0	0	0	0	0	0	0
	Solyc01g017530	0	0	0	0	0	0	0	0	0	0	0	0	0	0	0	0	0	0	0	0	0	0	0	0	0	0
	Solyc01g017535	0	0	0	0	0	0	0	0	0	0	0	0	0	0	0	0	0	0	0	0	0	0	0	0	0	0
	Solyc01g017540	0	0	0	0	0	0	0	0	0	0	0	0	0	0	0	0	0	0	0	0	0	0	0	0	0	0
	Solyc01g017560	0	0	0	0	0	0	0	0	0	0	0	0	0	0	0	0	0	0	0	0	0	0	0	0	0	-2.15059
	Solyc01g017565	0	0	0	0	0	0	0	0	0	0	0	0	0	0	0	0	0	0	0	0	0	0	0	0	0	0
	Solyc01g017600	0	0	0	0	0	0	0	0	0	0	-1.92539	-0.564457	-1.31202	0.676733	0	0	0	0	0	-0.698926	0	0	0	-0.836789	0	0
	Solyc01g017610	0	0	0	0	0	0	0	0	0	0	0	0	0	0	0	0	0	0	0	0	0	0	0	0	0	0
	Solyc01g017620	0	0	0	0	0	0	0	0	0	0	0	0	0	0	0	0	0	0	0	0	0	0	0	0	0	0
	Solyc01g017640	0	0	0	0	0	0	0	0	0	0	0	0	0	0	0	0	0	0	0	0	0	0	0	0	0	0
	Solyc01g017670	0	0	0	0	0	0	0	0	0	0	0	0	0	0	0	0	0	0	0	0	0	0	0	0	0	0
	Solyc01g017675	0	0	0	0	0	0	0	0	0	0	0	0	0	0	0	0	0	0	0	0	0	0	0	0	0	0
	Solyc01g017720	0	0	0	0	0	0	0	0	0	0	0	0	0	0	0	0	0	-0.74013	0	0	0	0	0	0	0	0
	Solyc01g017725	0	0	0	0	0	0	0	0	0	0	0	0	0	0	0	0	0	0	0	0	0	0	0	0	0	0
	Solyc01g017740	0	0	0	0	0	0	0	0	0	0	0	0	0	0	0	0	0	0	0	0	0	0	0	0	0	0
	Solyc01g017750	0	0	0	0	0	0	0	0	0	0	0	0	0	0	0	0	0	-0.51957	0	0	0	0	0	0	0	0
	Solyc01g017790	0	0	0	0	0	0	0	0	0	0	0	0	0	0	0	0	0	0	0	0	0	0	0	0	0	0
	Solyc01g017795	0	0	0	0	0	0	0	0	0	0	0	0	0	0	0	0	0	0	0	0	0	0	0	0	0	0
	Solyc01g017820	0	0	0	0	0	0	0	0	0	0	0	0	0	0	0	0	0	0	0	0	0	0	0	0	0	0
	Solyc01g017825	0	0	0	0	0	0	0	0	0	0	0	0	0	0	0	0	0	0	0	0	0	0	0	0	0	0
	Solyc01g017860	0	0	0	0	0	0	0	0	0	0	0	0	0	0	0	0	0	0	0	0	0	0	0	0	0	0
	Solyc01g017870	0	0	0	0	0	0	0	0	0	0	0	0	0	0	0	0	0	0	0	0	0	0	0	0	0	0
	Solyc01g017873	0	0	0	0	0	0	0	0	0	0	0	0	0	0	0	0	0	0	0	0	0	0	0	0	0	0
	Solyc01g017877	0	0	0	0	0	0	0	0	0	0	0	0	0	0	0	0	0	0	0	0	0	0	0	0	0	0
	Solyc01g017950	0	0	0	0	0	0	0	0	0	0	0	0	0	0	0	0	0	0	0	0	0	0	0	0	0	0
	Solyc01g017960	0	0	0	0	0	0	0	0	0	0	0	0	0	0	0	0	0	0	0	0	0	0	0	0	0	0
	Solyc01g017970	0	0	0	0	0	0	0	0	0	0	0	0	0	0	0	0	0	0	0	0	0	0	0	0	0	0
	Solyc01g018010	0	0	0	0	0	0	0	0	0	0	0	0	0	0	0	0	0	0	0	0	0	0	0	0	0	0
	Solyc01g018015	0	0	0	0	0	0	0	0	0	0	0	0	0	0	0	0	0	3.17749	0	0	0	0	0	0	0	0
	Solyc01g018020	0	0	0	0	0	0	0	0	0	0	0	0	0	0	0	0	0	0.46843	0	0	0	0	0	0	0	0
	Solyc01g018040	0	0	0	0	0	0	0	0	0	0	0	0	0	0	0	0	0	0	0	0	0	0	0	0	0	0
	Solyc01g018045	0	0	0	0	0	0	0	0	0	0	0	0	0	0	0	0	0	0	0	0	0	0	0	0	0	0
	Solyc01g018070	0	0	0	0	0	0	0	0	0	0	0	0	0	0	0	0	0	0	0	0	0	0	0	0	0	0
	Solyc01g018100	0	0	0	0	0	0	0	0	0	0	0	0	0	0	0	0	0	0	0	0	0	0	0	0	0	0
	Solyc01g019100	0	0	0	0	0	0	0	0	0	0	0	0	0	0	0	0	0	0	0	0	0	0	0	0	0	0
	Solyc01g020100	0	0	0	0	0	0	0	0	0	0	0	0	0	0	0	0	0	0	0	0	0	0	0	0	0	0
	Solyc01g020110	0	0	0	0	0	0	0	0	0	0	0	0	0	0	0	0	0	0	0	0	0	0	0	0	0	0
	Solyc01g020113	0	0	0	0	0	0	0	0	0	0	0	0	0	0	0	0	0	0	0	0	0	0	0	0	0	0
	Solyc01g020117	0	0	0	0	0	0	0	0	0	0	0	0	0	0	0	0	0	0	0	0	0	0	0	0	0	0
	Solyc01g020120	0	0	0	0	0	0	0	0	0	0	0	0	0	0	0	0	0	0	0	0	0	0	0	0	0	0
	Solyc01g020130	0	0	0	0	0	0	0	0	0	0	0	0	0	0	0	0	0	0	0	0	0	-2.87544	0	0	0	-1.55228
	Solyc01g020150	0	0	0	0	0	0	0	0	0	0	0	0	0	0	0	0	0	0	0	0	0	0	0	0	0	0
	Solyc01g020160	0	0	0	0	0	0	0	0	0	0	0	0	0	0	0	0	0	0	0	0	0	-2.15368	0	0	0	0
	Solyc01g020170	0	0	0	0	0	0	0	0	0	0	0	0	0	0	0	0	0	0	0	0	0	0	0	0	0	0
	Solyc01g020180	0	0	0	0	0	0	0	0	0	0	0	0	0	0	0	0	0	0	0	0	0	0	0	0	0	0
	Solyc01g020190	0	0	1.47193	0	0	0	0	0	0	0	0	1.88807	1.72161	1.8709	2.4868	0	0	0	0	0	0	0	0	0	0	0
	Solyc01g020220	0	0	0	0	0	0	0	0	0	0	0	0	0	0	-1.41607	0	0	0	0	0	0	0	0	0	0	0
	Solyc01g020240	0	0	0	0	0	-0.219551	0	0	0	0	0	0	0	0	0	0	0	0	0	0	0	0	0	0	0	0
	Solyc01g020245	0	0	0	0	0	0	0	0	0	0	0	0	0	0	0	0	0	0	0	0	0	0	0	0	0	0
	Solyc01g020280	0	0	0	0	0	0	0	0	0	0	0	0	0	0	0	0	0	0	0	0	0	0	0	0	0	0
	Solyc01g020290	0	0	0	0	0	0	0	0	0	0	0	0	0	0	3.99778	0	0	0	0	0	0	0	0	0	0	0
	Solyc01g020300	0	0	0	0	0	0	0	0	0	0	0	0	0	0	0	0	0	0	0	0	0	0	0	0	0	0
	Solyc01g020320	0	0	0	0	0	0	0	0	0	0	0	0	0	0	0	0.80024	0	0	0	0	0	0	0	0	0	0
	Solyc01g020323	0	0	0	0	0	0	0	0	0	0	0	0	0	0	0	0	0	0	0	0	0	0	0	0	0	0
	Solyc01g020327	0	0	0	0	0	0	0	0	0	0	0	0	0	0	0	0	0	0	0	0	0	0	0	0	0	0
	Solyc01g020340	0	0	0	0	0	0	0	0	0	0	0	0	0	0	0	0	0	0	0	0	0	0	0	0	0	0
	Solyc01g020343	0	0	0	0	1.23387	0	0	0	0	0	0	0	0	0	0	0	0	0	0	0	0	0	0	0	0	0
	Solyc01g020347	0	0	0	0	0	0	0	0	0	0	0	0	0	0	0	0	0	0	0	0	0	0	0	0	0	0
	Solyc01g020350	0	0	0	0	0	0	0	0	0	0	0	0	0	0	0	0	0	0	0	0	0	0	0	0	0	0
	Solyc01g020353	0	0	0	0	0	0	0	0	0	0	0	0	0	0	1.50596	0	0	0	0	0	0	0	0	0	0	0
	Solyc01g020357	0	0	0	0	0	0	0	0	0	0	0	0	0	0	1.76263	0	0	0	0	0	0	0	0	0	0	0
	Solyc01g020360	0	0	0	0	0	0	0	0	0	0	0	0	0	0	0	0	0	0	0	0	0	0	0	0	0	0
	Solyc01g020370	0	0	0	0	0	0	0	0	0	0	0	0	0	0	0	0	0	0	0	0	0	0	0	0	0	0
	Solyc01g020372	0	0	0	0	0	0	0	0	0	0	0	0	0	0	0	0	0	0	0	0	0	0	0	0	0	0
	Solyc01g020430	0	0	0	0	0	0	0	0	0	0	0	0	0	0	0	0	0	0	0	0	0	0	0	0	0	0
	Solyc01g020440	0	0	0	0	0	-0.240597	0	0	0	0	0	0	0	0	0	0.446098	0	0	0	0	0	0	0	0	0	0
	Solyc01g020450	0	0	0	0	0	0	0	0	0	0	0	0	0	0	0	0	0	0	0	0	0	0	0	0	0	0
	Solyc01g020460	0	0	0	0	0	0	0	0	0	0	0	0	0	0	0	0	0	0	0	0	0	0	0	0	0	0
	Solyc01g020470	0	0	0	0	0	0	0	0	0	0	0	0	0	0	0	0	0	0	0	0	0	0	0	0	0	0
	Solyc01g020480	0	0	0	0	0	0	0	0	0	0	0	0	0	0	0	0	0	2.33916	0	0	0	0	0	0	0	0
	Solyc01g020490	0	0	0	0	0	0	0	0	0	0	0	0	0	0	0	0	0	0	0	0	0	0	0	0	0	0
	Solyc01g020495	0	0	0	0	0.687797	0	0	0	0	0	0	0	0	-1.63608	-1.59266	0	0	-0.261368	0	0	0	0	0	0	0	0
	Solyc01g020500	0	0	0	0	0	0	0	0	0	0	0	0	0	-1.23484	0	0	0	0	0	0	0	0	0	0	0	0
	Solyc01g020510	0	0	0	0	0	0	0	0	0	0	0	0	0	0	0	0	0	0	0	0	0	0	0	0	0	0
	Solyc01g020520	0	0	0	0	0	0	0	0	0	0	0	0	0	0	0	0	0	0	0	0	0	0	0	0	0	0
	Solyc01g020521	0	0	0	0	0	0	0	0	0	0	0	0	0	0	0	0	0	0	0	0	0	0	0	0	0	0
	Solyc01g020522	0	0	0	0	0	0	0	0	0	0	0	0	0	0	0	0	0	0	0	0	0	0	0	0	0	0
	Solyc01g020524	0	0	0	0	0	0	0	0	0	0	0	0	0	0	0	0	0	0	0	0	0	0	0	0	0	0
	Solyc01g020526	0	0	0	0	0	0	0	0	0	0	0	0	0	0	0	0	0	0	0	0	0	0	0	0	0	0
	Solyc01g020528	0	0	0	0	0	0	0	0	0	0	0	0	0	0	0	0	0	0	0	0	0	0	0	0	0	0
	Solyc01g020570	0	0	0	0	0	0	0	0	0	0	0	0	0	0	0	0	0	0	0	0	0	0	0	0	0	0
	Solyc01g020575	0	0	0	0	0	0	0	0	0	0	0	0	0	0	0	0	0	0	0	0	0	0	0	0	0	0
	Solyc01g021610	0	0	0	0	0	0	0	0	0	0	0	0	0	0	0	0	0	0	0	0	0	0	0	0	0	0
	Solyc01g021620	0	0	0	0	0	0	0	0	0	0	0	0	0	0	0	0	0	0	0	0	0	0	0	0	0	0
	Solyc01g021640	0	0	0	0	0.665146	0.534581	0	0	0	0	0	0	0.44265	0.650579	0	0	0	0	0	0	0	0	0	0	0	0.547175
	Solyc01g021680	0	0	0	0	0	0	0	0	0	0	0	0	0	0	0	0	0	0	0	0	0	0	0	0	0	0
	Solyc01g021685	0	0	0	0	0	0	0	0	0	0	0	0	0	0	0	0	0	0	0	0	0	0	0	0	0	0
	Solyc01g021690	0	0	0	0	0	0	0	0	0	0	0	0	0	0	0	0	0	0	0	0	0	0	0	0	0	0
	Solyc01g021695	0	0	0	0	0	0	0	0	0	0	0	0	0	0	0	0	0	0	0	0	0	0	0	0	0	0
	Solyc01g021700	0	0	0	0	0	0	0	0	0	0	0	0	0	0	0	0	0	0	0	0	0	0	0	0	0	0
	Solyc01g021720	0	0	0	0	0	0	0	0	0	0	0	0	0	0	0	0	0	0	0	0	0	0	0	0	0	0
	Solyc01g021730	0	0	0	0	-0.911203	-0.940631	0	0	0	0	0	0	0	0	0	3.19021	0	0	0	0	0	0	0	0	0	0
	Solyc01g021740	0	0	0	0	0	0	0	0	0	0	0	0	0	0	0	0	0	0	0	0	0	0	0	0	0	0
	Solyc01g021745	0	0	0	0	0	0	0	0	0	0	0	0	0	0	0	0	0	0	0	0	0	0	0	0	0	0
	Solyc01g022740	0	0	0	0	0	0	0	0	0	0	-1.33982	0	0	0	-1.02481	0	0	0	0	0	0	0	0	0	0	0
	Solyc01g022745	0	0	0	0	0	0	0	0	0	0	0	0	0	0	0	0	0	0	0	0	0	0	0	0	0	0
	Solyc01g022750	0	0	0	0	0	0	0	0	0	0	0	0	0	0	0	0	0	0.170497	0	0	0	0	0	0	0	0
	Solyc01g022760	0	0	0	0	0	0	0	0	0	0	0	0	0	0	0	0	0	0	0	0	0	0	0	0	0	0
	Solyc01g022780	0	0	0	0	0	0	0	0	0	0	0	0	0	0	0	0	0	0	0	0	0	0	0	0	0	0
	Solyc01g022785	0	0	0	0	0	0	0	0	0	0	0	0	0	0	0	0	0	0	0	0	0	0	0	0	0	0
	Solyc01g028800	0	0	0	0	0	0	0	0	0	0	0	0	0	0	0	0	0	0	0	0	0	0	0	0	0	0
	Solyc01g028803	0	0	0	0	-0.384335	0	0	0	0	0	0	0	-2.02273	-3.52253	-2.43301	0	0	0.492026	0	0	2.42189	3.46451	0	0	0	0
	Solyc01g028807	0	0	0	0	0	0.453622	0	0	0	0	0	0	0	0	0.762594	0	0	0	1.29491	1.66087	2.18859	2.89644	1.00989	1.73923	0.674612	1.87965
	Solyc01g028810	0	0	-0.972552	0	-0.248397	-0.34805	0	0	0	0	0.354645	0	0	-0.632851	0	0	0	0	0	0	0	0	0	0	0	0
	Solyc01g028830	0	0	0	0	-0.247375	-0.277729	0	0	0	0	0	0	-0.323665	0	0	0.579274	0	0	0	-0.523128	0	0	0	0	0	0
	Solyc01g028860	0	0	0	0	0.661527	0.453166	0	0	0	0	0	0	0	0	0	0	0	-0.204846	0	0	0	0	0	0	0	0
	Solyc01g028865	0	0	0	0	0	0	0	0	0	0	0	0	0	0	0	0	0	0	0	0	0	0	0	0	0	0
	Solyc01g028870	0	0	0	0	-0.832675	-0.697064	0	0	0	0	0	0	0	-1.20985	-0.408197	0	0	-0.118922	0	0	0	0	0	0	0	0
	Solyc01g028875	0	0	0	0	0	0	0	0	0	0	0	0	0	0	0	0	0	0	0	0	0	0	0	0	0	0
	Solyc01g028900	0	0	0	0	0.348416	0.353264	0	0	0	0	0.365228	0	0.392373	1.84832	1.47897	0	0.617821	0.110777	0	0	0	0	0	0	-0.363659	0
	Solyc01g028910	0	0	0	0	0	0	0	0	0	0	0	0	0	0	0	0	0	0	0	0	0	0	0	0	0	0
	Solyc01g028930	0	0	0	0	0	0	0	0	0	0	0	0	0	0.779289	0.630102	0.501942	0	0	0	0	0	0	0	0	0	0
	Solyc01g028960	0	0	0	0	0	0	0	0	0	0	0	0	0	0	0	0	0	0	0	0	0	0	0	0	0	0
	Solyc01g028965	0	0	0	0	0	0	0	0	0	0	0	0	0	0	0	0	0	0	0	0	0	0	0	0	0	0
	Solyc01g028980	0	0	0	0	0	0	0	0	0	0	0	0	0	0	0	0	0	0	0	0	0	0	0	0	0	0
	Solyc01g028985	0	0	0	0	0	0	0	0	0	0	0	0	0	0	0	0	0	0	0	0	0	0	0	0	0	0
	Solyc01g033990	0	0	0	0	0	0	0	0	0	0	0	0	0	0	0	0	0	0	0	0	0	0	0	0	0	0
	Solyc01g033995	0	0	0	0	0	0	0	0	0	0	0	0	0	0	0	0	0	0	0	0	0	0	0	0	0	0
	Solyc01g034010	0	0	0	0	0	0	0	0	0	0	0	0	0	0	0	0	0	0	0	0	0	0	0	0	0	0
	Solyc01g034020	0	0	0	0	0	0	0	0	0	0	0	0	0	-0.582271	-0.474152	-0.5124	0	0	0	0	0	0	0	0	0	-0.424785
	Solyc01g034040	0	0	0	0	0	0	0	0	0	0	0	0	0	0	0	0	0	0	0	0	0	0	0	0	0	0
	Solyc01g034050	0	0	0	0	0	0	0	0	0	0	0	0	0	0	0	0	0	0	0	0	0	0	0	0	0	0
	Solyc01g034070	0	0	0	0	0	0	0	0	0	0	0	0	0	0	0	0	0	0	0	0	0	0	0	0	0	0
	Solyc01g034075	0	0	0	0	0	0	0	0	0	0	0	0	0	0	0	0	0	0	0	0	0	0	0	0	0	0
	Solyc01g034080	0	0	0	0	0	0	0	0	0	0	0	0	0	0	0	0	0	0	0	0	0	0	0	0	0	0
	Solyc01g034140	0	0	0	0	0	0	0	0	0	0	0	0	0	0	0	0	0	0	0	0	0	0	0	0	0	0
	Solyc01g034145	0	0	0	0	0	0	0	0	0	0	0	0	0	0	0	0	0	0	0	0	0	0	0	0	0	0
	Solyc01g034150	0	0	0	0	0.4301	0.488332	0	0	0	0	0	0	0.467464	0.495459	0	0	0	0	0	0	0	0	0	0	0	0.357065
	Solyc01g034190	0	0	0	0	0	0	0	0	0	0	0	0	0	0	0	0	0	0	0	0	0	0	0	0	0	0
	Solyc01g034210	0	0	0	0	0	0	0	0	0	0	0	0	0	0	0	0	0	0	0	0	0	0	0	0	0	0
	Solyc01g034213	0	0	0	0	0	0	0	0	0	0	0	0	0	0	0	0	0	0	0	0	0	0	0	0	0	0
	Solyc01g034217	0	0	0	0	0	0	0	0	0	0	0	0	0	0	0	0	0	0	0	0	0	0	0	0	0	0
	Solyc01g038230	0	0	0	0	0	0	0	0	0	0	0	0	0	0	0	0	0	0	0	0	0	0	0	0	0	0
	Solyc01g038231	0	0	0	0	0	0	0	0	0	0	0	0	0	0	0	0	0	0	0	0	0	0	0	0	0	0
	Solyc01g038232	0	0	0	0	0	0	0	0	0	0	0	0	0	0	0	0	0	0	0	0	0	0	0	0	0	0
	Solyc01g038233	0	0	0	0	0	0	0	0	0	0	0	0	0	0	0	0	0	0	0	0	0	0	0	0	0	0
	Solyc01g038234	0	0	0	0	0	0	0	0	0	0	0	0	0	0	0	0	0	0	0	0	0	0	0	0	0	0
	Solyc01g038236	0	0	0	0	0	0	0	0	0	0	0	0	0	0	0	0	0	0	0	0	0	0	0	0	0	0
	Solyc01g038238	0	0	0	0	0	0	0	0	0	0	0	0	0	0	0	0	0	0	0	0	0	0	0	0	0	0
	Solyc01g044270	0	0	0.683404	0	0	0	0	0	0	0	0	0.417254	0.500068	0	0	0	0	0	0	0	0	0	0	0	0	0
	Solyc01g044275	0	0	0	0	0	0	0	0	0	0	0	0	0	0	0	0	0	0	0	0	0	0	0	0	0	0
	Solyc01g044300	0	0	0	0	0	0	0	0	0	0	0	0	0	0	0	0	0	0	0	0	0	0	0	0	0	0
	Solyc01g044340	0	0	0	0	1.17099	0.877541	0	0	0	0	0	0	0	0	0	0	0	0	0	0	0	0	0	0	0	0
	Solyc01g044350	0	0	0	0	0.625124	0.510553	0	0	0	0	0	-0.551658	0	1.16047	0	0.874557	0	0.142587	0	0	0	0	0	0.508973	0	0.494603
	Solyc01g044360	0	0	0	0	0.45095	0.328068	0	0	0	0	0.980657	0	0.755962	0	0	0	0	0	0	0	0	0	0	0	0	0
	Solyc01g044365	0	0	0	0	0	0	0	0	0	0	0	0	0	0	0	0	0	3.28005	0	0	0	0	0	0	0	0
	Solyc01g044370	0	0	0	0	0	0	0	0	0	0	0	0	-0.912332	0	0	0	0	0	0	0	0	0	0	0	0	0
	Solyc01g044375	0	0	0	0	0	0	0	0	0	0	0	0	0	0	0	0	0	-0.494665	0	0	0	0	0	0	0	0
	Solyc01g044420	0	0	0	0	0	0	0	0	0	0	0	0	0	2.42313	0	0	0	1.29591	0	0	0	0	0	0	0	0
	Solyc01g044490	0	0	0	0	0	0	0	0	0	0	0.517401	0	0	0	0.415677	0.636134	0	0	0	0	0	0	0	0	0	0
	Solyc01g044500	0	0	0	0	0	0	0	0	0	0	0	0	0	0	0	0	0	0	0	0	0	0	0	0	0	0
	Solyc01g044520	0	0	0	0	0	0	0	0	0	0	0	0	0	0	0	0	0	0	0	0	0	0	0	0	0	0
	Solyc01g044523	0	0	0	0	0	0	0	0	0	0	0	0	0	0	0	0	0	0	0	0	0	0	0	0	0	0
	Solyc01g044527	0	0	0	0	0	0	0	0	0	0	0	0	0	0	0	0	0	0	0	0	0	0	0	0	0	0
	Solyc01g044550	0	0	0	0	0	0	0	0	0	0	0	0	0	0	0	0	0	0	0	0	0	0	0	0	0	0
	Solyc01g044551	0	0	0	0	0	0	0	0	0	0	0	0	0	0	0	0	0	0	0	0	0	0	0	0	0	0
	Solyc01g044552	0	0	0	0	0	0	0	0	0	0	0	0	0	0	0	0	0	0	0	0	0	0	0	0	0	0
	Solyc01g044554	0	0	0	0	0	0	0	0	0	0	0	0	0	0	0	0	0	0	0	0	0	0	0	0	0	0
	Solyc01g044556	0	0	0	0	-1.117	-0.724229	0	0	0	0	0	0	-0.552189	-2.14467	0	0	0	0	0	0	0	0	0	0.845043	0	1.00033
	Solyc01g044558	0	0	0	0	-0.740061	-0.570195	0	0	0	0	0	0	0	-1.97811	-1.4256	0	0	0	0	0	0	0	0	0.878127	0	0.587924
	Solyc01g047580	0	0	0	0	0	0	0	0	0	0	0	0	0	0	0	0	0	0	0	0	0	0	0	0	0	0
	Solyc01g049650	0	0	0	0	-0.244378	0	0	0	0	0	0	0	0	0	0	0	0	0	0	0	0	0	0	0	0	0
	Solyc01g049660	0	0	0	0	0	0	0	0	0	0	0	0	0	0	0	0	0	0	0	0	0	0	0	0	0	0
	Solyc01g049680	0	0	0	0	0	0	0	0	0	0	0	0	0	0.522816	0.500279	0	-0.964803	0	0	0.385614	0	0.579525	0	0	0	0.38846
	Solyc01g049690	0	0	0	0	0.257454	0.264151	0	0	0	0	0	0	0.484478	0	0	0	-1.5882	0	0	0.431748	0	0.602152	0	0	0	0.470763
	Solyc01g049720	0	0	0	0	0	0	0	0	0	0	0	0	0	0	0	0	0	0	0	0	0	0	0	0	0	0
	Solyc01g049740	0	0	0	0	0	0	0	0	0	0	0	0	0	0	0	0	0	0	0	0	0	0	0	0	0	0
	Solyc01g049750	0	0	0	0	0	0	0	0	0	0	0	0	0	0	0	0	0	0	0	0	0	0	0	0	0	0
	Solyc01g049760	0	0	0	0	0	0	0	0	0	0	0	0	0	0	0	0	0	0	0	0	0	0	0	0	0	0
	Solyc01g049770	0	0	0	0	-0.340926	0	0	0	0	0	0	0.682601	0.631937	0	0	0	0	-0.164322	0	0	0	0	0	0	0	0
	Solyc01g049790	0	0	0	0	0	0	0	0	0	0	0	0	0	0	0	0	0	0	0	0	0	0	0	0	0	0
	Solyc01g049810	0	0	0	0	0	0	0	0	0	0	0	0	0	0	0	0	0	0	0	0	0	-1.06395	0	0	0	0
	Solyc01g049820	0	0	0	0	0	0	0	0	0	0	0	0	0	0	0	0	0	0	0	0	0	0	0	0	0	0
	Solyc01g049830	0	0	0	0	0	0	0	0	0	0	0	0	0	0	0	0	0	0	0	0	0	0	0	0	0	0
	Solyc01g049840	0	0	0	0	0	0	0	0	0	0	0	0	0	0	0	0	0	0	0	0	0	0	0	0	0	0
	Solyc01g049880	0	0	0	0	-0.882879	-0.677227	0	0	0	0	0	0	0	0	0	0	0	0	0	0	0	0	0	0.971986	0	0
	Solyc01g049890	0	0	0	0	0	0	0	0	0	0	0	0	0	0	0	0	0	0	0	0	0	0	0	0	0	0
	Solyc01g049910	0	0	0	0	0	0	0	0	0	0	0	0	0	0	0	0	0	0	0	0	0	0	0	0	0	0
	Solyc01g049920	0	0	0	0	1.01753	1.04245	0	0	0	0	0	0	0	1.33426	1.64806	0	0	0	0	0	0	0	0	0	0	0
	Solyc01g049950	0	0	0	0	0	0	0	0	0	0	0	0	0	0	0	0	0	0	0	0	0	0	0	0	0	0
	Solyc01g049960	0	0	0	0	0	0	0	0	0	0	0	0	0	0	0	0	0	0	0	0	0	0	0	0	0	0
	Solyc01g050010	0	0	0	0	0	0	0	0	0	0	0	0	0	0	0	0	0	0	0	0	0	0	0	0	0	0
	Solyc01g050040	0	0	0	0	0	-0.322488	0	0	0	0	0	0	0.503473	0	0	0	0	0	0	0	0	0	0	0	0	0
	Solyc01g050045	0	0	0	0	0	0	0	0	0	0	0	0	0.93604	0	0	0	0	0	0	0	0	0	0	0	0	0
	Solyc01g050050	0	0	0	0	0	0	0	0	0	0	0	0	0	0	0	0	0	0	0	0	0	0	0	0	0	0
	Solyc01g050070	0	0	0	0	0.294545	0.265728	0	0	0	0	0	0	0	0	0	0	0	0	0	0	0	0	0	0	0	0
	Solyc01g055160	0	0	0	0	0	0	0	0	0	0	0	0	0	0	0	0	0	0	0	0	0	0	0	0	0	0
	Solyc01g055165	0	0	0	0	0	0	0	0	0	0	0	0	0	0	0	0	0	0	0	0	0	0	0	0	0	0
	Solyc01g055200	0	0	0	0	0	0	0	0	0	0	0	0	0	0	0	0	0	0	0	0	0	0	0	0	0	0
	Solyc01g056200	0	0	0	0	0	0	0	0	0	0	0	0	0	0	0	0	0	0	0	0	0	0	0	0	0	0
	Solyc01g056220	0	0	0	0	0	0	0	0	0	0	0	0	0	0	0	0	0	0	0	0	0	0	0	0	0	0
	Solyc01g056240	0	0	0	0	0	0	0	0	0	0	0	0	0	0	0	0	0	0	0	0	0	0	0	0	0	0
	Solyc01g056250	0	0	0	0	0	0	0	0	0	0	0	0	0	0	0	0	0	0	0	0	0	0	0	0	0	0
	Solyc01g056260	0	0	0	0	0	0	0	0	0	0	0	0	0	0	0	0	0	0	0	0	0	0	0	0	0	0
	Solyc01g056280	0	0	0	0	0	0	0	0	0	0	0	0	0	0	0	0	0	0	0	0	0	0	0	0	0	0
	Solyc01g056285	0	0	0	0	0	0	0	0	0	0	0	0	0	0	0	0	0	0	0	0	0	0	0	0	0	0
	Solyc01g056290	0	0	0	0	0	0	0	0	0	0	0	0	0	0	0	0	0	0	0	0	0	0	0	0	0	0
	Solyc01g056310	0	0	0	0	0	0	0	0	0	0	0	0	0	-3.26513	-3.31186	0	0	-0.948734	0	0	0	0	0	0	0	0
	Solyc01g056320	0	0	0	0	0	0	0	0	0	0	0	0	0	0	0	0	0	0	0	0	0	0	0	0	0	0
	Solyc01g056330	0	0	0	0	0	0	0	0	0	0	0	0	0	0	0	0	0	0	0	0	0	0	0	0	0	0
	Solyc01g056340	0	0	0	0	-0.223016	0	0	0	0	0	0	0	0	-0.74078	0	0	0	0	0	0	0	0	0	0	0	0
	Solyc01g056360	0	0	0	0	0	0	0	0	0	0	0	0	0	0	0	0	0	0	0	0	0	0	0	0	0	0
	Solyc01g056370	0	0	0	0	0.733755	0	0	0	0	0	0	0	0	0	0	0	0	0	0	0	0	0	0	0	0	0
	Solyc01g056380	0	0	0	0	0	0	0	0	0	0	0	0	0	0	0	0	0	0	0	0	0	0	0	0	0	0
	Solyc01g056390	0	0	0	0	0	0	0	0	0	0	0	0	0	0	0	0	0	0	0	0	0	0	0	0	0	0
	Solyc01g056400	0	0	0	0	0	0	0	0	0	0	0	0	0	0	0	0	0	0	0	0	0	0	0	0	0	0
	Solyc01g056410	0	0	0	0	0	0	0	0	0	0	0	0	0	0	0	0	0	0	0	0	0	0	0	0	0	0
	Solyc01g056420	0	0	0	0	0	0	0	0	0	0	0	0	0	0	0	0	0	0	0	0	0	0	0	0	0	0
	Solyc01g056430	0	0	0	0	0	0	0	0	0	0	0	0	0	0	0	0	0	0	0	0	0	0	0	0	0	0
	Solyc01g056440	0	0	0	0	0	0	0	0	0	0	0	0	0	0	0	0	0	0	0	0	0	0	0	0	0	0
	Solyc01g056450	0	0	0	0	0	0	0	0	0	0	0	0	0	0	0	0	0	0	0	0	0	0	0	0	0	0
	Solyc01g056460	0	0	0	0	0	0	0	0	0	0	0	0	0	0	0	0	0	0	0	0	0	0	0	0	0	0
	Solyc01g056470	0	0	0	0	0	0	0	0	0	0	0	0	0	0	0	0	0	0	0	0	0	0	0	0	0	0
	Solyc01g056480	0	0	0	0	0	0	0	0	0	0	0	0	0	0	-1.11847	0	0	0	0	0	0	0	0	0	0	0
	Solyc01g056520	0	0	0	0	0.562669	0.395046	0	0	0	0	0	0	0.629421	0	0	0	0	0.195451	0	0	0	0.447731	0	0	0	0.43993
	Solyc01g056530	0	0	0	0	0	0	0	0	0	0	0	0	0	0	0	0	0	0	0	0	0	0	0	0	0	0
	Solyc01g056570	0	0	0	0	0.247564	0	0	0	0	0	0	0	0	-0.704273	-0.786431	0	-0.702574	0	0	0	0	0	0	0	0	0
	Solyc01g056575	0	0	0	0	0	0	0	0	0	0	0	0	0	0	0	0	0	0	0	0	0	0	0	0	0	0
	Solyc01g056580	0	0	0	0	0	0	0	0	0	0	0	0	0	0	0	0	0	0	0	0	0	0	0	0	0	0
	Solyc01g056590	0	0	0	0	0	0	0	0	0	0	0	0	0	0	0	0	0	0	0	0	0	0	0	0	0	0
	Solyc01g056600	0	0	0	0	0	0	0	0	0	0	0	0	0	0	0	0	0	0	0	0	0	0	0	0	0	0
	Solyc01g056610	0	0	0	0	0	0	0	0	0	0	0	0	0	0	0	0	0	0	0	0	0	0	0	0	0	0
	Solyc01g056620	0	0	0	0	0	0	0	0	0	0	0	0	0	0	0	0	0	0	0	0	0	0	0	0	0	0.520955
	Solyc01g056640	0	0	0	0	0.522704	0	0	0	0	0	0	0	0	0	0	0	0	0	0	0	0	-0.85531	0	0	0	0
	Solyc01g056650	0	0	0	0	0	0	0	0	0	0	0	0	0	0	0	0	0	0	0	0	0	0	0	0	0	0
	Solyc01g056653	0	0	0	0	0	0	0	0	0	0	0	0	0	0	0	0	0	0	0	0	0	0	0	0	0	0
	Solyc01g056657	0	0	0	0	0	0	0	0	0	0	0	0	0	0	0	0	0	0	0	0	0	0	0	0	0	0
	Solyc01g056660	0	0	0	0	0	0	0	0	0	0	0	0	0	0	0	0	0	0	0	0	0	0	0	0	0	0
	Solyc01g056665	0	0	0	0	0	0	0	0	0	0	0	0	0	0	0	0	0	0	0	0	0	0	0	0	0	0
	Solyc01g056690	0	0	0	0	-0.419634	-0.397699	0	0	0	0	0	0	0	-1.23392	-1.07796	0	0	0	0	0	0	0.488323	0	0.36605	0	0.388636
	Solyc01g056695	0	0	0	0	0	0	0	0	0	0	0	0	0	0	0	0	0	0	0	0	0	0	0	0	0	0
	Solyc01g056720	0	0	0	0	0.217829	0.29729	0	0	0	0	0	0	0.426359	0.610564	0.608873	0	0	0.195074	0	0	0	0	0	0	0	0
	Solyc01g056730	0	0	0	0	0	0	0	0	0	0	0	0	0	0	0	0	0	0	0	0	0	0	0	0	0	0
	Solyc01g056750	0	0	0	0	0	0	0	0	0	0	0	0	0	0	0	0	0	0	0	0	0	0	0	0	0	0
	Solyc01g056760	0	0	0	0	0	0	0	0	0	0	0	0	0	0	0	0	0	0	0	0	0	0	0	0	0	0
	Solyc01g056770	0	0	0	0	0	0	0	0	0	0	0	-0.953877	0	0	0	0	0	0	0	0	0	0	0	0	0	0
	Solyc01g056780	0	0	0	0	-1.75215	-1.36027	0	0	0	0	-0.407604	0	0	-1.93811	-0.661798	-1.05418	0	0	0	0	0	0	0	0	0	0
	Solyc01g056790	0	0	0	0	0	0	0	0	0	0	0	0	0	0	-1.17408	0	0	0	0	0	0	0	0	0	0	0
	Solyc01g056800	0	0	0	0	-0.79385	-0.855918	0	0	0	0	0	0	0	0	0	0	0	0	0	0	0	0	0	0	0	0
	Solyc01g056810	0	0	0	0	0	0	0	0	0	0	0	0	0	0	0	0.608464	0	0	0	0	0	0	0	0	0	0
	Solyc01g056830	0	0	0	0	0	0	0	0	0	0	0	0	0	0	0	0	0	0	0	0	0	0	0	0	0	0
	Solyc01g056840	0	0	0	0	0	0	0	0	0	0	0	0	0	0	2.23403	0	0	0	0	0	0	0	0	0	0	0
	Solyc01g056850	0	0	2.8488	0	0	0	0	0	0	0	0	0	0.940785	0	0	0	0	0	0	0	0	2.14344	0	0	0	2.01523
	Solyc01g056880	0	0	0	0	0	0	0	0	0	0	0	0	0	0	0	0	0	0	0	0	0	0	0	0	0	0
	Solyc01g056890	0	0	0	0	0	0	0	0	0	0	0	0	0	0	0	0	0	0	0	0	0	0	0	0	0	0
	Solyc01g056900	0	0	0	0	0	0	0	0	0	0	0	0	0	0	0	0	0	0	0	0	0	0	0	0	0	0
	Solyc01g056910	0	0	0	0	0	0	0	0	0	0	0	0	0	0	0	0	0	0	0	0	0	0	0	0	0	0
	Solyc01g056940	0	0	0	0	0	0	0	0	0	0	0	0	0	-1.02735	-0.45025	0	0	0	0	0	0	0	0	0	0	0
	Solyc01g056950	0	0	0	0	0	0	0	0	0	0	0	0	0	0	0	0	0	0	0	0	0	0	0	0	0	0
	Solyc01g056960	0	0	0	0	0	0	0	0	0	0	0	0	0	0	0	0	0	0	0	0	0	0	0	0	0	0
	Solyc01g056970	0	0	0	0	0	0	0	0	0	0	0	0	0	0	0	0	0	0	0	0	0	0	0	0	0	0
	Solyc01g056990	0	0	0	0	0	0	0	0	0	0	0	0	0	0	0	0	0	0	0	0	0	0	0	-0.945151	0	-1.38525
	Solyc01g057000	0	0	0	0	0	1.54334	0	0	0	0	0	0	0	0	0	0	0	0.427541	0	0	0	2.61716	0	2.17682	0	3.07192
	Solyc01g057003	0	0	0	0	0	0	0	0	0	0	0	0	0	0	0	0	0	0	0	0	0	0	0	0	0	0
	Solyc01g057007	0	0	0	0	0	0	0	0	0	0	0	0	0	0	0	0	0	0	0	0	0	0	0	0	0	0
	Solyc01g057010	0	0	0	0	0	0	0	0	0	0	0	0	0	0	0	0	0	0	0	0	0	0	0	0	0	0
	Solyc01g057020	0	0	0	0	0	0	0	0	0	0	0	0	0	0	-1.03073	0	-1.01609	0	0	0	0	0	0	0	0	0
	Solyc01g057060	0	0	0	0	0	0	0	0	0	0	0	0	0	0	0	0	0	0	0	0	0	0	0	0	0	0
	Solyc01g057080	0	0	3.47919	4.02561	0	1.6145	0	0	0	0	0	4.31971	4.23302	4.31851	4.83949	0	0	0	0	0	0	0	0	0	0	0
	Solyc01g057090	0	0	0	0	0.344657	0	0	0	0	0	0	0	0	0	0	0	0	0	0	0	0	0.921478	0	0	0	0.519373
	Solyc01g057110	0	0	0	0	0	0	0	0	0	0	0	0	0	0	0	0	0	0	0	0	0	0	0	0	0	0
	Solyc01g057113	0	0	0	0	0	0	0	0	0	0	0	0	0	0	0	0	0	0	0	0	0	0	0	0	0	0
	Solyc01g057117	0	0	0	0	0	0	0	0	0	0	0	0	0	0	0	0	0	0	0	0	0	0	0	0	0	0
	Solyc01g057120	0	0	0	0	0	0	0	0	0	0	0	0	0	0	0	0	0	0	0	0	0	0	0	0	0	0
	Solyc01g057130	0	0	0	0	0	0	0	0	0	0	0	0	0	0	0	0	0	0	0	0	0	0	0	0	0	0
	Solyc01g057133	0	0	0	0	0	0	0	0	0	0	0	0	0	0	0	0	0	0	0	0	0	0	0	0	0	0
	Solyc01g057137	0	0	0	0	0	0	0	0	0	0	0	0	0	0	0	0	0	0	0	0	0	0	0	0	0	0
	Solyc01g057140	0	0	0	0	0	0	0	0	0	0	0	0	0	0	0	0	0	0	0	0	0	0	0	0	0	0
	Solyc01g057150	0	0	0	0	0	0	0	0	0	0	0	0	0	0	0	0	0	0	0	0	0	0	0	0	0	0
	Solyc01g057160	0	0	0	0	0	0	0	0	0	0	0	0	0	0	0	0	0	0	0	0	0	0	0	0	0	0
	Solyc01g057165	0	0	0	0	0	0	0	0	0	0	0	0	-2.39187	0	0	0	0	0	0	0	0	0	0	0	0	0
	Solyc01g057180	0	0	0	0	0	0	0	0	0	0	0	0	0	0	0	0	0	0	0	0	0	0	0	0	0	0
	Solyc01g057185	0	0	0	0	0	0	0	0	0	0	0	0	0	0	0	0	0	0	0	0	0	0	0	0	0	0
	Solyc01g057190	0	0	0	0	0	0	0	0	0	0	0	0	0	0	0	0	0	0	0	0	0	0	0	0	0	0
	Solyc01g057200	0	0	0	0	-1.26589	-0.823212	0	0	0	0	0	0	0	-2.15412	-0.989115	0	0	0	0	0	0	0	0	0	0	0
	Solyc01g057210	0	0	0	0	0	0	0	0	0	0	0	0	0.727941	-0.747501	-0.992018	0	0	0	0	0.689482	0.59518	0.982676	0	0.588242	0	0.454641
	Solyc01g057220	0	0	0	0	0	0	0	0	0	0	0	0	0	0	0	0	0	0	0	0	0	0	0	0	0	0
	Solyc01g057250	0	0	0	0	0	0	0	0	0	0	0	0	0	0	0	0	0	0	0	0	0	0	0	0	0	0
	Solyc01g057255	0	0	0	0	0	0	0	0	0	0	0	0	0	0	0	0	0	0	0	0	0	0	0	0	0	0
	Solyc01g057260	0	0	0	0	0	0	0	0	0	0	0	-0.696078	-0.74556	-2.25369	-2.0569	0	0	0	0	-2.95527	0	0	0	-2.12329	0	0
	Solyc01g057270	0	0	0	0	0	0	0	0	0	0	0	0	0	-1.649	-0.855187	0	0	0	0	0	0	0	0	0	0	0
	Solyc01g057300	0	0	0	0	0	0	0	0	0	0	0	0	0	0	0	0	0	0	0	0	0	0	0	0	0	0
	Solyc01g057310	0	0	0	0	-0.523146	-0.579998	0	0	0	0	0	0	0	0	0	-1.7988	0	0	0	0	0	0	0	0	0	-0.675184
	Solyc01g057320	0	0	0	0	0	0	0	0	0	0	0	0	0	0	-2.32291	0	0	0	0	0	0	0	0	0	0.720528	-0.876806
	Solyc01g057330	0	0	0	0	0	0	0	0	0	0	0	0	0	0	0	0	0	0	0	0	0	0	0	0	0	0
	Solyc01g057340	0	0	0	0	0	0	0	0	0	0	0	0	0	0	0	0	0	0	0	-0.607864	0	0	0	0	0	0
	Solyc01g057350	0	0	0	0	0	0	0	0	0	0	0	0	0	0	0	0	0	0	0	0	0	0	0	0	0	0
	Solyc01g057390	0	0	0	0	0	0	0	0	0	0	0	0	0	0	0	0	0	0	0	0	0	0	0	0	0	0
	Solyc01g057395	0	0	0	0	0	0	0	0	0	0	0	0	0	0	0	0	0	0	0	0	0	0	0	0	0	0
	Solyc01g057410	0	0	0	0	0	0	0	0	0	0	0	0	0	0	0	0	0	0	0	0	0	0	0	0	0	0
	Solyc01g057420	0	0	0	0	0	0	0	0	0	0	0	0	0	0	0	0	0	0	0	0	0	0	0	0	0	0
	Solyc01g057430	0	0	0	0	0	0	0	0	0	0	0	-1.33686	-1.31469	0	0	0	0	0	0	0	0	0	0	0	0	0
	Solyc01g057435	0	0	0	0	0	0	0	0	0	0	0	0	0	0	0	0	0	0	0	0	0	0	0	0	0	0
	Solyc01g057440	0	0	0	0	0	0	0	0	0	0	0	0	0	0	-1.50439	0	0	0	0	0	0	0	0	0	0	0
	Solyc01g057445	0	0	0	0	0.783162	0.574638	0	0	0	0	0.726135	0	0.578411	1.95377	1.72885	0	0	0.222643	0	0	0	0	0	0	0	0
	Solyc01g057470	0	0	0	0	0	0	0	0	0	0	0	0	0	0	0	0	0	0	0	0	0	0	0	0	0	0
[truncated: 32,114 more rows]
