# Supplementary material for: Global expression patterns of R-genes in tomato and potato
Source: Front Plant Sci. 2023 Oct 27;14:1216795. doi: 10.3389/fpls.2023.1216795 (PMC10641715; doi:10.3389/fpls.2023.1216795)
Supplement: Supplementary file 5 [file DataSheet_5.zip › SupplTablesS5toS17/S7.xlsx]

## Sheet: Tabelle1
Species	Factor	Clustered R-genes		Not clustered R-genes		miR482-targeted R-genes		Not miR482-targeted R-genes		Full length R-genes		Partial R-genes
		R-value	p-value	R-value	p-value	R-value	p-value	R-value	p-value	R-value	p-value	R-value	p-value
Tomato	Bioproject	0.84	0.1%	0.848	0.1%	0.78	0.1%	0.867	0.1%	0.829	0.1%	0.863	0.1%
	Tissue type	0.547	0.1%	0.449	0.1%	0.313	0.1%	0.562	0.1%	0.452	0.1%	0.642	0.1%
	Days post infection	0.402	0.1%	0.393	0.1%	0.393	0.1%	0.405	0.1%	0.416	0.1%	0.357	0.1%
	Paired or Single-end sequencing	0.356	0.1%	0.372	0.1%	0.235	0.1%	0.373	0.1%	0.314	0.1%	0.37	0.1%
	Relative read depth	0.276	0.1%	0.336	0.1%	0.31	0.1%	0.286	0.1%	0.282	0.1%	0.301	0.1%
	Specific treatment organism	0.261	0.1%	0.267	0.1%	0.23	0.1%	0.263	0.1%	0.245	0.1%	0.279	0.1%
	Type/Kingdom of the organism	0.241	0.1%	0.234	0.1%	0.236	0.1%	0.237	0.1%	0.242	0.1%	0.231	0.1%
	Life cycle of the organism	0.183	0.3%	0.229	0.1%	0.171	0.3%	0.189	0.1%	0.173	0.1%	0.21	0.1%
	Susceptible vs resistant cultivar	0.071	0.5%	0.107	0.1%	0.084	0.3%	0.077	0.2%	0.071	1.1%	0.091	0.2%
	Type of treatment	0.042	3.8%	0.071	0.3%	0.046	2.7%	0.05	1.5%	0.043	3.7%	0.061	0.6%
Potato	Bioproject	0.932	0.1%	0.9	0.1%	0.919	0.1%	0.928	0.1%	0.918	0.1%	0.964	0.1%
	Tissue type	0.768	0.1%	0.685	0.1%	0.698	0.1%	0.779	0.1%	0.761	0.1%	0.689	0.1%
	Tissue type*	0.768	0.1%	0.605	0.1%	0.709	0.1%	0.761	0.1%	0.745	0.1%	0.722	0.1%
	Days post infection	0.525	0.1%	0.495	0.1%	0.523	0.1%	0.519	0.1%	0.518	0.1%	0.521	0.1%
	Paired or Single-end sequencing	0.228	0.1%	0.123	0.1%	0.208	0.1%	0.219	0.1%	0.215	0.1%	0.209	0.1%
	Type/Kingdom of the organism	0.145	0.1%	0.125	0.1%	0.115	0.1%	0.154	0.1%	0.14	0.1%	0.153	0.1%
	Relative read depth	0.112	0.1%	0.156	0.1%	0.133	0.1%	0.111	0.1%	0.117	0.1%	0.136	0.1%
	Specific treatment organism	0.109	0.1%	0.08	0.01	0.075	0.01	0.118	0.1%	0.102	0.2%	0.126	0.1%
	Life cycle of the organism	0.085	0.1%	0.062	0.03	0.066	0.8%	0.09	0.1%	0.085	0.1%	0.072	0.8%
	Susceptible vs resistant cultivar	0.018	11.2%	0.036	2.8%	0.025	4.5%	0.02	10.8%	0.023	8.9%	0.023	9.8%
	Type of treatment	-0.025	99.2%	-0.011	77.3%	-0.022	97.7%	-0.022	96.8%	-0.02	97.1%	-0.031	99.4%
