# Supplementary material for: Global expression patterns of R-genes in tomato and potato
Source: Front Plant Sci. 2023 Oct 27;14:1216795. doi: 10.3389/fpls.2023.1216795 (PMC10641715; doi:10.3389/fpls.2023.1216795)
Supplement: Supplementary file 6 [file DataSheet_6.zip]

Archive with 21 entries (20 files):
- SupplFigures9to16/
- SupplFigures9to16/.DS_Store
- __MACOSX/SupplFigures9to16/._.DS_Store
- SupplFigures9to16/S13.jpg
- __MACOSX/SupplFigures9to16/._S13.jpg
- SupplFigures9to16/S12.jpg
- __MACOSX/SupplFigures9to16/._S12.jpg
- SupplFigures9to16/S10.jpg
- __MACOSX/SupplFigures9to16/._S10.jpg
- SupplFigures9to16/S11.jpg
- __MACOSX/SupplFigures9to16/._S11.jpg
- SupplFigures9to16/S15.jpg
- __MACOSX/SupplFigures9to16/._S15.jpg
- SupplFigures9to16/S14.jpg
- __MACOSX/SupplFigures9to16/._S14.jpg
- SupplFigures9to16/S16.jpg
- __MACOSX/SupplFigures9to16/._S16.jpg
- SupplFigures9to16/S17.jpg
- __MACOSX/SupplFigures9to16/._S17.jpg
- __MACOSX/SupplFigures9to16/._S9.jpg
- SupplFigures9to16/S9.jpg
